# Supplementary material for: Common pathways and functional profiles reveal underlying patterns in Breast, Kidney and Lung cancers
Source: Biol Direct. 2021 May 26;16:9. doi: 10.1186/s13062-021-00293-8 (PMC8152308; doi:10.1186/s13062-021-00293-8)
Supplement: Supplementary file 5 — Additional file 5: Figure SF5. Survival analysis of cancer subtypes resulting from clustering by GO terms values. Description: A: Clustering of the tumor samples from BRCA, KIRC and LUAD based on the values of the GO terms which resulted significant in the comparison between healthy and tumor tissues in all three cancer types, colored by their tissue of origin (Tissue) and the subcluster in which they have been stratified. B: Kaplan-Meier curves of the subgroups created in each cancer, with the p-value of the survival analysis performed at the bottom. Curve colors are not matched with the subcluster colors but defined to be easily differentiated. Figure SF6. Survival analysis of cancer subtypes resulting from clustering by Uniprot function values. Description: A: Clustering of the tumor samples from BRCA, KIRC and LUAD based on the values of the Uniprot keywords which resulted significant in the comparison between healthy and tumor tissues in all three cancer types, colored by their tissue of origin (Tissue) and the subcluster in which they have been stratified. B: Kaplan-Meier curves of the subgroups created in each cancer, with the p-value of the survival analysis performed at the bottom. Curve colors are not matched with the subcluster colors but defined to be easily differentiated. Figure SF7. Specific functions per cancer and survival related to AMPK signaling pathway: CCNA2. Description: A) UpSet plot indicating the number of paths in the pairwise intersections among the three analyzed cancers, and the (null) intersection of the three of them. C) Kaplan-Meier curves for the three groups of activation intensity defined by path AMPK signaling pathway: CCNA2 in KIRC (top) and LUAD (bottom). Blue lines correspond to the 20% of samples with lowest activity values, red lines correspond to the 20% of samples with highest activity values of this pathway and orange lines correspond to the remaining 60% of samples. [file 13062_2021_293_MOESM5_ESM.zip]

Archive with 3 entries (3 files):
- SF5_subclustering_GOsR1.png
- SF6_subclustering_uniprotsR1.png
- SF7_survivalR1.png
