# Supplementary material for: Common pathways and functional profiles reveal underlying patterns in Breast, Kidney and Lung cancers
Source: Biol Direct. 2021 May 26;16:9. doi: 10.1186/s13062-021-00293-8 (PMC8152308; doi:10.1186/s13062-021-00293-8)
Supplement: Supplementary file 6 — Additional file 6: Table S1. Results table for the comparison of normal versus tumor tissue of path values. Description: Rows represent the features analyzed. Columns: feature is the Hipathia identifier, name is the human readable name, common is a boolean indicating whether the feature is significant in all three cancers, type indicates whether the feature is unidirectional, bidirectional or not common, subtype classifies common features into 8 subgroups (unidirectional can be ALL UP or ALL DOWN, indicating whether the feature has positive or negative statistic in all three cancers, respectively, and bidirectional are represented by the cancer that differs from the other two, so that KIRC UP represent the group of features which a positive statistic in KIRC and negative one in BRCA and LUAD), combined. PV is the sum of the negative logarithms in base 10 of the comparison p-values in the three cancers, sign.[cancer] is the direction of the change in cancer [cancer], stat.[cancer] is the statistic of the comparison in cancer [cancer] and adj. PV.[cancer] is the FDR adjusted p-value of the comparison in cancer [cancer]. [file 13062_2021_293_MOESM6_ESM.xls]

## Sheet: S1_005_All_results_paths_ordered
feature	names	common	type	subtype	combined.PV	sign.BRCA	stat.BRCA	adj.PV.BRCA	sign.KIRC	stat.KIRC	adj.PV.KIRC	sign.LUAD	stat.LUAD	adj.PV.LUAD
P-hsa04960-3	Aldosterone-regulated sodium reabsorption: SCNN1A	TRUE	unidirectional	ALL DOWN	206.325960978108	DOWN	-19.8548665832984	3.23804419552002e-67	DOWN	-28.6711352072293	1.73896806347485e-112	DOWN	-11.9993943502517	8.38425897196542e-29
P-hsa04970-32	Salivary secretion: RYR3	TRUE	unidirectional	ALL DOWN	203.384109427412	DOWN	-23.0489875075937	2.74617406221473e-84	DOWN	-15.2393031397514	1.49670266486506e-43	DOWN	-22.3057329088216	1.00467766900696e-77
P-hsa04916-7	Melanogenesis: TYRP1	TRUE	bidirectional	BRCA UP	195.379171019803	UP	3.37820772867907	0.00134925299259106	DOWN	-39.4073499111995	1.07151810158351e-165	DOWN	-11.8655636062235	2.88892384022196e-28
P-hsa05205-337	Proteoglycans in cancer: CTNNB1**	TRUE	unidirectional	ALL DOWN	182.389828241252	DOWN	-19.4131469554258	6.20596412203484e-65	DOWN	-22.6830604355201	6.17492262748806e-81	DOWN	-14.3090670108332	1.06348422071508e-38
P-hsa04960-27	Aldosterone-regulated sodium reabsorption: KCNJ1	TRUE	unidirectional	ALL DOWN	181.22748957097	DOWN	-10.2681217761356	2.86674885846528e-22	DOWN	-37.2888765162056	9.23261936564911e-156	DOWN	-4.43934667099063	2.23766850626894e-05
P-hsa04360-122	Axon guidance: CFL1**	TRUE	unidirectional	ALL DOWN	179.883296614687	DOWN	-3.5568876624931	0.000723406834186607	DOWN	-36.2299659035545	9.8654439812829e-151	DOWN	-11.6677807096173	1.83317618499214e-27
P-hsa04925-18	Aldosterone synthesis and secretion: PDE2A	TRUE	unidirectional	ALL DOWN	179.733264960287	DOWN	-25.8978169315616	2.2461606688438e-99	DOWN	-6.86674680816041	3.75362846923596e-11	DOWN	-21.0554966363409	2.19201179494973e-71
P-hsa04960-13	Aldosterone-regulated sodium reabsorption: FXYD4	TRUE	bidirectional	BRCA UP	177.829892272869	UP	2.18325768893607	0.0424656627492652	DOWN	-40.0253033462347	2.4563696692378e-168	DOWN	-6.3286069812099	1.4183261907569e-09
P-hsa04919-28	Thyroid hormone signaling pathway: RCAN1	TRUE	unidirectional	ALL DOWN	176.692426298085	DOWN	-21.5807024539836	1.88287201031844e-76	DOWN	-18.6700943849811	2.34545484994459e-60	DOWN	-15.046718348317	4.59754319866062e-42
P-hsa03320-31	PPAR signaling pathway: CD36	TRUE	bidirectional	KIRC UP	172.883941302416	DOWN	-23.2766789278268	1.65621248639819e-85	UP	8.30907141975833	1.83063213975716e-15	DOWN	-21.5892641901967	4.30865515328115e-74
P-hsa04550-101	Signaling pathways regulating pluripotency of stem cells: ESRRB	TRUE	unidirectional	ALL DOWN	172.128996102564	DOWN	-7.82700637894971	7.19564693150137e-14	DOWN	-37.6684554840302	1.73258966957963e-157	DOWN	-2.9134827770773	0.00595989034387584
P-hsa04261-52	Adrenergic signaling in cardiomyocytes: MAPK14	TRUE	unidirectional	ALL DOWN	171.802381654727	DOWN	-17.3549188911089	2.70160412063711e-54	DOWN	-18.6809900582649	2.08511157444828e-60	DOWN	-18.6574167881185	2.7981260451209e-59
P-hsa04114-80	Oocyte meiosis: CDC25C*	TRUE	unidirectional	ALL UP	170.943766218197	UP	21.1455996699841	3.9595054771827e-74	UP	22.1014528663799	6.45451071889997e-78	UP	10.0050824707443	4.45378774122651e-21
P-hsa03320-40	PPAR signaling pathway: FABP4	FALSE	not common	not common	169.789632849378	DOWN	-21.1672985542484	3.14979608743251e-74	DOWN	-1.67597807193296	0.117939266724222	DOWN	-25.9770137582453	4.36944427549869e-96
P-hsa04923-66	Regulation of lipolysis in adipocytes: LIPE	TRUE	unidirectional	ALL DOWN	164.351537140801	DOWN	-24.4661489973902	1.03322122415698e-91	DOWN	-8.07454617648937	1.02540694204732e-14	DOWN	-18.8316623614212	4.20120004343161e-60
P-hsa04713-61	Circadian entrainment: FOS	TRUE	unidirectional	ALL DOWN	164.351036679188	DOWN	-22.5059379503491	2.16886224602389e-81	DOWN	-12.2534804570152	3.19380741275396e-30	DOWN	-17.7654794979072	6.43313566249446e-55
P-hsa04261-4	Adrenergic signaling in cardiomyocytes: SLC8A1	TRUE	unidirectional	ALL DOWN	162.4752473543	DOWN	-14.1099583637093	1.74038224343671e-38	DOWN	-16.244428036123	2.4746455416549e-48	DOWN	-22.3325858110021	7.77311292727341e-78
P-hsa04921-46	Oxytocin signaling pathway: 3,5-Cyclic GMP*	TRUE	unidirectional	ALL DOWN	160.988267532172	DOWN	-21.7982554410604	1.33590972341908e-77	DOWN	-8.80876499266467	4.20737244035006e-17	DOWN	-20.4851855904434	1.82786578103981e-68
P-hsa04360-117	Axon guidance: CFL1*	FALSE	not common	not common	159.055942784751	UP	0.887571595759611	0.450020368877657	UP	36.2535700085981	9.04998402461472e-151	UP	6.2566680682887	2.15862474006065e-09
P-hsa04261-39	Adrenergic signaling in cardiomyocytes: SCN1B	TRUE	unidirectional	ALL DOWN	156.51326612171	DOWN	-19.2069017181495	7.68613144286853e-64	DOWN	-4.71915406295147	5.07776357124903e-06	DOWN	-24.5098530766398	7.85875174743876e-89
P-hsa05219-19	Bladder cancer: TP53	TRUE	unidirectional	ALL DOWN	155.441808143524	DOWN	-8.7904835758665	5.73964465839624e-17	DOWN	-32.7959087864512	1.35542899936867e-133	DOWN	-5.26823648438708	4.64761405975866e-07
P-hsa05212-34	Pancreatic cancer: E2F1	TRUE	unidirectional	ALL UP	154.596510137833	UP	10.9632292775193	5.98439519505177e-25	UP	29.4691814597087	1.63256969540913e-116	UP	8.32430008845946	2.5917778346628e-15
P-hsa04970-18	Salivary secretion: VAMP2	TRUE	unidirectional	ALL DOWN	154.549375991528	DOWN	-17.4830762711371	6.07666268209099e-55	DOWN	-10.1807975145057	5.6722536342371e-22	DOWN	-22.7390327564907	8.18847815825552e-80
P-hsa04020-8	Calcium signaling pathway: PDE1A	TRUE	unidirectional	ALL DOWN	154.11648011478	DOWN	-21.3050916908111	5.81339187109912e-75	DOWN	-18.5812874332804	6.49060825300828e-60	DOWN	-10.098455803316	2.02677219615632e-21
P-hsa04740-21	Olfactory transduction: PDE1A	TRUE	unidirectional	ALL DOWN	153.125937718638	DOWN	-19.8349039359576	3.88155137603814e-67	DOWN	-18.7850213198453	6.52334820624161e-61	DOWN	-11.6165139460581	2.95519663838828e-27
P-hsa04924-49	Renin secretion: PDE1A	TRUE	unidirectional	ALL DOWN	152.060832563066	DOWN	-20.9268362070678	5.84913289155441e-73	DOWN	-18.7233729981187	1.29144957926274e-60	DOWN	-9.89148789407608	1.15079596210011e-20
P-hsa04261-72	Adrenergic signaling in cardiomyocytes: ATP2B1	TRUE	unidirectional	ALL DOWN	150.77876342059	DOWN	-16.2577971376434	8.23196775627409e-49	DOWN	-12.037410577167	2.49176725284152e-29	DOWN	-21.7355365577872	8.11382236680709e-75
P-hsa04713-60	Circadian entrainment: PER1	TRUE	unidirectional	ALL DOWN	150.484738736107	DOWN	-21.6495782043813	8.2992548060164e-77	DOWN	-10.0286425648045	2.10663360021286e-21	DOWN	-17.6663522508653	1.87341085321966e-54
P-hsa04270-10 3 71	Vascular smooth muscle contraction: ACTA2 MYL9 MYH11	TRUE	unidirectional	ALL DOWN	150.085332138909	DOWN	-24.013958332776	2.24247117294271e-89	DOWN	-2.81726540393761	0.00692749780703421	DOWN	-18.8089056891561	5.28889114318079e-60
P-hsa04261-73	Adrenergic signaling in cardiomyocytes: KCNE1	TRUE	unidirectional	ALL DOWN	150.032780391784	DOWN	-13.6752029419566	1.60590830089824e-36	DOWN	-17.195461160378	5.17916702942976e-53	DOWN	-19.3451633142938	1.1149079163056e-62
P-hsa04152-54	AMPK signaling pathway: SLC2A4*	TRUE	unidirectional	ALL DOWN	149.253033746548	DOWN	-26.3619778499108	1.17694998434669e-101	DOWN	-12.1889922576086	5.88798497249251e-30	DOWN	-9.6553962161605	8.05826479841769e-20
P-hsa03320-38	PPAR signaling pathway: SORBS1	TRUE	bidirectional	KIRC UP	149.199295400147	DOWN	-25.2225682765202	8.55416939619717e-96	UP	2.72027786272641	0.00919154785112692	DOWN	-17.3320618062672	8.03781694347529e-53
P-hsa04933-35	AGE-RAGE signaling pathway in diabetic complications: CCND1	TRUE	bidirectional	KIRC UP	148.074406233627	DOWN	-5.55582169386128	9.65876276960708e-08	UP	14.7132457511991	4.33966444442046e-41	DOWN	-27.1005733437438	2.01009273317215e-101
P-hsa05205-304	Proteoglycans in cancer: MAPK1*****	TRUE	unidirectional	ALL DOWN	148.054790595332	DOWN	-16.5983441438069	1.69797659518239e-50	DOWN	-22.0668349963792	9.56892128392056e-78	DOWN	-10.2560940127468	5.42518642579896e-22
P-hsa04066-56	HIF-1 signaling pathway: TEK	TRUE	unidirectional	ALL DOWN	147.946098023895	DOWN	-17.223152857032	1.22159075022629e-53	DOWN	-3.67632581735521	0.000389327473757036	DOWN	-25.2146152378142	2.38046110799441e-92
P-hsa05010-47	Alzheimer's disease: Nitric oxide	TRUE	unidirectional	ALL DOWN	147.121978060363	DOWN	-12.8937623890709	5.12819558762747e-33	DOWN	-20.8088672520199	3.12074982145288e-71	DOWN	-15.695835023885	4.7184393173587e-45
P-hsa05166-120	HTLV-I infection: E2F1	FALSE	not common	not common	146.403601235819	UP	6.85479154415856	4.88647458103775e-11	UP	33.3298612138956	2.94590335648044e-136	UP	1.22177109816182	0.274274005260506
P-hsa04152-87	AMPK signaling pathway: CD36	TRUE	bidirectional	KIRC UP	144.936146263596	DOWN	-20.9244182186463	5.84913289155441e-73	UP	6.64710038836691	1.47862319025427e-10	DOWN	-19.5290035901056	1.33938328218759e-63
P-hsa04022-65	cGMP-PKG signaling pathway: PDE2A	TRUE	unidirectional	ALL DOWN	143.416875254256	DOWN	-24.3527573935423	3.52830459380464e-91	DOWN	-3.80845796505616	0.000235930625513907	DOWN	-16.7541600760756	4.60017537039432e-50
P-hsa04211-56	Longevity regulating pathway - mammal: CAT	TRUE	unidirectional	ALL DOWN	142.37485127342	DOWN	-17.8081094073946	1.58729548038905e-56	DOWN	-10.771171000143	3.22629924891499e-24	DOWN	-19.5738340390489	8.23733026779451e-64
P-hsa04110-48	Cell cycle: RB1*	TRUE	unidirectional	ALL UP	141.90650567223	UP	6.81699716108928	6.22033210101638e-11	UP	31.1725256937657	2.68636460834658e-125	UP	5.62153381393677	7.42191106204326e-08
P-hsa04916-10	Melanogenesis: CAMK2A	TRUE	bidirectional	KIRC UP	141.202673135871	DOWN	-16.7473353174311	3.10732828304915e-51	UP	5.76035828776221	2.63733241217784e-08	DOWN	-23.5215634792312	7.65200020812602e-84
P-hsa05166-64	HTLV-I infection: CCNB2	TRUE	unidirectional	ALL UP	139.095903437508	UP	17.5765116226228	2.21548226170674e-55	UP	13.5708750031503	6.4133314515741e-36	UP	16.7345486378284	5.64344966311913e-50
P-hsa04962-10	Vasopressin-regulated water reabsorption: AQP2	FALSE	not common	not common	138.835335056307	DOWN	-11.2990651806556	2.73278001989772e-26	DOWN	-28.8439792661547	2.44968726769378e-113	UP	1.36869793084069	0.218247655760816
P-hsa04920-43	Adipocytokine signaling pathway: Fatty acid	TRUE	bidirectional	KIRC UP	138.789529025305	DOWN	-18.2997954252216	4.35634204272189e-59	UP	10.57253110335	1.88500122664465e-23	DOWN	-18.4865416273281	1.97714004736091e-58
P-hsa04152-78	AMPK signaling pathway: CCNA2	TRUE	unidirectional	ALL UP	137.967831220171	UP	18.8700089378554	4.46118241381785e-62	UP	16.5949672799164	4.76162138026755e-50	UP	11.8059040041552	5.06948656974203e-28
P-hsa04961-5	Endocrine and other factor-regulated calcium reabsorption: TRPV5	TRUE	unidirectional	ALL DOWN	135.157759505867	DOWN	-6.70533657139133	1.25478903345213e-10	DOWN	-29.979970168175	3.82987927067095e-119	DOWN	-5.49426922154604	1.44705409138088e-07
P-hsa05166-65	HTLV-I infection: PTTG2	TRUE	unidirectional	ALL UP	135.106987707117	UP	19.4871759163577	2.55698046026513e-65	UP	15.7777144165084	4.21100262771319e-46	UP	11.2669697449118	7.25937790635209e-26
P-hsa04960-4	Aldosterone-regulated sodium reabsorption: ATP1B4	TRUE	unidirectional	ALL DOWN	135.096075614677	DOWN	-14.8179839142689	8.53448688528778e-42	DOWN	-24.2249260795926	5.01953651556079e-89	DOWN	-4.98376938390332	1.87104050900325e-06
P-hsa04261-20	Adrenergic signaling in cardiomyocytes: ATP1B4	TRUE	unidirectional	ALL DOWN	134.532137949521	DOWN	-13.0943128866074	6.57691076159224e-34	DOWN	-18.1354025398335	1.11270287924901e-57	DOWN	-15.711718125869	4.0129229728603e-45
P-hsa04110-59 15 16 17 18 19 20	Cell cycle: CDC45 MCM7 MCM6 MCM5 MCM4 MCM3 MCM2	TRUE	unidirectional	ALL UP	133.570096089844	UP	15.7363683572158	3.18978785939793e-46	UP	17.516303565512	1.43706201027532e-54	UP	13.4566887004071	5.87038468270597e-35
P-hsa04022-39	cGMP-PKG signaling pathway: KCNJ8	TRUE	unidirectional	ALL DOWN	133.392367674198	DOWN	-13.7276826724628	9.28458688740604e-37	DOWN	-2.97991997720087	0.00422598925278233	DOWN	-25.8809103687218	1.03262247345572e-95
P-hsa04261-23	Adrenergic signaling in cardiomyocytes: SLC9A1	TRUE	unidirectional	ALL DOWN	129.607653057603	DOWN	-12.1676553804149	6.80899077991266e-30	DOWN	-14.7682809132917	2.41016610632279e-41	DOWN	-18.9228286401768	1.50389423964099e-60
P-hsa04012-8	ErbB signaling pathway: STAT5A	TRUE	unidirectional	ALL DOWN	129.324277886394	DOWN	-7.65028587367538	2.46205110904063e-13	DOWN	-22.4677055298978	7.80186983326779e-80	DOWN	-14.2245139929567	2.46732531371176e-38
P-hsa04916-9	Melanogenesis: PRKACA	TRUE	bidirectional	KIRC UP	128.995298050595	DOWN	-16.5059595260896	4.85760521669267e-50	UP	3.04060559823698	0.00348943970302338	DOWN	-22.3667060134438	5.96381283245725e-78
P-hsa04261-36	Adrenergic signaling in cardiomyocytes: MAPK1	FALSE	not common	not common	128.957589909022	DOWN	-17.7214908746453	4.30586867728754e-56	UP	0.635135056793999	0.594302467195551	DOWN	-21.58674885543	4.30865515328115e-74
P-hsa03320-30	PPAR signaling pathway: LPL	TRUE	unidirectional	ALL DOWN	128.486612032274	DOWN	-22.0340316567188	7.13901151236359e-79	DOWN	-7.5100435294362	5.37699165578987e-13	DOWN	-14.3311165516417	8.49592113342703e-39
P-hsa03320-28	PPAR signaling pathway: ACSL1	TRUE	unidirectional	ALL DOWN	127.924625843465	DOWN	-18.8043028564123	9.73331494140852e-62	DOWN	-16.34836898658	7.72253833725928e-49	DOWN	-9.57339103676063	1.58253478445433e-19
P-hsa05219-12	Bladder cancer: ERBB2	TRUE	bidirectional	LUAD UP	126.004118814876	DOWN	-2.35322018077501	0.0283673623881883	DOWN	-29.0559626507307	2.19902595460222e-114	UP	7.05851701162931	1.58793155572663e-11
P-hsa04261-34	Adrenergic signaling in cardiomyocytes: AKT3	FALSE	not common	not common	125.500359543816	DOWN	-17.2730520876557	6.85382188383832e-54	DOWN	-1.60620816282955	0.135344597007396	DOWN	-21.2158818003505	3.40617252548268e-72
P-hsa04520-1 13	Adherens junction: SMAD4 SMAD2	TRUE	unidirectional	ALL DOWN	124.760690417454	DOWN	-19.6491237559858	3.7679268300346e-66	DOWN	-6.4872231481361	3.96375801851301e-10	DOWN	-16.8790463294361	1.16171580911435e-50
P-hsa04670-18	Leukocyte transendothelial migration: CDH5	TRUE	bidirectional	KIRC UP	124.113073877336	DOWN	-13.5461493967464	6.14919480031511e-36	UP	7.28951307617532	2.37699004850668e-12	DOWN	-22.3836871253789	5.27327626546427e-78
P-hsa04933-56	AGE-RAGE signaling pathway in diabetic complications: NFATC1	TRUE	bidirectional	KIRC UP	123.0697204007	DOWN	-5.82032479075942	2.29124741463069e-08	UP	9.27955745242125	1.03131143148999e-18	DOWN	-26.4130868685071	3.60427604467388e-98
P-hsa04152-35	AMPK signaling pathway: PFKFB1	TRUE	unidirectional	ALL DOWN	121.560610619046	DOWN	-17.9444224149658	3.14143365456671e-57	DOWN	-14.802727253418	1.66500171120593e-41	DOWN	-11.0479908684683	5.25831633321821e-25
P-hsa04933-62	AGE-RAGE signaling pathway in diabetic complications: AGER**	FALSE	not common	not common	120.171665074836	DOWN	-1.9382516501792	0.0740250113161574	UP	12.9419181128893	3.67423585515395e-33	DOWN	-24.2107439807154	2.47622096358373e-87
P-hsa04916-6	Melanogenesis: DCT	TRUE	unidirectional	ALL DOWN	119.846957487397	DOWN	-22.0846063115434	3.99483181068279e-79	DOWN	-12.06828041118	1.86906236847065e-29	DOWN	-7.72009670682711	1.90511069795755e-13
P-hsa04961-17	Endocrine and other factor-regulated calcium reabsorption: CALB1	FALSE	not common	not common	118.142235954435	DOWN	-4.81277198105849	3.95368269416571e-06	DOWN	-28.8672958232749	1.98937315015479e-113	UP	0.188456037683284	0.916317512103389
P-hsa05200-189	Pathways in cancer: BIRC5	TRUE	unidirectional	ALL UP	117.580385411517	UP	12.3746246870231	9.09585569766928e-31	UP	17.4519863650793	3.00760404030785e-54	UP	13.4074152639195	9.60617184270414e-35
P-hsa04961-20	Endocrine and other factor-regulated calcium reabsorption: CALB1*	FALSE	not common	not common	117.18774099928	DOWN	-4.75778630017692	5.11563541617167e-06	DOWN	-28.6760770573467	1.73896806347485e-112	UP	0.448667026313657	0.729571512115474
P-hsa03320-41	PPAR signaling pathway: ANGPTL4	TRUE	bidirectional	BRCA DOWN	116.371490288889	DOWN	-12.2052829075155	4.74311995979349e-30	UP	23.3740907841766	1.44983784962806e-84	UP	3.60486753990867	0.000618195942282782
P-hsa04662-32 51	B cell receptor signaling pathway: BLNK GRB2	TRUE	bidirectional	LUAD UP	115.850795947244	DOWN	-3.57656876280221	0.000674003171288016	DOWN	-26.5410365486196	2.70777498593638e-101	UP	7.51608033407439	7.72555157033958e-13
P-hsa05214-35	Glioma: E2F1	TRUE	unidirectional	ALL UP	114.275349376777	UP	9.16895130642403	2.91883954664127e-18	UP	23.3060784768309	3.21413976062871e-84	UP	7.89317030589456	5.65425743025377e-14
P-hsa04726-10	Serotonergic synapse: PRKACA	TRUE	unidirectional	ALL DOWN	114.054551538392	DOWN	-12.3854211298276	8.19905101511222e-31	DOWN	-19.613360072605	3.97745545342343e-65	DOWN	-9.78791561812875	2.70445406182397e-20
P-hsa04066-55	HIF-1 signaling pathway: ANGPT1	TRUE	bidirectional	KIRC UP	114.016702492921	DOWN	-14.4357852819199	5.31697918136871e-40	UP	12.6677885538587	5.50993183686997e-32	DOWN	-15.5135948874743	3.28462863885465e-44
P-hsa04931-87	Insulin resistance: D-Glucose*	TRUE	unidirectional	ALL DOWN	114.011013306866	DOWN	-16.7214833786462	4.15216916602165e-51	DOWN	-17.3559015297254	8.62950089266963e-54	DOWN	-6.97361418272235	2.72098432292099e-11
P-hsa04066-37	HIF-1 signaling pathway: PDHA1	FALSE	not common	not common	112.841223353948	UP	1.50070352154061	0.177412962243183	DOWN	-24.7158665190254	1.33470821446173e-91	DOWN	-10.242556858428	6.08702281907465e-22
P-hsa04923-16	Regulation of lipolysis in adipocytes: PLIN1	FALSE	not common	not common	112.838517305811	DOWN	-23.8612053695543	1.35508966969e-88	DOWN	-0.752283905753776	0.517563189082669	DOWN	-11.1514308155516	2.0680030981784e-25
P-hsa04933-57	AGE-RAGE signaling pathway in diabetic complications: FIGF	TRUE	bidirectional	KIRC UP	112.053973961739	DOWN	-2.23762088905911	0.0374793939550726	UP	22.1313380829419	4.61652618242179e-78	DOWN	-13.240869127351	5.10408868237338e-34
P-hsa04670-15	Leukocyte transendothelial migration: PECAM1	TRUE	bidirectional	KIRC UP	111.992456765467	DOWN	-12.7722025276684	1.75545959074182e-32	UP	4.96210899967032	1.6025189214101e-06	DOWN	-21.8080168159937	3.61700462551652e-75
P-hsa04913-21	Ovarian steroidogenesis: CYP17A1	TRUE	unidirectional	ALL DOWN	111.989612913494	DOWN	-12.5356671333634	1.8459576342398e-31	DOWN	-15.6066731745691	2.6943230272233e-45	DOWN	-14.0166292320543	2.05928071218925e-37
P-hsa04913-22	Ovarian steroidogenesis: CYP17A1*	TRUE	unidirectional	ALL DOWN	111.989612913494	DOWN	-12.5356671333634	1.8459576342398e-31	DOWN	-15.6066731745691	2.6943230272233e-45	DOWN	-14.0166292320543	2.05928071218925e-37
P-hsa04931-61	Insulin resistance: ACACB	TRUE	unidirectional	ALL DOWN	111.645985214385	DOWN	-20.9217735401723	5.84913289155441e-73	DOWN	-5.84801852679598	1.62601298620024e-08	DOWN	-12.8508082150424	2.37574225792244e-32
P-hsa04742-47	Taste transduction: GABRA1	FALSE	not common	not common	111.569308880792	DOWN	-6.3523156918265	1.09403966469561e-09	DOWN	-26.8779768166426	4.64866206420643e-103	UP	0.751602222125305	0.53006597684698
P-hsa04530-8	Tight junction: LLGL2	TRUE	bidirectional	BRCA UP	110.451596889673	UP	11.8202340600425	1.96924686860418e-28	DOWN	-21.6049275001844	2.53164210922278e-75	DOWN	-6.04744446851732	7.09088846752858e-09
P-hsa04012-21	ErbB signaling pathway: GSK3B	TRUE	unidirectional	ALL UP	110.185174019065	UP	8.02965827971347	1.65910269273878e-14	UP	20.0620603788733	1.92668941439622e-67	UP	12.3908017434584	2.04240076729863e-30
P-hsa04742-46	Taste transduction: P2RY1	TRUE	bidirectional	KIRC UP	109.8983754502	DOWN	-4.13524339049797	7.78994439959528e-05	UP	18.5920043185178	5.78111771407736e-60	DOWN	-16.1695530165888	2.80593997688833e-47
P-hsa04933-12	AGE-RAGE signaling pathway in diabetic complications: EGR1	TRUE	bidirectional	KIRC UP	109.751822875481	DOWN	-8.53293145865647	4.03565200070994e-16	UP	6.44664197001691	5.08848112900873e-10	DOWN	-23.9046566431279	8.62333547807043e-86
P-hsa04012-25	ErbB signaling pathway: CDKN1B	TRUE	unidirectional	ALL UP	109.612006330407	UP	7.20713542834632	5.027425737679e-12	UP	20.5210600183648	9.50851695198665e-70	UP	12.2946863814592	5.11134479506314e-30
P-hsa05223-28	Non-small cell lung cancer: RB1	TRUE	unidirectional	ALL UP	109.050075317959	UP	10.8365418469809	1.8677187398491e-24	UP	20.8666958421679	1.60518118419386e-71	UP	8.30520994763727	2.9722762462465e-15
P-hsa04650-116	Natural killer cell mediated cytotoxicity: FCGR3A	TRUE	bidirectional	LUAD DOWN	107.874534076511	UP	7.14135104494204	7.75838198350267e-12	UP	21.4609364779869	1.38677715820695e-74	DOWN	-10.6935795884328	1.24076082568832e-23
P-hsa04976-16	Bile secretion: CFTR	TRUE	unidirectional	ALL DOWN	107.228714477072	DOWN	-17.6771558464692	7.17998241235448e-56	DOWN	-13.044015836406	1.32384568145948e-33	DOWN	-9.68701426881506	6.21333404373234e-20
P-hsa05160-71	Hepatitis C: MAPK8	TRUE	bidirectional	LUAD UP	106.28724809657	DOWN	-9.16738694541798	2.94906818459899e-18	DOWN	-23.2730074473489	4.64880877080274e-84	UP	4.83524930929418	3.76465723536347e-06
P-hsa04022-57	cGMP-PKG signaling pathway: GMP	TRUE	unidirectional	ALL DOWN	106.261301954657	DOWN	-17.5431792287924	3.17998518209002e-55	DOWN	-2.36391661910817	0.0244987008068919	DOWN	-16.9265603685481	7.03282711136918e-51
P-hsa04961-26	Endocrine and other factor-regulated calcium reabsorption: TRPV5*	FALSE	not common	not common	105.450671842186	DOWN	-1.62760980012909	0.139682539557771	DOWN	-27.12199065668	2.50052808254428e-104	DOWN	-1.78648352279524	0.101427157330687
P-hsa04330-11	Notch signaling pathway: PTCRA	TRUE	bidirectional	LUAD DOWN	105.293229614542	UP	4.85914499245466	3.185937933166e-06	UP	17.2461643349731	2.95144962845911e-53	DOWN	-16.3196504596497	5.41374261670521e-48
P-hsa04066-58	HIF-1 signaling pathway: EDN1	TRUE	bidirectional	KIRC UP	105.044475662334	DOWN	-15.0280797741985	8.64043292760426e-43	UP	9.34738048389118	5.97755265259713e-19	DOWN	-15.790709379799	1.74769446990639e-45
P-hsa04914-30	Progesterone-mediated oocyte maturation: CDK1*	TRUE	unidirectional	ALL UP	105.001488496371	UP	20.4604720480925	1.76477665389014e-70	UP	4.97609371958656	1.50095091997476e-06	UP	12.3270049957995	3.76231526414591e-30
P-hsa03320-7	PPAR signaling pathway: AQP7	TRUE	unidirectional	ALL DOWN	104.333270387558	DOWN	-22.8795776993481	2.17954315641444e-83	DOWN	-7.57621621373361	3.42784102003367e-13	DOWN	-6.46720393742194	6.21360270305873e-10
P-hsa04933-24	AGE-RAGE signaling pathway in diabetic complications: THBD	TRUE	bidirectional	KIRC UP	104.211347525069	DOWN	-8.41744114273511	9.59427248636826e-16	UP	7.44732664412871	8.24224424682856e-13	DOWN	-22.3348517903802	7.77311292727341e-78
P-hsa05160-56	Hepatitis C: MAPK1	TRUE	bidirectional	LUAD UP	103.971200171193	DOWN	-9.83213059395636	1.21733388228824e-20	DOWN	-22.59659580023	1.7196985112505e-80	UP	4.24506030878463	5.10431684291853e-05
P-hsa04933-22	AGE-RAGE signaling pathway in diabetic complications: EDN1	TRUE	bidirectional	KIRC UP	103.56960365556	DOWN	-10.7104736566251	5.85208574111146e-24	UP	11.2403519734772	4.5714553579943e-26	DOWN	-17.9309376484999	1.00700400183434e-55
P-hsa04550-36	Signaling pathways regulating pluripotency of stem cells: AKT3*	TRUE	unidirectional	ALL DOWN	103.387311230631	DOWN	-17.7691121991544	2.48218627966162e-56	DOWN	-7.18991655711267	4.58127784659784e-12	DOWN	-13.9594503952869	3.60468935474316e-37
P-hsa04919-26	Thyroid hormone signaling pathway: THRB	TRUE	unidirectional	ALL DOWN	103.134337137425	DOWN	-13.2843278477659	9.43772399672561e-35	DOWN	-17.3788916818848	6.72364125249458e-54	DOWN	-8.73777949936358	1.15662115478881e-16
P-hsa04662-27	B cell receptor signaling pathway: NFATC1	TRUE	bidirectional	LUAD UP	103.116945151778	DOWN	-10.5351404063235	2.78817847764019e-23	DOWN	-21.5446313415886	5.13761240513986e-75	UP	5.24144876192912	5.33301760030922e-07
P-hsa04530-20 37	Tight junction: ACTB TJP3	FALSE	not common	not common	102.867017188977	UP	12.3630792014694	1.01669695228531e-30	DOWN	-21.2235150677084	2.31172511409155e-73	DOWN	-0.67111656120466	0.577903237735675
P-hsa04012-22	ErbB signaling pathway: EIF4EBP1	TRUE	unidirectional	ALL UP	102.623515020627	UP	6.9320444068873	2.97754631344368e-11	UP	20.8083337996463	3.12074982145288e-71	UP	10.3450558279549	2.56075193729351e-22
P-hsa05210-21	Colorectal cancer: BIRC5	TRUE	unidirectional	ALL UP	102.199553009373	UP	13.8018160715881	4.27995736701308e-37	UP	14.0622337845435	3.99623985843487e-38	UP	12.0861252159482	3.69280188980116e-29
P-hsa05164-36	Influenza A: IL33	TRUE	bidirectional	KIRC UP	101.736096093558	DOWN	-15.0164856208242	9.7413747538276e-43	UP	8.31985744228761	1.69242113227393e-15	DOWN	-15.8327384782268	1.11371846128591e-45
P-hsa04742-34	Taste transduction: GRM1	TRUE	bidirectional	KIRC DOWN	101.66443030077	UP	11.9262570831846	7.09966128547205e-29	DOWN	-21.0102507064148	3.01008411055239e-72	UP	2.73207400791796	0.0101333627346397
P-hsa04010-119	MAPK signaling pathway: NFATC3	TRUE	unidirectional	ALL DOWN	101.63325100768	DOWN	-9.47294806977884	2.47839373266809e-19	DOWN	-19.2981897042111	1.65394439671043e-63	DOWN	-9.97546060688005	5.67620154598818e-21
P-hsa03320-9	PPAR signaling pathway: PCK1	TRUE	unidirectional	ALL DOWN	101.29232293822	DOWN	-17.5524624403774	2.89919037252364e-55	DOWN	-10.1764004762334	5.88276716261272e-22	DOWN	-11.3646992791897	2.99101567816191e-26
P-hsa05219-10	Bladder cancer: EGFR	TRUE	bidirectional	LUAD UP	101.231941891309	DOWN	-12.0216629145181	2.81544999017684e-29	DOWN	-20.0740708494657	1.69371776038918e-67	UP	5.07059653714837	1.22933174338057e-06
P-hsa04972-42	Pancreatic secretion: CFTR	TRUE	unidirectional	ALL DOWN	100.920491079268	DOWN	-17.5779433356538	2.21548226170674e-55	DOWN	-12.2179611354188	4.45319381286537e-30	DOWN	-9.0300236558938	1.21721961434554e-17
P-hsa05152-88 89	Tuberculosis: ITGAX ITGB2	FALSE	not common	not common	100.762110417406	UP	0.867181343011526	0.462106184562602	UP	24.3666820063353	9.23246611326841e-90	DOWN	-7.2687588514467	4.05349940938927e-12
P-hsa04931-13	Insulin resistance: AKT2	TRUE	unidirectional	ALL DOWN	100.03013170998	DOWN	-16.6359657390035	1.11799061442592e-50	DOWN	-15.6752724335076	1.27598037134988e-45	DOWN	-4.71601142854313	6.54012607822135e-06
P-hsa05142-7	Chagas disease (American trypanosomiasis): C1QA	TRUE	bidirectional	KIRC UP	99.1214060864917	DOWN	-5.33227470798989	3.11270684002292e-07	UP	17.7775304268047	7.03011204318215e-56	DOWN	-14.1918012840014	3.45536066265399e-38
P-hsa04152-77	AMPK signaling pathway: CCND1	TRUE	unidirectional	ALL UP	98.919325852296	UP	14.1017626681473	1.87919717644349e-38	UP	18.3698523371947	7.63818943271451e-59	UP	3.51879131730922	0.00083890238742671
P-hsa04724-26	Glutamatergic synapse: PRKACA	TRUE	unidirectional	ALL DOWN	98.7049460415544	DOWN	-6.94005044358114	2.83359150653386e-11	DOWN	-23.5272013460984	2.30644332542903e-85	DOWN	-3.79932888361464	0.000301837989459039
P-hsa04012-24	ErbB signaling pathway: CDKN1A	TRUE	unidirectional	ALL UP	98.5025765804729	UP	5.97786523087741	9.54862324723272e-09	UP	20.2166500474023	3.19045231011789e-68	UP	10.7144701242605	1.03188280579849e-23
P-hsa04915-30	Estrogen signaling pathway: CREB3*	FALSE	not common	not common	98.2230922060688	DOWN	-1.17565745254659	0.298282911682458	DOWN	-24.114032481395	1.87236243734887e-88	DOWN	-6.75540377605825	1.07124742500528e-10
P-hsa04910-17	Insulin signaling pathway: D-Glucose	TRUE	unidirectional	ALL DOWN	97.9241996635824	DOWN	-23.4166864426239	3.46793358420527e-86	DOWN	-2.42847291148103	0.0206806615992249	DOWN	-7.05100154677359	1.66021795340355e-11
P-hsa04630-28	Jak-STAT signaling pathway: CCND1	TRUE	unidirectional	ALL UP	97.9097171238247	UP	15.7947489563074	1.65189106882544e-46	UP	5.85789877787883	1.54040429872069e-08	UP	15.6923923379942	4.83801082602255e-45
P-hsa04630-24	Jak-STAT signaling pathway: MCL1	FALSE	not common	not common	97.6639869281106	UP	16.8387667268359	1.10598797603375e-51	UP	1.06336443150087	0.34054839067372	UP	16.1037166518602	5.7555098385666e-47
P-hsa04725-61	Cholinergic synapse: FOS	FALSE	not common	not common	97.5445967246652	DOWN	-5.43025821429176	1.87257561337101e-07	UP	0.682491202157394	0.564035298525114	DOWN	-24.9964153938817	2.70182684691715e-91
P-hsa04933-43	AGE-RAGE signaling pathway in diabetic complications: CASP3	TRUE	bidirectional	LUAD DOWN	97.1297343610126	UP	8.21005152636788	4.42971894248735e-15	UP	18.7696664723028	7.63823150958296e-61	DOWN	-10.6277696284782	2.19228283094931e-23
P-hsa05169-45	Epstein-Barr virus infection: RB1	TRUE	unidirectional	ALL DOWN	96.8684120662912	DOWN	-10.7608132941774	3.72088000583968e-24	DOWN	-14.1527683226448	1.59820691823812e-38	DOWN	-13.7770860699727	2.27671776433939e-36
P-hsa04012-23	ErbB signaling pathway: RPS6KB1	TRUE	unidirectional	ALL DOWN	96.723301696309	DOWN	-4.58090134029959	1.1481193887492e-05	DOWN	-21.9483258576976	3.95271642845585e-77	DOWN	-8.5691356403078	4.16692569434943e-16
P-hsa04630-31	Jak-STAT signaling pathway: BCL2L1	FALSE	not common	not common	96.5214011645572	UP	16.74825973876	3.10732828304915e-51	UP	0.745231957823472	0.522105526556485	UP	15.997078439317	1.85546791985039e-46
P-hsa05110-51	Vibrio cholerae infection: PDIA4	TRUE	unidirectional	ALL UP	96.2219666227315	UP	10.8292434418856	1.99120998871989e-24	UP	11.6576499396618	9.18640286797735e-28	UP	15.9444556311777	3.27922238280652e-46
P-hsa04550-34	Signaling pathways regulating pluripotency of stem cells: MAPK1*	TRUE	unidirectional	ALL DOWN	96.1779900317627	DOWN	-14.8636897058282	5.17571492852683e-42	DOWN	-7.39120894647053	1.20383696416076e-12	DOWN	-15.4039573362192	1.06529967160263e-43
P-hsa05152-20	Tuberculosis: FCGR1A	TRUE	bidirectional	LUAD DOWN	95.7384378761286	UP	6.82116388075221	6.06372412457382e-11	UP	20.236563869482	2.55185129157877e-68	DOWN	-9.32599252057847	1.18023217950426e-18
P-hsa04213-62	Longevity regulating pathway - multiple species: CAT*	TRUE	unidirectional	ALL DOWN	95.716264507304	DOWN	-11.6750468776882	7.92168477520539e-28	DOWN	-9.33559842156023	6.57551243151448e-19	DOWN	-16.9884616604689	3.68967678866778e-51
P-hsa05213-11	Endometrial cancer: FOXO3	TRUE	bidirectional	LUAD DOWN	95.5374473336853	UP	9.49992062873771	1.9797196306721e-19	UP	20.2442475285226	2.36609469355571e-68	DOWN	-6.46798892733036	6.19322314039128e-10
P-hsa04931-149	Insulin resistance: ACACB*	TRUE	unidirectional	ALL DOWN	95.5286979542433	DOWN	-19.0288365378032	6.51758505260371e-63	DOWN	-5.49375344723159	1.09898136839334e-07	DOWN	-11.580615497779	4.13261714449678e-27
P-hsa04915-66	Estrogen signaling pathway: AKT3*	FALSE	not common	not common	95.2525803036977	DOWN	-13.6446616357478	2.21050252643577e-36	DOWN	-1.4917421776836	0.168159339080376	DOWN	-18.7163040688211	1.50386089611189e-59
P-hsa04020-42	Calcium signaling pathway: MYLK4	TRUE	unidirectional	ALL DOWN	94.3975969726707	DOWN	-17.334271407477	3.3588002687049e-54	DOWN	-7.63485756063005	2.30105996283248e-13	DOWN	-12.0502063311751	5.17953707486919e-29
P-hsa04742-54	Taste transduction: P2RX2*	FALSE	not common	not common	94.3539231786325	UP	0.57528181737548	0.651837942330552	DOWN	-20.3008056389421	1.23860495084046e-68	DOWN	-11.5488915432565	5.48282520176313e-27
P-hsa04742-40	Taste transduction: P2RX2	FALSE	not common	not common	94.3539231786325	UP	0.57528181737548	0.651837942330552	DOWN	-20.3008056389421	1.23860495084046e-68	DOWN	-11.5488915432565	5.48282520176313e-27
P-hsa04919-29	Thyroid hormone signaling pathway: HIF1A	TRUE	unidirectional	ALL DOWN	94.2440191782824	DOWN	-9.21592205734392	1.99785200462508e-18	DOWN	-20.309379340882	1.15822137879707e-68	DOWN	-6.23433329748631	2.46391698279779e-09
P-hsa04919-43	Thyroid hormone signaling pathway: TBC1D4	TRUE	unidirectional	ALL DOWN	93.8033305285596	DOWN	-8.0497067170303	1.43518964063695e-14	DOWN	-17.396090350338	5.60392952893967e-54	DOWN	-11.6605204138074	1.95554266376724e-27
P-hsa04750-40	Inflammatory mediator regulation of TRP channels: Arachidonate	TRUE	unidirectional	ALL DOWN	93.2639341318775	DOWN	-12.1858851006101	5.73059685768971e-30	DOWN	-14.2475777611576	5.96668517682858e-39	DOWN	-11.4337655886232	1.59269557442979e-26
P-hsa04920-31	Adipocytokine signaling pathway: AGRP	TRUE	bidirectional	BRCA UP	93.2095641916397	UP	9.8179940571915	1.36389590140505e-20	DOWN	-10.2549302915659	3.00756710103767e-22	DOWN	-17.2752493884806	1.50466332895261e-52
P-hsa04151-36	PI3K-Akt signaling pathway: PCK1	TRUE	unidirectional	ALL DOWN	92.6716391615605	DOWN	-11.8244376112987	1.89823958627598e-28	DOWN	-18.2376514727572	3.4788369319959e-58	DOWN	-5.77685294359351	3.22534127876049e-08
P-hsa04730-30	Long-term depression: L-Glutamate*	TRUE	unidirectional	ALL DOWN	92.5232439041527	DOWN	-4.97128502075501	1.87562290254746e-06	DOWN	-15.4654262565987	1.27446691530833e-44	DOWN	-15.3879622389562	1.25395501884094e-43
P-hsa04530-22 33	Tight junction: MYL12B CGN	TRUE	bidirectional	BRCA UP	92.1254996180174	UP	9.42475992666003	3.68590667976515e-19	DOWN	-19.0300522100156	3.88173454111361e-62	DOWN	-7.57347513886211	5.23516202050194e-13
P-hsa04742-31	Taste transduction: Calcium cation*	FALSE	not common	not common	91.9653151968472	DOWN	-10.420968507638	7.65748500847719e-23	DOWN	-20.5844451282843	4.50608980701089e-70	DOWN	-1.13519047727411	0.313905350077591
P-hsa04151-63	PI3K-Akt signaling pathway: CASP9	FALSE	not common	not common	91.4792531322176	DOWN	-4.16610419696198	6.85950144843293e-05	DOWN	-23.9393368326127	1.53077009417707e-87	UP	1.13090616557142	0.315896155332142
P-hsa04930-3	Type II diabetes mellitus: SLC2A4	FALSE	not common	not common	91.0442356957894	DOWN	-23.4001819732006	3.80549349787811e-86	DOWN	-4.40776566765191	2.03996206942967e-05	DOWN	-1.71911277146212	0.116340580027495
P-hsa04933-78	AGE-RAGE signaling pathway in diabetic complications: TGFB1	FALSE	not common	not common	90.4705376478946	DOWN	-0.704015525728716	0.562002558685253	UP	14.6361346631234	9.81785900569499e-41	DOWN	-16.9402665801091	6.1334843127061e-51
P-hsa04724-66	Glutamatergic synapse: PLA2G4B	TRUE	unidirectional	ALL DOWN	90.4229179438098	DOWN	-8.64681608465267	1.71588580310194e-16	DOWN	-19.5576641759351	7.63997348828558e-65	DOWN	-6.96464605947391	2.88072542677374e-11
P-hsa04923-26 27	Regulation of lipolysis in adipocytes: PNPLA2 ABHD5	TRUE	unidirectional	ALL DOWN	90.3568920284973	DOWN	-8.31003048190813	2.12170438000202e-15	DOWN	-16.6049213172784	4.28148367492799e-50	DOWN	-11.562997303922	4.83981574643405e-27
P-hsa04730-20	Long-term depression: L-Glutamate	TRUE	unidirectional	ALL DOWN	90.2757868472642	DOWN	-3.23760200550212	0.00216409771045721	DOWN	-15.496163426762	9.16482811748835e-45	DOWN	-15.5335362391517	2.67184892642179e-44
P-hsa04014-67	Ras signaling pathway: RAPGEF5*	FALSE	not common	not common	90.0226820120512	DOWN	-13.1148133316589	5.37483214875301e-34	DOWN	-1.04819978341107	0.347853992794392	DOWN	-18.2013670460345	5.07640329728183e-57
P-hsa04110-10 11 12 13 14 9 15 16 17 18 19 20	Cell cycle: ORC3 ORC5 ORC4 ORC2 ORC1 ORC6 MCM7 MCM6 MCM5 MCM4 MCM3 MCM2	TRUE	unidirectional	ALL UP	89.46333388759	UP	13.1075411285605	5.76357455145655e-34	UP	9.72866397263504	2.6983758120999e-20	UP	14.0090282891551	2.21244077529534e-37
P-hsa04630-30	Jak-STAT signaling pathway: CDKN1A	TRUE	unidirectional	ALL UP	89.172991706783	UP	15.6468025748327	8.69112689173939e-46	UP	3.54153640722343	0.000638023151757134	UP	14.9562145833322	1.21086544610217e-41
P-hsa04152-44	AMPK signaling pathway: SLC2A4	TRUE	unidirectional	ALL DOWN	88.9373572129068	DOWN	-22.7800227971445	7.14733664146146e-83	DOWN	-2.9262820625719	0.00498148607921696	DOWN	-4.35371166013791	3.24443928245323e-05
P-hsa04010-120	MAPK signaling pathway: NFATC1	TRUE	unidirectional	ALL DOWN	88.8538904281942	DOWN	-9.74857138388911	2.45369361375342e-20	DOWN	-15.8007006885407	3.29655948997225e-46	DOWN	-10.9152583524486	1.73072597521474e-24
P-hsa04630-27	Jak-STAT signaling pathway: PIM1	FALSE	not common	not common	88.5711061430707	UP	15.8158069275106	1.31247481084707e-46	UP	0.759594210181884	0.513178873291632	UP	15.2788337600578	3.98597023018335e-43
P-hsa04933-65	AGE-RAGE signaling pathway in diabetic complications: COL1A1	TRUE	bidirectional	LUAD DOWN	87.8687749138661	UP	2.27688723432196	0.0341332805641269	UP	11.8087917033836	2.18283504566051e-28	DOWN	-18.697306943955	1.8156250431695e-59
P-hsa03320-21	PPAR signaling pathway: ACAA1	TRUE	unidirectional	ALL DOWN	87.6407882020034	DOWN	-11.3934154777962	1.14188571354343e-26	DOWN	-18.6936950839555	1.81454853094809e-60	DOWN	-2.7020561745507	0.0110362241128595
P-hsa03320-10	PPAR signaling pathway: PLIN1	TRUE	bidirectional	KIRC UP	87.5903195810386	DOWN	-22.2040264993117	9.36769322556325e-80	UP	2.94110468919024	0.00476673669557668	DOWN	-5.22631140586144	5.75210228869994e-07
P-hsa04012-31	ErbB signaling pathway: BAD	TRUE	unidirectional	ALL UP	87.3612124738156	UP	7.48704880884034	7.60706902624994e-13	UP	16.9736961970256	6.58273937943548e-52	UP	10.9923182915896	8.69287655684484e-25
P-hsa04022-50	cGMP-PKG signaling pathway: ATP2B1	FALSE	not common	not common	87.1881777792537	DOWN	-12.3101466739502	1.70651066844119e-30	DOWN	-0.573539336988951	0.638245692327309	DOWN	-18.3889676285002	5.95285378282239e-58
P-hsa04261-37	Adrenergic signaling in cardiomyocytes: CREB3	TRUE	unidirectional	ALL DOWN	86.7377851993038	DOWN	-16.78719746636	2.00082383730698e-51	DOWN	-9.51368349615256	1.55650247168267e-19	DOWN	-9.12426849958876	5.8729488453618e-18
P-hsa04066-52	HIF-1 signaling pathway: FLT1	TRUE	bidirectional	KIRC UP	86.6129724915041	DOWN	-13.7648229203859	6.32246589671953e-37	UP	11.3779640500066	1.27072514475889e-26	DOWN	-11.1086029345911	3.03451633574843e-25
P-hsa04660-41 46	T cell receptor signaling pathway: GRAP2 LCP2	FALSE	not common	not common	86.4644699129569	DOWN	-12.5991236440773	9.8294872630141e-32	DOWN	-0.017557927298917	1	DOWN	-18.0295997028768	3.49139718355188e-56
P-hsa04066-53	HIF-1 signaling pathway: EGF*	TRUE	bidirectional	LUAD UP	86.1890806901169	DOWN	-8.74616559687124	8.01162425601401e-17	DOWN	-20.2062012892086	3.55950923250281e-68	UP	3.22427608218846	0.00226886462580535
P-hsa04261-3	Adrenergic signaling in cardiomyocytes: RYR2	TRUE	unidirectional	ALL DOWN	85.7555383100211	DOWN	-12.0083833606154	3.19648092593558e-29	DOWN	-4.06749010737296	8.51931931508821e-05	DOWN	-17.5565824960141	6.44740113794248e-54
P-hsa05213-12	Endometrial cancer: BAD	TRUE	bidirectional	LUAD DOWN	85.5187929351378	UP	10.3305345553961	1.67170286973139e-22	UP	18.8432523835782	3.39373968198731e-61	DOWN	-3.64600996822879	0.000533788691957303
P-hsa04270-48	Vascular smooth muscle contraction: KCNMB2*	TRUE	bidirectional	KIRC UP	85.3696485259137	DOWN	-15.354672410298	2.28810708409089e-44	UP	3.94184500196696	0.000139872470379429	DOWN	-14.2851429344915	1.33396029182019e-38
P-hsa04530-4 37 11	Tight junction: OCLN TJP3 TJP1	TRUE	bidirectional	BRCA UP	85.2981754330168	UP	6.73507560350122	1.04315902618446e-10	DOWN	-21.4354528738774	1.8437810745009e-74	DOWN	-2.38153402246337	0.0261676548631709
P-hsa03320-60	PPAR signaling pathway: CYP27A1	FALSE	not common	not common	84.7766223299606	DOWN	-14.7979943828882	1.04624012580741e-41	UP	1.88513646637154	0.0762658335567005	DOWN	-15.3388003875387	2.09612149693574e-43
P-hsa04919-44	Thyroid hormone signaling pathway: PFKFB2	TRUE	bidirectional	BRCA UP	83.9146581949329	UP	3.16545528805592	0.00272668985088678	DOWN	-19.6560268105239	2.4204367615443e-65	DOWN	-8.97703147343408	1.84421771959905e-17
P-hsa04610-11	Complement and coagulation cascades: F2R	TRUE	unidirectional	ALL UP	83.8375713019806	UP	10.8676177645341	1.42562467189225e-24	UP	17.136971079643	1.00999788947229e-52	UP	5.9849004468925	1.00949245735821e-08
P-hsa04022-3	cGMP-PKG signaling pathway: MYL9	FALSE	not common	not common	83.7667539565643	DOWN	-13.1311143408641	4.5610605874861e-34	UP	1.30719952077933	0.231561040671024	DOWN	-16.8480969432752	1.61999945843421e-50
P-hsa05211-43	Renal cell carcinoma: RAP1A	FALSE	not common	not common	83.4461750149359	DOWN	-16.5315460228513	3.64885710046314e-50	DOWN	-1.68710390373695	0.115390926005398	DOWN	-13.1882481463054	8.50151993873755e-34
P-hsa04152-94	AMPK signaling pathway: MLYCD	TRUE	unidirectional	ALL DOWN	83.1436214527447	DOWN	-19.6207125468942	5.19511120177567e-66	DOWN	-2.94277381092266	0.00474504693749765	DOWN	-8.61699783104924	2.91436007975882e-16
P-hsa04010-118	MAPK signaling pathway: JUN	TRUE	unidirectional	ALL UP	82.9409588121247	UP	2.58865606194462	0.0152808885919158	UP	22.5127824583709	4.64018796733115e-80	UP	2.56563604982126	0.0161568563426753
P-hsa04530-30	Tight junction: AKT3	TRUE	unidirectional	ALL UP	82.9136909954976	UP	3.98872372382439	0.000140479849497182	UP	18.3732725241601	7.41505696805429e-59	UP	10.1645574445337	1.17106403479458e-21
P-hsa04630-35	Jak-STAT signaling pathway: MTOR	TRUE	unidirectional	ALL DOWN	82.6500100122731	DOWN	-17.6656104997845	8.07875107577224e-56	DOWN	-6.38703069877024	7.296990396234e-10	DOWN	-9.46604827604438	3.79753661484355e-19
P-hsa03320-36	PPAR signaling pathway: SLC27A4	TRUE	unidirectional	ALL DOWN	82.5808469899893	DOWN	-18.5612878730092	1.85101878199233e-60	DOWN	-9.18098192113943	2.25188793425138e-18	DOWN	-4.72545976112799	6.29789361373001e-06
P-hsa03320-23	PPAR signaling pathway: ACADL	FALSE	not common	not common	82.295358005684	DOWN	-14.7505562510928	1.7572901026282e-41	UP	1.87227333990625	0.0784541857327043	DOWN	-14.8504397005728	3.67436615945337e-41
P-hsa04530-5 10	Tight junction: IGSF5 MAGI1	TRUE	unidirectional	ALL DOWN	82.1920017214077	DOWN	-11.2096219876716	6.2665284849083e-26	DOWN	-11.6375283308726	1.10791364689117e-27	DOWN	-12.475995884708	9.2568933767413e-31
P-hsa05200-168	Pathways in cancer: E2F1	TRUE	unidirectional	ALL UP	82.1296119967865	UP	9.81131157740403	1.44087742473387e-20	UP	14.0569457100974	4.18695948034518e-38	UP	11.2084581336556	1.22987855152902e-25
P-hsa03320-55	PPAR signaling pathway: SCD	TRUE	bidirectional	KIRC UP	81.9285166662065	DOWN	-14.1014273108435	1.87919717644349e-38	UP	6.8980018402149	3.06647637120316e-11	DOWN	-13.332321855572	2.04583924163823e-34
P-hsa05169-30	Epstein-Barr virus infection: FGR	TRUE	bidirectional	KIRC UP	81.8852848278776	DOWN	-5.16299962405077	7.32716384106065e-07	UP	13.8127100866326	5.23872194104021e-37	DOWN	-14.6396868165952	3.39276642376405e-40
P-hsa04933-52	AGE-RAGE signaling pathway in diabetic complications: FOXO1	TRUE	unidirectional	ALL DOWN	81.6679025925489	DOWN	-13.9585206449859	8.38047527265704e-38	DOWN	-3.15082052317884	0.00244275003662616	DOWN	-15.1878424982193	1.04942145410803e-42
P-hsa05211-42	Renal cell carcinoma: SLC2A1*	TRUE	unidirectional	ALL UP	81.6429031639895	UP	8.56515363142878	3.17411535460098e-16	UP	14.3003168281855	3.47264750695057e-39	UP	11.90197926695	2.06449299212164e-28
P-hsa05213-13	Endometrial cancer: CASP9	TRUE	bidirectional	LUAD DOWN	81.5937096158735	UP	10.3489557341033	1.4353913835209e-22	UP	18.1040446503109	1.57748025729836e-57	DOWN	-3.43464930561988	0.00112552756020637
P-hsa04919-100	Thyroid hormone signaling pathway: CTNNB1*	TRUE	unidirectional	ALL DOWN	80.8817328998724	DOWN	-13.8853888007895	1.76599276466428e-37	DOWN	-12.1138173827495	1.21053730930398e-29	DOWN	-8.51741663114236	6.14186214915605e-16
P-hsa04022-19	cGMP-PKG signaling pathway: CNGB1	TRUE	bidirectional	LUAD UP	80.8387021068759	DOWN	-11.2998992247699	2.72217080298665e-26	DOWN	-15.4736521946608	1.17002717190423e-44	UP	7.25082751388164	4.55183645394908e-12
P-hsa04066-89	HIF-1 signaling pathway: CDKN1A	TRUE	bidirectional	KIRC UP	80.6103073043025	DOWN	-11.746608583198	3.99490044547795e-28	UP	9.54970902670134	1.16020633267672e-19	DOWN	-13.4674345055963	5.29238848539688e-35
P-hsa05010-61	Alzheimer's disease: GAPDH	TRUE	unidirectional	ALL UP	80.4998274839067	UP	9.70362753884234	3.55900195627032e-20	UP	12.0171392212842	3.01156995113169e-29	UP	13.0619096827603	2.95155824042885e-33
P-hsa04722-38	Neurotrophin signaling pathway: ATF4	TRUE	unidirectional	ALL DOWN	80.2974114725892	DOWN	-12.3132007713788	1.6633125011244e-30	DOWN	-5.46523764968091	1.2748257704478e-07	DOWN	-15.5452950244095	2.37773646840877e-44
P-hsa04151-37	PI3K-Akt signaling pathway: G6PC	TRUE	unidirectional	ALL DOWN	80.2520900051332	DOWN	-5.66012915884847	5.49944732486283e-08	DOWN	-20.2909157754957	1.37111956085521e-68	DOWN	-4.68870397203642	7.42190724146787e-06
P-hsa04012-29	ErbB signaling pathway: STAT5A*	TRUE	bidirectional	KIRC UP	80.1504706435059	DOWN	-19.8437623047783	3.59305246355732e-67	UP	3.48756429037907	0.000776094433366128	DOWN	-6.98486849818643	2.5360124273467e-11
P-hsa03320-22	PPAR signaling pathway: ACADM	FALSE	not common	not common	79.9750522854202	DOWN	-13.4476327733444	1.72697355353303e-35	DOWN	-15.700696479952	9.72261980570395e-46	DOWN	-0.59193429697146	0.630780984082431
P-hsa05132-55	Salmonella infection: IL18	TRUE	bidirectional	LUAD DOWN	79.6656407962983	UP	3.8617486579651	0.000232814807803763	UP	13.4224084230829	2.92869040064491e-35	DOWN	-15.0830768067468	3.16719761963568e-42
P-hsa04066-48	HIF-1 signaling pathway: PFKFB3	TRUE	bidirectional	KIRC UP	79.5825679408228	DOWN	-17.5857162775152	2.06353471139341e-55	UP	2.22829774573842	0.0344792307662498	DOWN	-10.8307694475722	3.67504515458974e-24
P-hsa04666-23	Fc gamma R-mediated phagocytosis: RPS6KB1	TRUE	bidirectional	LUAD DOWN	78.9053971737556	UP	3.22131099926233	0.00228055647854323	UP	21.3233758132364	7.03300538794299e-74	DOWN	-3.54084566479661	0.000775213201892347
P-hsa05010-59	Alzheimer's disease: LRP1	FALSE	not common	not common	78.5476859290316	DOWN	-14.4956743160597	2.79797220735355e-40	UP	0.316108232716795	0.824408695452515	DOWN	-14.5165388410442	1.22836675003871e-39
P-hsa04066-5	HIF-1 signaling pathway: VEGFA	TRUE	bidirectional	KIRC UP	78.5081866058925	DOWN	-6.51639461641786	4.06967254757797e-10	UP	18.4647154556492	2.54705635923378e-59	DOWN	-6.95850675913512	2.99374942019867e-11
P-hsa04022-48	cGMP-PKG signaling pathway: SLC8A2	TRUE	unidirectional	ALL DOWN	78.2186555238136	DOWN	-9.14146601099927	3.62989401666185e-18	DOWN	-4.75099645456267	4.380789787196e-06	DOWN	-18.0199214371559	3.80100227475523e-56
P-hsa04261-66	Adrenergic signaling in cardiomyocytes: D-myo-Inositol 1,4,5-trisphosphate	FALSE	not common	not common	78.2062155744834	DOWN	-10.860444735933	1.51821897952786e-24	UP	0.775081053000545	0.502945947892402	DOWN	-17.7428816381962	8.14570627188181e-55
P-hsa04010-117	MAPK signaling pathway: JUND	FALSE	not common	not common	78.2046978611916	UP	5.235318759245	5.09885996826578e-07	UP	20.9496695360962	5.99883202154274e-72	UP	1.40898483533834	0.204062091901192
P-hsa04650-110 111	Natural killer cell mediated cytotoxicity: ITGAL ITGB2	TRUE	bidirectional	LUAD DOWN	78.1113084544747	UP	3.22300548809553	0.00226938873932995	UP	16.7327546466373	1.0072901758423e-50	DOWN	-11.3510007816163	3.3855412817267e-26
P-hsa04530-6 11 45	Tight junction: CLDN24 TJP1 TJP2	TRUE	unidirectional	ALL DOWN	77.995356474678	DOWN	-4.1717358590772	6.70341286038631e-05	DOWN	-14.5252365342336	3.19455046172822e-40	DOWN	-13.4792322895482	4.71995460661826e-35
P-hsa04066-61	HIF-1 signaling pathway: HMOX1	TRUE	bidirectional	KIRC UP	77.7581158229383	DOWN	-3.62863177300609	0.000558655304948518	UP	15.6271578778641	2.16992838408847e-45	DOWN	-12.4284674227034	1.43977601253993e-30
P-hsa04024-114	cAMP signaling pathway: HHIP	TRUE	unidirectional	ALL DOWN	77.7477194280856	DOWN	-8.75975392797825	7.25976957919018e-17	DOWN	-10.809952248522	2.2816030436601e-24	DOWN	-14.3068315142885	1.07923887279854e-38
P-hsa05211-12	Renal cell carcinoma: EGLN2	TRUE	unidirectional	ALL UP	77.4459393016109	UP	3.02732350456738	0.00423895465549795	UP	20.7825610487598	4.17762118854827e-71	UP	4.46304826332967	2.02242736120203e-05
P-hsa04022-43	cGMP-PKG signaling pathway: MAPK1	TRUE	unidirectional	ALL DOWN	76.8190736488921	DOWN	-9.0386402703127	8.30031462398159e-18	DOWN	-4.69581088926646	5.65476716193855e-06	DOWN	-17.8274770578316	3.23159594229416e-55
P-hsa04920-16	Adipocytokine signaling pathway: POMC	FALSE	not common	not common	76.8069465060495	DOWN	-20.7773034802698	3.45590603522219e-72	DOWN	-4.07003078251002	8.43656278655536e-05	UP	2.08299739855138	0.0534965790433179
P-hsa03320-59	PPAR signaling pathway: NR1H3	TRUE	bidirectional	KIRC UP	76.8005105671496	DOWN	-17.5234770314294	3.9524277473372e-55	UP	6.86212918466246	3.86317809897174e-11	DOWN	-7.47316396283659	1.03676640307464e-12
P-hsa04022-49	cGMP-PKG signaling pathway: ATP1B4	TRUE	unidirectional	ALL DOWN	76.7656773946296	DOWN	-8.84615854859965	3.71560278300447e-17	DOWN	-11.0562347077865	2.47569547251046e-25	DOWN	-13.7969757744414	1.86464542351042e-36
P-hsa04630-1	Jak-STAT signaling pathway: MYC	TRUE	unidirectional	ALL UP	76.6185709279709	UP	12.738558457731	2.43859157106776e-32	UP	6.09875689158434	3.92206320802433e-09	UP	13.9959948016014	2.51637488548039e-37
P-hsa05200-216	Pathways in cancer: IL6	FALSE	not common	not common	76.2917271792514	DOWN	-13.7549258207888	6.98153875592372e-37	UP	0.82804357423137	0.470430188127842	DOWN	-14.7143192856919	1.55534426285171e-40
P-hsa04530-11 33	Tight junction: TJP1 CGN	TRUE	bidirectional	BRCA UP	76.0972850218471	UP	5.59099904809731	8.0265892024088e-08	DOWN	-16.1418775208266	7.67799805360545e-48	DOWN	-10.4244834221823	1.29698817689889e-22
P-hsa04530-5 15	Tight junction: IGSF5 MPDZ	TRUE	unidirectional	ALL DOWN	75.9859854684074	DOWN	-11.339587713211	1.87949875635299e-26	DOWN	-10.2868309992723	2.28475665989805e-22	DOWN	-12.1313057427703	2.40509627067343e-29
P-hsa05120-50	Epithelial cell signaling in Helicobacter pylori infection: EGFR	FALSE	not common	not common	75.7979992682245	DOWN	-14.0623522252405	2.80588566676264e-38	UP	0.785570946670318	0.496482408725222	DOWN	-14.3005753261978	1.14294905993558e-38
P-hsa04916-15	Melanogenesis: MITF*	TRUE	unidirectional	ALL DOWN	75.7383698078467	DOWN	-10.695568063522	6.68742486658485e-24	DOWN	-8.73568955693078	7.3696675211416e-17	DOWN	-13.9560661787197	3.70615292630273e-37
P-hsa04921-58	Oxytocin signaling pathway: MEF2C	TRUE	bidirectional	KIRC UP	75.25833088939	DOWN	-14.3063101024719	2.14623187657964e-39	UP	8.93187995603435	1.61529637573868e-17	DOWN	-9.85242579798556	1.59125730807251e-20
P-hsa05200-205	Pathways in cancer: SLC2A1	TRUE	unidirectional	ALL UP	74.975363385699	UP	9.5212101100273	1.65844510696243e-19	UP	10.8848243376119	1.16680978123172e-24	UP	12.9990941407567	5.46934591818725e-33
P-hsa04151-35	PI3K-Akt signaling pathway: CCND1	FALSE	not common	not common	74.879062545622	UP	4.88303879935056	2.85146160733992e-06	UP	20.4611245219849	1.92447828383942e-69	DOWN	-1.30753871883166	0.24074482950705
P-hsa04724-33 70 69	Glutamatergic synapse: ITPR1 HOMER3 HOMER3	FALSE	not common	not common	74.7078548664597	DOWN	-1.40625273253324	0.20757184178324	DOWN	-20.9675745630176	4.93731092737293e-72	DOWN	-3.2762296287816	0.00191199322146649
P-hsa04933-19	AGE-RAGE signaling pathway in diabetic complications: TGFBR2	FALSE	not common	not common	74.587202341328	DOWN	-9.58048978086114	1.00918307848794e-19	DOWN	-0.936254101188726	0.40857385000744	DOWN	-17.9741988473978	6.27418230007343e-56
P-hsa04933-26	AGE-RAGE signaling pathway in diabetic complications: IL6	FALSE	not common	not common	74.1735218231182	DOWN	-10.646388416808	1.04605282155692e-23	UP	1.09300373575383	0.325750803543231	DOWN	-17.0455985540533	1.96806304311516e-51
P-hsa04210-60	Apoptosis: BBC3	TRUE	unidirectional	ALL UP	74.058673438988	UP	6.10670139391442	4.62108692858411e-09	UP	18.7377997139265	1.10136507728476e-60	UP	5.00162510492308	1.71652944951974e-06
P-hsa04151-26	PI3K-Akt signaling pathway: RBL2	TRUE	unidirectional	ALL DOWN	74.0327022228467	DOWN	-11.4408070746089	7.30838476229933e-27	DOWN	-14.5544248966952	2.35371145555509e-40	DOWN	-6.09598234245662	5.39166942271731e-09
P-hsa04350-10	TGF-beta signaling pathway: SMAD4	TRUE	bidirectional	LUAD UP	74.0141828934324	DOWN	-11.3863048459463	1.21432311187575e-26	DOWN	-12.1384352141184	9.56387793249025e-30	UP	9.65105522587904	8.33391145803557e-20
P-hsa05152-24 25	Tuberculosis: ITGB2 ITGAM	TRUE	bidirectional	KIRC UP	73.8012792071971	DOWN	-2.65313818643868	0.0128112753176443	UP	18.8085194524504	5.06084870423698e-61	DOWN	-7.34593929495703	2.43727712843772e-12
P-hsa04530-13 45 20	Tight junction: EPB41 TJP2 ACTB	TRUE	unidirectional	ALL DOWN	73.3839109781804	DOWN	-5.64922774850083	5.83488112600603e-08	DOWN	-14.0708966577413	3.67256204908838e-38	DOWN	-12.1555655254736	1.92791530750322e-29
P-hsa04620-39	Toll-like receptor signaling pathway: IL6	FALSE	not common	not common	73.1441642498997	DOWN	-13.2135128374758	1.93660357925846e-34	UP	0.501304616461009	0.691901448332809	DOWN	-14.5952130958954	5.35489199963981e-40
P-hsa04390-75	Hippo signaling pathway: NKD1	TRUE	unidirectional	ALL DOWN	73.1301755816729	DOWN	-3.36916208787117	0.00138963665356629	DOWN	-17.3845832104054	6.34874436157506e-54	DOWN	-9.07789011201755	8.39914838615978e-18
P-hsa04970-28	Salivary secretion: AQP5	FALSE	not common	not common	73.016141611807	DOWN	-4.4371916972184	2.16395075482988e-05	DOWN	-20.3394853469994	8.20529522598983e-69	DOWN	-0.72956369190196	0.542646197249979
P-hsa04530-11 13	Tight junction: TJP1 EPB41	TRUE	unidirectional	ALL DOWN	72.8902772641317	DOWN	-13.6278647353835	2.60914712560521e-36	DOWN	-6.58312971033028	2.20219944185492e-10	DOWN	-11.8929839866416	2.24061745340018e-28
P-hsa05211-4	Renal cell carcinoma: SLC2A1	TRUE	unidirectional	ALL UP	72.7057306913626	UP	9.16059461686403	3.1103903118001e-18	UP	9.74843981485788	2.29022283102095e-20	UP	13.757729055287	2.76424632249594e-36
P-hsa04922-50	Glucagon signaling pathway: PCK1	TRUE	unidirectional	ALL DOWN	72.5824529931995	DOWN	-11.0098716761927	3.95757599903823e-25	DOWN	-14.0619103178307	3.99623985843487e-38	DOWN	-7.05185490438899	1.65373610134853e-11
P-hsa04933-23	AGE-RAGE signaling pathway in diabetic complications: F3	TRUE	unidirectional	ALL DOWN	72.5105522091667	DOWN	-13.2268492794343	1.6942313441737e-34	DOWN	-4.92810280765394	1.88624984366785e-06	DOWN	-13.1738597169791	9.65774884399358e-34
P-hsa04010-66	MAPK signaling pathway: TP53	TRUE	unidirectional	ALL UP	72.4514390845432	UP	2.20315577275426	0.0406593865658075	UP	18.949707570228	9.83060001021983e-62	UP	6.78580390704161	8.84748870995995e-11
P-hsa05211-46	Renal cell carcinoma: AKT3	TRUE	unidirectional	ALL DOWN	72.3790748976713	DOWN	-15.8693825919285	7.17460960463272e-47	DOWN	-4.33678176052522	2.75437057649784e-05	DOWN	-10.3672158858679	2.11399690826949e-22
P-hsa03320-33	PPAR signaling pathway: CYP7A1	FALSE	not common	not common	71.9465643229503	DOWN	-15.7059071043712	4.47006261072745e-46	DOWN	-1.95179989913251	0.0660691600137752	DOWN	-11.3369417617657	3.82933396347591e-26
P-hsa04919-104	Thyroid hormone signaling pathway: MYC	TRUE	unidirectional	ALL DOWN	71.8874919001419	DOWN	-16.4302528632676	1.13196420102692e-49	DOWN	-5.47775074086371	1.19550839159635e-07	DOWN	-8.76256162653315	9.57465226825832e-17
P-hsa05012-71	Parkinson's disease: PRKACA*	TRUE	unidirectional	ALL DOWN	71.8138248474069	DOWN	-15.0457445468667	7.15939138286369e-43	DOWN	-9.71429169287817	3.03618605387423e-20	DOWN	-6.82266520674152	7.0626986657167e-11
P-hsa04725-18	Cholinergic synapse: ITPR1	TRUE	unidirectional	ALL DOWN	71.8041595922801	DOWN	-7.53664658574924	5.40525194210198e-13	DOWN	-8.62461416910612	1.72396636090067e-16	DOWN	-15.577825571698	1.68459622776048e-44
P-hsa04933-29	AGE-RAGE signaling pathway in diabetic complications: ICAM1	FALSE	not common	not common	71.6963715808856	DOWN	-0.28785072139284	0.856547352192044	UP	13.7186269566943	1.39242845247116e-36	DOWN	-13.8072997134519	1.6869577439948e-36
P-hsa05211-27	Renal cell carcinoma: VEGFA*	TRUE	unidirectional	ALL UP	71.463567763289	UP	3.60081499785819	0.000618250417108571	UP	20.1068536092597	1.15961055720813e-67	UP	2.13011130400763	0.0479684301135529
P-hsa05110-13	Vibrio cholerae infection: Potassium cation	FALSE	not common	not common	71.4373016785527	DOWN	-2.10156188661539	0.0514928670380385	DOWN	-19.2919843858422	1.75642878257094e-63	DOWN	-5.73540613741448	4.03943496834787e-08
P-hsa04722-46	Neurotrophin signaling pathway: ATF4*	TRUE	unidirectional	ALL DOWN	71.124083677747	DOWN	-12.933383462294	3.46388818882628e-33	DOWN	-4.29134016926935	3.33337222025337e-05	DOWN	-13.4459907024216	6.50831691891994e-35
P-hsa04010-67	MAPK signaling pathway: ELK1	TRUE	unidirectional	ALL UP	71.0320797899791	UP	4.44367342301411	2.10616299651271e-05	UP	17.6414679819054	3.40823540427913e-55	UP	7.44057911856808	1.29389434045022e-12
P-hsa05200-209	Pathways in cancer: FIGF**	TRUE	bidirectional	KIRC UP	70.9289685095916	DOWN	-7.04356956179466	1.46830780622723e-11	UP	14.1027018405393	2.68826790741692e-38	DOWN	-10.5921440358847	2.98360845304515e-23
P-hsa04920-6	Adipocytokine signaling pathway: PTPN11	TRUE	bidirectional	LUAD UP	70.8838815347527	DOWN	-19.5822848808401	8.1149645169002e-66	DOWN	-2.75394407744524	0.0083447680058707	UP	3.91593556683126	0.000192937862926846
P-hsa04921-57	Oxytocin signaling pathway: FOS	TRUE	unidirectional	ALL DOWN	70.1242914723855	DOWN	-15.4571303571993	7.30701885281933e-45	DOWN	-3.28901709084568	0.00154458474029062	DOWN	-10.763921162991	6.65512904046154e-24
P-hsa04919-46	Thyroid hormone signaling pathway: ATP1B4	FALSE	not common	not common	69.9897114605794	DOWN	-4.41607985796222	2.3744018549327e-05	DOWN	-19.7510348604588	7.85953396123618e-66	DOWN	-0.719644616676416	0.548703202112771
P-hsa05200-219	Pathways in cancer: MYC**	TRUE	bidirectional	KIRC UP	69.95209612588	DOWN	-12.8347097919294	9.32799649170703e-33	UP	11.4327085571434	7.63494749172215e-27	DOWN	-7.41162707853336	1.56786805078716e-12
P-hsa04024-9 95	cAMP signaling pathway: ATP1B4 FXYD1	TRUE	bidirectional	KIRC UP	69.9420292808345	DOWN	-16.5979980851753	1.69797659518239e-50	UP	6.09777795853272	3.94041923964527e-09	DOWN	-7.39863459603996	1.70803410056467e-12
P-hsa05200-214	Pathways in cancer: CSF3R	TRUE	bidirectional	LUAD DOWN	69.8917882821491	UP	3.08042571245494	0.00358884635654111	UP	12.4746585884162	3.69329116925697e-31	DOWN	-14.0932027106859	9.6792869687533e-38
P-hsa04920-12	Adipocytokine signaling pathway: Diacylglycerol	TRUE	unidirectional	ALL DOWN	69.6519071733729	DOWN	-3.69083027442716	0.000446060964735086	DOWN	-13.9806040744856	9.21844387293226e-38	DOWN	-12.2881692300638	5.42052026838766e-30
P-hsa05200-227	Pathways in cancer: FOXO1	TRUE	unidirectional	ALL DOWN	69.631102464041	DOWN	-16.4002183658276	1.5870846161065e-49	DOWN	-7.52556495745646	4.83722281454806e-13	DOWN	-6.1977983199977	3.0457985885618e-09
P-hsa05164-77	Influenza A: CASP9	TRUE	bidirectional	KIRC DOWN	69.5285112711184	UP	11.4635314714207	5.89915216479137e-27	DOWN	-12.3077537690185	1.89659198698226e-30	UP	8.0018240722316	2.6468245862299e-14
P-hsa04750-44	Inflammatory mediator regulation of TRP channels: TRPA1	TRUE	unidirectional	ALL UP	69.20635614076	UP	7.41809839247146	1.21864474654103e-12	UP	16.9714885723137	6.64826249746421e-52	UP	5.16867793582372	7.67464928842228e-07
P-hsa04750-63	Inflammatory mediator regulation of TRP channels: TRPA1*	TRUE	unidirectional	ALL UP	69.20635614076	UP	7.41809839247146	1.21864474654103e-12	UP	16.9714885723137	6.64826249746421e-52	UP	5.16867793582372	7.67464928842228e-07
P-hsa04713-56	Circadian entrainment: KCNJ3	FALSE	not common	not common	69.1900460864031	DOWN	-1.48968345350126	0.179818592133427	DOWN	-18.7779692696759	7.0061466070486e-61	UP	6.10513042626234	5.124364792349e-09
P-hsa04650-25	Natural killer cell mediated cytotoxicity: SH2D1B	TRUE	bidirectional	KIRC UP	69.1890406674366	DOWN	-3.4059796419353	0.00122823799971947	UP	13.8682848940109	2.92694869797975e-37	DOWN	-12.4042169743179	1.79995471302404e-30
P-hsa04211-42	Longevity regulating pathway - mammal: PPARGC1A	TRUE	unidirectional	ALL DOWN	69.0661201686764	DOWN	-11.9805197883948	4.19228272890358e-29	DOWN	-12.2745240097244	2.6181668065003e-30	DOWN	-7.16823233036187	7.82405450342677e-12
P-hsa04724-36	Glutamatergic synapse: TRPC1	TRUE	unidirectional	ALL DOWN	68.8692868221546	DOWN	-4.78740918366307	4.45286323718873e-06	DOWN	-18.9865169520506	6.42974373976638e-62	DOWN	-2.99289277371501	0.00471932759994777
P-hsa04610-23	Complement and coagulation cascades: BDKRB1	TRUE	bidirectional	KIRC DOWN	68.816724866223	UP	2.24762877591113	0.036642893387117	DOWN	-19.8284299125487	3.15067963379129e-66	UP	2.63783667949657	0.0132093362787702
P-hsa04530-11 43	Tight junction: TJP1 ACTN4	TRUE	unidirectional	ALL DOWN	68.6357344871011	DOWN	-10.5909313405306	1.70652104416681e-23	DOWN	-6.00882317709009	6.57454404482757e-09	DOWN	-14.2423136731	2.06199809493355e-38
P-hsa04022-71	cGMP-PKG signaling pathway: PPIF	TRUE	unidirectional	ALL UP	68.3826362505221	UP	6.13122038488633	4.00665904014524e-09	UP	7.12374919887892	7.06501805588881e-12	UP	16.6484940276883	1.46375406273708e-49
P-hsa04921-55	Oxytocin signaling pathway: PTGS2*	FALSE	not common	not common	68.3650819241919	DOWN	-16.8755510302246	7.27536556698135e-52	DOWN	-8.82172762883275	3.81038161550268e-17	UP	1.56427364862618	0.155630542001986
P-hsa04015-82	Rap1 signaling pathway: ITGA2B	TRUE	bidirectional	KIRC UP	68.1079791531684	DOWN	-13.5498407628388	5.95182794130859e-36	UP	12.5382611786211	1.97547820569658e-31	DOWN	-2.87804478106421	0.00663282074429358
P-hsa03320-20	PPAR signaling pathway: SCP2	FALSE	not common	not common	68.1071326659937	DOWN	-13.2502981255615	1.34120576937037e-34	DOWN	-13.3260806507395	7.7113438700566e-35	DOWN	-0.413389409228763	0.755512741472942
P-hsa04152-41	AMPK signaling pathway: FBP1	TRUE	bidirectional	BRCA UP	68.0683870920699	UP	3.87938555465478	0.000217575235392309	DOWN	-14.0110146847219	6.76180124230709e-38	DOWN	-11.7912318431374	5.80685690262218e-28
P-hsa05133-73	Pertussis: FOS	TRUE	unidirectional	ALL DOWN	67.7184709328531	DOWN	-15.4559447071796	7.32569022557162e-45	DOWN	-3.20460341912532	0.00204961688410074	DOWN	-10.1545443123335	1.27352629926801e-21
P-hsa05145-29	Toxoplasmosis: Lipoxin A4	FALSE	not common	not common	67.6818137135662	DOWN	-0.509076257233366	0.698712500162406	UP	13.0481654761644	1.27776022436755e-33	DOWN	-13.5497725851361	2.33044296745275e-35
P-hsa03320-53	PPAR signaling pathway: ADIPOQ	FALSE	not common	not common	67.6551095405433	DOWN	-19.1096884054847	2.47602185376581e-63	DOWN	-3.91081167446611	0.000157954602812318	DOWN	-2.05805771363346	0.0565722824209095
P-hsa05134-73	Legionellosis: CXCL1	TRUE	bidirectional	KIRC UP	67.6064123564575	DOWN	-13.249500039137	1.34399257932353e-34	UP	4.30481718145329	3.15610140000887e-05	DOWN	-12.2801245907048	5.83498485621898e-30
P-hsa04210-4	Apoptosis: DFFA	FALSE	not common	not common	67.5879629072769	DOWN	-0.871623228121756	0.459496345188801	DOWN	-19.2568954694563	2.63380434444798e-63	UP	4.4506491627261	2.13388801587269e-05
P-hsa04623-8	Cytosolic DNA-sensing pathway: TBK1	TRUE	unidirectional	ALL UP	67.5585653318473	UP	5.2919299340065	3.81768740132358e-07	UP	18.3632265725788	8.17211379700732e-59	UP	3.50325848937655	0.000885727097906355
P-hsa04064-136	NF-kappa B signaling pathway: TNFSF13B*	FALSE	not common	not common	67.4329485169995	UP	7.0206790948265	1.6908301654182e-11	UP	17.987075464426	6.16578734070978e-57	DOWN	-1.05553697661443	0.353967221366478
P-hsa05120-18	Epithelial cell signaling in Helicobacter pylori infection: CCL5	FALSE	not common	not common	67.1828733131854	DOWN	-0.519822730656582	0.691695166402209	UP	18.7955403231267	5.82984885299752e-61	DOWN	-5.47164979670078	1.62762564343082e-07
P-hsa04022-46	cGMP-PKG signaling pathway: VASP	FALSE	not common	not common	67.0952825083549	DOWN	-6.97614245430298	2.25776398642869e-11	UP	1.28431787273711	0.24030599675057	DOWN	-18.1063332946076	1.48004345704263e-56
P-hsa04722-53	Neurotrophin signaling pathway: JUN	TRUE	bidirectional	KIRC UP	66.9625430202405	DOWN	-15.2495083440787	7.36441986431328e-44	UP	4.85204149551868	2.72484950015993e-06	DOWN	-9.42172948387758	5.43220130112734e-19
P-hsa04390-96	Hippo signaling pathway: FGF1	TRUE	unidirectional	ALL DOWN	66.8939969180084	DOWN	-17.3854467817289	1.9172218530493e-54	DOWN	-6.71100698356502	9.97125166166171e-11	DOWN	-3.58228077856985	0.000667699360647649
P-hsa05166-33	HTLV-I infection: HLA-A	TRUE	bidirectional	LUAD DOWN	66.7412121242691	UP	2.44851490627878	0.0222363790833872	UP	18.8714461015719	2.45956985526576e-61	DOWN	-4.34814363577691	3.31790992557664e-05
P-hsa05221-35	Acute myeloid leukemia: EIF4EBP1	TRUE	unidirectional	ALL UP	66.4854687194774	UP	8.10752878115986	9.39977010326935e-15	UP	15.1409305122653	4.40076599202196e-43	UP	6.80438400715016	7.90470675069804e-11
P-hsa05205-422	Proteoglycans in cancer: CD63	FALSE	not common	not common	66.3810020333848	DOWN	-17.208312312823	1.43489857866982e-53	DOWN	-2.00199528501616	0.0591634958714098	DOWN	-7.58322010190615	4.89917300079905e-13
P-hsa05321-152	Inflammatory bowel disease (IBD): FOXP3*	TRUE	unidirectional	ALL UP	66.1887915993952	UP	13.6817802640746	1.50715955138839e-36	UP	8.66740849712747	1.23928781102084e-16	UP	8.28356166148951	3.4663848324966e-15
P-hsa04621-23	NOD-like receptor signaling pathway: CASP1	TRUE	bidirectional	KIRC UP	66.1067270184655	DOWN	-2.35687933453235	0.0281143625029316	UP	16.2227401104561	3.14130401969357e-48	DOWN	-9.07097774239917	8.85594274535944e-18
P-hsa04621-29	NOD-like receptor signaling pathway: CASP5	FALSE	not common	not common	65.9621555558938	UP	1.49567222002883	0.178608472508918	UP	14.7349509869473	3.44545088680165e-41	DOWN	-11.16851292671	1.7729485340215e-25
P-hsa05205-284	Proteoglycans in cancer: PRKCA*	TRUE	unidirectional	ALL DOWN	65.6982521108243	DOWN	-11.566826682528	2.21538026791398e-27	DOWN	-10.5209926417851	2.96056542284146e-23	DOWN	-8.91042542158898	3.05439397357072e-17
P-hsa04022-23	cGMP-PKG signaling pathway: CACNA1C	FALSE	not common	not common	65.6155534351522	UP	12.0936621412602	1.41018466721148e-29	UP	0.580399048143015	0.633410138570207	UP	13.9880588953178	2.7132229376065e-37
P-hsa04610-44	Complement and coagulation cascades: C3	TRUE	bidirectional	KIRC UP	65.5867064134568	DOWN	-8.05965588441554	1.335440392363e-14	UP	15.8371146803172	2.20575310259031e-46	DOWN	-5.13979840059868	8.792499205477e-07
P-hsa04611-7	Platelet activation: ITPR1	TRUE	bidirectional	KIRC UP	65.5664782327846	DOWN	-13.4316586685496	2.03201469669521e-35	UP	7.89703575416773	3.64218603586476e-14	DOWN	-9.18451713745115	3.66633953104331e-18
P-hsa05162-13	Measles: IRF7	TRUE	unidirectional	ALL UP	65.5344481639373	UP	11.8912052823483	9.93769299778844e-29	UP	11.9134652108799	8.07758797347739e-29	UP	6.55705103947836	3.63902053677789e-10
P-hsa04660-44	T cell receptor signaling pathway: PAK4	FALSE	not common	not common	65.1727706584522	DOWN	-8.38484626988768	1.22485707435209e-15	DOWN	-0.717719160515843	0.540315092997813	DOWN	-16.8925408677095	1.01507224792971e-50
P-hsa04950-7	Maturity onset diabetes of the young: FOXA3	FALSE	not common	not common	64.975045865466	DOWN	-1.29670966423533	0.248372828505472	DOWN	-18.2160246784011	4.4419191605904e-58	UP	5.57323290570882	9.60018163958787e-08
P-hsa04022-51	cGMP-PKG signaling pathway: GTF2I	TRUE	unidirectional	ALL DOWN	64.8945434706308	DOWN	-9.53932856675709	1.42669765106441e-19	DOWN	-5.68237230076138	4.0250430523475e-08	DOWN	-14.4592189506072	2.2200052407815e-39
P-hsa04211-29	Longevity regulating pathway - mammal: EIF4E	FALSE	not common	not common	64.7820417222485	DOWN	-1.90649740324302	0.0790791697488728	DOWN	-18.2867484372638	1.97147801318196e-58	DOWN	-5.10130645284391	1.05950828705768e-06
P-hsa04620-40	Toll-like receptor signaling pathway: CCL5	TRUE	bidirectional	KIRC UP	64.7279784883183	DOWN	-4.20127088374982	5.94325351519482e-05	UP	14.3514099202994	2.02658111138549e-39	DOWN	-10.4033114141163	1.55322053656609e-22
P-hsa05205-318	Proteoglycans in cancer: HSPB2	TRUE	bidirectional	KIRC UP	64.623959639218	DOWN	-14.975351786129	1.51424024406108e-42	UP	4.05086439919651	9.11503878809734e-05	DOWN	-9.56291557258856	1.72221410519115e-19
P-hsa05205-150	Proteoglycans in cancer: PRKCA	TRUE	unidirectional	ALL DOWN	64.3256955629348	DOWN	-8.84934348173869	3.63074206833869e-17	DOWN	-15.716808139812	8.17033700856762e-46	DOWN	-3.33296583358709	0.00159246201857001
P-hsa05134-7	Legionellosis: IL18	FALSE	not common	not common	64.2900184187253	UP	1.1177183235931	0.324135329058096	UP	13.9296362592281	1.56197239867008e-37	DOWN	-11.7315261270336	1.01293624944382e-27
P-hsa04723-40	Retrograde endocannabinoid signaling: GRIA1	TRUE	bidirectional	KIRC UP	64.0872020817059	DOWN	-7.10839972799975	9.59003648198434e-12	UP	4.49801197577729	1.37111646329555e-05	DOWN	-16.5155102956036	6.22161970961333e-49
P-hsa04724-4	Glutamatergic synapse: GRIA1	TRUE	bidirectional	KIRC UP	64.0872020817059	DOWN	-7.10839972799975	9.59003648198434e-12	UP	4.49801197577729	1.37111646329555e-05	DOWN	-16.5155102956036	6.22161970961333e-49
P-hsa05031-12	Amphetamine addiction: GRIA1	TRUE	bidirectional	KIRC UP	64.0872020817059	DOWN	-7.10839972799975	9.59003648198434e-12	UP	4.49801197577729	1.37111646329555e-05	DOWN	-16.5155102956036	6.22161970961333e-49
P-hsa05169-11	Epstein-Barr virus infection: HLA-A	TRUE	bidirectional	LUAD DOWN	64.080185754333	UP	2.61203570673173	0.0143441032697868	UP	18.3134223449091	1.45477291630207e-58	DOWN	-4.30475347642734	3.98424249267023e-05
P-hsa04970-27	Salivary secretion: PRKCA	TRUE	unidirectional	ALL DOWN	63.8794321719124	DOWN	-12.0666961847973	1.82633438300337e-29	DOWN	-3.08176473145696	0.00306169091467681	DOWN	-13.0845770373259	2.36062101757278e-33
P-hsa04530-20 62	Tight junction: ACTB SHROOM1	TRUE	bidirectional	BRCA UP	63.8532207198269	UP	2.23197504357753	0.0379957723978331	DOWN	-14.1514766656865	1.61307603173987e-38	DOWN	-11.1396621617103	2.28764762443426e-25
P-hsa04151-109	PI3K-Akt signaling pathway: RXRA	TRUE	unidirectional	ALL UP	63.7570530301457	UP	10.8066306345846	2.44595388900869e-24	UP	14.1641896361763	1.42131772567882e-38	UP	2.97045043577677	0.00503277356052778
P-hsa04022-44	cGMP-PKG signaling pathway: BAD	FALSE	not common	not common	63.5997224018174	DOWN	-6.94462381200986	2.75382375691123e-11	DOWN	-1.43206845836881	0.187099730799953	DOWN	-17.3776742366901	4.87829754125316e-53
P-hsa04922-51	Glucagon signaling pathway: G6PC	TRUE	unidirectional	ALL DOWN	63.4753772644275	DOWN	-8.73803368815668	8.50583381822298e-17	DOWN	-14.2114442499862	8.66003593393127e-39	DOWN	-6.51933428348265	4.54345373792256e-10
P-hsa04014-26	Ras signaling pathway: PRKCA	TRUE	unidirectional	ALL DOWN	63.4160038937179	DOWN	-10.1359739581479	9.02119268039185e-22	DOWN	-10.5703730582399	1.91761351064848e-23	DOWN	-9.81231879165266	2.21804801491748e-20
P-hsa04922-67	Glucagon signaling pathway: FBP1	TRUE	bidirectional	BRCA UP	63.4060785164695	UP	3.61201775532165	0.000593216512635159	DOWN	-13.3653334136117	5.21377781584742e-35	DOWN	-11.4588331963845	1.26927548090384e-26
P-hsa04976-41	Bile secretion: CYP7A1	TRUE	bidirectional	KIRC UP	63.3384595175537	DOWN	-12.9113551324145	4.31582493421378e-33	UP	9.13489399984481	3.24669532002258e-18	DOWN	-7.97212207854256	3.27367151017711e-14
P-hsa04360-145	Axon guidance: ABLIM3	TRUE	unidirectional	ALL DOWN	63.2588247201323	DOWN	-7.2836341573312	3.0278270788968e-12	DOWN	-5.58255418287956	6.88250403558566e-08	DOWN	-15.7519637840257	2.64422127022299e-45
P-hsa05200-202	Pathways in cancer: FIGF*	FALSE	not common	not common	63.1393667993114	UP	0.0862916553902626	0.995191921497079	UP	19.3534190658359	8.67223290463958e-64	UP	0.294921613145069	0.840611682308405
P-hsa05217-19	Basal cell carcinoma: HHIP	TRUE	unidirectional	ALL DOWN	63.0517423065217	DOWN	-9.32581364798147	8.25382562864518e-19	DOWN	-6.75193790366194	7.73131037832995e-11	DOWN	-13.6004341516172	1.39107056867417e-35
P-hsa05200-218	Pathways in cancer: CSF3R*	TRUE	bidirectional	KIRC UP	62.7703808563569	DOWN	-2.70682549527647	0.0110341458251684	UP	14.0468220229439	4.64271951150799e-38	DOWN	-10.8430441201829	3.31213266890458e-24
P-hsa05030-73	Cocaine addiction: NFKB1	FALSE	not common	not common	62.7666748161158	DOWN	-14.2325807241276	4.68767135572464e-39	DOWN	-1.85603393686938	0.0811943690679523	DOWN	-10.8081040977373	4.49616362667929e-24
P-hsa04660-43	T cell receptor signaling pathway: RHOA	TRUE	unidirectional	ALL DOWN	62.7536944934858	DOWN	-7.19016432125359	5.62271216248145e-12	DOWN	-3.82443567759297	0.000222030668617087	DOWN	-16.4410463934646	1.41236363621351e-48
P-hsa04722-84	Neurotrophin signaling pathway: NFKB1*	TRUE	bidirectional	KIRC UP	62.686843850505	DOWN	-12.7499473466813	2.18167909368106e-32	UP	9.04898764867712	6.45789547530756e-18	DOWN	-8.08437885358484	1.45973608660311e-14
P-hsa04530-11 62	Tight junction: TJP1 SHROOM1	TRUE	unidirectional	ALL DOWN	62.5647119546317	DOWN	-5.41640608806929	2.01423944851861e-07	DOWN	-10.7359420216384	4.3834437065092e-24	DOWN	-13.0569154132303	3.08575630471182e-33
P-hsa05142-84	Chagas disease (American trypanosomiasis): NFKB1*	FALSE	not common	not common	62.5002231198548	UP	0.224370617216471	0.901703503424395	UP	18.5977227436776	5.46354794993812e-60	DOWN	-3.59448197006323	0.000641561600674274
P-hsa04623-9	Cytosolic DNA-sensing pathway: IKBKE	TRUE	unidirectional	ALL UP	62.4404123442211	UP	7.98830788000097	2.24901783671931e-14	UP	12.41706823064	6.49268866127332e-31	UP	9.51823061607434	2.48410603816876e-19
P-hsa04630-7	Jak-STAT signaling pathway: BCL2	TRUE	unidirectional	ALL UP	62.2341796944732	UP	12.0880973233543	1.48333604623086e-29	UP	2.33991029503822	0.0260233272400473	UP	12.8970502489147	1.51083814653735e-32
P-hsa04066-42	HIF-1 signaling pathway: HK1	TRUE	bidirectional	KIRC UP	62.178862981047	DOWN	-9.87027581656681	8.82295662117484e-21	UP	9.39928595445391	3.92776818299774e-19	DOWN	-10.9039420046188	1.91151242291051e-24
P-hsa05231-39	Choline metabolism in cancer: EIF4EBP1	TRUE	unidirectional	ALL UP	62.1282371227153	UP	5.52413006759894	1.14079180673344e-07	UP	16.6477681338587	2.64367250233857e-50	UP	4.92540775673301	2.46802017543562e-06
P-hsa04961-12	Endocrine and other factor-regulated calcium reabsorption: SLC8A1	TRUE	unidirectional	ALL DOWN	62.034966845386	DOWN	-7.0358654266752	1.53818615324262e-11	DOWN	-10.1996326861805	4.82881015803636e-22	DOWN	-12.4445341979151	1.24217876483629e-30
P-hsa04151-110	PI3K-Akt signaling pathway: BCL2**	TRUE	unidirectional	ALL UP	61.8744758183871	UP	7.47887607765962	8.04140452509638e-13	UP	16.1744473197945	5.35000688053052e-48	UP	3.12591796658502	0.00310340114488268
P-hsa05132-13	Salmonella infection: FOS	TRUE	unidirectional	ALL DOWN	61.6142408884301	DOWN	-14.6232538959263	6.95690222922395e-41	DOWN	-3.14436108193188	0.00249450929932174	DOWN	-9.58834463973523	1.40074165822959e-19
P-hsa05169-32	Epstein-Barr virus infection: CR2	TRUE	bidirectional	LUAD UP	61.3122214129735	DOWN	-2.23067893869919	0.0380623687403307	DOWN	-16.0210514875584	2.9209232101298e-47	UP	7.93029346860574	4.38291097155056e-14
P-hsa04670-73	Leukocyte transendothelial migration: MYL12B*	FALSE	not common	not common	61.102557908375	UP	1.16720052860765	0.30189762762096	UP	10.1315042265678	8.65855086211042e-22	DOWN	-14.6514446809059	3.02090584869912e-40
P-hsa04066-50	HIF-1 signaling pathway: TF	FALSE	not common	not common	61.0965863272722	DOWN	-17.3538992128552	2.70160412063711e-54	UP	5.51372188330253	9.88603044488073e-08	UP	1.16487213124618	0.299757486613612
P-hsa04530-7 52	Tight junction: PARD6A MPP5	TRUE	bidirectional	BRCA UP	60.8994274940555	UP	6.15629923171094	3.46561295006977e-09	DOWN	-12.7412063581911	2.69883136820344e-32	DOWN	-10.1476601978317	1.34777328669729e-21
P-hsa04014-64	Ras signaling pathway: PIK3R5*	TRUE	unidirectional	ALL DOWN	60.8577002062487	DOWN	-8.36890416143268	1.37261838549433e-15	DOWN	-4.36463749526715	2.45228013860313e-05	DOWN	-15.0577603293381	4.12268384359812e-42
P-hsa05231-38	Choline metabolism in cancer: RPS6KB1	TRUE	bidirectional	KIRC DOWN	60.7955599170894	UP	2.32165340733902	0.0306234263076682	DOWN	-13.9722661981859	1.00282399895479e-37	UP	10.5291540224296	5.21388559134775e-23
P-hsa04530-1 5	Tight junction: IGSF5 IGSF5	TRUE	unidirectional	ALL DOWN	60.5918882998235	DOWN	-3.12892423109149	0.00306443162760578	DOWN	-10.1761540804348	5.88319830338336e-22	DOWN	-14.0543926420173	1.41954237479956e-37
P-hsa04722-70	Neurotrophin signaling pathway: ZNF274	TRUE	bidirectional	KIRC DOWN	60.4883573319763	UP	14.2186325905732	5.41408791178799e-39	DOWN	-7.30026460141474	2.21460194435782e-12	UP	6.97454328176443	2.70907886561161e-11
P-hsa05205-431	Proteoglycans in cancer: CDKN1A*	TRUE	unidirectional	ALL DOWN	60.3820090232372	DOWN	-15.1523138967911	2.18194206788242e-43	DOWN	-5.25011996379103	3.86462641427068e-07	DOWN	-7.23902623259047	4.92085207485132e-12
P-hsa05132-54	Salmonella infection: IL1B	FALSE	not common	not common	60.3557033727894	DOWN	-1.50347018659758	0.176591875469203	UP	8.40471454291004	9.05062389765143e-16	DOWN	-15.7469173180576	2.75833702750418e-45
P-hsa04066-30	HIF-1 signaling pathway: PDK1	TRUE	bidirectional	BRCA DOWN	60.3489331340689	DOWN	-8.748009600889	7.93194376328655e-17	UP	14.89515547725	6.27017261504496e-42	UP	3.49854218816574	0.000900342377154791
P-hsa04015-30	Rap1 signaling pathway: ITGAL	TRUE	bidirectional	KIRC UP	60.2995320731929	DOWN	-8.57496397912367	2.94656897528294e-16	UP	15.336878598827	5.2082456265829e-44	DOWN	-2.2917914587493	0.0326933788101184
P-hsa03320-42	PPAR signaling pathway: ACOX1	FALSE	not common	not common	60.2883430254217	DOWN	-8.14990680026921	6.87001571686511e-15	DOWN	-15.8626110106158	1.67855561492748e-46	UP	0.886541233761745	0.446440339304064
P-hsa04014-69	Ras signaling pathway: PLCE1*	TRUE	unidirectional	ALL DOWN	60.2853506986101	DOWN	-3.14331170993737	0.0029224809464686	DOWN	-3.98145269863	0.000119786561624376	DOWN	-17.6888131067227	1.4807759081588e-54
P-hsa03320-29	PPAR signaling pathway: OLR1	FALSE	not common	not common	60.2384586868296	UP	0.810735939560572	0.49743331214445	UP	6.36994247618078	8.08194575221269e-10	DOWN	-17.075088721138	1.43644954657823e-51
P-hsa04710-7	Circadian rhythm: PER1	TRUE	bidirectional	KIRC UP	60.2380979653435	DOWN	-14.7145086604112	2.59893572160999e-41	UP	7.12761521281142	6.89315215338178e-12	DOWN	-6.18712675327084	3.226179579824e-09
P-hsa05211-3	Renal cell carcinoma: VEGFA	FALSE	not common	not common	60.1572231675091	UP	3.41632280152267	0.00118442094555616	UP	18.1913529052601	5.87855738218688e-58	DOWN	-0.0459768015125745	1
P-hsa05034-61	Alcoholism: CRH	TRUE	unidirectional	ALL DOWN	60.1416604872197	DOWN	-6.56773660559184	2.96636619939529e-10	DOWN	-12.5846944530238	1.2489464253166e-31	DOWN	-9.82795572047722	1.94791988008141e-20
P-hsa05215-39	Prostate cancer: RB1	TRUE	unidirectional	ALL UP	60.1401637241821	UP	10.4632333746077	5.31514328629761e-23	UP	10.3891861666286	9.36937481697909e-23	UP	8.70781913413634	1.45415460380897e-16
P-hsa03320-63	PPAR signaling pathway: DBI	TRUE	unidirectional	ALL DOWN	60.0069819061193	DOWN	-10.9585766587771	6.22684899896568e-25	DOWN	-12.6474182986982	6.74059217649879e-32	DOWN	-4.42870386246798	2.34450779657669e-05
P-hsa04622-5 33	RIG-I-like receptor signaling pathway: MAVS TMEM173	TRUE	unidirectional	ALL UP	59.7931046545727	UP	12.2561613513336	2.86276513551692e-30	UP	12.1209117668383	1.1324640498303e-29	UP	2.11503122068999	0.0496689787128749
P-hsa04932-31 133	Non-alcoholic fatty liver disease (NAFLD): PPARA RXRA	FALSE	not common	not common	59.7373245633527	DOWN	-12.7344837112946	2.52850794224878e-32	DOWN	-11.7756998078913	2.98742709033746e-28	UP	1.30267092474812	0.242389465765033
P-hsa03320-37	PPAR signaling pathway: HMGCS2	TRUE	unidirectional	ALL DOWN	59.680348805965	DOWN	-8.37062717387033	1.35818058313031e-15	DOWN	-13.0709595111701	1.01915839984148e-33	DOWN	-7.41780804044109	1.50817561506451e-12
P-hsa04920-2	Adipocytokine signaling pathway: Long-chain fatty acid	FALSE	not common	not common	59.6706067905138	DOWN	-17.4924826328483	5.52549542572061e-55	DOWN	-4.59929012710881	8.76073638446319e-06	UP	0.896782108145365	0.441043532870487
P-hsa04915-28	Estrogen signaling pathway: KCNJ3	TRUE	unidirectional	ALL UP	59.5941565820079	UP	2.61317876684467	0.0143086523944703	UP	17.8881737075293	1.94571067625202e-56	UP	2.76783843843248	0.00914463570597377
P-hsa04152-49	AMPK signaling pathway: GYS1	TRUE	unidirectional	ALL UP	59.5647147010238	UP	9.29018344780614	1.1033303587412e-18	UP	12.1686830571115	7.14751493483152e-30	UP	7.6337627251902	3.45481506001285e-13
P-hsa04620-87	Toll-like receptor signaling pathway: CCL4L1	TRUE	bidirectional	KIRC UP	59.5522609621772	DOWN	-8.63695719741545	1.84162625292277e-16	UP	9.38454727385261	4.42120012815735e-19	DOWN	-11.3487521549596	3.44347887383487e-26
P-hsa04668-120	TNF signaling pathway: DNM1L	TRUE	bidirectional	KIRC DOWN	59.4713329218861	UP	9.96430611925653	4.03094184894072e-21	DOWN	-11.8233657998193	1.90646758003196e-28	UP	7.25652093302499	4.39573005553929e-12
P-hsa04151-99	PI3K-Akt signaling pathway: MYB	FALSE	not common	not common	59.4484873315264	UP	7.82980860852213	7.06402368548716e-14	UP	15.7490696993372	5.73077126781309e-46	DOWN	-1.85586294677475	0.0879523541298805
P-hsa05222-19	Small cell lung cancer: CASP9	FALSE	not common	not common	59.3860873413997	UP	2.69932045777034	0.0112546470877826	DOWN	-18.1720569458775	7.30317736420625e-58	UP	0.799012024248157	0.500113761041334
P-hsa04925-3	Aldosterone synthesis and secretion: ITPR1	TRUE	unidirectional	ALL DOWN	58.9688550966875	DOWN	-7.58840361901035	3.77554596494976e-13	DOWN	-4.51984199071528	1.25365821725567e-05	DOWN	-15.1157992876648	2.26979170389091e-42
P-hsa04064-96	NF-kappa B signaling pathway: BCL2A1	TRUE	bidirectional	LUAD DOWN	58.9357609785166	UP	2.7467345020095	0.00983604601847215	UP	13.6921539896122	1.83106182580265e-36	DOWN	-10.2357810852199	6.43747255340139e-22
P-hsa04015-63	Rap1 signaling pathway: GNAI1	TRUE	bidirectional	KIRC UP	58.8982965062243	DOWN	-11.3303184096592	2.04503103400791e-26	UP	6.82730746354867	4.82914221870782e-11	DOWN	-10.6897386102989	1.27977547240492e-23
P-hsa04390-5	Hippo signaling pathway: SAV1	TRUE	bidirectional	LUAD UP	58.8900331236472	DOWN	-14.2369341156189	4.50723755462275e-39	DOWN	-7.53740778245326	4.47047249004688e-13	UP	6.06616962956076	6.3929754220949e-09
P-hsa04152-24	AMPK signaling pathway: SIRT1	TRUE	unidirectional	ALL DOWN	58.8315278342787	DOWN	-14.074907161743	2.46750189809248e-38	DOWN	-6.21746345735876	1.98843495735223e-09	DOWN	-7.65386686515809	3.00402316488828e-13
P-hsa04010-54	MAPK signaling pathway: NR4A1	TRUE	unidirectional	ALL DOWN	58.8209435584507	DOWN	-12.4812747254375	3.16720501733767e-31	DOWN	-3.82386685743592	0.000222348958144532	DOWN	-11.1470744839954	2.14459405434164e-25
P-hsa05200-66	Pathways in cancer: CCND1	TRUE	bidirectional	LUAD DOWN	58.785131158387	UP	5.07802527503749	1.1164577622591e-06	UP	16.3352259408412	8.90124333523177e-49	DOWN	-4.51038179802407	1.65034906212202e-05
P-hsa04210-56	Apoptosis: BAX	TRUE	unidirectional	ALL UP	58.6946155741826	UP	4.54569369190571	1.33746659230093e-05	UP	16.9551658255973	7.96076116359345e-52	UP	3.27923440333234	0.0018973465868384
P-hsa05200-224	Pathways in cancer: MYC***	TRUE	bidirectional	KIRC UP	58.6536429221826	DOWN	-10.2974774101476	2.22624577384539e-22	UP	12.8833238765859	6.59844930204926e-33	DOWN	-4.53042682523699	1.51127001249395e-05
P-hsa05221-12	Acute myeloid leukemia: MYC	TRUE	bidirectional	KIRC UP	58.6536429221826	DOWN	-10.2974774101476	2.22624577384539e-22	UP	12.8833238765859	6.59844930204926e-33	DOWN	-4.53042682523699	1.51127001249395e-05
P-hsa05133-59	Pertussis: C3	TRUE	unidirectional	ALL UP	58.6159099342939	UP	9.61943009283972	7.26688665852433e-20	UP	13.293452844567	1.07640910279659e-34	UP	4.87755965356954	3.09573920594568e-06
P-hsa04370-15	VEGF signaling pathway: PLA2G4B	FALSE	not common	not common	58.5556086213372	UP	2.09610222912674	0.0520250770509866	UP	17.2475934847129	2.92683479972393e-53	DOWN	-4.48698326272042	1.8271756824152e-05
P-hsa04971-55	Gastric acid secretion: MYLK4	TRUE	unidirectional	ALL DOWN	58.3798551347913	DOWN	-12.3068454017417	1.75522640505406e-30	DOWN	-7.3643479824301	1.44078879808918e-12	DOWN	-8.99138600691929	1.64896519372951e-17
P-hsa04917-65	Prolactin signaling pathway: CYP17A1	TRUE	bidirectional	LUAD UP	58.2238889336006	DOWN	-7.36767861832732	1.72038443963962e-12	DOWN	-15.4499872168828	1.50399406362096e-44	UP	3.21875252487783	0.00230802020705697
P-hsa04064-133	NF-kappa B signaling pathway: CXCL2	TRUE	bidirectional	KIRC UP	58.198386363308	DOWN	-12.1780124768446	6.1695516046664e-30	UP	8.20688377439719	3.91238290588717e-15	DOWN	-8.32237857481988	2.62372731499419e-15
P-hsa05020-24	Prion diseases: PRNP*	TRUE	unidirectional	ALL DOWN	57.8656025390188	DOWN	-13.9203378020681	1.22006715956683e-37	DOWN	-5.36746233848458	2.11824699942379e-07	DOWN	-8.22489570838635	5.27274962839679e-15
P-hsa05020-26	Prion diseases: PRNP**	TRUE	unidirectional	ALL DOWN	57.8656025390188	DOWN	-13.9203378020681	1.22006715956683e-37	DOWN	-5.36746233848458	2.11824699942379e-07	DOWN	-8.22489570838635	5.27274962839679e-15
P-hsa05020-25 8	Prion diseases: PRNP PRNP*	TRUE	unidirectional	ALL DOWN	57.8656025390188	DOWN	-13.9203378020681	1.22006715956683e-37	DOWN	-5.36746233848458	2.11824699942379e-07	DOWN	-8.22489570838635	5.27274962839679e-15
P-hsa05020-10 34	Prion diseases: PRNP PRNP***	TRUE	unidirectional	ALL DOWN	57.8656025390188	DOWN	-13.9203378020681	1.22006715956683e-37	DOWN	-5.36746233848458	2.11824699942379e-07	DOWN	-8.22489570838635	5.27274962839679e-15
P-hsa04550-69	Signaling pathways regulating pluripotency of stem cells: ID1	FALSE	not common	not common	57.590980010931	DOWN	-8.63491166204276	1.86726382839688e-16	UP	0.890556638098872	0.433649674951294	DOWN	-15.0834731494509	3.16719761963568e-42
P-hsa04014-62	Ras signaling pathway: RASSF5	TRUE	bidirectional	KIRC UP	57.540543758807	DOWN	-2.35010657164393	0.0285807641990203	UP	9.70301334090541	3.31428077495085e-20	DOWN	-13.9764339758639	3.04083657737378e-37
P-hsa04015-17	Rap1 signaling pathway: ACTB	TRUE	bidirectional	KIRC UP	57.3362677850309	DOWN	-7.67367052349851	2.11017037126258e-13	UP	15.119918851867	5.51442969359882e-43	DOWN	-3.04887850620282	0.00396199741916081
P-hsa04919-88	Thyroid hormone signaling pathway: FOXO1	TRUE	unidirectional	ALL DOWN	57.274541814533	DOWN	-16.4550522688786	8.69334926173583e-50	DOWN	-2.48192276721794	0.0178758705665339	DOWN	-5.32872866063056	3.41982548323265e-07
P-hsa04810-48	Regulation of actin cytoskeleton: IQGAP2	FALSE	not common	not common	57.2357905636782	DOWN	-1.67119998739806	0.128160972644835	DOWN	-11.9714114942171	4.65030817740664e-29	DOWN	-11.9823066257778	9.74926373383466e-29
P-hsa04022-45	cGMP-PKG signaling pathway: CREB3	FALSE	not common	not common	57.2230903515976	DOWN	-9.34832099370644	6.87438038055107e-19	DOWN	-1.67773734068085	0.117587267701548	DOWN	-14.3449881815187	7.40143077201298e-39
P-hsa04210-51	Apoptosis: LMNA	FALSE	not common	not common	57.2045410901663	DOWN	-3.32085659881967	0.00163693362827834	DOWN	-17.6255347125549	4.06606650344745e-55	DOWN	-0.158232463006921	0.938108762786463
P-hsa04530-20 22	Tight junction: ACTB MYL12B	TRUE	unidirectional	ALL DOWN	57.189492703668	DOWN	-6.31321479807899	1.38106935732818e-09	DOWN	-9.57952663722869	9.15707415245956e-20	DOWN	-12.2949914237313	5.11134479506314e-30
P-hsa04151-24	PI3K-Akt signaling pathway: MYC	FALSE	not common	not common	57.1670603149599	DOWN	-3.70732409835015	0.000419385706103051	UP	17.3614429429736	8.16156367193075e-54	DOWN	-1.42396313053074	0.198862366349548
P-hsa04270-65	Vascular smooth muscle contraction: NPR2	FALSE	not common	not common	57.1528284737986	DOWN	-13.9350287109599	1.07216979150315e-37	DOWN	-1.18742375222267	0.28131077146435	DOWN	-9.80607574835739	2.3319620083784e-20
P-hsa04211-52	Longevity regulating pathway - mammal: PPARG	FALSE	not common	not common	57.1309823032393	DOWN	-14.997217254335	1.19700676291938e-42	UP	0.0882201805434683	1	DOWN	-8.51633178690937	6.17903995628385e-16
P-hsa05218-21	Melanoma: RB1	TRUE	unidirectional	ALL UP	57.1220485205801	UP	9.91642177614464	5.9945015938658e-21	UP	10.3747257389786	1.06073317383202e-22	UP	8.42895515607327	1.18738684873598e-15
P-hsa05220-40	Chronic myeloid leukemia: RB1	TRUE	unidirectional	ALL UP	57.1220485205801	UP	9.91642177614464	5.9945015938658e-21	UP	10.3747257389786	1.06073317383202e-22	UP	8.42895515607327	1.18738684873598e-15
P-hsa05200-48	Pathways in cancer: MTOR	FALSE	not common	not common	57.0570923546634	DOWN	-0.367472420366959	0.797011976829078	DOWN	-18.1203705909542	1.31479920042297e-57	DOWN	-0.301337726541138	0.83672630158543
P-hsa04261-8 38	Adrenergic signaling in cardiomyocytes: ATP2A2 PLN	TRUE	bidirectional	KIRC UP	56.8836141137761	DOWN	-5.92406306883131	1.28836676239613e-08	UP	5.03656509170615	1.11992831609687e-06	DOWN	-15.4198545644448	9.06058384186403e-44
P-hsa04913-35	Ovarian steroidogenesis: HSD17B2	FALSE	not common	not common	56.4650936076161	DOWN	-17.5156483707725	4.2630355738339e-55	DOWN	-1.25951891177268	0.250266699233843	DOWN	-2.29915812571562	0.0321206471785082
P-hsa05211-21	Renal cell carcinoma: TGFB1*	TRUE	bidirectional	LUAD DOWN	56.3594182142206	UP	5.97465002037063	9.70221281585659e-09	UP	15.9801060631026	4.51092738571215e-47	DOWN	-2.73719854670149	0.00998723339691469
P-hsa04152-82	AMPK signaling pathway: HMGCR	FALSE	not common	not common	56.3135498258901	UP	16.140745481785	3.1637431502552e-48	DOWN	-6.06786656313437	4.67719133695734e-09	DOWN	-1.10506572185475	0.328294667238517
P-hsa04914-39	Progesterone-mediated oocyte maturation: PIK3R5	TRUE	unidirectional	ALL DOWN	56.3109964241089	DOWN	-4.32891242454946	3.46254159835837e-05	DOWN	-9.13857324218671	3.16224588659143e-18	DOWN	-13.4853487615513	4.46285571041568e-35
P-hsa05200-129 130	Pathways in cancer: CTBP1 HDAC1	FALSE	not common	not common	56.2854829381673	UP	0.207716210227123	0.911193955218615	DOWN	-17.435805975385	3.56520254319748e-54	UP	3.33168180793744	0.00159522514821477
P-hsa05220-12 13	Chronic myeloid leukemia: HDAC1 CTBP1	FALSE	not common	not common	56.2854829381673	UP	0.207716210227123	0.911193955218615	DOWN	-17.435805975385	3.56520254319748e-54	UP	3.33168180793744	0.00159522514821477
P-hsa03320-25	PPAR signaling pathway: EHHADH	FALSE	not common	not common	56.1902835674099	DOWN	-15.292610873559	4.57168487424625e-44	DOWN	-7.6212952808233	2.52564994944804e-13	UP	0.70365793099934	0.558813647782424
P-hsa05164-90	Influenza A: MAPK1	FALSE	not common	not common	56.1643722083809	DOWN	-8.65020190555396	1.67459054016855e-16	DOWN	-14.5375972506222	2.80912923418661e-40	DOWN	-1.60008329211095	0.145595278995582
P-hsa04520-44 47	Adherens junction: ACTB TJP1	TRUE	unidirectional	ALL DOWN	56.1523248222554	DOWN	-7.78439149253469	9.70945657114041e-14	DOWN	-8.70462062006159	9.34074027605372e-17	DOWN	-11.7598808988683	7.76423991350719e-28
P-hsa04933-25	AGE-RAGE signaling pathway in diabetic complications: IL1A	TRUE	bidirectional	KIRC UP	56.118748804964	DOWN	-2.56109895957416	0.0164798674896051	UP	5.83078227870285	1.78940985690263e-08	DOWN	-16.1784227051938	2.57980909343857e-47
P-hsa04921-41	Oxytocin signaling pathway: PTGS2	TRUE	unidirectional	ALL DOWN	56.1098359368738	DOWN	-14.0484544802016	3.23747936672049e-38	DOWN	-6.78171107986636	6.41719983414119e-11	DOWN	-6.16082851431297	3.7377606210486e-09
P-hsa04360-40 139	Axon guidance: UNC5D DCC	TRUE	unidirectional	ALL DOWN	55.9126255891011	DOWN	-4.92726767121459	2.30518693871493e-06	DOWN	-6.04582499985471	5.30998716850111e-09	DOWN	-15.193396675539	9.99021392985535e-43
P-hsa05130-9	Pathogenic Escherichia coli infection: TLR4	TRUE	bidirectional	KIRC UP	55.8506935996962	DOWN	-10.1257391691597	9.8158879197617e-22	UP	8.07099982359246	1.05108544070104e-14	DOWN	-10.1456782607551	1.36690656151208e-21
P-hsa04210-58	Apoptosis: BID*	FALSE	not common	not common	55.7742150519845	DOWN	-1.70931760484928	0.11842278823834	UP	17.2601338238173	2.55235175393736e-53	UP	2.93654066432934	0.00556428057471475
P-hsa04670-28 41 49	Leukocyte transendothelial migration: ACTB CTNNA1 CTNNB1	FALSE	not common	not common	55.651357069584	DOWN	-1.0001708543996	0.385241588037984	UP	13.9823837846825	9.08416090393159e-38	DOWN	-9.40194203424631	6.37712463280301e-19
P-hsa04962-22	Vasopressin-regulated water reabsorption: ARHGDIA	TRUE	bidirectional	LUAD UP	55.601610643343	DOWN	-9.96362623124609	4.04281659219803e-21	DOWN	-13.2404082019263	1.8336362467854e-34	UP	2.27826415696874	0.0337591976182202
P-hsa04066-88	HIF-1 signaling pathway: BCL2	TRUE	bidirectional	KIRC UP	55.6008643321601	DOWN	-12.2683375234098	2.54604701806794e-30	UP	7.86038967617888	4.71720971772152e-14	DOWN	-7.70668450959778	2.08729627820299e-13
P-hsa04970-21	Salivary secretion: ITPR1	FALSE	not common	not common	55.562315088613	DOWN	-10.8497891175495	1.65785500739249e-24	DOWN	-0.885765266400362	0.436367808236004	DOWN	-12.8031318831494	3.78691571093645e-32
P-hsa04310-33	Wnt signaling pathway: CCND1	TRUE	unidirectional	ALL UP	55.5498167453566	UP	10.4408715929359	6.4622912382481e-23	UP	7.75730420737588	9.75800406478754e-14	UP	10.0039292104536	4.4713199235158e-21
P-hsa05211-48	Renal cell carcinoma: JUN	TRUE	unidirectional	ALL DOWN	55.5284751285224	DOWN	-12.3589675733969	1.05431133571101e-30	DOWN	-3.26679037082926	0.00166232693484089	DOWN	-10.6583888325849	1.68981725023895e-23
P-hsa04014-76	Ras signaling pathway: RALBP1*	FALSE	not common	not common	55.4872701276999	UP	0.207625061091655	0.911193955218615	DOWN	-4.62085894961512	7.94713204693095e-06	DOWN	-16.9693212589442	4.49685160220258e-51
P-hsa04726-38	Serotonergic synapse: PLA2G4B	TRUE	unidirectional	ALL DOWN	55.3863319431391	DOWN	-12.6623055830227	5.23999576417142e-32	DOWN	-10.5416450013401	2.47102878649233e-23	DOWN	-2.30414235941461	0.0317292082356726
P-hsa04666-30 44	Fc gamma R-mediated phagocytosis: 1-Phosphatidyl-D-myo-inositol 4,5-bisphosphate GSN	TRUE	bidirectional	LUAD DOWN	55.2837359679008	UP	6.16129072698602	3.36872160979175e-09	UP	14.9403385992872	3.86766979465945e-42	DOWN	-4.82277499866767	3.99346099595778e-06
P-hsa04650-35	Natural killer cell mediated cytotoxicity: BID	FALSE	not common	not common	55.1121999034607	UP	1.97074747464003	0.0688579940433748	UP	17.2979483737959	1.67501355095984e-53	DOWN	-1.98194626963402	0.0669618286973904
P-hsa04611-43	Platelet activation: MYL12B	FALSE	not common	not common	55.0900132367899	DOWN	-7.51042418441447	6.47833116053865e-13	UP	0.0728187039767231	1	DOWN	-15.3868413653342	1.25465261004324e-43
P-hsa05150-69	Staphylococcus aureus infection: FPR2	TRUE	bidirectional	LUAD DOWN	54.9168633868964	UP	5.41572448030747	2.01905137302165e-07	UP	14.2882868024135	3.93177142640542e-39	DOWN	-6.69936935889345	1.52546078392642e-10
P-hsa04810-23	Regulation of actin cytoskeleton: GSN	FALSE	not common	not common	54.5713178405402	DOWN	-10.4401408730723	6.4835347805988e-23	UP	12.7444239095755	2.62120367194604e-32	DOWN	-1.55626966833735	0.157895363756756
P-hsa05152-94	Tuberculosis: CAMP	FALSE	not common	not common	54.54034088541	UP	9.8301678206468	1.23463720857384e-20	UP	1.69420572660816	0.113765866866656	DOWN	-13.3313983691772	2.05167095468359e-34
P-hsa03320-44	PPAR signaling pathway: FABP1	TRUE	unidirectional	ALL DOWN	54.5044134525444	DOWN	-8.06550265993323	1.28108529336519e-14	DOWN	-14.4281252337873	8.92610710488632e-40	DOWN	-2.36381841536939	0.0273745185993993
P-hsa05162-78	Measles: FAS	FALSE	not common	not common	54.4403632287225	DOWN	-0.404747767907078	0.770797457660852	UP	17.29338245562	1.75126654697402e-53	DOWN	-2.37130048215593	0.0268747298404369
P-hsa05205-129	Proteoglycans in cancer: AKT3*	TRUE	unidirectional	ALL DOWN	54.3090104636733	DOWN	-14.4208284138364	6.21366137553059e-40	DOWN	-2.58061205267112	0.0136798119618758	DOWN	-7.88988009336685	5.77513246775426e-14
P-hsa05134-70	Legionellosis: IL6	FALSE	not common	not common	54.1957249816616	DOWN	-9.77419579524014	1.97913990959381e-20	DOWN	-0.411287291490228	0.75273616542917	DOWN	-13.4901557275742	4.27716221207928e-35
P-hsa04933-58	AGE-RAGE signaling pathway in diabetic complications: CCL2	TRUE	bidirectional	KIRC UP	54.1881246137166	DOWN	-5.03047143567132	1.40544858426286e-06	UP	5.69424361557797	3.77996965196021e-08	DOWN	-14.9545141884066	1.22059626401916e-41
P-hsa04650-39	Natural killer cell mediated cytotoxicity: FAS	FALSE	not common	not common	54.0938295716147	DOWN	-0.353825467486362	0.807922432245372	UP	17.24450212427	2.9845048556135e-53	DOWN	-2.28282088852489	0.033413998599718
P-hsa05142-21	Chagas disease (American trypanosomiasis): TICAM1	TRUE	bidirectional	KIRC UP	53.9686466954024	DOWN	-8.26226276782886	3.02005585092648e-15	UP	6.30808617075255	1.16530550986905e-09	DOWN	-12.5902751241788	3.05420602568992e-31
P-hsa04666-27	Fc gamma R-mediated phagocytosis: ARPC5	TRUE	bidirectional	LUAD DOWN	53.961740005561	UP	8.75131194789231	7.74481630162224e-17	UP	12.2290477901143	4.01594485232597e-30	DOWN	-6.17236863451454	3.51124459940283e-09
P-hsa04921-53	Oxytocin signaling pathway: RGS2	FALSE	not common	not common	53.9276854049937	DOWN	-14.8110620808247	9.13108627533369e-42	DOWN	-7.40292107687942	1.11185559503361e-12	UP	1.71857342127025	0.116343947398449
P-hsa04211-50	Longevity regulating pathway - mammal: PPARGC1A*	TRUE	unidirectional	ALL DOWN	53.9020472635216	DOWN	-15.581507682075	1.81167915895641e-45	DOWN	-5.54580195827391	8.3495682290488e-08	DOWN	-2.80229309225012	0.0082833778404438
P-hsa05212-27	Pancreatic cancer: BCL2L1*	FALSE	not common	not common	53.8910136903377	DOWN	-11.2856830473603	3.0793040604348e-26	DOWN	-11.9678889299115	4.78623653481204e-29	UP	0.252057013168125	0.872046250380856
P-hsa03320-8	PPAR signaling pathway: GK	TRUE	unidirectional	ALL DOWN	53.8506372614071	DOWN	-9.32573495209651	8.25382562864518e-19	DOWN	-7.5707386131134	3.5575751099343e-13	DOWN	-10.8003978471809	4.8034508104569e-24
P-hsa05217-4	Basal cell carcinoma: PTCH1	TRUE	unidirectional	ALL DOWN	53.835149786459	DOWN	-14.0434331414064	3.39260153680398e-38	DOWN	-4.0302800316025	9.91133547965489e-05	DOWN	-7.60082007506071	4.3469552997958e-13
P-hsa05169-31	Epstein-Barr virus infection: MYC	FALSE	not common	not common	53.823536807866	DOWN	-9.84512121444527	1.09413029685036e-20	UP	13.1023075967776	7.44552925889275e-34	DOWN	-1.46835373760788	0.184288680845737
P-hsa04932-35	Non-alcoholic fatty liver disease (NAFLD): PRKAG2	TRUE	bidirectional	LUAD UP	53.8217684384926	DOWN	-16.4398818158355	1.0245580821099e-49	DOWN	-3.53204327577005	0.000660357079581653	UP	2.44466721412904	0.0222800497216036
P-hsa04921-56	Oxytocin signaling pathway: JUN	TRUE	bidirectional	KIRC UP	53.7971917195948	DOWN	-12.9383708418259	3.30922929733123e-33	UP	2.11518537144244	0.0453652656964049	DOWN	-9.90117726678297	1.06257123426995e-20
P-hsa04915-40	Estrogen signaling pathway: CREB3**	FALSE	not common	not common	53.7808573547797	UP	0.458322473467257	0.735011319437514	DOWN	-17.1983219843173	5.05075990619362e-53	DOWN	-2.16115162869525	0.044616134288773
P-hsa04151-33	PI3K-Akt signaling pathway: TP53	TRUE	bidirectional	LUAD UP	53.74036208347	DOWN	-4.15606644985384	7.15213887140887e-05	DOWN	-16.0204200255942	2.92216650927326e-47	UP	3.5084048132811	0.000869955285393418
P-hsa04623-17	Cytosolic DNA-sensing pathway: NFKB1	TRUE	unidirectional	ALL UP	53.7121645166337	UP	4.84859235206966	3.35006122238833e-06	UP	16.0065067955646	3.37302345669032e-47	UP	2.54306772289273	0.0171697285661694
P-hsa04390-52	Hippo signaling pathway: ITGB2	TRUE	bidirectional	KIRC UP	53.5520811455874	DOWN	-8.27154784223243	2.8260189178227e-15	UP	12.8411153176667	9.98994295757276e-33	DOWN	-5.56668541327941	9.93529507779119e-08
P-hsa05030-13	Cocaine addiction: SLC6A3	FALSE	not common	not common	53.5461721841674	DOWN	-1.31326482478286	0.242027854631554	UP	16.851285369701	2.60713954558823e-51	UP	3.00774332170417	0.00450607121016526
P-hsa04014-58 59	Ras signaling pathway: STK4 STK4	FALSE	not common	not common	53.4160667772282	DOWN	-1.45301478801852	0.1917659668263	UP	11.2150938786135	5.74627597682642e-26	DOWN	-11.8456294863416	3.48157020526421e-28
P-hsa04620-48	Toll-like receptor signaling pathway: CD80	FALSE	not common	not common	53.4055565137978	UP	8.89782573232011	2.50298849662935e-17	UP	13.7594858305148	9.13669100479774e-37	DOWN	-1.50844447944199	0.171868256263422
P-hsa05016-52	Huntington's disease: CASP3	TRUE	unidirectional	ALL UP	53.3910832685507	UP	6.68042724599803	1.46478852880817e-10	UP	10.9541457238786	6.24674577311902e-25	UP	9.72722114031738	4.44107159699336e-20
P-hsa05134-6	Legionellosis: IL1B	TRUE	bidirectional	KIRC UP	53.3384988333998	DOWN	-3.17001149424974	0.00268978270323888	UP	9.65059703178575	5.11267085235171e-20	DOWN	-12.8163891480525	3.33530876124884e-32
P-hsa04390-88	Hippo signaling pathway: ID1	TRUE	unidirectional	ALL DOWN	53.3118573186597	DOWN	-10.2540898622284	3.22886733378323e-22	DOWN	-9.42076449531003	3.31771417426069e-19	DOWN	-7.9247778929674	4.55253784260166e-14
P-hsa05020-62	Prion diseases: NOTCH1	FALSE	not common	not common	53.2759483905957	DOWN	-11.0622574707663	2.43985570230075e-25	UP	0.469722264300136	0.712201794920271	DOWN	-12.1063915977916	3.04848725287022e-29
P-hsa04921-54	Oxytocin signaling pathway: RCAN1	FALSE	not common	not common	53.2016512123976	DOWN	-14.5206335076912	2.14363420591282e-40	DOWN	-7.75420272128587	9.9355785257388e-14	UP	1.17545335221445	0.295124337413223
P-hsa05161-100	Hepatitis B: MMP9*	TRUE	unidirectional	ALL UP	53.2011312961206	UP	11.284014865264	3.11608077895708e-26	UP	8.99096260222292	1.01549316883717e-17	UP	7.02286886847424	1.98876281838736e-11
P-hsa04062-38	Chemokine signaling pathway: NCF1	TRUE	bidirectional	LUAD DOWN	53.0467616001974	UP	2.41522944470957	0.0242178612418639	UP	12.2441501070806	3.49129340528942e-30	DOWN	-10.4478487915086	1.06198013975646e-22
P-hsa04310-32	Wnt signaling pathway: PPARD	TRUE	unidirectional	ALL UP	52.9689349109418	UP	9.88177570329604	8.03122447828382e-21	UP	3.34272704514534	0.00128798608965496	UP	12.4637990075364	1.03841785658303e-30
P-hsa04210-64	Apoptosis: TNFRSF10D*	TRUE	bidirectional	BRCA DOWN	52.894461823749	DOWN	-4.48903918458459	1.72213318742485e-05	UP	15.8580415884659	1.75547291373378e-46	UP	3.02891770381208	0.0042177161824827
P-hsa04390-13	Hippo signaling pathway: BIRC5	TRUE	unidirectional	ALL UP	52.8790171975286	UP	2.93796003308099	0.00557468122510386	UP	14.4555535119651	6.70797240355776e-40	UP	7.28954525604526	3.53322732420381e-12
P-hsa04360-11	Axon guidance: NFATC2	TRUE	unidirectional	ALL DOWN	52.8749142720855	DOWN	-6.02449993894102	7.32319275276351e-09	DOWN	-6.32143145800369	1.07964517449918e-09	DOWN	-13.8076657492178	1.6869577439948e-36
P-hsa04340-15	Hedgehog signaling pathway: HHIP	TRUE	unidirectional	ALL DOWN	52.8179340032305	DOWN	-6.25015308922919	1.99844956227115e-09	DOWN	-10.8633090009469	1.4176357919401e-24	DOWN	-9.98231174900102	5.3679437670514e-21
P-hsa04933-59	AGE-RAGE signaling pathway in diabetic complications: SERPINE1	TRUE	bidirectional	LUAD DOWN	52.651646350365	UP	2.91506953560089	0.00597895912453038	UP	11.7207380828752	5.04249404786837e-28	DOWN	-10.7518040695329	7.39746091903444e-24
P-hsa05110-17	Vibrio cholerae infection: Cl-*	TRUE	unidirectional	ALL DOWN	52.5588334369322	DOWN	-9.36475019864068	6.0257327615537e-19	DOWN	-8.50986580488908	4.13472712383868e-16	DOWN	-9.61667904863754	1.10843423923399e-19
P-hsa05014-49	Amyotrophic lateral sclerosis (ALS): H2O	TRUE	unidirectional	ALL DOWN	52.5434179584833	DOWN	-10.3407235838771	1.53061432996584e-22	DOWN	-7.03039947280087	1.30222231180713e-11	DOWN	-9.86486116908344	1.43559338124788e-20
P-hsa04380-68	Osteoclast differentiation: TGFBR1	TRUE	bidirectional	KIRC UP	52.4670767724851	DOWN	-6.07530298785294	5.52445011582569e-09	UP	5.88605857772852	1.31739609890702e-08	DOWN	-13.9328911051936	4.68724744953735e-37
P-hsa04612-17 28	Antigen processing and presentation: CD4 HLA-DMA	FALSE	not common	not common	52.3523518025558	UP	1.43428208896374	0.197687184228307	UP	14.1298520118502	2.02218783171162e-38	DOWN	-8.12248319692868	1.11134349723678e-14
P-hsa05031-55	Amphetamine addiction: GRIA1*	FALSE	not common	not common	52.3463948124693	UP	0.303421533959449	0.844887371027776	UP	11.2330669084365	4.86952080734605e-26	DOWN	-11.7229112688775	1.09476320251694e-27
P-hsa04022-37 38	cGMP-PKG signaling pathway: ATP2A1 PLN	FALSE	not common	not common	52.3222960507263	DOWN	-10.3426742700456	1.50888426644929e-22	DOWN	-0.662557864447984	0.576715731964871	DOWN	-12.5303155684203	5.47124723747901e-31
P-hsa04972-39	Pancreatic secretion: KCNMA1*	FALSE	not common	not common	52.1187194498871	DOWN	-14.6933372308377	3.22788034537071e-41	UP	0.549567071185383	0.656244129669527	DOWN	-7.28686076723459	3.59168053144663e-12
P-hsa04742-8	Taste transduction: PLCB2	FALSE	not common	not common	51.9222167987869	UP	0.767165365551099	0.52306341901817	UP	16.0552828557588	1.99928829189408e-47	DOWN	-4.59301503748683	1.14380869865075e-05
P-hsa04010-78	MAPK signaling pathway: MAP3K4	TRUE	unidirectional	ALL DOWN	51.8044679042348	DOWN	-4.17610464610871	6.5862017852591e-05	DOWN	-8.99005907929651	1.02112931139406e-17	DOWN	-12.6179954831942	2.33247159363271e-31
P-hsa04919-45	Thyroid hormone signaling pathway: SLC9A1	FALSE	not common	not common	51.6997557554657	DOWN	-8.16302755804804	6.26248270031724e-15	DOWN	-13.9093170066013	1.92266174194038e-37	DOWN	-1.52918649418786	0.165803875586964
P-hsa04530-11 36 14	Tight junction: TJP1 CTNNB1 CTNNA1	TRUE	unidirectional	ALL DOWN	51.6967226302311	DOWN	-10.854186291844	1.59735636360641e-24	DOWN	-5.04660332517298	1.06801588956563e-06	DOWN	-10.4357086402488	1.1784142662909e-22
P-hsa04520-44 49	Adherens junction: ACTB VCL	TRUE	unidirectional	ALL DOWN	51.4586904917632	DOWN	-8.97575202487084	1.36517177900368e-17	DOWN	-10.8414449998696	1.72337424083851e-24	DOWN	-7.06958887005738	1.47823191252813e-11
P-hsa04012-35	ErbB signaling pathway: CBLC	FALSE	not common	not common	51.2957125248683	DOWN	-14.9058862652652	3.26218805841804e-42	UP	6.32422904949712	1.06268240255269e-09	DOWN	-1.59832795406758	0.146007496193045
P-hsa05166-132 136	HTLV-I infection: CREBBP TP53	TRUE	unidirectional	ALL UP	51.2933981876183	UP	5.20691571137463	5.87886374171867e-07	UP	8.99243001494933	1.00533349166508e-17	UP	11.9961555382247	8.60990690888223e-29
P-hsa04210-107	Apoptosis: MCL1	FALSE	not common	not common	51.1767091863194	DOWN	-2.15538567316104	0.0453264775835357	DOWN	-16.4882291474325	1.59678037080361e-49	UP	1.83505979891345	0.0919800657393866
P-hsa04340-33	Hedgehog signaling pathway: HHIP*	TRUE	unidirectional	ALL DOWN	51.1686319942863	DOWN	-10.2291467981333	4.01990341629973e-22	DOWN	-2.84684821162195	0.00634668256732682	DOWN	-11.8747051722395	2.65831015199611e-28
P-hsa05231-59	Choline metabolism in cancer: PLA2G4B	TRUE	unidirectional	ALL DOWN	51.0315886250111	DOWN	-3.08881749540435	0.00349355756619334	DOWN	-13.9973801748842	7.78125721845724e-38	DOWN	-7.29485426326513	3.42053223556395e-12
P-hsa04621-33 35	NOD-like receptor signaling pathway: NLRC4 PYCARD	TRUE	bidirectional	LUAD DOWN	51.0168153561619	UP	4.22218492601271	5.44237023517975e-05	UP	9.30014459151039	8.75607553924587e-19	DOWN	-12.1503250580755	2.01877122975928e-29
P-hsa04270-46	Vascular smooth muscle contraction: ITPR1*	FALSE	not common	not common	50.9134900526806	UP	7.98491576550585	2.30160464006647e-14	DOWN	-0.710718938568211	0.544587418081408	UP	14.0918444797573	9.73669520632484e-38
P-hsa04014-68	Ras signaling pathway: RALGDS*	FALSE	not common	not common	50.9000323316325	UP	0.84969355014908	0.472740375596394	UP	9.72389502224581	2.80421912691035e-20	DOWN	-12.7099894773393	9.49583177458065e-32
P-hsa05200-65	Pathways in cancer: STK4	TRUE	bidirectional	LUAD DOWN	50.895138729595	UP	3.17326371697042	0.00266509816090375	UP	13.6774360158224	2.12819764239362e-36	DOWN	-7.69616592690804	2.24458524203786e-13
P-hsa04152-58	AMPK signaling pathway: SCD	FALSE	not common	not common	50.8468817003824	UP	6.42771409129002	6.99171357170733e-10	UP	14.8737926773996	7.75113460487754e-42	DOWN	-1.25198257233923	0.262524213857234
P-hsa04066-51	HIF-1 signaling pathway: TFRC	TRUE	bidirectional	KIRC UP	50.8214076511622	DOWN	-4.71993358246653	6.05911591819629e-06	UP	4.5781039865211	9.64551528162769e-06	DOWN	-14.8841499493997	2.58141365031267e-41
P-hsa05130-26	Pathogenic Escherichia coli infection: CTNNB1	FALSE	not common	not common	50.8164592668411	DOWN	-7.66250827688836	2.26451920307055e-13	DOWN	-14.2233623446439	7.65934318937011e-39	DOWN	-0.240441331528641	0.879778272026648
P-hsa05110-46	Vibrio cholerae infection: PLCG1	FALSE	not common	not common	50.7312149322865	DOWN	-9.91136113482232	6.24611718607889e-21	DOWN	-12.4188117538308	6.40072895130004e-31	DOWN	-0.85642656173906	0.464456968971706
P-hsa05164-24	Influenza A: IRF7	TRUE	bidirectional	LUAD DOWN	50.6448940419628	UP	7.66341316047951	2.25822218860236e-13	UP	13.7269177291118	1.28142985664521e-36	DOWN	-2.8212938286356	0.00782788534558362
P-hsa04924-23	Renin secretion: ITPR1	FALSE	not common	not common	50.5982556887062	DOWN	-7.67285095871817	2.11865078076098e-13	DOWN	-1.65795577979703	0.122179995236296	DOWN	-14.0909953868095	9.74282209684088e-38
P-hsa04650-36	Natural killer cell mediated cytotoxicity: CASP3	FALSE	not common	not common	50.5972112995727	UP	2.80160879207803	0.00842311043379321	UP	16.411110429323	3.81302465567287e-49	DOWN	-0.367489916162583	0.787130205187496
P-hsa04066-64	HIF-1 signaling pathway: LTBR	TRUE	bidirectional	KIRC UP	50.5872470831763	DOWN	-9.31109165159723	9.29854204589249e-19	UP	10.764289626489	3.41102791414519e-24	DOWN	-6.42195195515072	8.15554148209418e-10
P-hsa05169-104	Epstein-Barr virus infection: IRF3	TRUE	unidirectional	ALL UP	50.4348431152616	UP	8.63907998202652	1.81524257195108e-16	UP	12.7351554824252	2.85934986819058e-32	UP	3.56611683703973	0.000707872135642174
P-hsa05161-195	Hepatitis B: IL6	TRUE	bidirectional	KIRC UP	50.4036395116837	DOWN	-8.68754182902886	1.25641993106274e-16	UP	2.2359388143886	0.0338376064003792	DOWN	-13.1789502312468	9.28594225279253e-34
P-hsa05166-60	HTLV-I infection: POLD3	TRUE	bidirectional	KIRC DOWN	50.4007186058417	UP	10.8964792740376	1.09429464609017e-24	DOWN	-3.39432053170956	0.00107609921271135	UP	10.840561114276	3.37516250713733e-24
P-hsa04664-23	Fc epsilon RI signaling pathway: AKT3	TRUE	bidirectional	KIRC UP	50.334359510637	DOWN	-7.62299834176117	2.9743326971597e-13	UP	4.51605637347379	1.27436827251348e-05	DOWN	-13.1501200579692	1.22167642230353e-33
P-hsa04022-9	cGMP-PKG signaling pathway: ITPR1	TRUE	unidirectional	ALL UP	50.3266917947109	UP	10.3484294205338	1.43755030976457e-22	UP	3.13493193281153	0.00257277570769817	UP	11.4579687047522	1.27433376684928e-26
P-hsa04750-59	Inflammatory mediator regulation of TRP channels: TRPV2	TRUE	bidirectional	KIRC UP	50.2861531411074	DOWN	-11.0004887722561	4.30451458345067e-25	UP	6.70735862877642	1.01936971225481e-10	DOWN	-8.73500038005827	1.1792085735029e-16
P-hsa05205-236	Proteoglycans in cancer: ITGAV	TRUE	bidirectional	KIRC DOWN	50.2713093757302	UP	8.54488109041362	3.68516966495936e-16	DOWN	-12.9696970069263	2.77829803826207e-33	UP	2.9582009170322	0.00522942941757392
P-hsa04922-59	Glucagon signaling pathway: CPT1C	TRUE	unidirectional	ALL DOWN	50.220322717248	DOWN	-9.25918246755106	1.4191951238749e-18	DOWN	-10.0105083893957	2.46014190331838e-21	DOWN	-7.39696462664605	1.72454656824833e-12
P-hsa05205-270	Proteoglycans in cancer: MAPK1****	TRUE	unidirectional	ALL DOWN	50.2095612182971	DOWN	-11.0898143835636	1.89754825309877e-25	DOWN	-3.82516035171957	0.000221576057579551	DOWN	-10.4100844959086	1.46799041914363e-22
P-hsa05152-97	Tuberculosis: IL18	TRUE	bidirectional	LUAD DOWN	50.197319253299	UP	7.698145608345	1.78066769594435e-13	UP	12.7180991081613	3.37392787511007e-32	DOWN	-5.1020713334589	1.05672457070562e-06
P-hsa05140-41 57	Leishmaniasis: NOS2 CYBA	FALSE	not common	not common	50.1283506064488	UP	0.404030078115083	0.770926387481527	UP	10.4138828138343	7.55468577009736e-23	DOWN	-11.9528111513096	1.27767417829784e-28
P-hsa04520-58	Adherens junction: CDH1*	TRUE	bidirectional	KIRC DOWN	50.1197360818771	UP	3.58175913768615	0.000661642719037024	DOWN	-13.5578540084232	7.29010748217182e-36	UP	7.41082226505937	1.57364449937694e-12
P-hsa04530-5 11 31	Tight junction: IGSF5 TJP1 MLLT4	TRUE	unidirectional	ALL DOWN	49.8845208558429	DOWN	-8.27987326057082	2.66368868629693e-15	DOWN	-2.91252403198051	0.00518748684540998	DOWN	-13.1767003740773	9.44144775958888e-34
P-hsa05222-44	Small cell lung cancer: RB1	TRUE	unidirectional	ALL UP	49.7766800998764	UP	9.19145925383517	2.43790866118875e-18	UP	9.2576249781035	1.23230176559088e-18	UP	8.21733917412277	5.56653851387624e-15
P-hsa04620-76	Toll-like receptor signaling pathway: CCL3L3	TRUE	bidirectional	KIRC UP	49.7584138378528	DOWN	-9.2579839625586	1.42960554123469e-18	UP	7.18705792256044	4.66451794424866e-12	DOWN	-10.0682502964346	2.6155504743144e-21
P-hsa05164-78	Influenza A: GSK3B	TRUE	bidirectional	KIRC DOWN	49.6840103793867	UP	11.6793962836488	7.62676991956406e-28	DOWN	-7.19397636526934	4.46319113322731e-12	UP	7.20681731473997	6.08139875111464e-12
P-hsa04066-29	HIF-1 signaling pathway: LDHA	FALSE	not common	not common	49.6096970303536	DOWN	-8.67917207034283	1.33910467401273e-16	UP	13.0457009084716	1.30578488023509e-33	DOWN	-1.61916633879088	0.14048073434604
P-hsa04610-57	Complement and coagulation cascades: PLAUR	TRUE	unidirectional	ALL UP	49.388094857402	UP	10.273469427288	2.74167368174855e-22	UP	7.96145047040044	2.32069219463641e-14	UP	8.19710384562377	6.43090085547636e-15
P-hsa04210-50	Apoptosis: SPTA1	FALSE	not common	not common	49.3540660901474	DOWN	-1.26640886381855	0.259249250035845	DOWN	-16.0181068884782	2.97945811988782e-47	UP	2.9267977956018	0.00572900318599217
P-hsa05160-55	Hepatitis C: MAPK14	TRUE	bidirectional	KIRC DOWN	49.2923240430083	UP	8.74665331643487	7.99916947894227e-17	DOWN	-7.76024909958513	9.56762752710751e-14	UP	9.95638316503802	6.66540868972156e-21
P-hsa04066-11	HIF-1 signaling pathway: SLC2A1	FALSE	not common	not common	49.2638067375888	DOWN	-1.33828680569349	0.232880356015373	UP	12.7068351631069	3.75512092656646e-32	UP	9.11632108999585	6.22925931585189e-18
P-hsa04810-8 79	Regulation of actin cytoskeleton: ARPC5 ACTB	TRUE	bidirectional	BRCA UP	49.2328917517152	UP	4.11299345673169	8.53275396729395e-05	DOWN	-10.7656241223856	3.37765622751526e-24	DOWN	-10.3722214450008	2.02956790243114e-22
P-hsa04810-8 82	Regulation of actin cytoskeleton: ARPC5 ACTB*	TRUE	bidirectional	BRCA UP	49.2328917517152	UP	4.11299345673169	8.53275396729395e-05	DOWN	-10.7656241223856	3.37765622751526e-24	DOWN	-10.3722214450008	2.02956790243114e-22
P-hsa04014-30	Ras signaling pathway: D-myo-Inositol 1,4,5-trisphosphate	TRUE	unidirectional	ALL DOWN	49.2092196265821	DOWN	-7.06587721718398	1.27131352795503e-11	DOWN	-6.3692043495682	8.10913610032753e-10	DOWN	-12.2769022440736	5.99174023120621e-30
P-hsa05012-70	Parkinson's disease: PRKACA	FALSE	not common	not common	49.1930851786517	DOWN	-15.528827697743	3.26675403237876e-45	DOWN	-0.648115691689254	0.586195924164434	DOWN	-4.34586499336475	3.34776967583644e-05
P-hsa04024-113	cAMP signaling pathway: PTCH1	TRUE	unidirectional	ALL DOWN	49.0246349197887	DOWN	-7.71792879821554	1.55061938128703e-13	DOWN	-10.1660027828894	6.41685774876216e-22	DOWN	-8.45920384320651	9.49593137072951e-16
P-hsa04919-25	Thyroid hormone signaling pathway: MTOR	FALSE	not common	not common	48.9992429603276	UP	2.41356190341436	0.0243082589081652	DOWN	-16.0907952743351	1.3484398543256e-47	UP	1.15194684506399	0.305612778556461
P-hsa04622-45	RIG-I-like receptor signaling pathway: MAPK14	TRUE	unidirectional	ALL UP	48.9794106109511	UP	12.7883857377435	1.49477616159142e-32	UP	5.52489125754091	9.3247216020425e-08	UP	6.8123448032473	7.52276293898858e-11
P-hsa04933-63	AGE-RAGE signaling pathway in diabetic complications: SELE	TRUE	unidirectional	ALL DOWN	48.9526997738162	DOWN	-4.53460708869663	1.40432411459682e-05	DOWN	-4.39435338620339	2.15823092655067e-05	DOWN	-14.6312128703748	3.67904388129608e-40
P-hsa03320-26	PPAR signaling pathway: CPT2	FALSE	not common	not common	48.9340526312193	DOWN	-10.2929804263418	2.31030607777101e-22	DOWN	-11.6458823514257	1.02548351596904e-27	UP	0.813828295448732	0.491302502324566
P-hsa04360-82	Axon guidance: ILK	FALSE	not common	not common	48.8154259058294	DOWN	-0.767790215703261	0.522955847519903	DOWN	-14.4378090555899	8.08137670234799e-40	DOWN	-6.55817765894109	3.61929304246125e-10
P-hsa04370-25	VEGF signaling pathway: PXN	TRUE	bidirectional	KIRC UP	48.8116643456507	DOWN	-5.91713046073656	1.33732714961578e-08	UP	13.2395766008279	1.8427421863047e-34	DOWN	-5.65320269176501	6.2608525868824e-08
P-hsa04666-50 52	Fc gamma R-mediated phagocytosis: DNM2 AMPH	TRUE	bidirectional	KIRC UP	48.6614639409829	DOWN	-4.05777073658327	0.000106166224769442	UP	14.1644922732907	1.42131772567882e-38	DOWN	-5.49478084892766	1.44496896272224e-07
P-hsa05223-14	Non-small cell lung cancer: CCND1	TRUE	bidirectional	LUAD DOWN	48.5173057605297	UP	5.2184913603237	5.54368043516211e-07	UP	14.5244680635951	3.20538104490725e-40	DOWN	-3.31005421129584	0.00171007951877288
P-hsa04151-98	PI3K-Akt signaling pathway: BCL2L1*	FALSE	not common	not common	48.4279328314546	UP	7.25486239660713	3.65567910291506e-12	UP	13.9092162742495	1.92266174194038e-37	DOWN	-0.749579977721858	0.531124315289824
P-hsa05161-130	Hepatitis B: FASLG*	FALSE	not common	not common	48.3966630240247	DOWN	-0.225218390692509	0.901509835420151	UP	16.1379038378818	7.97559568732828e-48	DOWN	-2.06410763864492	0.0557960361015577
P-hsa04660-56	T cell receptor signaling pathway: CD3E	FALSE	not common	not common	48.3699484184841	DOWN	-0.161957138894016	0.941988284285731	UP	14.853616340978	9.61001199866571e-42	DOWN	-5.70624022287636	4.71283409924886e-08
P-hsa04932-138	Non-alcoholic fatty liver disease (NAFLD): CEBPA	TRUE	bidirectional	KIRC UP	48.3626573816135	DOWN	-10.4448516887351	6.25489492474426e-23	UP	8.43583406264763	7.17023802792075e-16	DOWN	-7.13571154558339	9.67362043365656e-12
P-hsa05164-35	Influenza A: IL18	FALSE	not common	not common	48.2922788249038	UP	1.42571716393882	0.200325802720908	UP	13.480875071636	1.60113352553019e-35	DOWN	-7.74600892662549	1.59058430560392e-13
P-hsa04014-65	Ras signaling pathway: MLLT4*	TRUE	unidirectional	ALL DOWN	48.1835864149187	DOWN	-6.93826213313598	2.86260042675881e-11	DOWN	-6.57032629231546	2.38349272328716e-10	DOWN	-11.9843493806289	9.60371030977712e-29
P-hsa04022-58	cGMP-PKG signaling pathway: MYH7	TRUE	bidirectional	KIRC DOWN	48.1572289715178	UP	3.37326015143934	0.00137202501799043	DOWN	-14.6466591423944	8.84830628119581e-41	UP	4.74567722834662	5.7352044976461e-06
P-hsa04151-34	PI3K-Akt signaling pathway: GYS1	FALSE	not common	not common	48.156224720429	DOWN	-0.22207015036502	0.903135324362188	UP	16.2197193400553	3.22786074829516e-48	UP	1.31160286040779	0.239390863915674
P-hsa05110-14	Vibrio cholerae infection: Potassium cation*	TRUE	unidirectional	ALL DOWN	48.1180123281657	DOWN	-3.66001616062767	0.000498121084032268	DOWN	-14.875934440778	7.61204576232801e-42	DOWN	-3.90504782579106	0.00020097928050403
P-hsa05110-15	Vibrio cholerae infection: Sodium cation	TRUE	unidirectional	ALL DOWN	48.1180123281657	DOWN	-3.66001616062767	0.000498121084032268	DOWN	-14.875934440778	7.61204576232801e-42	DOWN	-3.90504782579106	0.00020097928050403
P-hsa05110-16	Vibrio cholerae infection: Cl-	TRUE	unidirectional	ALL DOWN	48.1180123281657	DOWN	-3.66001616062767	0.000498121084032268	DOWN	-14.875934440778	7.61204576232801e-42	DOWN	-3.90504782579106	0.00020097928050403
P-hsa04666-20	Fc gamma R-mediated phagocytosis: PLA2G4B	TRUE	unidirectional	ALL DOWN	48.0621178178968	DOWN	-4.19973384489999	5.96383673467838e-05	DOWN	-8.10742934662197	8.07411176764662e-15	DOWN	-12.4041795043005	1.79995471302404e-30
P-hsa05200-223	Pathways in cancer: CCND1****	FALSE	not common	not common	47.9531039438041	DOWN	-0.475424274526979	0.723315152091838	UP	15.2888597663467	8.70754283459492e-44	DOWN	-4.49439316752041	1.76877585682408e-05
P-hsa05221-17	Acute myeloid leukemia: CCND1	FALSE	not common	not common	47.9531039438041	DOWN	-0.475424274526979	0.723315152091838	UP	15.2888597663467	8.70754283459492e-44	DOWN	-4.49439316752041	1.76877585682408e-05
P-hsa05020-52	Prion diseases: FYN	TRUE	bidirectional	KIRC UP	47.9405715749193	DOWN	-11.9218407305546	7.38175307827441e-29	UP	3.40726741236965	0.00102967796315096	DOWN	-9.00285236942305	1.50857734524684e-17
P-hsa04210-62	Apoptosis: TP53AIP1	FALSE	not common	not common	47.8816386851479	DOWN	-10.987057322075	4.82581152689007e-25	DOWN	-10.6232080767713	1.20513049226349e-23	DOWN	-1.3480119118593	0.225817203793173
P-hsa04670-14	Leukocyte transendothelial migration: SIPA1	TRUE	unidirectional	ALL UP	47.7744260532946	UP	5.24174011194506	4.93751003351364e-07	UP	12.5450536180146	1.85152933042583e-31	UP	7.03527655822431	1.83880365904477e-11
P-hsa05211-31	Renal cell carcinoma: SOS1	TRUE	unidirectional	ALL DOWN	47.7129765308572	DOWN	-14.028183783415	3.97225693773046e-38	DOWN	-2.30796568385548	0.0282517057728268	DOWN	-6.29539986518916	1.72560515807493e-09
P-hsa04210-84	Apoptosis: FAS**	TRUE	bidirectional	KIRC UP	47.6525159378867	DOWN	-10.1453072936928	8.35701233567603e-22	UP	9.138218689547	3.16580478352129e-18	DOWN	-6.41662818696468	8.41296076976953e-10
P-hsa05215-46	Prostate cancer: MTOR	FALSE	not common	not common	47.5669276592918	DOWN	-1.14296832255859	0.312735341376554	DOWN	-15.6862314867577	1.1358501038096e-45	DOWN	-2.83012584162522	0.00763087691125436
P-hsa05160-7	Hepatitis C: IRF3	TRUE	unidirectional	ALL UP	47.4173125083369	UP	8.82283781346812	4.4451404723848e-17	UP	10.1848917288983	5.48377344293804e-22	UP	6.69463987326353	1.56936029639185e-10
P-hsa04270-28	Vascular smooth muscle contraction: KCNMB2	FALSE	not common	not common	47.4011421740564	UP	1.28324230313736	0.253112582497208	UP	10.6496298792001	9.5154784866069e-24	UP	10.9210019480769	1.6485929580568e-24
P-hsa04012-56	ErbB signaling pathway: JUN	TRUE	bidirectional	KIRC UP	47.3042708121587	DOWN	-13.8795618610789	1.86704293014097e-37	UP	4.50011571003643	1.36303754692724e-05	DOWN	-4.97467411987361	1.95014526728663e-06
P-hsa04015-67	Rap1 signaling pathway: AKT3	FALSE	not common	not common	47.2443711522532	DOWN	-9.00472349843782	1.08504142647794e-17	UP	12.230652733129	3.96461729705796e-30	DOWN	-1.65083152636555	0.132428525626575
P-hsa04550-60	Signaling pathways regulating pluripotency of stem cells: MAPK14	FALSE	not common	not common	47.1978025623092	UP	5.84362721878486	2.01981735875511e-08	DOWN	-1.32707711369201	0.22409644822932	UP	14.5033174436881	1.40103962261941e-39
P-hsa04210-102	Apoptosis: PIDD1	FALSE	not common	not common	47.1296780342796	UP	1.303062094806	0.245770986070212	UP	14.0929695629556	2.96844981220841e-38	UP	6.3841126149913	1.01686081456734e-09
P-hsa04066-46	HIF-1 signaling pathway: ENO1	TRUE	bidirectional	KIRC UP	47.0866712193782	DOWN	-9.71051658242552	3.36423002529971e-20	UP	11.0124247013117	3.69433978416572e-25	DOWN	-3.58680306454837	0.000659031561913553
P-hsa04970-39	Salivary secretion: KCNN4	TRUE	bidirectional	BRCA DOWN	47.0065927008386	DOWN	-2.90524498929949	0.00614598780910484	UP	9.78769162982671	1.6461933361867e-20	UP	11.2345193266643	9.73497487801767e-26
P-hsa04015-96	Rap1 signaling pathway: PLCE1	TRUE	unidirectional	ALL DOWN	46.9881212445442	DOWN	-6.70318454931713	1.27024668846643e-10	DOWN	-4.44248256180276	1.75352795464504e-05	DOWN	-13.0165287001744	4.61400307542329e-33
P-hsa04919-40	Thyroid hormone signaling pathway: RCAN2	TRUE	unidirectional	ALL DOWN	46.7067688064094	DOWN	-10.9932635207841	4.57083841631321e-25	DOWN	-6.79449534287335	5.92467410559073e-11	DOWN	-7.52567383052731	7.25388881462763e-13
P-hsa04151-32	PI3K-Akt signaling pathway: BCL2L1	FALSE	not common	not common	46.5945648478463	UP	5.31434409936987	3.41042850369999e-07	UP	14.662326162376	7.50391509562818e-41	DOWN	-0.0811348412050969	0.993889772387475
P-hsa05200-192	Pathways in cancer: PTGS2	TRUE	unidirectional	ALL DOWN	46.4779224502877	DOWN	-11.5700666676701	2.15626598011279e-27	DOWN	-7.11124966473604	7.67143442589676e-12	DOWN	-6.26918527580742	2.01140139228295e-09
P-hsa04151-28	PI3K-Akt signaling pathway: BCL2L11	FALSE	not common	not common	46.4468514704716	DOWN	-6.03514069546607	6.91871952223194e-09	DOWN	-14.083001266779	3.27154766381378e-38	DOWN	-1.55632196214171	0.157895363756756
P-hsa05110-12	Vibrio cholerae infection: H+	TRUE	bidirectional	BRCA UP	46.4021675298973	UP	11.1934791484916	7.24448283222566e-26	DOWN	-9.37435290867414	4.79253081992053e-19	DOWN	-3.43036267802749	0.00114093297393088
P-hsa05120-35	Epithelial cell signaling in Helicobacter pylori infection: H+	TRUE	bidirectional	BRCA UP	46.4021675298973	UP	11.1934791484916	7.24448283222566e-26	DOWN	-9.37435290867414	4.79253081992053e-19	DOWN	-3.43036267802749	0.00114093297393088
P-hsa04620-34	Toll-like receptor signaling pathway: IL1B	TRUE	bidirectional	KIRC UP	46.3460021678075	DOWN	-6.97335063538072	2.29615404282363e-11	UP	3.9794747740202	0.00012066086712007	DOWN	-12.8890838108835	1.62715993937415e-32
P-hsa04014-37	Ras signaling pathway: FASLG	FALSE	not common	not common	46.2342005154736	DOWN	-0.13808639990864	0.958455840520013	UP	15.7765963832301	4.23740429715586e-46	DOWN	-1.60800605359677	0.143591108488706
P-hsa04210-85	Apoptosis: FASLG*	TRUE	bidirectional	KIRC UP	46.2320887665153	DOWN	-2.15926592284826	0.0449590758151643	UP	15.338257513203	5.15902069440751e-44	DOWN	-2.39574437204289	0.0252654209051926
P-hsa04020-22	Calcium signaling pathway: 3,5-Cyclic AMP	TRUE	unidirectional	ALL DOWN	46.2194716879728	DOWN	-6.03077327706322	7.08833167170882e-09	DOWN	-5.80770495713958	2.03272125673381e-08	DOWN	-12.5578934078525	4.18703403758965e-31
P-hsa04211-38	Longevity regulating pathway - mammal: BAX	TRUE	unidirectional	ALL UP	46.1813241440519	UP	10.4239191408742	7.48099158425759e-23	UP	10.2049036661409	4.62021186189404e-22	UP	3.27770633804634	0.00190570132363553
P-hsa04750-53	Inflammatory mediator regulation of TRP channels: TRPM8	FALSE	not common	not common	46.133116489247	UP	1.76042945036396	0.107212099323484	UP	8.45776740810445	6.10045890491941e-16	UP	12.4551014033549	1.12532274221934e-30
P-hsa04151-96	PI3K-Akt signaling pathway: BCL2	FALSE	not common	not common	46.0991860178021	UP	0.376135002306146	0.791228863881002	UP	15.7791667088167	4.16929370897736e-46	DOWN	-1.30573993598591	0.241239952396247
P-hsa04723-67	Retrograde endocannabinoid signaling: PRKACA	TRUE	bidirectional	KIRC DOWN	46.0875768430307	UP	8.76608112458745	6.92010162651263e-17	DOWN	-8.14469402641577	6.18598041880349e-15	UP	8.67249088485964	1.90942287979045e-16
P-hsa04919-32	Thyroid hormone signaling pathway: PLN	TRUE	unidirectional	ALL DOWN	46.0787761228925	DOWN	-10.9957579214933	4.48231726690215e-25	DOWN	-3.9410520437519	0.000140207794253401	DOWN	-9.31132093908067	1.3272394307971e-18
P-hsa04621-21 31 41	NOD-like receptor signaling pathway: NLRP3 CARD8 CASP1	TRUE	bidirectional	KIRC UP	45.9763373041828	DOWN	-7.86366937493866	5.54107373420282e-14	UP	10.3054314591129	1.95116156866458e-22	DOWN	-7.13400274300855	9.76732036323732e-12
P-hsa04151-25	PI3K-Akt signaling pathway: CDKN1B	TRUE	unidirectional	ALL DOWN	45.5913529341208	DOWN	-6.99930537402629	1.9426369743178e-11	DOWN	-12.0958748223758	1.43084752250217e-29	DOWN	-5.12951044278613	9.21853510394479e-07
P-hsa04211-23	Longevity regulating pathway - mammal: SOD2	FALSE	not common	not common	45.5833529196859	DOWN	-11.7999099023207	2.39268357894748e-28	UP	1.65854748281244	0.122112490183272	DOWN	-9.06958258463586	8.93308792722035e-18
P-hsa04933-28	AGE-RAGE signaling pathway in diabetic complications: VCAM1	TRUE	bidirectional	KIRC UP	45.5776153856054	DOWN	-2.74661183234511	0.00983604601847215	UP	12.2644537306587	2.88320747794846e-30	DOWN	-8.14647157009941	9.32584643390293e-15
P-hsa05205-17	Proteoglycans in cancer: AKT3	TRUE	unidirectional	ALL DOWN	45.5030952914889	DOWN	-5.90420481327434	1.43880466784939e-08	DOWN	-2.54006723353558	0.0152975618556805	DOWN	-13.8248223813105	1.42652886099775e-36
P-hsa04530-4 45	Tight junction: OCLN TJP2	FALSE	not common	not common	45.2415037704392	UP	6.89118198548162	3.86372141362202e-11	DOWN	-13.276645520429	1.27569515092707e-34	DOWN	-1.71841581342002	0.116343947398449
P-hsa05200-185	Pathways in cancer: HHIP	FALSE	not common	not common	45.2226928403357	UP	1.52996482260806	0.168078264142817	DOWN	-8.83287579696576	3.50041360625224e-17	DOWN	-11.9773597856281	1.01783213665759e-28
P-hsa03320-47	PPAR signaling pathway: PLTP	TRUE	bidirectional	LUAD UP	45.1700437336775	DOWN	-14.6970352817	3.12648587797178e-41	DOWN	-2.96502675357323	0.00442289809682502	UP	2.97977110674248	0.00488869369921782
P-hsa05162-101	Measles: CDKN1B	TRUE	bidirectional	LUAD UP	45.1500318450443	DOWN	-2.35717567046965	0.0281143625029316	DOWN	-15.0541103214221	1.1301177850413e-42	UP	2.4446025062443	0.0222800497216036
P-hsa04742-4	Taste transduction: TRPM5	TRUE	bidirectional	KIRC DOWN	45.139995440907	UP	4.84810681164873	3.35411484907123e-06	DOWN	-14.0617342334122	3.99623985843487e-38	UP	2.94623211607439	0.00540474278319841
P-hsa04012-47	ErbB signaling pathway: PRKCA	TRUE	unidirectional	ALL DOWN	45.0989611912447	DOWN	-12.0494782922012	2.15671558046761e-29	DOWN	-8.3496832200037	1.3543103680285e-15	DOWN	-2.36568274958407	0.027260123408103
P-hsa05152-9	Tuberculosis: TCIRG1	FALSE	not common	not common	45.0757106262636	DOWN	-1.14063612663821	0.313723605914846	DOWN	-9.55770270670471	1.08709594586555e-19	DOWN	-11.3863428165049	2.46305625123035e-26
P-hsa05140-55	Leishmaniasis: JUN	FALSE	not common	not common	45.062109966593	DOWN	-11.8750378512283	1.15988415040933e-28	DOWN	-1.14391707888381	0.301541206774935	DOWN	-8.93770870119422	2.47815684321938e-17
P-hsa04151-97	PI3K-Akt signaling pathway: MCL1	FALSE	not common	not common	45.0253534502187	UP	3.33899868706869	0.0015396348053661	UP	14.9906776964465	2.24113172399348e-42	DOWN	-1.2244742413843	0.273376591178376
P-hsa04919-31	Thyroid hormone signaling pathway: ATP2A2	TRUE	unidirectional	ALL DOWN	44.9513689485096	DOWN	-8.88283029711469	2.80967627284371e-17	DOWN	-10.9609611695339	5.88097464708775e-25	DOWN	-4.17758106329571	6.76901489636524e-05
P-hsa05168-27	Herpes simplex infection: IRF3	FALSE	not common	not common	44.8781313232007	UP	4.74009739244131	5.53542517437885e-06	UP	14.2832144193622	4.13177023826682e-39	UP	2.04786246797309	0.0578870706437607
P-hsa03460-27	Fanconi anemia pathway: BRCA1	TRUE	unidirectional	ALL UP	44.8529239636847	UP	10.0230899835515	2.41651156033042e-21	UP	4.14171783063113	6.26086243434685e-05	UP	9.91745310003024	9.27369823222234e-21
P-hsa05031-98	Amphetamine addiction: FOS	TRUE	unidirectional	ALL DOWN	44.8401724893167	DOWN	-8.87997540596625	2.86787135975073e-17	DOWN	-11.6107981561617	1.42300412730496e-27	DOWN	-2.25776657699193	0.0354047659737893
P-hsa04620-22	Toll-like receptor signaling pathway: CD86	FALSE	not common	not common	44.8120626153656	UP	4.00867742994316	0.000129781163039079	UP	14.6459598091232	8.87061590833446e-41	DOWN	-1.64511650813237	0.133897332112968
P-hsa04723-46	Retrograde endocannabinoid signaling: ADCY1	TRUE	bidirectional	KIRC DOWN	44.7662959329084	UP	8.88756360455969	2.71146639709122e-17	DOWN	-7.23602741802445	3.38432151291516e-12	UP	8.97521212289062	1.86650147333734e-17
P-hsa04660-30	T cell receptor signaling pathway: CD40LG	FALSE	not common	not common	44.674991804228	UP	1.80560762389904	0.0978358139884545	UP	13.676920885212	2.13129767015181e-36	DOWN	-5.98395377561435	1.01359874261931e-08
P-hsa04668-40	TNF signaling pathway: JUN	FALSE	not common	not common	44.6608402696602	DOWN	-12.6206123285592	7.93679948856438e-32	UP	0.630392834888029	0.597440661314633	DOWN	-7.92280683340108	4.60489272575006e-14
P-hsa04530-4 53	Tight junction: OCLN OCLN	FALSE	not common	not common	44.63131974217	UP	6.88549335818574	4.00410331424391e-11	DOWN	-13.2334394249245	1.95598012970919e-34	DOWN	-1.167994225449	0.298408108380241
P-hsa04723-73	Retrograde endocannabinoid signaling: MAPK14*	TRUE	bidirectional	KIRC UP	44.6238065218504	DOWN	-8.86576181723578	3.19868486341196e-17	UP	6.82614019649453	4.85390000585793e-11	DOWN	-9.29315258791294	1.53154970994176e-18
P-hsa04723-68	Retrograde endocannabinoid signaling: MAPK14	TRUE	bidirectional	KIRC UP	44.6238065218504	DOWN	-8.86576181723578	3.19868486341196e-17	UP	6.82614019649453	4.85390000585793e-11	DOWN	-9.29315258791294	1.53154970994176e-18
P-hsa04310-22	Wnt signaling pathway: ROCK2	TRUE	unidirectional	ALL DOWN	44.5662468541568	DOWN	-9.73064202078803	2.85443001283373e-20	DOWN	-6.1049005333834	3.78677944526305e-09	DOWN	-8.93570932712163	2.5116766228496e-17
P-hsa04014-66	Ras signaling pathway: RAF1*	TRUE	bidirectional	BRCA UP	44.5493752643762	UP	2.95730510033205	0.00526387917856671	DOWN	-6.14941090482006	2.9461374409424e-09	DOWN	-13.3444039086938	1.81997664206686e-34
P-hsa04972-21	Pancreatic secretion: KCNQ1	TRUE	unidirectional	ALL DOWN	44.5128580036748	DOWN	-2.49992517295724	0.0194087889025091	DOWN	-13.5878192421907	5.39415670495584e-36	DOWN	-5.79404235065461	2.93237814831533e-08
P-hsa04360-35	Axon guidance: ROCK1*	TRUE	unidirectional	ALL UP	44.4879715375738	UP	5.39260167791053	2.2786375102506e-07	UP	3.38309882765172	0.0011192998714597	UP	13.6095754719824	1.27469621854496e-35
P-hsa04921-23	Oxytocin signaling pathway: Arachidonate	FALSE	not common	not common	44.4211588010773	DOWN	-11.625873885935	1.26095509849964e-27	DOWN	-8.78874580047213	4.91113184442963e-17	UP	2.0230786727017	0.0612294022949285
P-hsa05211-45	Renal cell carcinoma: ETS1	FALSE	not common	not common	44.390767255636	DOWN	-8.46093230780559	6.8741207681426e-16	UP	1.81742154110535	0.0882086554935375	DOWN	-12.0229979003357	6.70662971467241e-29
P-hsa05200-220	Pathways in cancer: CSF1R*	TRUE	bidirectional	KIRC UP	44.3463023694355	DOWN	-2.50586886603955	0.0191043579772567	UP	14.9069148967883	5.54391140138175e-42	DOWN	-2.18145168479842	0.0425352412571688
P-hsa05150-14	Staphylococcus aureus infection: FPR1	TRUE	bidirectional	LUAD DOWN	44.3432432278888	UP	3.36574116855234	0.00140537448989913	UP	8.73377074945864	7.45704803417637e-17	DOWN	-11.3233598096917	4.32910255024339e-26
P-hsa05161-66 67	Hepatitis B: NFKB1 NFKBIA	FALSE	not common	not common	44.2681124566106	DOWN	-1.83604510737657	0.0917578426737971	DOWN	-14.6257078396681	1.093722939926e-40	DOWN	-3.64395284707609	0.000537448716191454
P-hsa05205-183	Proteoglycans in cancer: VEGFA*	TRUE	unidirectional	ALL UP	44.2579200551954	UP	4.73575156637418	5.64497434987959e-06	UP	14.0889813511142	3.08344779754429e-38	UP	2.30451144321775	0.0317235167245815
P-hsa04210-99	Apoptosis: BID**	FALSE	not common	not common	44.0995144097473	UP	1.12548355709427	0.320505442163752	UP	15.0072924970448	1.87831843615764e-42	UP	2.63784154796152	0.0132093362787702
P-hsa04612-18	Antigen processing and presentation: KIR2DS2	TRUE	bidirectional	LUAD DOWN	43.9394366423893	UP	3.29487630066658	0.00178832463419397	UP	14.3210098617795	2.79492436461806e-39	DOWN	-3.22002137208734	0.00230010076654853
P-hsa04920-10	Adipocytokine signaling pathway: PCK1	TRUE	bidirectional	BRCA UP	43.9100102409515	UP	14.4554342973542	4.32061550379004e-40	DOWN	-3.50259589813932	0.000735592693022248	DOWN	-2.22054143302964	0.0387085346004483
P-hsa05110-50	Vibrio cholerae infection: ACTB	FALSE	not common	not common	43.8040609924259	DOWN	-8.46394096899431	6.73035835691815e-16	DOWN	-11.9681116882048	4.78623653481204e-29	DOWN	-0.820037805414951	0.487423736343347
P-hsa03320-61	PPAR signaling pathway: APOA1	TRUE	bidirectional	BRCA UP	43.7097523452573	UP	2.60767594370627	0.0145019363243356	DOWN	-7.44329563142573	8.46466820382296e-13	DOWN	-12.4178939575764	1.58932064868796e-30
P-hsa05214-27	Glioma: MTOR	FALSE	not common	not common	43.6985456032711	DOWN	-7.39445809163502	1.43133012957593e-12	DOWN	-12.7807026795906	1.82304785863912e-32	UP	0.396270262243898	0.76721399645436
P-hsa05214-48	Glioma: MTOR*	FALSE	not common	not common	43.6985456032711	DOWN	-7.39445809163502	1.43133012957593e-12	DOWN	-12.7807026795906	1.82304785863912e-32	UP	0.396270262243898	0.76721399645436
P-hsa04550-53 64	Signaling pathways regulating pluripotency of stem cells: SMAD1 SMAD4	FALSE	not common	not common	43.611147828845	DOWN	-6.67081812065936	1.55507028611315e-10	DOWN	-0.663887145527206	0.576100010149927	DOWN	-13.3027186885142	2.7327780958326e-34
P-hsa05213-31	Endometrial cancer: MYC	TRUE	bidirectional	KIRC UP	43.5861228627015	DOWN	-10.5773309465457	1.9251893732681e-23	UP	7.80815452273747	6.82965990387708e-14	DOWN	-5.86513282698672	1.97244350729884e-08
P-hsa04062-40	Chemokine signaling pathway: PRKACA	FALSE	not common	not common	43.5165621428728	UP	0.752115764483964	0.532329188884586	DOWN	-14.2419914253373	6.30484468419657e-39	UP	4.64469159048739	9.06949644885241e-06
P-hsa05160-15 16	Hepatitis C: TRAF6 RIPK1	TRUE	bidirectional	KIRC UP	43.4612418611098	DOWN	-7.86729560609718	5.4067431921587e-14	UP	8.35016694323047	1.35141975036918e-15	DOWN	-8.55170782544263	4.73186179852178e-16
P-hsa04620-23	Toll-like receptor signaling pathway: CD40	FALSE	not common	not common	43.3917621233828	UP	0.185873040576931	0.927238227786362	UP	15.3068919656255	7.2154100377905e-44	DOWN	-0.628662781576693	0.606436788247133
P-hsa04670-39	Leukocyte transendothelial migration: MAPK14	TRUE	bidirectional	LUAD DOWN	43.3640587936384	UP	2.27707410735952	0.0341332805641269	UP	13.9516988094722	1.24177995180654e-37	DOWN	-4.6191575184599	1.02027805385596e-05
P-hsa05164-31 32 33	Influenza A: NLRP3 PYCARD CASP1	TRUE	bidirectional	KIRC UP	43.3047395880612	DOWN	-5.74141596294852	3.55161323539886e-08	UP	11.347221086217	1.69341007292596e-26	DOWN	-6.79760737030528	8.24276047841668e-11
P-hsa05162-23	Measles: IRF3	TRUE	unidirectional	ALL UP	43.2948992911352	UP	9.07584748682747	6.16138341369612e-18	UP	7.93649997675602	2.77639965776621e-14	UP	7.65602052933464	2.96442474403166e-13
P-hsa03460-48	Fanconi anemia pathway: RAD51	TRUE	unidirectional	ALL UP	43.2817707034089	UP	6.75532109359724	9.1851019815083e-11	UP	12.223997849286	4.20842687957111e-30	UP	4.0066864176583	0.000135215180762628
P-hsa04924-31	Renin secretion: Angiotensin II	TRUE	unidirectional	ALL DOWN	43.188860684311	DOWN	-6.47067059069397	5.37237994686954e-10	DOWN	-3.18915992848918	0.00215374372472016	DOWN	-12.7635469099306	5.59472152040514e-32
P-hsa04664-3 4 5	Fc epsilon RI signaling pathway: FCER1G MS4A2 FCER1A	TRUE	bidirectional	KIRC UP	43.0744454839572	DOWN	-6.2420536298244	2.09558823870423e-09	UP	7.82923752167013	5.87501036725083e-14	DOWN	-10.2280539790781	6.84289742159399e-22
P-hsa04064-25	NF-kappa B signaling pathway: NFKB2	FALSE	not common	not common	42.9663431417254	UP	2.10376934748174	0.0512547161186192	UP	14.261341472074	5.1977896000948e-39	UP	3.72074812685604	0.000405605947276352
P-hsa05140-62	Leishmaniasis: Prostaglandin E2	TRUE	unidirectional	ALL DOWN	42.9560069671788	DOWN	-11.6510965791624	9.95592044417646e-28	DOWN	-6.43030388011518	5.60141237230701e-10	DOWN	-5.4338607024994	1.98433065751298e-07
P-hsa04723-42	Retrograde endocannabinoid signaling: KCNJ3	TRUE	bidirectional	KIRC UP	42.9456865144629	DOWN	-5.05628781019496	1.24159986762925e-06	UP	3.96065712182859	0.000129663736581452	DOWN	-13.2074221783289	7.03903944690634e-34
P-hsa04723-50	Retrograde endocannabinoid signaling: KCNJ3*	TRUE	bidirectional	KIRC UP	42.9456865144629	DOWN	-5.05628781019496	1.24159986762925e-06	UP	3.96065712182859	0.000129663736581452	DOWN	-13.2074221783289	7.03903944690634e-34
P-hsa04930-8	Type II diabetes mellitus: Pyruvate	TRUE	unidirectional	ALL UP	42.9296574959704	UP	11.0152470242181	3.77767772289487e-25	UP	8.77585308160897	5.41838719247219e-17	UP	2.92567623455996	0.00574443799110474
P-hsa05020-59	Prion diseases: CCL5	TRUE	bidirectional	KIRC UP	42.9132845920431	DOWN	-7.90311525699189	4.17683308798538e-14	UP	8.13238389724193	6.72862325947448e-15	DOWN	-8.5634121758366	4.34452315478177e-16
P-hsa04010-62	MAPK signaling pathway: MEF2C	FALSE	not common	not common	42.9058631546466	DOWN	-6.13977015882873	3.8134147381751e-09	UP	13.3662706838805	5.2000632053723e-35	UP	0.598269509707036	0.626345775962501
P-hsa04919-99	Thyroid hormone signaling pathway: WNT4	TRUE	unidirectional	ALL DOWN	42.871231772252	DOWN	-2.6088108608525	0.0144664795518518	DOWN	-13.3263766510456	7.7113438700566e-35	DOWN	-5.53051112675189	1.205799565903e-07
P-hsa04210-63	Apoptosis: FAS*	TRUE	bidirectional	KIRC UP	42.8439154166387	DOWN	-6.64626498209896	1.81280057710174e-10	UP	12.6339296175635	7.69421726690846e-32	DOWN	-2.72704156729115	0.0102699881150791
P-hsa04370-37	VEGF signaling pathway: CASP9	TRUE	bidirectional	KIRC DOWN	42.7145222943384	UP	2.97548225543886	0.00497441583962222	DOWN	-13.513393196401	1.15005409572985e-35	UP	4.85941250782101	3.37300820401494e-06
P-hsa04921-28	Oxytocin signaling pathway: EEF2	TRUE	bidirectional	LUAD DOWN	42.6791699034328	UP	12.491412367242	2.87863693777886e-31	UP	6.7356101642742	8.5625094904274e-11	DOWN	-2.79356963779295	0.00849262876008684
P-hsa04270-17	Vascular smooth muscle contraction: ITPR1	TRUE	unidirectional	ALL DOWN	42.6750097092469	DOWN	-8.55869754954362	3.33074672027166e-16	DOWN	-2.81839291259106	0.00690865798956916	DOWN	-11.2412163776874	9.18448791431343e-26
P-hsa04921-76	Oxytocin signaling pathway: CDKN1A	TRUE	bidirectional	LUAD UP	42.6233101987209	DOWN	-14.1103809221779	1.74038224343671e-38	DOWN	-3.56438472692117	0.000586936709840245	UP	2.42727334537357	0.0233052577611511
P-hsa04390-58	Hippo signaling pathway: SMAD7	TRUE	bidirectional	KIRC UP	42.5946050692235	DOWN	-11.42123425135	8.78226606164681e-27	UP	2.74942643094259	0.00845296829355655	DOWN	-8.28541759558137	3.42593520088721e-15
P-hsa04921-33	Oxytocin signaling pathway: 3,5-Cyclic GMP	FALSE	not common	not common	42.5714086115424	DOWN	-13.4500038491645	1.69521188358592e-35	DOWN	-5.42083685755957	1.60881599473984e-07	UP	1.80153404143393	0.0983696241829885
P-hsa04152-64	AMPK signaling pathway: ACACB	TRUE	unidirectional	ALL DOWN	42.5117067508208	DOWN	-12.560736514022	1.44578279975818e-31	DOWN	-2.35756399630347	0.0248824368827533	DOWN	-6.79153001121781	8.55652029370203e-11
P-hsa04213-71	Longevity regulating pathway - multiple species: SIRT1**	TRUE	bidirectional	KIRC UP	42.5004676093415	DOWN	-10.5637009378671	2.16488540632538e-23	UP	3.01112984276364	0.00382651672834905	DOWN	-9.17934258779879	3.81323752823615e-18
P-hsa04933-21	AGE-RAGE signaling pathway in diabetic complications: SMAD4	TRUE	unidirectional	ALL DOWN	42.4558883846071	DOWN	-6.76563646533063	8.62061920030134e-11	DOWN	-4.30180492421049	3.19525044231674e-05	DOWN	-11.953850740885	1.2707737977954e-28
P-hsa05152-13	Tuberculosis: LAMP1	TRUE	unidirectional	ALL DOWN	42.426971309483	DOWN	-5.23176715550401	5.18743421309029e-07	DOWN	-7.89868418440134	3.60913610588798e-14	DOWN	-10.6392876682218	1.99835570137667e-23
P-hsa04911-35	Insulin secretion: TRPM4	FALSE	not common	not common	42.4207880253844	UP	5.99503279798969	8.68761891366919e-09	DOWN	-13.365949967859	5.2000632053723e-35	DOWN	-0.296261208618758	0.840045108413366
P-hsa04066-43	HIF-1 signaling pathway: PFKL	TRUE	bidirectional	KIRC UP	42.3879561666451	DOWN	-8.47055609989306	6.42198254713333e-16	UP	7.71476295691709	1.31162005510666e-13	DOWN	-8.23698848652776	4.85922071972032e-15
P-hsa04510-19 23	Focal adhesion: VCL TLN1	FALSE	not common	not common	42.2153275891879	UP	1.84732684694005	0.0896844961134163	DOWN	-1.60570979724913	0.135390706357898	DOWN	-14.8205881954301	5.01609965811151e-41
P-hsa05161-32	Hepatitis B: STAT3	FALSE	not common	not common	42.0735894185412	DOWN	-1.33590312371826	0.23371858118979	DOWN	-13.9082818439354	1.93382645574019e-37	DOWN	-4.48189706691607	1.86766874258052e-05
P-hsa05216-11	Thyroid cancer: MYC	TRUE	bidirectional	KIRC UP	42.0404239019573	DOWN	-11.3861272027794	1.21432311187575e-26	UP	7.88880794272832	3.85542728509369e-14	DOWN	-3.27087145784438	0.00194611871221027
P-hsa04064-36	NF-kappa B signaling pathway: PLCG1	TRUE	unidirectional	ALL UP	42.0350456868054	UP	2.1298211232747	0.0482214491371624	UP	14.2603639886194	5.2279186977772e-39	UP	3.07388283387699	0.00365919240462962
P-hsa04066-63	HIF-1 signaling pathway: TIMP1*	FALSE	not common	not common	41.9436885456134	DOWN	-4.2002595453514	5.95662045978653e-05	UP	14.0805354501931	3.32917420025105e-38	UP	0.677312163710632	0.574083516252566
P-hsa04066-57	HIF-1 signaling pathway: TIMP1	FALSE	not common	not common	41.9436885456134	DOWN	-4.2002595453514	5.95662045978653e-05	UP	14.0805354501931	3.32917420025105e-38	UP	0.677312163710632	0.574083516252566
P-hsa04211-62	Longevity regulating pathway - mammal: EHMT2	TRUE	unidirectional	ALL UP	41.9221017527745	UP	11.7855996423306	2.74041370412986e-28	UP	3.65037082379409	0.000427485169206734	UP	7.12704878345781	1.02131752838828e-11
P-hsa04913-45	Ovarian steroidogenesis: ACOT2	TRUE	bidirectional	LUAD UP	41.6794573166996	DOWN	-6.35472189717847	1.07962445297742e-09	DOWN	-11.7998745474558	2.37264910988769e-28	UP	4.66785284380033	8.16651265271586e-06
P-hsa04015-14	Rap1 signaling pathway: MAPK14	FALSE	not common	not common	41.6259069033315	DOWN	-7.58086092106415	3.96856177621775e-13	UP	12.1604030429941	7.73083434727407e-30	UP	0.390135783622575	0.771318182553993
P-hsa04725-25	Cholinergic synapse: CACNA1A	FALSE	not common	not common	41.5031673712176	UP	0.463887689431196	0.73092174284464	UP	3.80869038365482	0.000235907474061046	UP	14.2549114693	1.82062336890039e-38
P-hsa04723-9	Retrograde endocannabinoid signaling: PRKCA	FALSE	not common	not common	41.3172905445565	DOWN	-7.27126411931521	3.27876016317926e-12	DOWN	-12.0527211745594	2.15168582065384e-29	DOWN	-1.9717574630908	0.0682685889644073
P-hsa04725-20	Cholinergic synapse: PRKCA	FALSE	not common	not common	41.3172905445565	DOWN	-7.27126411931521	3.27876016317926e-12	DOWN	-12.0527211745594	2.15168582065384e-29	DOWN	-1.9717574630908	0.0682685889644073
P-hsa04726-18	Serotonergic synapse: PRKCA	FALSE	not common	not common	41.3172905445565	DOWN	-7.27126411931521	3.27876016317926e-12	DOWN	-12.0527211745594	2.15168582065384e-29	DOWN	-1.9717574630908	0.0682685889644073
P-hsa04071-48	Sphingolipid signaling pathway: SMPD1	FALSE	not common	not common	41.3108303512932	UP	1.04342814392337	0.362066996715094	DOWN	-13.5404200258259	8.71051203885361e-36	DOWN	-5.02309432898874	1.55001868929539e-06
P-hsa05216-12	Thyroid cancer: CDH1	TRUE	bidirectional	KIRC DOWN	41.2791789909085	UP	2.44076796668272	0.0226961002353539	DOWN	-13.067650749955	1.05054695003369e-33	UP	5.41378854024053	2.20523192326622e-07
P-hsa05205-215 216	Proteoglycans in cancer: EIF4B RPS6	FALSE	not common	not common	41.1822688575149	DOWN	-14.3308497801877	1.65429530612842e-39	DOWN	-1.06933475899524	0.337788975612926	DOWN	-2.67997854959182	0.0117617730162098
P-hsa04072-36	Phospholipase D signaling pathway: MTOR	FALSE	not common	not common	41.1460700804062	DOWN	-11.1309244780491	1.29319653803281e-25	DOWN	-8.76855983444031	5.72918864535392e-17	DOWN	-0.122196349775202	0.964210971957061
P-hsa05200-146 147	Pathways in cancer: RARB RXRA	TRUE	unidirectional	ALL DOWN	41.1033820001172	DOWN	-9.93871884145377	4.96517182722878e-21	DOWN	-7.90386371302818	3.49582853896812e-14	DOWN	-5.71317473038378	4.54081232622903e-08
P-hsa05222-14 15	Small cell lung cancer: RXRA RARB	TRUE	unidirectional	ALL DOWN	41.1033820001172	DOWN	-9.93871884145377	4.96517182722878e-21	DOWN	-7.90386371302818	3.49582853896812e-14	DOWN	-5.71317473038378	4.54081232622903e-08
P-hsa05223-29 34	Non-small cell lung cancer: RARB RXRA	TRUE	unidirectional	ALL DOWN	41.1033820001172	DOWN	-9.93871884145377	4.96517182722878e-21	DOWN	-7.90386371302818	3.49582853896812e-14	DOWN	-5.71317473038378	4.54081232622903e-08
P-hsa04066-44	HIF-1 signaling pathway: GAPDH	FALSE	not common	not common	41.0562551514124	DOWN	-6.49646826113126	4.58847282248831e-10	UP	12.7340087168585	2.88319712429164e-32	DOWN	-0.539494674286775	0.664052406542895
P-hsa04914-34	Progesterone-mediated oocyte maturation: MAPK14	TRUE	unidirectional	ALL DOWN	41.0545240455929	DOWN	-2.46244722737497	0.0214336222179426	DOWN	-7.90357776092441	3.49806286919466e-14	DOWN	-11.4673662441538	1.17639440164093e-26
P-hsa04310-36	Wnt signaling pathway: MYC	TRUE	unidirectional	ALL UP	41.0230443959821	UP	7.24126693885812	4.00465782232369e-12	UP	7.5870565655146	3.18911275041449e-13	UP	9.09385857995786	7.4254066642376e-18
P-hsa04152-38	AMPK signaling pathway: PFKL	TRUE	unidirectional	ALL UP	40.9741567602649	UP	6.28401346029396	1.63982481906076e-09	UP	10.6069454295093	1.39227044464787e-23	UP	6.51539382679655	4.64860060897982e-10
P-hsa04062-35 36 37	Chemokine signaling pathway: PARD3 PRKCZ TIAM1	TRUE	bidirectional	LUAD DOWN	40.9455252126885	UP	2.64838441142426	0.012958232648576	UP	9.18845127103092	2.12269382257225e-18	DOWN	-10.288975709163	4.12137108358764e-22
P-hsa04014-103	Ras signaling pathway: KSR2	TRUE	bidirectional	KIRC UP	40.9416746914203	DOWN	-8.5181057402177	4.49936743357164e-16	UP	8.71654356742092	8.52180974200316e-17	DOWN	-6.58963922226068	2.98292280246812e-10
P-hsa04620-21	Toll-like receptor signaling pathway: IFNA1	FALSE	not common	not common	40.8518169662369	DOWN	-0.384068647428157	0.785582311774149	DOWN	-4.34216112726229	2.69916725254163e-05	UP	13.8989365444995	6.63378766543824e-37
P-hsa04921-48	Oxytocin signaling pathway: PRKAG2	TRUE	bidirectional	LUAD UP	40.7950056350365	DOWN	-12.3036268367465	1.8038679261846e-30	DOWN	-6.53491538423221	2.95676844479179e-10	UP	2.32650681760562	0.0300588523751317
P-hsa04066-45	HIF-1 signaling pathway: ALDOA	TRUE	bidirectional	KIRC UP	40.6684382061418	DOWN	-6.78579643646671	7.59115653075739e-11	UP	11.8128760352283	2.10405422051454e-28	DOWN	-3.38302834960199	0.00134337427308569
P-hsa04012-57	ErbB signaling pathway: ABL1	TRUE	bidirectional	KIRC UP	40.6356954963488	DOWN	-13.6427679809969	2.24041733931295e-36	UP	3.31487282213698	0.00141531232684468	DOWN	-2.84600153177117	0.00729664885041251
P-hsa04370-39	VEGF signaling pathway: RAC1	TRUE	bidirectional	KIRC UP	40.5846688938741	DOWN	-3.62886372811861	0.000558655304948518	UP	12.3409435634278	1.37796847723932e-30	DOWN	-5.76824468096379	3.38024422612704e-08
P-hsa04370-28	VEGF signaling pathway: SHC2	TRUE	bidirectional	KIRC UP	40.568805219884	DOWN	-4.24746281128568	4.91955085899036e-05	UP	13.2528388231995	1.61896569519047e-34	DOWN	-3.09871085978202	0.00338868835779866
P-hsa04510-19 26	Focal adhesion: VCL ACTN4	TRUE	bidirectional	BRCA UP	40.5172968995113	UP	2.29428699702782	0.0327230305368061	DOWN	-2.9319788795081	0.00490331517562642	DOWN	-14.0261473366522	1.89391241943335e-37
P-hsa04360-33 134	Axon guidance: NCK1 PAK4	TRUE	unidirectional	ALL DOWN	40.4678548474395	DOWN	-4.64664444581672	8.49772586283623e-06	DOWN	-2.84527989587298	0.00637285153120952	DOWN	-13.2197625246157	6.28794284766603e-34
P-hsa05205-144	Proteoglycans in cancer: NUDT16L1	FALSE	not common	not common	40.460860627843	UP	9.9539319818988	4.38687669219996e-21	DOWN	-9.87464918054814	7.88830860613345e-21	UP	0.04856155435796	1
P-hsa04024-118	cAMP signaling pathway: MYL9	TRUE	unidirectional	ALL DOWN	40.4323568854786	DOWN	-4.26621256184745	4.53905685830501e-05	DOWN	-8.58735706250728	2.29098700162828e-16	DOWN	-10.0320192978202	3.55348814274378e-21
P-hsa04610-46	Complement and coagulation cascades: C2	TRUE	bidirectional	LUAD DOWN	40.4196252048906	UP	7.93495896060747	3.31287497199981e-14	UP	11.0456587893458	2.7236737006464e-25	DOWN	-3.02923240668284	0.00421710722897704
P-hsa04066-60	HIF-1 signaling pathway: NOS3	TRUE	bidirectional	KIRC UP	40.3805064600938	DOWN	-10.7591121725573	3.76634456598171e-24	UP	5.90980704593346	1.1535887190464e-08	DOWN	-6.39432440932327	9.58346003368421e-10
P-hsa04931-104	Insulin resistance: Starch*	TRUE	bidirectional	BRCA DOWN	40.3449412934318	DOWN	-5.5817624833129	8.43341739484161e-08	UP	10.4044225789049	8.20022649526774e-23	UP	7.19532928759014	6.53475538479495e-12
P-hsa04726-45	Serotonergic synapse: TRPC1	TRUE	bidirectional	KIRC UP	40.3094881813992	DOWN	-12.1066620249823	1.24499469692739e-29	UP	5.78780891853122	2.2671219978788e-08	DOWN	-3.94285433139598	0.000173727769260396
P-hsa04062-44	Chemokine signaling pathway: MAPK1	FALSE	not common	not common	40.3061445135563	UP	1.53621811827145	0.166149825545137	UP	5.67815612101418	4.11175902679149e-08	DOWN	-12.9707984006041	7.23315889906817e-33
P-hsa04064-137	NF-kappa B signaling pathway: ICAM1	TRUE	bidirectional	LUAD DOWN	40.295456196601	UP	4.40704803313869	2.46723408542785e-05	UP	13.0205280706247	1.67708687487883e-33	DOWN	-3.41033019516239	0.00122399015273308
P-hsa04064-114	NF-kappa B signaling pathway: BCL2A1*	TRUE	bidirectional	LUAD DOWN	40.2904414836883	UP	2.2057574986493	0.0404627595742275	UP	12.2176197925169	4.45512645389112e-30	DOWN	-6.59786956877876	2.8421236485883e-10
P-hsa04660-35	T cell receptor signaling pathway: NFATC1	FALSE	not common	not common	40.2668430288299	DOWN	-6.96937069427411	2.34602637205402e-11	UP	1.71457105614371	0.109142251746026	DOWN	-12.1451462223849	2.11266668745978e-29
P-hsa04728-36	Dopaminergic synapse: TH	TRUE	bidirectional	KIRC DOWN	40.0757608216392	UP	5.53882805306639	1.05707171565457e-07	DOWN	-12.7096163850624	3.66316775887521e-32	UP	2.45553018530102	0.0216909138517395
P-hsa05166-32	HTLV-I infection: STAT5A	FALSE	not common	not common	40.0412157012731	DOWN	-1.93141056969375	0.0750316581243423	UP	12.4867739209824	3.28312785361244e-31	DOWN	-6.16340772423103	3.69191655614024e-09
P-hsa04664-46	Fc epsilon RI signaling pathway: PLA2G4B	TRUE	bidirectional	KIRC UP	39.9126219452913	DOWN	-2.71608331042672	0.0107427818507347	UP	12.2383107703415	3.68725258463034e-30	DOWN	-6.19503253775969	3.08715461888856e-09
P-hsa05200-204	Pathways in cancer: TGFB1*	TRUE	bidirectional	LUAD DOWN	39.8713870766374	UP	6.52360274988512	3.8960245213677e-10	UP	11.1623107113826	9.35691034711701e-26	DOWN	-4.83996310610295	3.68857640120053e-06
P-hsa04152-81	AMPK signaling pathway: LIPE	FALSE	not common	not common	39.8583216263521	DOWN	-14.0925340487992	2.05358271193515e-38	DOWN	-0.451659699290408	0.725034590966266	UP	2.76146537516493	0.00930695008379233
P-hsa04664-30	Fc epsilon RI signaling pathway: PRKCA	TRUE	bidirectional	KIRC UP	39.823726431572	DOWN	-10.3926054288317	9.85472561570022e-23	UP	4.00406076009824	0.00010961711422182	DOWN	-8.09139137949595	1.38915506106745e-14
P-hsa04920-9	Adipocytokine signaling pathway: G6PC	FALSE	not common	not common	39.8018574433941	UP	14.3026848075895	2.21437983441861e-39	DOWN	-1.23807322128044	0.259019024412767	DOWN	-1.21952061029083	0.275143241302919
P-hsa04810-21 82	Regulation of actin cytoskeleton: CFL1 ACTB	TRUE	unidirectional	ALL UP	39.6836727102175	UP	6.55243096168017	3.26127431455023e-10	UP	10.8450382698022	1.67161581655604e-24	UP	5.30785163166017	3.80017447951521e-07
P-hsa05133-30	Pertussis: NOS2	TRUE	bidirectional	KIRC UP	39.6330032259427	DOWN	-3.97227825688872	0.000150143209382001	UP	4.4985344289692	1.37111646329555e-05	DOWN	-12.6918914554013	1.1308805279877e-31
P-hsa05221-21	Acute myeloid leukemia: PIM1	TRUE	unidirectional	ALL DOWN	39.6267567219157	DOWN	-9.22010889934144	1.9400021673019e-18	DOWN	-8.45178113737581	6.37660382628246e-16	DOWN	-5.44133966855515	1.90920067132133e-07
P-hsa04911-25	Insulin secretion: PRKCA	TRUE	unidirectional	ALL DOWN	39.6228476852207	DOWN	-6.1983443099875	2.71427751653914e-09	DOWN	-8.2452300248443	2.9524773630602e-15	DOWN	-8.91410687331494	2.97379758976808e-17
P-hsa04015-95	Rap1 signaling pathway: THBS1	FALSE	not common	not common	39.5369533069369	DOWN	-1.39218429487985	0.2125942273531	UP	13.8801430903632	2.59294116460975e-37	UP	2.95558691968016	0.00526869002850098
P-hsa04914-23	Progesterone-mediated oocyte maturation: PRKACA	TRUE	unidirectional	ALL UP	39.4559388287803	UP	10.4788205851128	4.6314288935677e-23	UP	5.17314674766268	5.68680778498123e-07	UP	7.08643863389116	1.3288554835709e-11
P-hsa05205-451	Proteoglycans in cancer: KDR**	FALSE	not common	not common	39.3717189796693	UP	9.21951097099744	1.94456213371759e-18	UP	0.481250282664042	0.705269484923243	UP	10.3226269755907	3.09816165927167e-22
P-hsa05168-39 40	Herpes simplex infection: POU2F3 HCFC2	FALSE	not common	not common	39.3668257424657	UP	6.72213349664794	1.13011414956514e-10	DOWN	-11.9888979618226	3.93314614425485e-29	UP	1.81080860416686	0.0966745023590463
P-hsa04152-15	AMPK signaling pathway: FOXO1	TRUE	unidirectional	ALL DOWN	39.348074612864	DOWN	-9.09920286814988	5.104573967304e-18	DOWN	-2.27742331843456	0.0305107033705288	DOWN	-10.0567095589842	2.88080355351635e-21
P-hsa04380-38	Osteoclast differentiation: FOS	TRUE	unidirectional	ALL DOWN	39.3296659381717	DOWN	-6.74388187756159	9.87224146255648e-11	DOWN	-5.5641829883453	7.59307823671014e-08	DOWN	-10.5084837807887	6.24453990126788e-23
P-hsa04623-25	Cytosolic DNA-sensing pathway: NFKB1*	TRUE	bidirectional	LUAD DOWN	39.2875018812924	UP	3.39279192544577	0.00128420942810171	UP	12.8751632477405	7.12025595022936e-33	DOWN	-4.22162587982334	5.64113867380691e-05
P-hsa05219-21	Bladder cancer: RB1	TRUE	unidirectional	ALL UP	39.2363736557317	UP	5.92091733249982	1.31019765427733e-08	UP	11.9494074119232	5.71305295225067e-29	UP	3.54094779159476	0.000775213201892347
P-hsa04664-47	Fc epsilon RI signaling pathway: MAPK8	TRUE	bidirectional	KIRC UP	39.123027408834	DOWN	-4.50779885407594	1.58435825558138e-05	UP	7.34504990752992	1.63639691736669e-12	DOWN	-10.5954985503367	2.9055646319434e-23
P-hsa04666-51	Fc gamma R-mediated phagocytosis: NCF1	FALSE	not common	not common	39.0625177763661	UP	0.214853401752439	0.907695479293588	UP	11.1060028726646	1.57202334011111e-25	DOWN	-8.20517998024479	6.0685253212259e-15
P-hsa04062-60	Chemokine signaling pathway: GSK3A	TRUE	bidirectional	KIRC DOWN	39.0556635794486	UP	2.9895202868161	0.00476276749494429	DOWN	-9.71229214372034	3.08193882923325e-20	UP	9.12143623922312	5.9931213986269e-18
P-hsa05168-92 93	Herpes simplex infection: IRF9 STAT1	FALSE	not common	not common	39.0442789004932	UP	4.52709857679852	1.45197089781672e-05	UP	13.1157429333408	6.51076703393041e-34	UP	1.81690811056198	0.0955280708113192
P-hsa04913-64	Ovarian steroidogenesis: PLA2G4B	TRUE	bidirectional	LUAD UP	39.0170345483454	DOWN	-6.23843707875858	2.1387287949688e-09	DOWN	-11.2718652982244	3.41151781295924e-26	UP	4.5615486968161	1.31783825996661e-05
P-hsa04921-67	Oxytocin signaling pathway: RYR1	FALSE	not common	not common	38.9595827772063	DOWN	-13.2958664043133	8.41209593173729e-35	DOWN	-3.98274377569989	0.000119253666412734	UP	1.75003002822985	0.109405978647244
P-hsa04972-18	Pancreatic secretion: PRKCA	TRUE	unidirectional	ALL DOWN	38.85889033258	DOWN	-5.57544655698895	8.70824745114713e-08	DOWN	-8.89883033710983	2.09139441154235e-17	DOWN	-8.48870556091171	7.59876588563037e-16
P-hsa04730-8	Long-term depression: GNA13*	FALSE	not common	not common	38.8278417562375	DOWN	-4.44631628417693	2.08344452509254e-05	DOWN	-13.3343108871587	7.13470808052549e-35	DOWN	-0.0613490816572925	1
P-hsa04530-11 20 16	Tight junction: TJP1 ACTB CTTN	TRUE	unidirectional	ALL DOWN	38.6223961160382	DOWN	-7.58140914766501	3.96031016033066e-13	DOWN	-6.16904806469166	2.63062459350399e-09	DOWN	-9.24283433001379	2.289895800812e-18
P-hsa04270-24	Vascular smooth muscle contraction: ACTA2	FALSE	not common	not common	38.476803835639	DOWN	-12.9110007062688	4.31582493421378e-33	UP	1.05725558970406	0.343395653163288	UP	4.94464381509912	2.25080281503864e-06
P-hsa04622-21 22 23	RIG-I-like receptor signaling pathway: CHUK IKBKB IKBKG	TRUE	unidirectional	ALL UP	38.4358853817175	UP	8.37055629198375	1.35818058313031e-15	UP	9.21877197835989	1.66633222265007e-18	UP	5.01355751097108	1.61955378462931e-06
P-hsa05221-29	Acute myeloid leukemia: RPS6KB1	FALSE	not common	not common	38.2495180282478	DOWN	-5.55633418265312	9.64413203099276e-08	DOWN	-12.6037166637755	1.03537289551077e-31	DOWN	-0.694360406391683	0.563796017472775
P-hsa04213-54	Longevity regulating pathway - multiple species: SOD2*	FALSE	not common	not common	38.249397401182	DOWN	-6.50398945701395	4.38458144500535e-10	UP	1.79790640866578	0.0919380262228352	DOWN	-11.9430675529198	1.39694525315819e-28
P-hsa04540-18 19	Gap junction: GJA1 GJA1***	FALSE	not common	not common	38.13150796613	UP	0.790727967042687	0.50894605159724	UP	11.0827523636549	1.94104601801478e-25	DOWN	-7.8533145081679	7.47798232726693e-14
P-hsa05031-15	Amphetamine addiction: MAOA	FALSE	not common	not common	38.0679095437376	DOWN	-10.6279898985838	1.22498948904081e-23	DOWN	-1.36422539573524	0.210814345088313	DOWN	-8.29022631381387	3.31175500580747e-15
P-hsa05031-77	Amphetamine addiction: MAOA*	FALSE	not common	not common	38.0679095437376	DOWN	-10.6279898985838	1.22498948904081e-23	DOWN	-1.36422539573524	0.210814345088313	DOWN	-8.29022631381387	3.31175500580747e-15
P-hsa04066-59	HIF-1 signaling pathway: NOS2	TRUE	bidirectional	KIRC UP	38.0506951825629	DOWN	-5.95954446245256	1.05487626488139e-08	UP	5.19447872655967	5.11669986553674e-07	DOWN	-10.9213356774693	1.6485929580568e-24
P-hsa04920-28	Adipocytokine signaling pathway: SLC2A1	TRUE	bidirectional	LUAD UP	37.9500198563535	DOWN	-13.3803437075271	3.47377330272989e-35	DOWN	-2.80704325207517	0.00713761514950474	UP	2.15487036461061	0.0452507344431542
P-hsa04520-7 68	Adherens junction: CDH1 CTNNB1	TRUE	bidirectional	KIRC DOWN	37.9366320692099	UP	2.60050993564352	0.0147927904661508	DOWN	-12.2621537951736	2.94058434654463e-30	UP	5.37743323869206	2.66001629284751e-07
P-hsa04062-53	Chemokine signaling pathway: NFKB1	FALSE	not common	not common	37.9040050220363	DOWN	-0.619517338776579	0.620494704384692	UP	9.22457273063148	1.60057204651766e-18	DOWN	-9.8808901149291	1.2559773510035e-20
P-hsa05205-91	Proteoglycans in cancer: RAC1*	TRUE	bidirectional	KIRC DOWN	37.8963649966223	UP	12.7532305552277	2.12135457405705e-32	DOWN	-3.28856067197762	0.00154497315672027	UP	3.73341734762993	0.000387347518176551
P-hsa05168-106 134	Herpes simplex infection: SRSF8 C1QBP	TRUE	bidirectional	KIRC DOWN	37.8369961823235	UP	7.62766188038906	2.88772061263535e-13	DOWN	-7.42923149684838	9.28176379355445e-13	UP	7.89903908660389	5.43022827367029e-14
P-hsa04933-61	AGE-RAGE signaling pathway in diabetic complications: MMP2	TRUE	bidirectional	KIRC UP	37.8349652134763	DOWN	-3.41956714972565	0.00117173559894356	UP	6.14658737935619	2.98923294550675e-09	DOWN	-11.5790893231516	4.17489233428085e-27
P-hsa04930-15	Type II diabetes mellitus: D-Glucose*	TRUE	bidirectional	BRCA UP	37.7846854016517	UP	5.51023627692989	1.22401734324563e-07	DOWN	-8.55928734179032	2.84232357876879e-16	DOWN	-8.55235842275329	4.71903949109669e-16
P-hsa04014-70	Ras signaling pathway: RIN1*	FALSE	not common	not common	37.7759334782834	UP	3.29024478028902	0.00181585614245777	UP	13.4931828301918	1.41402850720168e-35	UP	0.558122488811188	0.652419277133928
P-hsa04530-20 31	Tight junction: ACTB MLLT4	TRUE	unidirectional	ALL DOWN	37.7540042098577	DOWN	-4.40905648539005	2.44776253623545e-05	DOWN	-9.20275097618269	1.89243140212921e-18	DOWN	-8.58127995849395	3.8037006242251e-16
P-hsa04550-62 63	Signaling pathways regulating pluripotency of stem cells: SMAD2 SMAD4	FALSE	not common	not common	37.751319266871	DOWN	-9.40893510602786	4.19754704579626e-19	UP	9.439588031209	2.85359683685327e-19	DOWN	-1.59084518137214	0.148010530271635
P-hsa04970-45	Salivary secretion: KCNMA1	TRUE	bidirectional	KIRC UP	37.7303949169917	DOWN	-4.47215548089654	1.8574832152522e-05	UP	11.844149048977	1.56376250414027e-28	DOWN	-4.72091992413057	6.40485470081593e-06
P-hsa04010-15	MAPK signaling pathway: NFKB1	TRUE	bidirectional	KIRC UP	37.6828880569747	DOWN	-3.61398017818837	0.000589402151967739	UP	11.7045340350321	5.87599818631772e-28	DOWN	-5.66138536856701	5.99264452724799e-08
P-hsa04390-14	Hippo signaling pathway: AREG	TRUE	bidirectional	KIRC UP	37.6145952337219	DOWN	-10.3822518837464	1.07816111610732e-22	UP	7.25261987010203	3.039565935929e-12	DOWN	-4.15477126698339	7.41155900082199e-05
P-hsa05223-24	Non-small cell lung cancer: STK4	TRUE	bidirectional	LUAD DOWN	37.612543099137	UP	3.51503341822356	0.000837804581588497	UP	11.533286095884	2.96358438364265e-27	DOWN	-5.99001094007731	9.82871941543195e-09
P-hsa05164-34	Influenza A: IL1B	TRUE	bidirectional	KIRC UP	37.4390944738415	DOWN	-4.10673526065963	8.74301691894609e-05	UP	7.53834576328727	4.4471963668762e-13	DOWN	-10.1914281426244	9.35745936591018e-22
P-hsa04923-31	Regulation of lipolysis in adipocytes: PRKACA*	TRUE	unidirectional	ALL UP	37.4197202420151	UP	6.66413148420882	1.62033299069999e-10	UP	11.1174195481413	1.4173232605335e-25	UP	3.32016938840138	0.00165655804575896
P-hsa04728-44	Dopaminergic synapse: FOS	FALSE	not common	not common	37.2344215969108	DOWN	-12.6534964629681	5.70251769721585e-32	DOWN	-1.30886589119659	0.231028011143971	DOWN	-4.80073905339993	4.42432559068216e-06
P-hsa04923-52 53	Regulation of lipolysis in adipocytes: PNPLA2 ABHD5*	TRUE	unidirectional	ALL DOWN	37.1608251632546	DOWN	-7.02718048500346	1.62717053566924e-11	DOWN	-6.72924177604279	8.90759177669807e-11	DOWN	-8.85356301031976	4.76410533972702e-17
P-hsa05200-212	Pathways in cancer: CCND1***	FALSE	not common	not common	37.1283002569678	DOWN	-0.975069929345995	0.398963546934244	UP	9.03663726826133	7.1209139338875e-18	DOWN	-9.79201747724203	2.6195754119355e-20
P-hsa05210-40	Colorectal cancer: CASP9	FALSE	not common	not common	37.1201325640807	UP	2.18622023834091	0.0422480610660143	DOWN	-13.5616174650962	7.03658784152696e-36	DOWN	-1.27086477765131	0.255093006688829
P-hsa05200-213	Pathways in cancer: CSF2RA	FALSE	not common	not common	37.0898974442465	DOWN	-0.7246682674485	0.548486137822355	UP	9.43547811274044	2.94719338209436e-19	DOWN	-9.43139145647361	5.02954135109434e-19
P-hsa05120-53	Epithelial cell signaling in Helicobacter pylori infection: GIT1	FALSE	not common	not common	37.0829343257877	DOWN	-9.82441527983785	1.29392133322438e-20	DOWN	-9.02369577785579	7.87502382823189e-18	UP	0.335993517339009	0.810785550019223
P-hsa04010-131	MAPK signaling pathway: MYC	FALSE	not common	not common	37.0325752983024	DOWN	-4.37763574054799	2.80471148613561e-05	UP	12.8703859040786	7.44898288358132e-33	DOWN	-0.891159709414289	0.444057934074588
P-hsa04668-141	TNF signaling pathway: JUN*	TRUE	bidirectional	KIRC UP	36.9877744405759	DOWN	-5.82955123714519	2.18567607835606e-08	UP	7.05719270894484	1.09428856705053e-11	DOWN	-9.45068316000771	4.30038926435347e-19
P-hsa04550-66	Signaling pathways regulating pluripotency of stem cells: MYC	TRUE	bidirectional	KIRC UP	36.9611011743896	DOWN	-12.0285050500008	2.64317497230914e-29	UP	4.82350568966249	3.11679973413565e-06	DOWN	-3.3866014009446	0.00132759012088309
P-hsa05210-31	Colorectal cancer: BCL2	FALSE	not common	not common	36.8785613825559	UP	2.78841072741116	0.00873969337249485	UP	13.2543100155682	1.60041049527953e-34	DOWN	-1.82186564345679	0.0945608148977794
P-hsa04370-14	VEGF signaling pathway: PTGS2	TRUE	bidirectional	KIRC UP	36.8189344475826	DOWN	-6.51427770584913	4.11768970027104e-10	UP	10.4453419417053	5.73310398065917e-23	DOWN	-4.71993874455712	6.42720365707775e-06
P-hsa03320-58	PPAR signaling pathway: CYP8B1	FALSE	not common	not common	36.7892207479195	DOWN	-10.3606421503604	1.30080537842701e-22	DOWN	-8.31813643605775	1.71198247334242e-15	UP	0.448179973919362	0.729571512115474
P-hsa04066-47	HIF-1 signaling pathway: PGK1	TRUE	bidirectional	KIRC UP	36.723401553976	DOWN	-7.04332886494587	1.46830780622723e-11	UP	9.57066956713585	9.8069083873303e-20	DOWN	-5.5140231396419	1.3129527207163e-07
P-hsa04390-94	Hippo signaling pathway: GLI2	FALSE	not common	not common	36.6360787362854	DOWN	-11.3849036704051	1.22357732306712e-26	UP	6.69271441181717	1.11632763223694e-10	DOWN	-1.51696400561148	0.169238096676189
P-hsa05014-5	Amyotrophic lateral sclerosis (ALS): TOMM40	TRUE	unidirectional	ALL UP	36.6360212139737	UP	8.74049377523104	8.36081458161531e-17	UP	9.24564527672641	1.35688291189427e-18	UP	3.25703738047493	0.00203792297260137
P-hsa04630-33	Jak-STAT signaling pathway: RAF1	TRUE	unidirectional	ALL DOWN	36.6160994734121	DOWN	-11.5074349748379	3.91476072626044e-27	DOWN	-2.70266427771429	0.00966548110458986	DOWN	-6.06581820628134	6.39693324037803e-09
P-hsa04610-45	Complement and coagulation cascades: C4A	FALSE	not common	not common	36.595318847183	UP	5.89368002527352	1.52449760301753e-08	UP	12.0151621643177	3.06172147406432e-29	UP	0.727204350159194	0.543987249015413
P-hsa04670-2	Leukocyte transendothelial migration: MMP2	FALSE	not common	not common	36.5628937859888	UP	1.43995337146251	0.196001461922647	UP	12.9718004452148	2.72871858825067e-33	DOWN	-3.65770953452364	0.000511549874978238
P-hsa04390-12	Hippo signaling pathway: CTGF	FALSE	not common	not common	36.5215977679121	DOWN	-11.4664630491252	5.75942964272668e-27	UP	1.13436087985474	0.306089864462309	DOWN	-6.68113643945502	1.70676544612151e-10
P-hsa04370-16	VEGF signaling pathway: HSPB1	FALSE	not common	not common	36.5008955517946	UP	6.48061005361533	5.05769134608047e-10	UP	11.5919546337021	1.69905166363616e-27	DOWN	-1.02979729796153	0.367236246575787
P-hsa04550-25	Signaling pathways regulating pluripotency of stem cells: MAPK1	FALSE	not common	not common	36.4666213737525	UP	4.80727480728071	4.05083146877444e-06	DOWN	-0.435202463246883	0.736951373098037	UP	12.6901724831408	1.14391962995762e-31
P-hsa04340-32	Hedgehog signaling pathway: PTCH1***	TRUE	bidirectional	KIRC UP	36.4532728533241	DOWN	-12.4063829851979	6.66890371016704e-31	UP	2.37048838161183	0.0240887278231849	DOWN	-4.44441961986264	2.19209199108013e-05
P-hsa04670-55	Leukocyte transendothelial migration: RAC2	TRUE	bidirectional	LUAD DOWN	36.3600742964977	UP	6.92347490363639	3.14031130348526e-11	UP	9.82054908589013	1.24859522079815e-20	DOWN	-5.09104818909046	1.11309295881045e-06
P-hsa04662-24	B cell receptor signaling pathway: FOS	FALSE	not common	not common	36.2883797178236	DOWN	-11.4700078885995	5.5900098459573e-27	UP	1.91764542947991	0.0710300121589704	DOWN	-6.34367701052897	1.29647971529591e-09
P-hsa04921-59	Oxytocin signaling pathway: CCND1	FALSE	not common	not common	36.2357717592381	DOWN	-0.25845400422927	0.877913460964826	UP	12.1054106844015	1.31071497862081e-29	DOWN	-5.69306619333332	5.04973058565749e-08
P-hsa04724-65	Glutamatergic synapse: GRM3	TRUE	unidirectional	ALL DOWN	36.1071697914011	DOWN	-2.91369245165045	0.00599982837388811	DOWN	-6.22290717995769	1.92683750016977e-09	DOWN	-11.2750879684892	6.75843646766933e-26
P-hsa04390-90	Hippo signaling pathway: BBC3	FALSE	not common	not common	35.9860831306629	DOWN	-1.89582211331193	0.0809611712656045	UP	13.404667011973	3.50739699969642e-35	UP	1.03701462383736	0.363626231878532
P-hsa04151-27	PI3K-Akt signaling pathway: FASLG	FALSE	not common	not common	35.9852736531631	DOWN	-1.97721504852529	0.0680808307639871	UP	12.9989891057369	2.0751062079427e-33	DOWN	-2.84458249436661	0.00732253056956919
P-hsa05211-40	Renal cell carcinoma: PAK4	FALSE	not common	not common	35.9744138885107	UP	12.4272921113666	5.42618512182852e-31	DOWN	-4.75165831920283	4.37103445766236e-06	UP	0.884900724398775	0.447205690600832
P-hsa05161-213	Hepatitis B: E2F1	TRUE	unidirectional	ALL UP	35.9670444222555	UP	8.78777491790449	5.85097799885481e-17	UP	4.65352925692369	6.86033763131132e-06	UP	8.31888423073801	2.68770533389337e-15
P-hsa05219-27	Bladder cancer: RPS6KA5	TRUE	unidirectional	ALL DOWN	35.8411382294948	DOWN	-3.83468095709433	0.000259107828608438	DOWN	-3.28111393134881	0.00158403739785648	DOWN	-12.3345358026916	3.51249712198012e-30
P-hsa04370-36	VEGF signaling pathway: NOS3	FALSE	not common	not common	35.7878115919466	DOWN	-1.0561176330703	0.355193303944539	UP	12.9234319285178	4.41952591264703e-33	DOWN	-3.45845736624217	0.00103835994749193
P-hsa04390-95	Hippo signaling pathway: AFP	TRUE	bidirectional	LUAD UP	35.6977508336373	DOWN	-12.296445580397	1.92925303956539e-30	DOWN	-3.43195188997177	0.000945735764214831	UP	3.44144541912552	0.00109923374139128
P-hsa05020-49	Prion diseases: BAX	TRUE	unidirectional	ALL UP	35.6795076146794	UP	9.87895197326598	8.20666979620514e-21	UP	5.47188362824454	1.23134697341987e-07	UP	6.26391322567396	2.06987920558922e-09
P-hsa05200-190	Pathways in cancer: MYC*	FALSE	not common	not common	35.6659778639171	DOWN	-9.04177885085366	8.11146399190331e-18	UP	9.43344770513339	2.99171923072563e-19	DOWN	-0.22618979408722	0.889205400588508
P-hsa05152-98	Tuberculosis: IL23A	TRUE	unidirectional	ALL UP	35.6417783103003	UP	6.38564334303828	8.98261923004376e-10	UP	8.48662827644628	4.93563064914156e-16	UP	7.23213073835425	5.14607392724111e-12
P-hsa04810-26 80	Regulation of actin cytoskeleton: PFN3 ACTB	TRUE	unidirectional	ALL UP	35.6274001814013	UP	7.54882822840643	4.96890572893632e-13	UP	9.57678202318319	9.3524433368232e-20	UP	4.24665226757184	5.07474246239739e-05
P-hsa04725-54	Cholinergic synapse: CHRM1*	TRUE	unidirectional	ALL DOWN	35.5754881840196	DOWN	-5.29986725260361	3.6664649672609e-07	DOWN	-3.65173211534102	0.000425959192414311	DOWN	-11.4262639954443	1.70175174977303e-26
P-hsa04611-34	Platelet activation: Thromboxane A2*	FALSE	not common	not common	35.5556822451917	DOWN	-1.97157679560718	0.0687764420833134	UP	4.32120333805848	2.94221575177602e-05	DOWN	-12.4337048710171	1.37468648475867e-30
P-hsa05164-41 42	Influenza A: STAT1 IRF9	TRUE	unidirectional	ALL UP	35.4216432352179	UP	5.68347843292028	4.87374516253995e-08	UP	10.7460338063828	4.00855861226865e-24	UP	4.4731542655819	1.9386780268138e-05
P-hsa04932-96	Non-alcoholic fatty liver disease (NAFLD): IL6*	FALSE	not common	not common	35.3526811440495	DOWN	-9.38812620291202	4.98298415140249e-19	DOWN	-0.41780764125313	0.749235429792036	DOWN	-9.03326036995421	1.18907984028663e-17
P-hsa05152-82	Tuberculosis: IL6	TRUE	bidirectional	KIRC UP	35.2858192286911	DOWN	-7.29101367450901	2.883295814547e-12	UP	2.896898297284	0.00544105987502581	DOWN	-10.3150392199842	3.30071536657882e-22
P-hsa04666-29	Fc gamma R-mediated phagocytosis: WAS	TRUE	bidirectional	LUAD DOWN	35.2827899202943	UP	8.71119999426148	1.0446652862763e-16	UP	8.84912519370757	3.08286854673906e-17	DOWN	-3.32719735290932	0.0016191159403963
P-hsa04726-16	Serotonergic synapse: ITPR1	FALSE	not common	not common	35.2783803037485	DOWN	-10.9212380235008	8.75502269581359e-25	DOWN	-7.14734425948973	6.06968844693867e-12	UP	0.0855614155624308	0.991279288986071
P-hsa04726-46	Serotonergic synapse: ITPR1*	FALSE	not common	not common	35.2783803037485	DOWN	-10.9212380235008	8.75502269581359e-25	DOWN	-7.14734425948973	6.06968844693867e-12	UP	0.0855614155624308	0.991279288986071
P-hsa04151-103	PI3K-Akt signaling pathway: BCL2*	FALSE	not common	not common	35.1756441017764	DOWN	-1.79102235775067	0.100781337746456	UP	13.1731223923673	3.62550762096268e-34	DOWN	-1.47341829661767	0.182644689435186
P-hsa05205-195	Proteoglycans in cancer: CDKN1A	TRUE	unidirectional	ALL DOWN	35.1486830605553	DOWN	-3.6638460032783	0.000492321543978198	DOWN	-9.52210964174062	1.45616539588845e-19	DOWN	-7.81337264881839	9.90506959260511e-14
P-hsa04062-33	Chemokine signaling pathway: WAS	FALSE	not common	not common	35.1402930856271	UP	0.737123749480516	0.541627540130033	UP	9.69286568995994	3.60464488770112e-20	DOWN	-8.58488542346697	3.7080339942905e-16
P-hsa04932-55	Non-alcoholic fatty liver disease (NAFLD): CASP3	FALSE	not common	not common	35.0184127411354	UP	3.69049879940874	0.00044619068467858	UP	12.4903193909034	3.17890389423515e-31	UP	1.97772576257245	0.0675755142455311
P-hsa05211-2	Renal cell carcinoma: TGFB1	TRUE	bidirectional	LUAD DOWN	34.9941128839593	UP	5.57971204374323	8.51783926518059e-08	UP	9.44757744566533	2.67526123464989e-19	DOWN	-6.52299813047306	4.44827440358349e-10
P-hsa05031-97	Amphetamine addiction: ARC	TRUE	unidirectional	ALL DOWN	34.9623105211399	DOWN	-6.17902266644025	3.04304259701305e-09	DOWN	-9.60701700802866	7.29587063215811e-20	DOWN	-5.69827698038393	4.91251857026873e-08
P-hsa04931-151	Insulin resistance: CPT1A	FALSE	not common	not common	34.9285446371073	DOWN	-0.212491302783422	0.909177048370492	DOWN	-10.8919631432804	1.10073027875224e-24	DOWN	-7.10483882263497	1.17794784753439e-11
P-hsa05133-24	Pertussis: NFKB1	FALSE	not common	not common	34.9127163172169	DOWN	-8.54726795612078	3.62519344637605e-16	UP	0.263731791892229	0.866276330865123	DOWN	-9.7434941290694	3.89310460798308e-20
P-hsa04724-68	Glutamatergic synapse: MAPK1	TRUE	unidirectional	ALL DOWN	34.9020266187711	DOWN	-7.69750305648488	1.78556345469123e-13	DOWN	-9.56246835670486	1.0465126516879e-19	DOWN	-3.5808708812063	0.00067058456163605
P-hsa05215-24	Prostate cancer: CDKN1A	FALSE	not common	not common	34.8955398498864	DOWN	-0.436256638903111	0.750363601061612	UP	13.3399324651885	6.75669226743656e-35	UP	1.28234116585799	0.250873242870493
P-hsa04152-60	AMPK signaling pathway: EEF2	TRUE	unidirectional	ALL UP	34.8347966313726	UP	11.2921940248489	2.9058645331665e-26	UP	2.08439990979137	0.0487730219272017	UP	5.9805692315226	1.03216273170259e-08
P-hsa04664-25	Fc epsilon RI signaling pathway: MAPK14	TRUE	bidirectional	KIRC UP	34.8325499860842	DOWN	-5.30370316575223	3.59777988934458e-07	UP	6.29337348629019	1.26948811375899e-09	DOWN	-9.76698283705619	3.21948846788093e-20
P-hsa05217-5	Basal cell carcinoma: BMP2	TRUE	bidirectional	KIRC UP	34.8234140136156	DOWN	-7.1292125709528	8.37803906434446e-12	UP	2.91046459334736	0.00521741385496414	DOWN	-10.3101054960758	3.43548711685525e-22
P-hsa04012-37 7	ErbB signaling pathway: ERBB3 ERBB3	FALSE	not common	not common	34.7479522259801	DOWN	-9.17386139888954	2.81055069472618e-18	UP	0.21482333756765	0.902444055871732	DOWN	-9.1007277360361	7.04427027718025e-18
P-hsa04660-40 41	T cell receptor signaling pathway: LAT GRAP2	TRUE	bidirectional	KIRC UP	34.6593657720597	DOWN	-7.62735349109749	2.88878806897717e-13	UP	5.56388242380704	7.59775465600891e-08	DOWN	-8.45235113847234	9.9823607601962e-16
P-hsa05231-50	Choline metabolism in cancer: WASF2	TRUE	bidirectional	KIRC UP	34.6495340085333	DOWN	-8.36257751857536	1.43779685655009e-15	UP	5.0030360072986	1.31784150632837e-06	DOWN	-8.11376421544961	1.18278276451912e-14
P-hsa04211-57	Longevity regulating pathway - mammal: ATG5	TRUE	unidirectional	ALL DOWN	34.5955257596573	DOWN	-5.98392785402931	9.23020608968937e-09	DOWN	-7.9458255147248	2.59753158033452e-14	DOWN	-7.80383205339891	1.05852728775558e-13
P-hsa04750-62	Inflammatory mediator regulation of TRP channels: TRPM8*	FALSE	not common	not common	34.4948096677279	DOWN	-0.452029595562703	0.738804125583608	UP	5.75351178530714	2.73774209873757e-08	UP	11.6837349403829	1.58222606351251e-27
P-hsa05205-256	Proteoglycans in cancer: ACTB	TRUE	bidirectional	LUAD DOWN	34.4195935757194	UP	6.30999655914902	1.4063498582168e-09	UP	5.14839016558435	6.44198923913154e-07	DOWN	-9.73415859043976	4.20042301945104e-20
P-hsa04380-32	Osteoclast differentiation: AKT3	TRUE	bidirectional	KIRC UP	34.3682205479357	DOWN	-6.90302437068481	3.58063519794113e-11	UP	8.53956565304145	3.29938888919877e-16	DOWN	-6.166712555824	3.62565022909434e-09
P-hsa03320-39	PPAR signaling pathway: MMP1	FALSE	not common	not common	34.3595303032445	UP	10.574074344101	1.97642422251272e-23	UP	1.60516377676972	0.135449896044644	UP	7.0540859081724	1.63234050151778e-11
P-hsa04071-69	Sphingolipid signaling pathway: RAC1	TRUE	bidirectional	KIRC UP	34.3467043891036	DOWN	-4.2354563950584	5.16052107879848e-05	UP	4.62772162923447	7.71115641675028e-06	DOWN	-11.2179194625528	1.13105155029877e-25
P-hsa05162-28 34	Measles: IRF9 STAT1	TRUE	unidirectional	ALL UP	34.3394960286631	UP	2.70450679072964	0.0110917772329643	UP	12.4560075924397	4.43396778137571e-31	UP	2.7618172185829	0.00930486718890793
P-hsa04210-106	Apoptosis: TUBA1B	FALSE	not common	not common	34.3242068946133	DOWN	-1.06147877978892	0.352447909267686	DOWN	-13.0149296721468	1.76961316386559e-33	UP	1.92210432096	0.0760010968922934
P-hsa05134-9	Legionellosis: CASP7	FALSE	not common	not common	34.3023405614346	DOWN	-1.08195754495597	0.342572654091021	UP	9.2191586930621	1.66403239401366e-18	DOWN	-8.77475112258903	8.74470197770138e-17
P-hsa04550-22	Signaling pathways regulating pluripotency of stem cells: SMAD2	FALSE	not common	not common	34.2884058886044	DOWN	-7.31321498371456	2.48814077020222e-12	UP	10.522775876036	2.92012822987983e-23	UP	0.476713082104397	0.708463139102119
P-hsa05142-67	Chagas disease (American trypanosomiasis): IFNGR1*	FALSE	not common	not common	34.1657704960711	UP	1.670708760006	0.128199289337428	UP	12.8814951518456	6.69947328553313e-33	UP	1.90178186105779	0.0794882963416702
P-hsa05210-9 11	Colorectal cancer: SMAD2 SMAD4	TRUE	unidirectional	ALL DOWN	34.1371002285466	DOWN	-8.52995612359377	4.12118200821932e-16	DOWN	-6.51120850961683	3.42322398006439e-10	DOWN	-6.4979998931705	5.16942969216264e-10
P-hsa04924-34	Renin secretion: REN	FALSE	not common	not common	34.1157036472186	DOWN	-0.128338865410623	0.964974480817957	UP	3.93708319051457	0.000142368609540022	DOWN	-12.5278318923873	5.57655918993183e-31
P-hsa05205-30	Proteoglycans in cancer: FLNA	TRUE	unidirectional	ALL DOWN	34.0438645940858	DOWN	-9.68838675757717	4.04411756038372e-20	DOWN	-4.53331454655311	1.17980930726032e-05	DOWN	-6.66437723002816	1.89452299689655e-10
P-hsa03320-27	PPAR signaling pathway: CPT1C	TRUE	unidirectional	ALL DOWN	33.9160566378376	DOWN	-6.32831915729862	1.26137358509272e-09	DOWN	-7.48250173111977	6.49795994881406e-13	DOWN	-7.75637481814849	1.48020694857771e-13
P-hsa04650-40	Natural killer cell mediated cytotoxicity: TNFRSF10D	TRUE	bidirectional	KIRC UP	33.8929303986006	DOWN	-2.94203015819449	0.00550769368549328	UP	12.054655338403	2.12929631511385e-29	DOWN	-3.44375851492387	0.00109109787802882
P-hsa04010-61	MAPK signaling pathway: ATF4	FALSE	not common	not common	33.8788041782117	UP	1.07482796253891	0.346011620924102	UP	12.1877795695041	5.94131436463444e-30	UP	4.19010660976119	6.43017336646521e-05
P-hsa04012-48	ErbB signaling pathway: CAMK2A	FALSE	not common	not common	33.8757394511089	DOWN	-12.8923500952751	5.1732214832087e-33	DOWN	-1.65345180006213	0.123237576901618	DOWN	-1.39431450565954	0.208812427495151
P-hsa05221-26	Acute myeloid leukemia: BAD	TRUE	unidirectional	ALL UP	33.8046733448013	UP	8.58361008382022	2.766290062241e-16	UP	8.04372010109014	1.28170842832692e-14	UP	4.27986265581399	4.42221456600545e-05
P-hsa05032-25	Morphine addiction: 3,5-Cyclic AMP*	TRUE	unidirectional	ALL DOWN	33.7585635458228	DOWN	-6.64232941594856	1.85590081496844e-10	DOWN	-8.61511551388558	1.85305026251905e-16	DOWN	-6.10719631146981	5.06984321648557e-09
P-hsa05150-40	Staphylococcus aureus infection: FCGR1A	TRUE	unidirectional	ALL UP	33.7199549894972	UP	3.28469282484941	0.00184971227185095	UP	12.292811652756	2.1919506532779e-30	UP	2.13865875080494	0.0470013227149436
P-hsa04650-16	Natural killer cell mediated cytotoxicity: PRKCA	FALSE	not common	not common	33.6548041293805	DOWN	-0.200352479831238	0.916318981568326	UP	13.0848688629646	8.87027615544593e-34	UP	1.22803559527516	0.272403067043761
P-hsa04918-10	Thyroid hormone synthesis: TG	TRUE	bidirectional	KIRC DOWN	33.559757450635	UP	2.33018674241477	0.0299884867119401	DOWN	-12.3172147265773	1.73763721274783e-30	UP	2.95396761747354	0.00528845611960145
P-hsa04024-78	cAMP signaling pathway: LIPE	TRUE	bidirectional	BRCA DOWN	33.3937059637952	DOWN	-10.8560511411091	1.57565196091269e-24	UP	5.55892600929906	7.79780944516522e-08	UP	3.10810546214874	0.00328746521490996
P-hsa04390-60	Hippo signaling pathway: CTGF*	TRUE	unidirectional	ALL DOWN	33.3032193549788	DOWN	-10.1796723211079	6.18216001188183e-22	DOWN	-2.42162196371389	0.0210405406725384	DOWN	-6.91995347800356	3.82457763769526e-11
P-hsa04913-19	Ovarian steroidogenesis: STAR	FALSE	not common	not common	33.1911595033242	DOWN	-12.7051385906563	3.39780956392521e-32	UP	1.24089834267708	0.257932514138468	DOWN	-1.93812118453338	0.0734742788736513
P-hsa05152-112	Tuberculosis: IFNGR1	FALSE	not common	not common	33.1089660201547	UP	1.28386874387317	0.253006531608551	UP	12.8154561920353	1.29119945416179e-32	UP	1.31483409457569	0.238182084752412
P-hsa04390-17 51	Hippo signaling pathway: YWHAQ YAP1	FALSE	not common	not common	32.9874071141376	DOWN	-11.2560119149892	4.05086397941245e-26	DOWN	-0.676072200091668	0.567971086263941	DOWN	-5.71656620107714	4.47423743992304e-08
P-hsa05133-60	Pertussis: C5	TRUE	unidirectional	ALL UP	32.9852276165442	UP	9.83987529978375	1.14168302836815e-20	UP	5.91078450677007	1.14837292174884e-08	UP	4.67541012539625	7.89121520794435e-06
P-hsa05214-52	Glioma: E2F1*	TRUE	unidirectional	ALL UP	32.9705652619878	UP	8.22612907777242	3.93881867101184e-15	UP	4.5662545070334	1.01781715194626e-05	UP	8.00038296983612	2.66930980431325e-14
P-hsa05034-84	Alcoholism: FOSB	FALSE	not common	not common	32.9447645546535	DOWN	-10.537313212998	2.74289826402271e-23	DOWN	-0.335124860005958	0.809592447044978	DOWN	-6.87445489599869	5.11398406931425e-11
P-hsa04660-34	T cell receptor signaling pathway: FOS	FALSE	not common	not common	32.8580743816017	DOWN	-9.72978417327915	2.86748279743652e-20	DOWN	-0.637030733680026	0.593265489738418	DOWN	-7.84107407601131	8.15033876022621e-14
P-hsa05321-95	Inflammatory bowel disease (IBD): SMAD2	TRUE	bidirectional	LUAD DOWN	32.8356094746373	UP	5.04891107342003	1.28709329557969e-06	UP	9.65491931552867	4.9391642230689e-20	DOWN	-5.83780868914314	2.29682127762112e-08
P-hsa04666-41	Fc gamma R-mediated phagocytosis: MARCKS	TRUE	bidirectional	KIRC DOWN	32.7968234828175	UP	3.04026651746398	0.00407060229377744	DOWN	-2.29445875148053	0.0292274488679284	UP	12.1938024042056	1.34192081849149e-29
P-hsa05152-23	Tuberculosis: PPP3CA	FALSE	not common	not common	32.7188110078424	UP	3.75481577200031	0.000350429488067891	DOWN	-12.0196412132493	2.94712764446505e-29	DOWN	-1.46594435677123	0.185007507655485
P-hsa04620-77	Toll-like receptor signaling pathway: CXCL9	TRUE	unidirectional	ALL UP	32.7155876689746	UP	6.42590096289969	7.05997571823407e-10	UP	9.62634293178821	6.23646467924101e-20	UP	4.28273846788037	4.37190382070375e-05
P-hsa05014-33 34	Amyotrophic lateral sclerosis (ALS): NEFH PRPH	FALSE	not common	not common	32.7086853426125	DOWN	-8.77514610033742	6.45416795391969e-17	UP	0.670744827788467	0.571474970378785	DOWN	-8.83947553467119	5.30245733751119e-17
P-hsa04340-17	Hedgehog signaling pathway: SMO	TRUE	unidirectional	ALL UP	32.6852438802947	UP	9.37925097269843	5.35250330181361e-19	UP	4.89531220611841	2.20906591034282e-06	UP	6.2932205577294	1.74578406509764e-09
P-hsa05160-70	Hepatitis C: CDKN1A	FALSE	not common	not common	32.6395359278211	UP	0.114611409929418	0.974577623834339	UP	12.6996439973123	4.02426013267287e-32	UP	2.04333697042792	0.0584738374769415
P-hsa04924-47	Renin secretion: KCNMA1	TRUE	bidirectional	KIRC UP	32.5515301397854	DOWN	-6.71457983317559	1.18441687414784e-10	UP	7.38737571047858	1.23282883398782e-12	DOWN	-7.0282008435626	1.92336815840431e-11
P-hsa04066-54	HIF-1 signaling pathway: SERPINE1	TRUE	bidirectional	KIRC UP	32.4646577470964	DOWN	-2.21429243492843	0.0396256568776127	UP	10.5499837834251	2.29796316545617e-23	DOWN	-6.159254711204	3.76723458523761e-09
P-hsa04010-129	MAPK signaling pathway: FOS	TRUE	unidirectional	ALL DOWN	32.4560088506266	DOWN	-9.88905197995028	7.56132068688825e-21	DOWN	-2.81517424898733	0.00696697288685176	DOWN	-6.83269419029787	6.64277191025284e-11
P-hsa05030-78	Cocaine addiction: GRIA2	FALSE	not common	not common	32.2798670677644	DOWN	-6.15592497026656	3.46840375190892e-09	DOWN	-10.8015703439739	2.45715459966387e-24	DOWN	-0.613810399462908	0.615985774886337
P-hsa04360-40 142	Axon guidance: UNC5D PTPN11	TRUE	bidirectional	LUAD DOWN	32.2636734597654	UP	8.18480830217824	5.3371388451194e-15	UP	3.60141153324612	0.000512092471109528	DOWN	-8.35996899705068	1.99374501298227e-15
P-hsa04068-72	FoxO signaling pathway: SMAD2	TRUE	unidirectional	ALL DOWN	32.2388304758513	DOWN	-8.34701221379212	1.61636013048179e-15	DOWN	-3.74529181360487	0.000299999770091097	DOWN	-8.1126668990713	1.18989979173556e-14
P-hsa05205-158	Proteoglycans in cancer: PDCD4	FALSE	not common	not common	32.2140870431368	DOWN	-6.02518309433923	7.30406363590687e-09	UP	0.027931636983464	1	DOWN	-10.9969606520958	8.36273557289224e-25
P-hsa04650-119	Natural killer cell mediated cytotoxicity: KLRC4-KLRK1	FALSE	not common	not common	32.1542747299078	DOWN	-1.20589643580379	0.284490758103533	DOWN	-12.6847987146925	4.6580809176321e-32	UP	0.753598977031519	0.528993063437494
P-hsa05132-68	Salmonella infection: NOS2	FALSE	not common	not common	31.9402511849053	UP	1.30844876193896	0.243771358712703	UP	12.613260881712	9.43822963023059e-32	DOWN	-0.801486290587776	0.498741499597875
P-hsa04210-72	Apoptosis: BCL2A1	TRUE	bidirectional	LUAD DOWN	31.8329931397319	UP	2.36671707750799	0.0274506731236031	UP	9.29922509511889	8.80649989454354e-19	DOWN	-7.55161460876306	6.07645938486661e-13
P-hsa05134-59	Legionellosis: HSPA1A	TRUE	bidirectional	KIRC DOWN	31.8215554580216	UP	6.27679976713029	1.71068527295101e-09	DOWN	-9.41609518845485	3.44233729408364e-19	UP	4.40845864243352	2.56106781505271e-05
P-hsa05110-52	Vibrio cholerae infection: ADCY3	FALSE	not common	not common	31.7358277004521	UP	0.0426863385939441	1	DOWN	-5.68110190760572	4.0493102966733e-08	DOWN	-11.0644638635818	4.53723472385791e-25
P-hsa04919-21 53	Thyroid hormone signaling pathway: THRA Triiodothyronine	TRUE	unidirectional	ALL DOWN	31.7260839586084	DOWN	-7.8095156310631	8.12383151315469e-14	DOWN	-7.79528736247338	7.47120661756543e-14	DOWN	-4.87764760622199	3.09573920594568e-06
P-hsa05205-434	Proteoglycans in cancer: CASP3	FALSE	not common	not common	31.6892021642202	DOWN	-10.7561834717701	3.85579258400479e-24	DOWN	-5.69052930876954	3.85479780771729e-08	UP	1.62997294764107	0.137620266991245
P-hsa05200-215	Pathways in cancer: CSF1R	FALSE	not common	not common	31.6530275212225	DOWN	-0.535966428012299	0.680296470149554	UP	6.90696299495897	2.89944506896781e-11	DOWN	-10.1696831547067	1.1270921510179e-21
P-hsa04062-22 41	Chemokine signaling pathway: CRK PTK2B	FALSE	not common	not common	31.6298289694532	UP	0.166603179934736	0.939123197513376	UP	8.24291971253666	2.99960986090503e-15	DOWN	-9.07931024016071	8.32498927312152e-18
P-hsa05100-15	Bacterial invasion of epithelial cells: CTNNA1	FALSE	not common	not common	31.5865268624723	UP	1.47233354351364	0.185243136069111	DOWN	-12.0219942031053	2.88827320953168e-29	UP	2.98379158495373	0.00484275869079603
P-hsa04620-19	Toll-like receptor signaling pathway: CXCL10	TRUE	unidirectional	ALL UP	31.5541636884838	UP	6.4217709088025	7.23174174337153e-10	UP	9.39057969181231	4.2136338954476e-19	UP	4.10333832449832	9.16086726990891e-05
P-hsa04730-7	Long-term depression: GNA13	FALSE	not common	not common	31.4866999928785	DOWN	-11.6469463490615	1.03206204158849e-27	UP	0.293788638821601	0.84254023349624	DOWN	-4.31968441603887	3.74976065154253e-05
P-hsa05168-122	Herpes simplex infection: CASP3	TRUE	unidirectional	ALL UP	31.4367349224914	UP	6.08545200290328	5.21789540597328e-09	UP	9.21957302319165	1.66136601172252e-18	UP	4.81082848452899	4.21992170266997e-06
P-hsa04666-38	Fc gamma R-mediated phagocytosis: CFL1	FALSE	not common	not common	31.4169799925445	DOWN	-5.87626703023182	1.68253491039363e-08	DOWN	-10.7516744308347	3.81696197600002e-24	DOWN	-0.643966460026675	0.596126016531719
P-hsa05321-46	Inflammatory bowel disease (IBD): IFNG*	FALSE	not common	not common	31.404070778591	UP	2.07740094866649	0.054240156086829	UP	12.3116425675929	1.83055809424734e-30	DOWN	-0.973618006514213	0.39721419053084
P-hsa04973-5	Carbohydrate digestion and absorption: SLC2A5	FALSE	not common	not common	31.3526943395458	DOWN	-2.02303275310706	0.0614782689264009	UP	6.9686564510917	1.94985807926971e-11	UP	9.75008532529625	3.70323304914756e-20
P-hsa03320-65	PPAR signaling pathway: ME1	FALSE	not common	not common	31.247905271909	DOWN	-11.1316204109802	1.28975283550842e-25	DOWN	-4.92784441210789	1.88687641352682e-06	UP	1.33025892615502	0.232190669144071
P-hsa05161-57	Hepatitis B: STAT3*	FALSE	not common	not common	31.2167878827454	UP	6.09831532402309	4.84946487453055e-09	DOWN	-10.4398775258859	6.00620490604612e-23	DOWN	-1.39573231917167	0.208409807339124
P-hsa05168-10	Herpes simplex infection: FOS	FALSE	not common	not common	31.1990742871126	DOWN	-10.6090570718436	1.45132282904342e-23	UP	0.845771640614373	0.459515340187122	DOWN	-5.99647594390021	9.48116381329793e-09
P-hsa05014-53	Amyotrophic lateral sclerosis (ALS): RAB5A	FALSE	not common	not common	31.099925595937	DOWN	-1.02517426789504	0.371243390287329	DOWN	-12.0972295515877	1.41601506480059e-29	DOWN	-2.58985400858988	0.0151128991975229
P-hsa05031-8	Amphetamine addiction: DRD1	TRUE	unidirectional	ALL DOWN	31.0913107678259	DOWN	-6.82502421090466	5.92278143078323e-11	DOWN	-8.02714118199247	1.44389700534025e-14	DOWN	-5.5758668076918	9.47604995044779e-08
P-hsa05016-46	Huntington's disease: HTT**	FALSE	not common	not common	31.0845484664758	DOWN	-0.219068016195345	0.904634384952597	DOWN	-10.2785509698317	2.44745850703502e-22	DOWN	-6.55311486238913	3.71760290121099e-10
P-hsa05164-20	Influenza A: ATF2	TRUE	bidirectional	KIRC UP	31.0634133530211	DOWN	-8.03015149602944	1.65627730997366e-14	UP	3.36941108360189	0.00117345507659601	DOWN	-8.24945361728811	4.44618173911066e-15
P-hsa04010-63	MAPK signaling pathway: MAX	FALSE	not common	not common	31.047655483441	UP	0.2285382745701	0.899604427932937	UP	11.2331965762301	4.86952080734605e-26	UP	4.96428258879725	2.04553421719142e-06
P-hsa04390-76	Hippo signaling pathway: MYC	TRUE	bidirectional	KIRC UP	31.0199703706864	DOWN	-10.2642728800197	2.95768759922891e-22	UP	5.98448523087369	7.56438099996302e-09	DOWN	-2.17972008147396	0.0426878112289612
P-hsa05200-187	Pathways in cancer: WNT16*	TRUE	bidirectional	BRCA UP	30.9786127433107	UP	7.33219324176903	2.18698489701141e-12	DOWN	-8.44057631156293	6.92571112953499e-16	DOWN	-4.1713815840523	6.93548880466567e-05
P-hsa05205-415	Proteoglycans in cancer: MAPK1******	TRUE	bidirectional	KIRC UP	30.9187898891617	DOWN	-10.1944143523878	5.44061762193713e-22	UP	2.11584039143432	0.0453555751725621	DOWN	-6.11373083532423	4.88574930425962e-09
P-hsa05205-140	Proteoglycans in cancer: MAPK1***	FALSE	not common	not common	30.9046135750777	DOWN	-11.9552161337816	5.35895976556513e-29	UP	1.09774779236968	0.323495627928096	DOWN	-2.85131882853157	0.00718517807269988
P-hsa04620-18	Toll-like receptor signaling pathway: CXCL11	TRUE	unidirectional	ALL UP	30.9029661848428	UP	6.41056076753284	7.7270913673879e-10	UP	9.60742593953716	7.28497956930076e-20	UP	3.23099146787334	0.00222120929646122
P-hsa04919-102	Thyroid hormone signaling pathway: BMP4	TRUE	unidirectional	ALL DOWN	30.8568505386766	DOWN	-8.40497619442513	1.05377682109375e-15	DOWN	-5.5557216293869	7.92700034903926e-08	DOWN	-6.30162509188322	1.66453052292614e-09
P-hsa05016-48	Huntington's disease: HIP1	FALSE	not common	not common	30.849089924965	DOWN	-0.219068016195345	0.904634384952597	DOWN	-10.2785509698317	2.44745850703502e-22	DOWN	-6.46232713067965	6.39324841949417e-10
P-hsa05164-23	Influenza A: IRF3	TRUE	unidirectional	ALL UP	30.8444984818668	UP	3.54912148666373	0.000742518580245236	UP	11.4509841200701	6.43872828579962e-27	UP	2.32853166501989	0.0299222385749646
P-hsa05162-81	Measles: TNFRSF10D	TRUE	bidirectional	KIRC UP	30.8424756428656	DOWN	-3.34546016178784	0.00150619662553661	UP	11.103613771301	1.60334025442737e-25	DOWN	-3.61624866221268	0.000595137044919601
P-hsa05223-7	Non-small cell lung cancer: FOXO3	TRUE	bidirectional	KIRC UP	30.8355584956919	DOWN	-6.70170643625189	1.28035487601477e-10	UP	7.74828112151667	1.03514668914312e-13	DOWN	-5.96877004517897	1.10181590661614e-08
P-hsa04931-77	Insulin resistance: PPP2R4**	FALSE	not common	not common	30.7572753895218	UP	12.4809499028195	3.16720501733767e-31	UP	0.422486997022296	0.745892758874304	DOWN	-0.432771980418345	0.740239125113494
P-hsa04931-29	Insulin resistance: CPT1B	TRUE	unidirectional	ALL UP	30.6727475978069	UP	3.30490738717087	0.00172814844443982	UP	5.75256758907267	2.74938619873589e-08	UP	10.0040796134513	4.4713199235158e-21
P-hsa05200-226	Pathways in cancer: CDKN1A*	TRUE	bidirectional	KIRC UP	30.6542028975884	DOWN	-2.16337295745702	0.0445344801200778	UP	11.314201070342	2.30438062987074e-26	DOWN	-3.88630061439336	0.000216046075686819
P-hsa04925-5	Aldosterone synthesis and secretion: KCNK3	FALSE	not common	not common	30.6225064868801	UP	0.563434721308192	0.660286032393174	UP	7.30957854509687	2.0808087093943e-12	UP	9.56163530662985	1.73591769833563e-19
P-hsa05145-23	Toxoplasmosis: CIITA	FALSE	not common	not common	30.5576670826303	UP	2.2029234530754	0.0406593865658075	UP	11.8653841401703	1.27680022513646e-28	UP	2.08459179370985	0.053339530596626
P-hsa04010-58	MAPK signaling pathway: CDC25B	TRUE	unidirectional	ALL UP	30.5475324928615	UP	3.06035039608065	0.00382445389868313	UP	10.1308326611588	8.69145858693243e-22	UP	5.59544689145971	8.52717893477267e-08
P-hsa04621-21 30	NOD-like receptor signaling pathway: NLRP3 PYCARD	TRUE	bidirectional	LUAD UP	30.5131379673631	DOWN	-6.91967369662465	3.2147033251527e-11	DOWN	-6.32040650910654	1.0851405239917e-09	UP	7.15049238947626	8.79498264756379e-12
P-hsa05133-96	Pertussis: IL1B	TRUE	bidirectional	KIRC UP	30.5089124690396	DOWN	-4.0827126794598	9.61324739286843e-05	UP	6.65011218103761	1.45414068543215e-10	DOWN	-8.95238794001547	2.21620971727546e-17
P-hsa05210-22	Colorectal cancer: MYC	TRUE	bidirectional	KIRC UP	30.430291131357	DOWN	-9.71385859993636	3.27830001314383e-20	UP	5.21248721342279	4.67708184139276e-07	DOWN	-4.42124205293888	2.4215036390908e-05
P-hsa05205-369	Proteoglycans in cancer: HOXD10	FALSE	not common	not common	30.4231502855304	UP	1.49289508130696	0.178962726386802	DOWN	-11.7618765362603	3.40383012367947e-28	UP	2.90086948665698	0.00619611252853122
P-hsa05145-13	Toxoplasmosis: GNAI1	FALSE	not common	not common	30.4174653760531	UP	5.9294557179877	1.25055066586668e-08	UP	10.4569310951788	5.18129099529198e-23	UP	0.652950026190945	0.590194551066065
P-hsa04917-75	Prolactin signaling pathway: CCND1**	FALSE	not common	not common	30.4134867611632	UP	1.60135533542295	0.147109357327141	UP	5.75141195837503	2.764355987068e-08	UP	10.4609309919041	9.49027579356513e-23
P-hsa04740-10	Olfactory transduction: ANO2	FALSE	not common	not common	30.3974731098231	DOWN	-4.18852008710209	6.25154508615742e-05	DOWN	-1.32980736689041	0.223149805221107	DOWN	-11.3695381574374	2.8704043933448e-26
P-hsa04919-103	Thyroid hormone signaling pathway: CCND1	TRUE	unidirectional	ALL DOWN	30.3853612733586	DOWN	-4.95514883980254	2.02247775160496e-06	DOWN	-5.69003796663899	3.86131403185154e-08	DOWN	-9.13860274321702	5.27253943955391e-18
P-hsa04010-79	MAPK signaling pathway: HSPB1	TRUE	unidirectional	ALL UP	30.3743953074555	UP	5.56368862621595	9.27573635760848e-08	UP	8.44385996752262	6.76450560944193e-16	UP	6.05688398799747	6.73007963516198e-09
P-hsa04976-95 96	Bile secretion: SLC51A SLC51B	TRUE	unidirectional	ALL DOWN	30.3303360115981	DOWN	-7.78744892834672	9.51492480852145e-14	DOWN	-4.97125860426573	1.5344486985664e-06	DOWN	-7.30487290180455	3.20115093529598e-12
P-hsa04020-64	Calcium signaling pathway: Sodium cation*	TRUE	unidirectional	ALL DOWN	30.3255469727417	DOWN	-2.85887716091391	0.00707634438561852	DOWN	-5.70019544921238	3.66069938671095e-08	DOWN	-10.110970822245	1.82423158799763e-21
P-hsa04020-12	Calcium signaling pathway: Sodium cation	TRUE	unidirectional	ALL DOWN	30.3255469727417	DOWN	-2.85887716091391	0.00707634438561852	DOWN	-5.70019544921238	3.66069938671095e-08	DOWN	-10.110970822245	1.82423158799763e-21
P-hsa04213-53	Longevity regulating pathway - multiple species: SOD1	FALSE	not common	not common	30.1870633186949	UP	10.918990020995	8.90738074871747e-25	UP	4.80554797567032	3.3923151533951e-06	UP	1.37697057958897	0.215124775090651
P-hsa04932-58	Non-alcoholic fatty liver disease (NAFLD): BAX	TRUE	unidirectional	ALL UP	30.1572999292756	UP	9.13139083084623	3.93244256418691e-18	UP	5.92707876289454	1.04915970660756e-08	UP	4.50526606805463	1.68731405622877e-05
P-hsa04380-72	Osteoclast differentiation: MAPK1	TRUE	bidirectional	KIRC UP	30.154536705717	DOWN	-3.7668927936609	0.000335142546324892	UP	9.67677266438837	4.12244688541586e-20	DOWN	-5.69207007225794	5.07082598899192e-08
P-hsa05205-103	Proteoglycans in cancer: CCND1	TRUE	bidirectional	LUAD DOWN	30.100281044739	UP	3.74224470805458	0.000367318466780092	UP	10.5130801222906	3.17101047080364e-23	DOWN	-4.17573692787363	6.8151989004947e-05
P-hsa04360-4	Axon guidance: GNAI1*	TRUE	bidirectional	KIRC UP	30.0700770725161	DOWN	-3.17390920298635	0.00266167576487209	UP	7.24534081777706	3.18532904859298e-12	DOWN	-8.75622726942937	1.00372206295487e-16
P-hsa05014-51	Amyotrophic lateral sclerosis (ALS): DERL1	FALSE	not common	not common	30.0575021406265	DOWN	-0.171175372875653	0.935774629510612	UP	11.9957197383218	3.69041041868748e-29	DOWN	-2.39397637495775	0.025365997032895
P-hsa04950-1	Maturity onset diabetes of the young: HNF1B	FALSE	not common	not common	30.0272664568129	UP	0.314992457419377	0.837357353210589	DOWN	-1.04194859412501	0.350815131036153	UP	12.3446556928524	3.1970134353969e-30
P-hsa05132-8	Salmonella infection: TJP1	FALSE	not common	not common	29.9431391613861	DOWN	-7.16547674128543	6.60207756974254e-12	DOWN	-9.45839198087339	2.45433151622144e-19	DOWN	-0.484057115355273	0.703472058721156
P-hsa05205-81	Proteoglycans in cancer: CTTN	FALSE	not common	not common	29.9313040973617	UP	9.43996429804633	3.25303003499576e-19	UP	1.57582317574511	0.143378570794791	UP	6.98661234143555	2.51144394904326e-11
P-hsa04520-34	Adherens junction: RHOA	TRUE	unidirectional	ALL DOWN	29.8810244434013	DOWN	-7.04214204823457	1.47754492551863e-11	DOWN	-2.69439088368117	0.00989126619350099	DOWN	-9.06835608197484	8.99876604345706e-18
P-hsa04360-114	Axon guidance: RAF1	FALSE	not common	not common	29.8785625168214	UP	7.5909821250852	3.71384059052255e-13	DOWN	-8.77751623457676	5.35671945824412e-17	DOWN	-1.98559391029941	0.0664837213233003
P-hsa04932-56	Non-alcoholic fatty liver disease (NAFLD): CASP7	FALSE	not common	not common	29.8658326145409	UP	2.51095146454486	0.0188651115034469	UP	11.9122603186726	8.15048381884263e-29	DOWN	-0.232095823478465	0.885777533320967
P-hsa04919-101	Thyroid hormone signaling pathway: NOTCH1	FALSE	not common	not common	29.8583345799504	DOWN	-10.3021687102586	2.14831119829173e-22	UP	0.220325698290567	0.898830645409221	DOWN	-6.0451502231231	7.17613194569791e-09
P-hsa04151-105 62	PI3K-Akt signaling pathway: CCND1 CDK2	TRUE	unidirectional	ALL UP	29.7533550384618	UP	4.90675914601106	2.54715575338673e-06	UP	10.4787877381383	4.27181817610286e-23	UP	2.56403910168991	0.0162172253826799
P-hsa04310-35	Wnt signaling pathway: JUN	FALSE	not common	not common	29.7306639054672	UP	8.2668325216558	2.9230580923614e-15	UP	1.51824955799778	0.160175162790034	UP	8.26513721438486	3.97103190801603e-15
P-hsa04062-25	Chemokine signaling pathway: ROCK1	FALSE	not common	not common	29.6878737368735	UP	0.921752198968282	0.429408435493836	UP	9.31563929807598	7.73637819484023e-19	DOWN	-7.20425350294572	6.17615267234847e-12
P-hsa05168-91 92	Herpes simplex infection: STAT1 IRF9	TRUE	unidirectional	ALL UP	29.6656582102894	UP	4.90399301090287	2.57900834579612e-06	UP	10.0035727400885	2.60707699748984e-21	UP	3.78275514338751	0.000321170235413861
P-hsa04360-19	Axon guidance: CDC42	TRUE	bidirectional	BRCA DOWN	29.6106217434857	DOWN	-2.35702006501621	0.0281143625029316	UP	5.51895458454232	9.61971163303663e-08	UP	10.1954592619605	9.06333407107729e-22
P-hsa04722-73 77	Neurotrophin signaling pathway: NGFRAP1 YWHAE	TRUE	unidirectional	ALL DOWN	29.6055047356012	DOWN	-8.15653271393111	6.5495470084649e-15	DOWN	-2.43512375465885	0.0203226957527633	DOWN	-8.05088669035643	1.86338511270011e-14
P-hsa04370-23	VEGF signaling pathway: PTK2	FALSE	not common	not common	29.561906034418	DOWN	-1.14637560049189	0.311405862876391	UP	11.6168827735547	1.34613775426396e-27	DOWN	-2.88275314947788	0.00654150263151321
P-hsa04520-10	Adherens junction: NLK	TRUE	bidirectional	KIRC DOWN	29.5498357333587	UP	5.04135371101199	1.33540625641224e-06	DOWN	-10.3040555063851	1.97078387492685e-22	UP	2.71261190153509	0.0107130206541606
P-hsa04062-8 41	Chemokine signaling pathway: PXN PTK2B	FALSE	not common	not common	29.5020956138901	DOWN	-0.0322527029862891	1	UP	7.26704826122674	2.76277263662974e-12	DOWN	-9.33065068581265	1.13909255640033e-18
P-hsa04510-20 4 5	Focal adhesion: VASP ITGB1 ITGA11	FALSE	not common	not common	29.486642291893	UP	4.96052541187289	1.97158286910183e-06	UP	10.8271978238217	1.95839580088776e-24	DOWN	-0.288990032172114	0.84458260753028
P-hsa05016-60	Huntington's disease: CASP3*	TRUE	bidirectional	KIRC DOWN	29.4680959188389	UP	8.3135216107159	2.07023860318359e-15	DOWN	-6.22940151605147	1.85538472140919e-09	UP	5.13779834619966	8.86032270141255e-07
P-hsa05134-35	Legionellosis: CASP3	TRUE	bidirectional	KIRC DOWN	29.4680959188389	UP	8.3135216107159	2.07023860318359e-15	DOWN	-6.22940151605147	1.85538472140919e-09	UP	5.13779834619966	8.86032270141255e-07
P-hsa04530-14 20 43	Tight junction: CTNNA1 ACTB ACTN4	FALSE	not common	not common	29.4603594672061	DOWN	-1.49787573516362	0.178131589920873	DOWN	-8.11700572550888	7.53157470515132e-15	DOWN	-8.32507927230591	2.5823420715356e-15
P-hsa04024-108	cAMP signaling pathway: AMH	FALSE	not common	not common	29.457321370614	UP	7.36352386684018	1.76748308452396e-12	UP	8.86590473877783	2.70326120117485e-17	UP	1.9411411328586	0.0730189198642948
P-hsa05200-197	Pathways in cancer: CCND1**	TRUE	bidirectional	LUAD DOWN	29.419650197128	UP	4.00104923446912	0.000133660648209058	UP	9.61810005955498	6.67188445375965e-20	DOWN	-5.28492080236082	4.26675720903281e-07
P-hsa05161-69	Hepatitis B: SMAD4	FALSE	not common	not common	29.3268775196856	UP	7.01124700128277	1.79738729842043e-11	DOWN	-9.29080401866282	9.42040181481715e-19	DOWN	-1.21176299020123	0.278234788467793
P-hsa05223-21	Non-small cell lung cancer: FOXO3*	FALSE	not common	not common	29.3231416878464	DOWN	-0.455190849512817	0.736671673538998	UP	7.37400117275412	1.35000083720709e-12	DOWN	-9.15112400360279	4.7780448310873e-18
P-hsa05205-109	Proteoglycans in cancer: SMAD2	TRUE	bidirectional	KIRC UP	29.2371381343784	DOWN	-5.02335923005122	1.45478685820318e-06	UP	5.82900276550354	1.80564078823022e-08	DOWN	-8.6536312601066	2.20511391557602e-16
P-hsa04152-63	AMPK signaling pathway: PPARG	FALSE	not common	not common	29.1956597364358	DOWN	-11.7073232652853	5.83579531619217e-28	DOWN	-1.12011036829332	0.312657718662112	DOWN	-2.26392489407151	0.0349277857374754
P-hsa04071-24	Sphingolipid signaling pathway: PTEN	FALSE	not common	not common	29.184829538994	DOWN	-6.02687228051878	7.24218395699472e-09	UP	0.922243233378726	0.416011414779801	DOWN	-10.0902805161407	2.16868100524304e-21
P-hsa04921-34 35	Oxytocin signaling pathway: MYL9 ACTB	TRUE	bidirectional	LUAD DOWN	29.1518837643038	UP	9.00639662211517	1.07308920792263e-17	UP	5.20835357623245	4.77319013064339e-07	DOWN	-5.04713795294458	1.37616880873528e-06
P-hsa04914-29	Progesterone-mediated oocyte maturation: CDK2	TRUE	unidirectional	ALL UP	29.1476622292411	UP	8.55174300915511	3.5086271040933e-16	UP	6.44582178666662	5.1083667307433e-10	UP	4.30575269371545	3.97116962088451e-05
P-hsa04510-20 69	Focal adhesion: VASP ACTB	TRUE	bidirectional	LUAD DOWN	29.1458874318141	UP	7.18052198814096	5.98249957746715e-12	UP	8.15993544769417	5.54718764818264e-15	DOWN	-3.8873519303613	0.00021535596724761
P-hsa04510-24 69	Focal adhesion: ZYX ACTB	TRUE	bidirectional	KIRC UP	29.1396798875581	DOWN	-3.21493743091543	0.00232462868109828	UP	7.20297393295376	4.21089419599447e-12	DOWN	-8.4923615399206	7.40614367691066e-16
P-hsa04152-57	AMPK signaling pathway: ACACA*	TRUE	unidirectional	ALL UP	29.0677255783635	UP	10.2123525371922	4.65330553746517e-22	UP	4.33617439567184	2.75935636318452e-05	UP	3.58324942522737	0.000666354144111929
P-hsa04961-13	Endocrine and other factor-regulated calcium reabsorption: ATP2B1	TRUE	unidirectional	ALL DOWN	29.0667782403198	DOWN	-6.06950933399805	5.70038248231787e-09	DOWN	-7.12806246727326	6.88117274718773e-12	DOWN	-6.64117872007135	2.18602592502182e-10
P-hsa04062-59	Chemokine signaling pathway: FOXO3	FALSE	not common	not common	29.0497888613826	DOWN	-0.372621091564968	0.793677521839508	DOWN	-9.78679103497714	1.65552547144936e-20	UP	6.45238531184548	6.78627294354068e-10
P-hsa05205-319	Proteoglycans in cancer: KDR	TRUE	bidirectional	KIRC UP	28.9903777978332	DOWN	-8.66674438801803	1.47352114323723e-16	UP	4.39128765072779	2.18600454417462e-05	DOWN	-6.19011579497906	3.17405683054532e-09
P-hsa04020-16	Calcium signaling pathway: Sphingosine 1-phosphate	FALSE	not common	not common	28.9266582199154	UP	5.28298393457893	3.99106735132632e-07	DOWN	-10.2091102992022	4.4620812511851e-22	UP	1.98532530201001	0.0664837213233003
P-hsa05211-49	Renal cell carcinoma: TGFA*	TRUE	bidirectional	BRCA DOWN	28.854507824066	DOWN	-4.86046538690331	3.16915733158861e-06	UP	9.5726659810935	9.66256919335956e-20	UP	4.27230115203989	4.56515827355162e-05
P-hsa05211-23	Renal cell carcinoma: PDGFB	FALSE	not common	not common	28.836810208877	DOWN	-0.179666285429482	0.930327875990994	DOWN	-0.0689193189648557	1	DOWN	-12.1774948781109	1.56514157927706e-29
P-hsa04976-34	Bile secretion: SLCO1B1	TRUE	bidirectional	KIRC UP	28.8361754367161	DOWN	-11.1538619718343	1.04959389219153e-25	UP	3.08000698164116	0.0030771880269726	DOWN	-2.15608112331176	0.0451491064426598
P-hsa05200-222	Pathways in cancer: CASP9*	FALSE	not common	not common	28.8280089585244	UP	2.41595156260763	0.0242095586296557	UP	11.4948335745438	4.2596526532601e-27	UP	1.60594272415266	0.144088718222121
P-hsa04668-138	TNF signaling pathway: NFKB1*	FALSE	not common	not common	28.8217878136837	UP	1.71242145339186	0.117734821006929	UP	10.9978915079978	4.21456199859717e-25	DOWN	-3.7974455949055	0.000303776956064281
P-hsa05211-41	Renal cell carcinoma: PDGFB*	FALSE	not common	not common	28.8165912411512	UP	0.971725307277884	0.400600447573512	UP	8.3836136907	1.05140462956142e-15	DOWN	-7.95711018131687	3.62182430654347e-14
P-hsa05120-52	Epithelial cell signaling in Helicobacter pylori infection: LYN	TRUE	bidirectional	LUAD UP	28.7426535650947	DOWN	-3.49393291734923	0.000901264681781403	DOWN	-10.9062123240647	9.68161913097166e-25	UP	2.47287066656763	0.0207274605133303
P-hsa04380-20	Osteoclast differentiation: MAP2K1	TRUE	unidirectional	ALL DOWN	28.7155877958302	DOWN	-3.91437119006946	0.000189516006057774	DOWN	-7.63262834154372	2.334417308699e-13	DOWN	-7.6004142631181	4.35098801284666e-13
P-hsa04014-24	Ras signaling pathway: PLD1	TRUE	bidirectional	KIRC UP	28.7095751775944	DOWN	-8.92794894973689	1.98349222830911e-17	UP	5.37508505435598	2.04322232349652e-07	DOWN	-4.78279871423095	4.81591513079445e-06
P-hsa04114-56	Oocyte meiosis: REC8	FALSE	not common	not common	28.7016606301154	UP	0.178566778317377	0.930566630979683	UP	0.882137515276913	0.438365935831885	DOWN	-12.0570122956956	4.87253650167402e-29
P-hsa04213-55	Longevity regulating pathway - multiple species: CRYAB	TRUE	unidirectional	ALL UP	28.7004815295158	UP	11.0723532179057	2.22758778700845e-25	UP	2.68706503421121	0.010086057297318	UP	2.77842220535092	0.00887078549574774
P-hsa04024-91	cAMP signaling pathway: GRIA1	TRUE	bidirectional	KIRC UP	28.6743438449563	DOWN	-5.1087295340366	9.59966735480235e-07	UP	8.09503850157227	8.83752477845262e-15	DOWN	-6.23198717947298	2.49499345492745e-09
P-hsa04621-34 35	NOD-like receptor signaling pathway: CASP1 PYCARD	TRUE	bidirectional	LUAD DOWN	28.6713800086925	UP	6.29892657258937	1.49996986095204e-09	UP	7.75429363273055	9.9355785257388e-14	DOWN	-5.49695588988091	1.43002661169296e-07
P-hsa04930-9	Type II diabetes mellitus: Potassium cation	FALSE	not common	not common	28.607108212318	UP	4.73465600831364	5.66813474810042e-06	DOWN	-10.713193868823	5.37649129402116e-24	UP	0.335312530544789	0.810872711699476
P-hsa05169-60	Epstein-Barr virus infection: NFKB1	FALSE	not common	not common	28.5542559845556	UP	3.28137255681898	0.00186954502686115	UP	11.2000709940935	6.59557561975597e-26	DOWN	-1.34634721977445	0.226336895113314
P-hsa04014-79	Ras signaling pathway: RAC1**	FALSE	not common	not common	28.553437123038	UP	0.52017424866207	0.691695166402209	DOWN	-11.9037875747357	8.82478263918683e-29	DOWN	-0.867582593006638	0.458082939703098
P-hsa05221-13	Acute myeloid leukemia: NFKB1	TRUE	unidirectional	ALL DOWN	28.5329743200189	DOWN	-5.67942320963299	4.96558833236506e-08	DOWN	-8.7426456687489	7.01243313063113e-17	DOWN	-4.66114289097808	8.41756124487013e-06
P-hsa04064-51	NF-kappa B signaling pathway: TNFAIP3	FALSE	not common	not common	28.5233381292397	DOWN	-0.864842511991263	0.463343045012067	UP	10.5094358560277	3.26895527060882e-23	DOWN	-4.97126189026021	1.97856456611472e-06
P-hsa05166-136 139	HTLV-I infection: TP53 TBPL2	TRUE	unidirectional	ALL UP	28.4695193679372	UP	4.74404939466486	5.43813654661846e-06	UP	4.41096854398326	2.0127284986651e-05	UP	9.49091393808119	3.09916970582041e-19
P-hsa05133-27	Pertussis: IRF3	TRUE	bidirectional	KIRC UP	28.4662126614219	DOWN	-2.48381072180552	0.0202508938463376	UP	8.79462722593234	4.69630842049039e-17	DOWN	-6.92975031799253	3.59407085176321e-11
P-hsa04924-52	Renin secretion: KCNJ2	FALSE	not common	not common	28.3900741141149	DOWN	-10.6286072013038	1.22498948904081e-23	UP	4.72483362269258	4.95197634577099e-06	DOWN	-0.528397811999107	0.671452325985072
P-hsa04742-55	Taste transduction: P2RX3	FALSE	not common	not common	28.3706931879946	DOWN	-0.826257988067039	0.487825758511241	UP	11.3829808457524	1.21507858170909e-26	UP	2.85124564497806	0.00718517807269988
P-hsa05142-64	Chagas disease (American trypanosomiasis): CASP8	FALSE	not common	not common	28.32523503193	UP	2.87638891559	0.0067116191910471	UP	11.4224973553392	8.38754920894683e-27	DOWN	-0.296188902822692	0.840045108413366
P-hsa04976-36	Bile secretion: SLC10A1	FALSE	not common	not common	28.195652068318	DOWN	-4.57230974344302	1.1920610830753e-05	UP	10.5024542231397	3.47212021219043e-23	DOWN	-1.5703605046354	0.153976616906784
P-hsa05016-12	Huntington's disease: REST	FALSE	not common	not common	28.1243310208869	UP	1.29290019228043	0.249704293083462	DOWN	-11.2874084415395	2.95614996209543e-26	DOWN	-2.73043942274558	0.0101745821195038
P-hsa04213-13	Longevity regulating pathway - multiple species: RPS6KB1*	FALSE	not common	not common	28.0941930312987	DOWN	-10.9663225394199	5.83577012925523e-25	DOWN	-3.57037440096612	0.000574409634131534	DOWN	-1.30943140361102	0.24015248278083
P-hsa05166-114 112 113	HTLV-I infection: DLG1 CTNNB1 APC2	FALSE	not common	not common	28.0796787279209	DOWN	-6.07291854666441	5.59481088672309e-09	DOWN	-1.34279933527584	0.218432476957796	DOWN	-9.67575375545264	6.81112109518414e-20
P-hsa04740-16	Olfactory transduction: PRKG1	FALSE	not common	not common	28.0493751525122	DOWN	-5.33214567112047	3.11270684002292e-07	UP	1.26231978068999	0.249375909181348	DOWN	-10.167024046934	1.14982599195217e-21
P-hsa05150-1 2 3	Staphylococcus aureus infection: CFD C3 CFB	TRUE	unidirectional	ALL UP	28.0462511491082	UP	5.51466112355647	1.196473949592e-07	UP	8.40655883661338	8.93815462859269e-16	UP	5.14985188651074	8.40616099541304e-07
P-hsa05205-352	Proteoglycans in cancer: ITGA5*	TRUE	bidirectional	LUAD DOWN	28.0078479606348	UP	7.34888997125527	1.95229587760958e-12	UP	8.03124634566406	1.40298274083584e-14	DOWN	-3.08058229710149	0.0035855351907457
P-hsa05014-13	Amyotrophic lateral sclerosis (ALS): CASP3	TRUE	bidirectional	KIRC DOWN	27.9881715083959	UP	8.62131942910445	2.07282593881478e-16	DOWN	-5.38059122741757	1.98646948101125e-07	UP	4.92289389879787	2.4956508195502e-06
P-hsa04310-31	Wnt signaling pathway: MMP7	TRUE	bidirectional	KIRC DOWN	27.9739694114915	UP	5.22989273386606	5.2317505353273e-07	DOWN	-4.59118404614692	9.08772769142329e-06	UP	8.95111889564405	2.23320278823295e-17
P-hsa04360-31	Axon guidance: CDC42*	FALSE	not common	not common	27.928473390844	UP	0.349996436976554	0.81015881371467	DOWN	-1.41108773642894	0.194184672439399	DOWN	-11.7640482813202	7.49447881219971e-28
P-hsa05166-74	HTLV-I infection: NFKB1	TRUE	bidirectional	KIRC UP	27.908899117707	DOWN	-4.23750025437739	5.12045366928936e-05	UP	3.03769909863223	0.00352007890628848	DOWN	-10.2284057333763	6.84289742159399e-22
P-hsa05012-57	Parkinson's disease: CASP3	TRUE	bidirectional	KIRC DOWN	27.8489371617721	UP	8.23477673842753	3.69685035317337e-15	DOWN	-5.81537912106677	1.94844119495457e-08	UP	4.97281211566145	1.9658196552472e-06
P-hsa05145-33	Toxoplasmosis: STAT3	FALSE	not common	not common	27.8076038030623	UP	0.276580713558312	0.864062558981575	UP	9.41492539900428	3.46300294568172e-19	DOWN	-6.49639588174595	5.20472885341559e-10
P-hsa05169-125	Epstein-Barr virus infection: STAT3	FALSE	not common	not common	27.8076038030623	UP	0.276580713558312	0.864062558981575	UP	9.41492539900428	3.46300294568172e-19	DOWN	-6.49639588174595	5.20472885341559e-10
P-hsa04620-86	Toll-like receptor signaling pathway: IL12A	TRUE	bidirectional	KIRC UP	27.7847843280829	DOWN	-5.67450419544664	5.09018605345887e-08	UP	4.19798963535178	4.95905841964814e-05	DOWN	-8.81312392832697	6.50253661552402e-17
P-hsa05160-53	Hepatitis C: EIF2S1	TRUE	bidirectional	KIRC DOWN	27.6700649772693	UP	7.81668877257974	7.72629659426847e-14	DOWN	-3.40308710176195	0.00104361275857687	UP	7.33308500439289	2.65108794851274e-12
P-hsa05162-74	Measles: EIF2S1	TRUE	bidirectional	KIRC DOWN	27.6700649772693	UP	7.81668877257974	7.72629659426847e-14	DOWN	-3.40308710176195	0.00104361275857687	UP	7.33308500439289	2.65108794851274e-12
P-hsa05168-79	Herpes simplex infection: EIF2S1	FALSE	not common	not common	27.6499693860409	UP	8.40341878103589	1.06422307914519e-15	DOWN	-1.34060093967349	0.219155590258428	UP	7.48454431856643	9.59942949005037e-13
P-hsa05321-138	Inflammatory bowel disease (IBD): IFNG**	TRUE	unidirectional	ALL UP	27.5851357293635	UP	2.26390250291343	0.0351911266312024	UP	10.7850823393816	2.84900574647305e-24	UP	3.18271167662224	0.00259261292114067
P-hsa05161-45	Hepatitis B: PCNA	TRUE	bidirectional	KIRC DOWN	27.5668155403504	UP	8.2526583678419	3.24166663889699e-15	DOWN	-2.78704862708778	0.00757033494122144	UP	7.11472680134306	1.10484398101734e-11
P-hsa04919-30	Thyroid hormone signaling pathway: MYH6	TRUE	bidirectional	KIRC DOWN	27.5661457539685	UP	2.77760472033419	0.0090166220486669	DOWN	-8.83143675234306	3.5345867414026e-17	UP	6.41430016293714	8.52062971979939e-10
P-hsa04360-89	Axon guidance: CAMK2A	FALSE	not common	not common	27.5175138848915	DOWN	-1.93011904990501	0.0751986272540136	DOWN	-10.9821921543587	4.85948485595766e-25	UP	2.80090295123112	0.00831162510395459
P-hsa05215-12	Prostate cancer: KLK3	TRUE	unidirectional	ALL DOWN	27.4227431826669	DOWN	-7.67065513233957	2.14821858199638e-13	DOWN	-6.21200017389878	2.05219547333096e-09	DOWN	-5.14533473602187	8.5695815715825e-07
P-hsa04071-65	Sphingolipid signaling pathway: BAX*	FALSE	not common	not common	27.3966603684349	UP	8.61967939669274	2.09498335067753e-16	UP	7.24433345856789	3.2030673838635e-12	DOWN	-0.640660446060195	0.597851235114115
P-hsa05200-188	Pathways in cancer: KLK3	TRUE	unidirectional	ALL DOWN	27.3717639058916	DOWN	-7.66101853257548	2.2845586231221e-13	DOWN	-6.20063549796718	2.18741059260536e-09	DOWN	-5.14714300866319	8.50165150242434e-07
P-hsa05200-5	Pathways in cancer: CASP3*	TRUE	unidirectional	ALL DOWN	27.3660274535672	DOWN	-2.55292179408176	0.0168260574655092	DOWN	-4.18040460701914	5.32396658696102e-05	DOWN	-10.2703226674772	4.80567917565729e-22
P-hsa05210-7	Colorectal cancer: CASP3*	TRUE	unidirectional	ALL DOWN	27.3660274535672	DOWN	-2.55292179408176	0.0168260574655092	DOWN	-4.18040460701914	5.32396658696102e-05	DOWN	-10.2703226674772	4.80567917565729e-22
P-hsa04921-43	Oxytocin signaling pathway: CACNG3	TRUE	bidirectional	LUAD UP	27.3522645770075	DOWN	-9.25106501168779	1.50992176017379e-18	DOWN	-5.47546833262733	1.20905749705374e-07	UP	3.20292660540856	0.0024340763464341
P-hsa04390-89	Hippo signaling pathway: ID2	TRUE	unidirectional	ALL DOWN	27.233522007174	DOWN	-5.37684554199449	2.47178380080042e-07	DOWN	-5.64969048731135	4.7934920036331e-08	DOWN	-7.91295805237643	4.92964322798884e-14
P-hsa05220-15	Chronic myeloid leukemia: MYC	FALSE	not common	not common	27.201993263359	DOWN	-8.2423645683405	3.49753742863711e-15	UP	7.60038465728397	2.91523576019141e-13	DOWN	-0.612966808145752	0.615985774886337
P-hsa04152-56	AMPK signaling pathway: FASN	FALSE	not common	not common	27.1517198066709	UP	8.27686121476735	2.71978136140161e-15	UP	7.49378953893089	6.01459407992066e-13	UP	0.914803405222001	0.431062180047526
P-hsa04014-55	Ras signaling pathway: MLLT4	TRUE	unidirectional	ALL DOWN	27.0890676579011	DOWN	-5.31359199343399	3.41970722659517e-07	DOWN	-7.13997961136208	6.36103734091775e-12	DOWN	-6.55144275171309	3.74468721338046e-10
P-hsa04152-68	AMPK signaling pathway: PPARGC1A**	TRUE	unidirectional	ALL DOWN	26.9969314627134	DOWN	-5.44429748602459	1.73884636804757e-07	DOWN	-8.59908668520187	2.09519797531329e-16	DOWN	-4.39058404246817	2.76428241407492e-05
P-hsa04152-30	AMPK signaling pathway: ACACA	FALSE	not common	not common	26.7699479430717	UP	10.1276700748829	9.67903040053245e-22	DOWN	-0.807286373488788	0.482897732398776	UP	4.84329998977297	3.63383422000906e-06
P-hsa04666-40	Fc gamma R-mediated phagocytosis: PLA2G6	TRUE	bidirectional	KIRC UP	26.7589391146669	DOWN	-4.30327653351305	3.86791130202602e-05	UP	9.92876001862637	4.96418477377065e-21	DOWN	-2.77072407224941	0.00907269823837309
P-hsa04211-2	Longevity regulating pathway - mammal: RPS6KB1	TRUE	unidirectional	ALL UP	26.7362776664081	UP	5.7534598761389	3.32766557875361e-08	UP	2.37079504708062	0.0240861219969169	UP	9.2429508346108	2.289895800812e-18
P-hsa04066-62	HIF-1 signaling pathway: NPPA	TRUE	bidirectional	KIRC UP	26.7169872257728	DOWN	-6.34363596757566	1.15203928834873e-09	UP	8.74084868201581	7.10040165498371e-17	DOWN	-2.42431209248225	0.0234564709155718
P-hsa04723-10	Retrograde endocannabinoid signaling: CACNA1A	FALSE	not common	not common	26.6917403564166	UP	7.73411514154501	1.38274366348503e-13	DOWN	-0.904785901430803	0.425375887363688	UP	7.96377798765147	3.4573629984485e-14
P-hsa04723-21	Retrograde endocannabinoid signaling: CACNA1A*	FALSE	not common	not common	26.6917403564166	UP	7.73411514154501	1.38274366348503e-13	DOWN	-0.904785901430803	0.425375887363688	UP	7.96377798765147	3.4573629984485e-14
P-hsa04724-67	Glutamatergic synapse: PLD1	FALSE	not common	not common	26.5318944183431	DOWN	-9.24781462499666	1.54704838505992e-18	DOWN	-6.10579286466205	3.77105180344887e-09	DOWN	-0.79289632955884	0.503662064911838
P-hsa05152-15	Tuberculosis: CTSD	FALSE	not common	not common	26.5047356469264	UP	0.0725040544704564	1	DOWN	-3.99191135318748	0.000115042034563932	DOWN	-10.6033130307433	2.71899151238399e-23
P-hsa05032-13	Morphine addiction: PRKACA	FALSE	not common	not common	26.5044519403185	DOWN	-0.730736896023533	0.545166977391308	DOWN	-6.5504484570363	2.68974386698214e-10	DOWN	-8.95803807586303	2.13455577174967e-17
P-hsa04010-65	MAPK signaling pathway: ELK4	FALSE	not common	not common	26.4502334969357	DOWN	-0.668506931479677	0.587005901485267	UP	9.50705191495525	1.6420570917586e-19	UP	5.75243710805514	3.67905070225441e-08
P-hsa04110-43 83 84 85	Cell cycle: SMC1B SMC3 STAG1 RAD21	TRUE	bidirectional	KIRC UP	26.4453631209085	DOWN	-4.07809461378964	9.79122759228687e-05	UP	3.19193570081547	0.00213678111815567	DOWN	-9.84334125527288	1.71411436738447e-20
P-hsa04930-7	Type II diabetes mellitus: ATP	FALSE	not common	not common	26.3265279684674	UP	1.28000073206171	0.254207823421724	DOWN	-10.6024966089193	1.44593136982747e-23	DOWN	-3.39647470317963	0.00128273142234904
P-hsa04010-88 92	MAPK signaling pathway: ECSIT TRAF6	FALSE	not common	not common	26.2930705318387	DOWN	-4.94934306116711	2.07905184675192e-06	UP	0.544973163067496	0.659000612678646	DOWN	-10.0264499722995	3.71687781165574e-21
P-hsa04621-30 32	NOD-like receptor signaling pathway: PYCARD CASP1	TRUE	bidirectional	LUAD UP	26.2909780026635	DOWN	-4.3931784696719	2.61958346051308e-05	DOWN	-6.12496383716935	3.38242255766477e-09	UP	7.8896892303354	5.77513246775426e-14
P-hsa05200-96	Pathways in cancer: Phosphatidate	FALSE	not common	not common	26.2815527826381	DOWN	-6.27600076687398	1.71649420467239e-09	UP	9.02373627305198	7.87502382823189e-18	DOWN	-0.994112772836135	0.386859347222154
P-hsa04725-64	Cholinergic synapse: KCNJ3	FALSE	not common	not common	26.2321145745314	UP	3.44500838887447	0.00107263294933148	DOWN	-1.25108249168819	0.253778583723387	DOWN	-10.6305892710503	2.15267880411866e-23
P-hsa04630-34	Jak-STAT signaling pathway: AOX1	TRUE	bidirectional	KIRC DOWN	26.2150207953174	UP	6.3920938718133	8.64585486398818e-10	DOWN	-4.08695876680535	7.87304311115658e-05	UP	7.82770962348447	8.95423849707859e-14
P-hsa04015-100 101 48	Rap1 signaling pathway: PRKCI PARD6A PARD3	TRUE	bidirectional	KIRC UP	26.1619117182747	DOWN	-2.34406710614342	0.0289972358940951	UP	9.78844159135256	1.63902377913378e-20	DOWN	-4.54008220623942	1.44926002215901e-05
P-hsa05160-22 23	Hepatitis C: STAT1 IRF9	TRUE	unidirectional	ALL UP	26.1433876607371	UP	2.34910116745757	0.0286344108734527	UP	8.28201280812795	2.24199377324663e-15	UP	6.74822429644346	1.11966918516765e-10
P-hsa04064-131	NF-kappa B signaling pathway: CCL4L1	FALSE	not common	not common	26.1079455157176	DOWN	-0.560371391281755	0.662280118049145	UP	10.4911419423009	3.8335079459869e-23	DOWN	-3.79434300322387	0.000307196629058939
P-hsa04151-51	PI3K-Akt signaling pathway: NOS3	FALSE	not common	not common	26.0993599326956	UP	1.07297284698593	0.346800975559491	UP	10.9642595482458	5.71880656830453e-25	DOWN	-2.20532440578681	0.0401101548894021
P-hsa05205-233 234	Proteoglycans in cancer: ITGA2 Heparan sulfate	TRUE	bidirectional	KIRC UP	26.0774588549819	DOWN	-6.17079005068733	3.19202987150141e-09	UP	7.89847568743211	3.60943685579907e-14	DOWN	-4.16008116448324	7.2616402423924e-05
P-hsa05222-36	Small cell lung cancer: PTGS2	TRUE	unidirectional	ALL DOWN	26.0485835764851	DOWN	-9.45484437482557	2.87841476311038e-19	DOWN	-3.8509020842545	0.000200527802489652	DOWN	-3.9730206139803	0.000154913237839286
P-hsa05152-78	Tuberculosis: IL1A	FALSE	not common	not common	26.0196448341607	UP	1.72257841211988	0.115482377394118	UP	7.55428061339902	3.98797109319514e-13	DOWN	-7.70776961240755	2.07533096348746e-13
P-hsa03460-28	Fanconi anemia pathway: RAD51C	TRUE	unidirectional	ALL UP	25.9632847918161	UP	3.01290354278163	0.00443878547769257	UP	9.73416699334049	2.58036227643285e-20	UP	4.09439931255878	9.50102455128035e-05
P-hsa04024-77	cAMP signaling pathway: RHOA*	FALSE	not common	not common	25.9417718285944	UP	8.95423290138549	1.61646783615664e-17	DOWN	-6.12391397234658	3.39972351034442e-09	UP	1.39697794493492	0.208073789340026
P-hsa04917-68	Prolactin signaling pathway: CCND1	TRUE	unidirectional	ALL DOWN	25.9272570068396	DOWN	-2.85462689951263	0.00716434249242439	DOWN	-8.01451589763409	1.5820522486459e-14	DOWN	-6.75981972738391	1.04314779647632e-10
P-hsa04151-102	PI3K-Akt signaling pathway: C8orf44-SGK3	FALSE	not common	not common	25.8659767102732	DOWN	-5.35499235166761	2.76880625337033e-07	DOWN	-1.41308680079504	0.193591784165622	DOWN	-9.51522018133769	2.54005865719482e-19
P-hsa05160-54	Hepatitis C: IRF1	FALSE	not common	not common	25.8544179995245	UP	8.92574057446094	2.01416725803242e-17	UP	6.31379274419945	1.12697865050716e-09	DOWN	-0.613198228215208	0.615985774886337
P-hsa05010-12	Alzheimer's disease: CASP3	TRUE	unidirectional	ALL UP	25.8417285435633	UP	8.12356927977616	8.35322725691869e-15	UP	4.02360553675261	0.000101717882062611	UP	5.89254127210437	1.69441525535171e-08
P-hsa04064-50	NF-kappa B signaling pathway: NFKBIA*	FALSE	not common	not common	25.8078292161873	DOWN	-1.02231207163535	0.372642247298197	UP	9.70992889347095	3.13804847660784e-20	DOWN	-5.05402201851457	1.33112571078269e-06
P-hsa05231-48	Choline metabolism in cancer: WAS	FALSE	not common	not common	25.7835777777094	UP	8.93027350523995	1.95146186490152e-17	DOWN	-6.20057269078309	2.18741059260536e-09	UP	0.996694234733971	0.385595307380147
P-hsa05134-69	Legionellosis: IL1B*	FALSE	not common	not common	25.7078843593498	DOWN	-1.27444160007757	0.256167484075405	UP	3.04088032045246	0.00348895157624593	DOWN	-10.6278741657365	2.19228283094931e-23
P-hsa04014-42	Ras signaling pathway: PLA2G4B	TRUE	unidirectional	ALL DOWN	25.6757193935153	DOWN	-5.12665758185046	8.78268536154915e-07	DOWN	-6.30413173940239	1.19219307202473e-09	DOWN	-7.02060831742221	2.01514669673004e-11
P-hsa04010-68	MAPK signaling pathway: ATF2	FALSE	not common	not common	25.5100885449029	DOWN	-1.28184491011785	0.253560676302585	UP	8.93114178910574	1.62208592059997e-17	UP	6.03705525567789	7.51200093567897e-09
P-hsa04064-142	NF-kappa B signaling pathway: NFKB2*	FALSE	not common	not common	25.4983802548302	UP	1.20723666385212	0.284155414540056	UP	10.8267632610187	1.9615695805423e-24	DOWN	-2.05500847602253	0.0569455757427801
P-hsa04072-27	Phospholipase D signaling pathway: D-myo-Inositol 1,4,5-trisphosphate	FALSE	not common	not common	25.4587946149314	DOWN	-10.3679967837426	1.22159763582855e-22	DOWN	-3.65049529856693	0.000427485169206734	UP	0.53670425196388	0.665818681600135
P-hsa05231-34	Choline metabolism in cancer: PLD1	FALSE	not common	not common	25.3460128463011	DOWN	-10.3587556375576	1.31875191291801e-22	UP	3.56273234702641	0.000590096229540739	UP	0.668727733433362	0.579296935931774
P-hsa05215-43	Prostate cancer: Phosphatidylinositol-3,4,5-trisphosphate	FALSE	not common	not common	25.286547215509	DOWN	-8.49812356739859	5.22052682372532e-16	DOWN	-1.20916122917925	0.271387974358497	DOWN	-6.55636699708068	3.64878050527402e-10
P-hsa05152-120	Tuberculosis: TGFB1	FALSE	not common	not common	25.1982497854306	DOWN	-1.56962102914154	0.156093548340196	UP	7.29913491443744	2.22885783452347e-12	DOWN	-7.72673374752818	1.82088687505258e-13
P-hsa04622-11	RIG-I-like receptor signaling pathway: IRF7	TRUE	unidirectional	ALL UP	25.1725668152645	UP	6.04203235308573	6.69106747490492e-09	UP	8.38779105324863	1.02007481004217e-15	UP	2.74246505556755	0.00984704004210598
P-hsa05130-28	Pathogenic Escherichia coli infection: ROCK1	FALSE	not common	not common	25.1570438657464	DOWN	-1.72947843963687	0.113968282365599	UP	0.652673365888037	0.58321597324672	DOWN	-10.9714677505688	1.04795486321681e-24
P-hsa05132-86	Salmonella infection: MYH9	TRUE	unidirectional	ALL DOWN	25.1539550598546	DOWN	-7.26310755545518	3.46112897186281e-12	DOWN	-4.99357940795763	1.38004075406847e-06	DOWN	-5.91779006204442	1.46870679000323e-08
P-hsa05014-32 34	Amyotrophic lateral sclerosis (ALS): NEFM PRPH	TRUE	unidirectional	ALL DOWN	24.8182719418051	DOWN	-8.1004984412196	9.88731985242807e-15	DOWN	-2.11537774349446	0.0453652656964049	DOWN	-6.56902294927173	3.38786356771769e-10
P-hsa05217-10	Basal cell carcinoma: PTCH1*	FALSE	not common	not common	24.8003257996559	DOWN	-9.77327086922091	1.98933980640334e-20	UP	1.96640865051536	0.0639981075934775	UP	4.02741274479229	0.000124393628648114
P-hsa05161-126	Hepatitis B: MYC*	TRUE	bidirectional	KIRC UP	24.6262112752319	DOWN	-4.62176522896168	9.52567587166073e-06	UP	8.99403182558484	9.94204552864847e-18	DOWN	-3.19517027654406	0.00249699242013001
P-hsa05218-9	Melanoma: CCND1	TRUE	bidirectional	LUAD DOWN	24.6050022127846	UP	3.94789040135524	0.0001657195237907	UP	9.58827504401445	8.52474519676958e-20	DOWN	-2.5330396306732	0.0175769162197439
P-hsa04210-114	Apoptosis: HRK	TRUE	unidirectional	ALL DOWN	24.5807240813812	DOWN	-7.88973790521048	4.59772901121279e-14	DOWN	-5.21395338020525	4.64637121232829e-07	DOWN	-4.57692596185843	1.22918940212947e-05
P-hsa04727-49	GABAergic synapse: GABRR3	TRUE	bidirectional	BRCA DOWN	24.5556385934593	DOWN	-3.67491277480536	0.000472807473130128	UP	7.59790389929918	2.96260467631121e-13	UP	6.27154173018387	1.98610990662723e-09
P-hsa04024-92	cAMP signaling pathway: GRIN3A	FALSE	not common	not common	24.5048678699524	UP	0.577143488698706	0.651191944097771	UP	9.23855977113974	1.43272369589804e-18	UP	5.33281142445193	3.35166464788999e-07
P-hsa04064-52	NF-kappa B signaling pathway: TRAF1	FALSE	not common	not common	24.4810624459873	UP	2.27984555636569	0.0339253181895115	UP	10.5758786356501	1.83323249861614e-23	UP	0.749154993007058	0.531124315289824
P-hsa04014-27	Ras signaling pathway: ABL1	FALSE	not common	not common	24.3531121520854	DOWN	-1.82663225189991	0.0936201643133643	UP	10.6667300913936	8.1711881222265e-24	UP	0.667636732679271	0.579740040760697
P-hsa04510-47	Focal adhesion: CCND1	TRUE	bidirectional	LUAD DOWN	24.3438533242391	UP	3.76469523400369	0.00033747925572062	UP	8.94923802284974	1.4085915452253e-17	DOWN	-4.09341067662144	9.53046971577056e-05
P-hsa04933-27	AGE-RAGE signaling pathway in diabetic complications: TNF	FALSE	not common	not common	24.3395719361453	DOWN	-0.495295457339662	0.708992052512808	UP	3.18572913517428	0.00217733882778215	DOWN	-10.3280474875966	2.96387996399741e-22
P-hsa04726-41	Serotonergic synapse: HTR3C	FALSE	not common	not common	24.3379461395587	UP	0.63042891541121	0.613346830599304	DOWN	-10.8868676155377	1.14788474280092e-24	UP	0.558785092936807	0.652302982079178
P-hsa04742-57	Taste transduction: HTR3C	FALSE	not common	not common	24.3379461395587	UP	0.63042891541121	0.613346830599304	DOWN	-10.8868676155377	1.14788474280092e-24	UP	0.558785092936807	0.652302982079178
P-hsa04062-43	Chemokine signaling pathway: STAT1	FALSE	not common	not common	24.298498495954	DOWN	-0.776664828036731	0.51773664504199	UP	9.63234157201357	5.94059211488682e-20	DOWN	-4.51290594492435	1.63516958021895e-05
P-hsa04921-77	Oxytocin signaling pathway: KCNJ3	FALSE	not common	not common	24.2972416348451	DOWN	-7.83430556418087	6.84981980493261e-14	DOWN	-6.8089977361732	5.41556904071227e-11	UP	1.63623712102873	0.13596747958895
P-hsa05160-66	Hepatitis C: GSK3B	TRUE	unidirectional	ALL UP	24.1708596828371	UP	3.91297396900623	0.000190398053490872	UP	8.73468270992793	7.4159823984206e-17	UP	4.26152455816231	4.77869158944297e-05
P-hsa04210-83	Apoptosis: TP53*	FALSE	not common	not common	24.115941578292	DOWN	-7.77843580157875	1.01178855699633e-13	UP	6.68890017189571	1.14238114970788e-10	DOWN	-1.98781350051689	0.0662456715359631
P-hsa04921-11	Oxytocin signaling pathway: PRKACA	FALSE	not common	not common	24.1074395655665	DOWN	-5.33159331135516	3.11791250609974e-07	DOWN	-8.87499461877983	2.52351918107875e-17	UP	1.79716246633267	0.0992407113211768
P-hsa04630-36	Jak-STAT signaling pathway: GFAP	TRUE	bidirectional	BRCA DOWN	24.1019180092674	DOWN	-2.59113424350864	0.0151850257441207	UP	2.28116047669474	0.0302370964791171	UP	10.1183136069905	1.72236853188728e-21
P-hsa04340-52	Hedgehog signaling pathway: BCL2*	TRUE	bidirectional	KIRC UP	24.0742239166563	DOWN	-7.19202436549162	5.56160345579835e-12	UP	6.92549098604536	2.57832051192803e-11	DOWN	-2.91813003974568	0.00587812878179725
P-hsa05169-64	Epstein-Barr virus infection: NFKB2	FALSE	not common	not common	23.9574775863385	UP	2.70604831970538	0.0110503461215742	UP	10.2533031988572	3.04449944611271e-22	DOWN	-1.10637953552758	0.327816271371017
P-hsa04370-38	VEGF signaling pathway: BAD	TRUE	bidirectional	KIRC DOWN	23.9518118388581	UP	4.73097895805156	5.76182382711961e-06	DOWN	-8.00700841528131	1.66931541632246e-14	UP	4.58941233441332	1.16168852810693e-05
P-hsa04922-78	Glucagon signaling pathway: ACACA	TRUE	unidirectional	ALL DOWN	23.9468032704591	DOWN	-8.91420275818569	2.20483857800243e-17	DOWN	-4.30009887748958	3.2136445501196e-05	DOWN	-3.33205600393695	0.00159522514821477
P-hsa04670-76	Leukocyte transendothelial migration: CDC42	FALSE	not common	not common	23.8883110967024	UP	8.34246169629011	1.67012677180493e-15	DOWN	-1.92288424566246	0.0702797716603616	DOWN	-5.96900248393721	1.10181590661614e-08
P-hsa04151-100	PI3K-Akt signaling pathway: PRKCA	TRUE	unidirectional	ALL DOWN	23.8831874352338	DOWN	-7.46618917311612	8.77305824098993e-13	DOWN	-6.68734065879638	1.15239687722124e-10	DOWN	-2.64565233077812	0.0129437311763338
P-hsa04064-3	NF-kappa B signaling pathway: BCL2	TRUE	bidirectional	KIRC UP	23.8504538773706	DOWN	-2.48052320562126	0.0204200899931017	UP	9.40702860678616	3.69049399474122e-19	DOWN	-3.92360580274879	0.00018724231392341
P-hsa04340-51	Hedgehog signaling pathway: CCND1*	TRUE	bidirectional	KIRC UP	23.8102706393343	DOWN	-2.98000189291909	0.0049068941670828	UP	9.63445718940861	5.84702676497495e-20	DOWN	-2.94707302104072	0.00539495162495172
P-hsa04360-96	Axon guidance: GSK3B	FALSE	not common	not common	23.7621502271016	DOWN	-3.48019410159833	0.000946081426739521	DOWN	-9.87106230894732	8.11822467081936e-21	UP	1.3500423673153	0.225143946895952
P-hsa04014-44	Ras signaling pathway: ETS1	FALSE	not common	not common	23.7359920878393	DOWN	-6.3679918613434	9.96724659388367e-10	DOWN	-0.859409369226408	0.451905134696203	DOWN	-8.26131558111	4.0774196371596e-15
P-hsa05213-29	Endometrial cancer: CCND1	FALSE	not common	not common	23.7078370184723	DOWN	-1.49712874291289	0.178262243316558	UP	8.47817695022585	5.23324837007771e-16	DOWN	-5.85381035114684	2.10054698466276e-08
P-hsa04360-3	Axon guidance: GNAI1	FALSE	not common	not common	23.6141207042356	DOWN	-0.179481892399284	0.930327875990994	UP	9.56574869690167	1.02006651775137e-19	DOWN	-4.40811204288369	2.56220858012321e-05
P-hsa05142-53	Chagas disease (American trypanosomiasis): AKT3	TRUE	unidirectional	ALL DOWN	23.598547771144	DOWN	-3.44339470639354	0.00107791983697494	DOWN	-6.75367685244073	7.6548270002032e-11	DOWN	-6.95492102879296	3.05443086903222e-11
P-hsa05134-10	Legionellosis: NFKB1	FALSE	not common	not common	23.589514799128	DOWN	-1.32387088126829	0.238314917630282	UP	7.38987327853007	1.2133784883874e-12	DOWN	-7.14846985028919	8.89893216544288e-12
P-hsa05152-90	Tuberculosis: CR1	FALSE	not common	not common	23.5816817215681	DOWN	-8.47343914178735	6.29374827771385e-16	UP	1.81893168808935	0.0879756814196172	DOWN	-5.70526423664041	4.73201742637689e-08
P-hsa05200-186	Pathways in cancer: PTCH1*	TRUE	bidirectional	BRCA UP	23.5523010609348	UP	4.06137492070711	0.000104794527077029	DOWN	-7.65585214167591	1.98587459148507e-13	DOWN	-5.50877124306315	1.3471270197136e-07
P-hsa04620-66	Toll-like receptor signaling pathway: CASP8	FALSE	not common	not common	23.5480717599462	UP	4.37047485983897	2.88936752750608e-05	UP	9.51833451972518	1.50000232613649e-19	UP	0.556623482995505	0.653180962944698
P-hsa05200-201	Pathways in cancer: PDGFB	FALSE	not common	not common	23.544683155015	UP	0.92426955960155	0.428107344404743	UP	2.5716995046013	0.0140228145889788	DOWN	-10.2723338338868	4.75257749058881e-22
P-hsa05164-19	Influenza A: NFKB1	TRUE	bidirectional	LUAD DOWN	23.5384682460152	UP	2.19696850252047	0.0412449853030553	UP	8.66821032765351	1.23355041300976e-16	DOWN	-5.22870959787481	5.68857938619053e-07
P-hsa04360-131	Axon guidance: RAC1****	FALSE	not common	not common	23.5271586235934	UP	1.73793492998047	0.112178499716409	DOWN	-2.51543181544224	0.0163497783787371	DOWN	-10.1257648999745	1.61964539441389e-21
P-hsa05132-48	Salmonella infection: KLC3	TRUE	bidirectional	KIRC DOWN	23.5195097896548	UP	5.9463374103825	1.13727526072122e-08	DOWN	-6.64878246619824	1.46469757159883e-10	UP	4.99014710247023	1.81500025431255e-06
P-hsa05205-142	Proteoglycans in cancer: CTNNB1	TRUE	bidirectional	BRCA DOWN	23.4874574566051	DOWN	-3.79600527338424	0.000300795630900745	UP	8.91702715607397	1.81228693120975e-17	UP	3.61511850180436	0.000597095916336361
P-hsa05213-27	Endometrial cancer: ELK1	TRUE	bidirectional	KIRC DOWN	23.466513712006	UP	8.46404131377836	6.73035835691815e-16	DOWN	-4.98353514227658	1.44928970467706e-06	UP	3.08828197973959	0.0035018119370594
P-hsa05168-138	Herpes simplex infection: CHUK	FALSE	not common	not common	23.4520458025509	UP	1.98379284518272	0.067090875656271	DOWN	-9.52560891699919	1.41686734361484e-19	UP	3.74469108531446	0.000371502381725137
P-hsa04620-46	Toll-like receptor signaling pathway: TNF	TRUE	bidirectional	KIRC UP	23.4194525651151	DOWN	-4.45001457280663	2.051155581647e-05	UP	2.25515158910832	0.0322527560393885	DOWN	-9.12712307715045	5.75415924471355e-18
P-hsa04024-101	cAMP signaling pathway: HCN4	FALSE	not common	not common	23.3557042718086	UP	8.73037876653133	9.01689187979809e-17	DOWN	-1.87144239696033	0.0785472603128236	UP	5.21074546146551	6.22454753797131e-07
P-hsa05100-33	Bacterial invasion of epithelial cells: DNM1	FALSE	not common	not common	23.2991874490146	UP	9.35244781581309	6.65950132097163e-19	UP	1.76423329525718	0.0985027917450987	UP	4.14641695614533	7.65459652151907e-05
P-hsa04024-76	cAMP signaling pathway: Phosphatidate	FALSE	not common	not common	23.2597827069543	DOWN	-8.15672489354814	6.5495470084649e-15	UP	6.33285909101704	1.00956818520877e-09	DOWN	-0.308166034349528	0.831515667261338
P-hsa05166-83	HTLV-I infection: NFKB2	FALSE	not common	not common	23.2042705543805	UP	1.18028793154405	0.296188605646888	UP	10.2939391590583	2.15038680927635e-22	DOWN	-1.8034834794922	0.0980944560984671
P-hsa04911-4	Insulin secretion: CACNA1C	TRUE	bidirectional	KIRC UP	23.1871549003446	DOWN	-5.34475530817851	2.91934129208782e-07	UP	3.41638230550762	0.00099802924673365	DOWN	-8.02550097097306	2.23057600138138e-14
P-hsa04918-14	Thyroid hormone synthesis: DUOX2	FALSE	not common	not common	23.1198491841344	DOWN	-7.05321060813752	1.37909708057878e-11	DOWN	-7.20820420944038	4.07508756774961e-12	DOWN	-1.63997815771488	0.135026493225672
P-hsa05140-26	Leishmaniasis: Nitric oxide	FALSE	not common	not common	23.0149144757521	DOWN	-1.08305831113143	0.342198694125344	DOWN	-8.51995309502446	3.83184722996055e-16	DOWN	-5.62308656415803	7.36883752545974e-08
P-hsa05220-21	Chronic myeloid leukemia: NFKBIA	FALSE	not common	not common	22.9496299036539	DOWN	-1.74084952182698	0.111563963936258	UP	6.78011707588738	6.47549757516999e-11	DOWN	-7.41314817897256	1.55443576289792e-12
P-hsa03320-66	PPAR signaling pathway: UCP1	FALSE	not common	not common	22.8909310448394	DOWN	-7.66308806086469	2.25930745917552e-13	DOWN	-1.94724940275078	0.0667224083419113	DOWN	-6.41391734749629	8.52750532629544e-10
P-hsa04064-113	NF-kappa B signaling pathway: CFLAR	TRUE	bidirectional	KIRC UP	22.8271907976195	DOWN	-2.43610675773325	0.0229692502090898	UP	8.4856994108378	4.96308598140041e-16	DOWN	-5.05807974916513	1.30590177367026e-06
P-hsa04510-23 4 5	Focal adhesion: TLN1 ITGB1 ITGA11	FALSE	not common	not common	22.8206136387512	DOWN	-1.72411609475839	0.115189825786915	UP	10.3290361308767	1.58695125431641e-22	DOWN	-0.314971348044786	0.826815863991891
P-hsa03320-62	PPAR signaling pathway: UBC	FALSE	not common	not common	22.6742079559867	UP	1.77379658355714	0.104316007856685	UP	10.2404379320285	3.39516955418064e-22	DOWN	-0.641178464444412	0.597832570527769
P-hsa04971-49	Gastric acid secretion: KCNJ1	TRUE	bidirectional	KIRC UP	22.5945006041594	DOWN	-4.55921221349208	1.25806880092861e-05	UP	2.83083884165	0.00665879943223057	DOWN	-8.61137533343019	3.03667973962913e-16
P-hsa04728-71 72	Dopaminergic synapse: CLOCK ARNTL	FALSE	not common	not common	22.5830373416566	DOWN	-10.1391997080048	8.79416292740407e-22	DOWN	-0.0464348838266945	1	DOWN	-2.33164200936416	0.0297008030902003
P-hsa04360-58	Axon guidance: PLXNC1	FALSE	not common	not common	22.4611553414025	UP	7.67778223452456	2.05278421729809e-13	UP	6.31958823790336	1.08929767280781e-09	UP	1.5678057137266	0.154651704806942
P-hsa04064-4	NF-kappa B signaling pathway: BIRC2	FALSE	not common	not common	22.4523438457001	DOWN	-0.799976313885807	0.503534388697728	UP	10.0286899854728	2.10663360021286e-21	DOWN	-2.28479512146339	0.033268860787819
P-hsa04066-26	HIF-1 signaling pathway: D-myo-Inositol 1,4,5-trisphosphate	FALSE	not common	not common	22.4441743391489	DOWN	-0.154812536499169	0.947419433877912	UP	6.9155411845143	2.7482272522253e-11	DOWN	-7.43085148699585	1.38111812718032e-12
P-hsa04972-51	Pancreatic secretion: CLCA1	TRUE	unidirectional	ALL DOWN	22.3146736036762	DOWN	-7.46479398752413	8.84343436402385e-13	DOWN	-3.42643727607153	0.000963246410652511	DOWN	-5.6710732485079	5.68811061339568e-08
P-hsa04024-34	cAMP signaling pathway: ATP2B1	FALSE	not common	not common	22.3094590297071	DOWN	-1.92368110243109	0.0762610901801983	UP	9.7080795031557	3.18129195513328e-20	UP	2.48222747569026	0.0202131725836807
P-hsa04072-3	Phospholipase D signaling pathway: MAPK1	TRUE	unidirectional	ALL DOWN	22.180566410183	DOWN	-9.01401539666478	1.01129767183818e-17	DOWN	-3.2613941250072	0.00169110585842239	DOWN	-3.05724636200426	0.00385819039076289
P-hsa05162-105	Measles: GSK3B	FALSE	not common	not common	22.1711153846811	UP	1.43351327221066	0.197697184698971	DOWN	-9.22208849120314	1.63047841248489e-18	UP	3.89482460949737	0.000209203582990449
P-hsa04152-89	AMPK signaling pathway: CFTR	TRUE	unidirectional	ALL DOWN	22.1071268102967	DOWN	-6.75838616241055	9.01940374918673e-11	DOWN	-3.76118456242144	0.000283125871375906	DOWN	-6.1967690460235	3.05995986687984e-09
P-hsa04380-69	Osteoclast differentiation: NFKB2	TRUE	unidirectional	ALL DOWN	22.0979345642331	DOWN	-3.14980118428546	0.00286958225093181	DOWN	-2.92989676787786	0.00492841549742425	DOWN	-9.12985446850297	5.64338275787159e-18
P-hsa04064-129	NF-kappa B signaling pathway: PTGS2	FALSE	not common	not common	22.0937665078243	DOWN	-8.37439015095776	1.32437921300624e-15	UP	0.86627682982485	0.448093285095996	DOWN	-5.5070561528819	1.35785326358401e-07
P-hsa04728-24	Dopaminergic synapse: SLC6A3	FALSE	not common	not common	22.0474392770793	DOWN	-7.30729851965503	2.58700713923507e-12	UP	6.67418237501066	1.24989116450268e-10	UP	1.21421990331732	0.27726239392574
P-hsa04064-132	NF-kappa B signaling pathway: VCAM1	FALSE	not common	not common	21.974229402843	DOWN	-0.511288302445336	0.697434315289565	UP	10.2494925516857	3.14172287771993e-22	DOWN	-0.825170436640615	0.484283164730707
P-hsa04610-58	Complement and coagulation cascades: F2RL2	TRUE	unidirectional	ALL UP	21.8549148077057	UP	2.40830176241629	0.0246182938940231	UP	9.45242925104576	2.57430256562437e-19	UP	2.44946728663358	0.0220377670885787
P-hsa05020-48	Prion diseases: SOD1	TRUE	unidirectional	ALL DOWN	21.8190722631589	DOWN	-5.17175807381508	7.02178010594405e-07	DOWN	-8.13299396045807	6.70816268763134e-15	DOWN	-2.29789536042574	0.0322015625989366
P-hsa05200-121 122	Pathways in cancer: SMAD2 SMAD4	FALSE	not common	not common	21.8038394446418	DOWN	-1.24791316118987	0.266063705353082	UP	4.33766013901249	2.74611125885317e-05	DOWN	-8.95650659003987	2.15009100275449e-17
P-hsa05212-38 39	Pancreatic cancer: SMAD2 SMAD4	FALSE	not common	not common	21.8038394446418	DOWN	-1.24791316118987	0.266063705353082	UP	4.33766013901249	2.74611125885317e-05	DOWN	-8.95650659003987	2.15009100275449e-17
P-hsa04971-52 53	Gastric acid secretion: EZR ACTB	FALSE	not common	not common	21.7715825505208	DOWN	-1.38649109250671	0.213983939149109	DOWN	-9.08074592332584	5.00685343982578e-18	DOWN	-3.96778765296354	0.000157932517021807
P-hsa04727-35	GABAergic synapse: PRKACA	FALSE	not common	not common	21.7682291091804	UP	1.26986102091757	0.258045628602735	DOWN	-7.68075083210331	1.66642842636512e-13	DOWN	-6.14935793044188	3.96540763143392e-09
P-hsa04670-86	Leukocyte transendothelial migration: ACTB	TRUE	bidirectional	LUAD DOWN	21.7212391292482	UP	2.4576217552699	0.021703295090763	UP	9.20761147470893	1.82207137762833e-18	DOWN	-2.98651195081802	0.00480473930042938
P-hsa04921-80	Oxytocin signaling pathway: KCNJ2	TRUE	bidirectional	LUAD DOWN	21.6885213155749	UP	5.52033001386936	1.16254768988824e-07	UP	5.87189768448718	1.42531350453421e-08	DOWN	-5.52563372123487	1.23639485156241e-07
P-hsa04911-31	Insulin secretion: CAMK2A	TRUE	unidirectional	ALL DOWN	21.6467356809271	DOWN	-4.22497268297108	5.38288523739688e-05	DOWN	-2.08224543268466	0.0489608292814413	DOWN	-8.77780228508144	8.55855513860269e-17
P-hsa05200-199	Pathways in cancer: BCL2L1**	TRUE	unidirectional	ALL DOWN	21.6464056483895	DOWN	-7.61652691608398	3.10318593782467e-13	DOWN	-4.94255241996515	1.76001889086303e-06	DOWN	-3.71536756485074	0.000413303642756954
P-hsa05220-3	Chronic myeloid leukemia: BCL2L1	TRUE	unidirectional	ALL DOWN	21.6464056483895	DOWN	-7.61652691608398	3.10318593782467e-13	DOWN	-4.94255241996515	1.76001889086303e-06	DOWN	-3.71536756485074	0.000413303642756954
P-hsa04390-18	Hippo signaling pathway: MOB1A	TRUE	bidirectional	BRCA UP	21.6323256551587	UP	5.46434356593777	1.56298963724426e-07	DOWN	-7.78830507347282	7.8447826516742e-14	DOWN	-2.50471130617492	0.0190167908963565
P-hsa04724-44	Glutamatergic synapse: PRKACA*	TRUE	unidirectional	ALL DOWN	21.6192630197165	DOWN	-8.20430962322643	4.61664683040629e-15	DOWN	-5.03355432790086	1.13585910053607e-06	DOWN	-2.14950848125894	0.0458232496742913
P-hsa04261-15 17	Adrenergic signaling in cardiomyocytes: ACTC1 MYH6	FALSE	not common	not common	21.5285201833101	UP	0.165435210133275	0.939573202328816	DOWN	-2.74899445284134	0.00845775186130073	DOWN	-9.74900991771632	3.72644082646215e-20
P-hsa04740-42	Olfactory transduction: PDE2A	FALSE	not common	not common	21.3745442363577	DOWN	-6.27300385445179	1.74542428619204e-09	UP	0.944362637266678	0.404476661832383	DOWN	-7.55419169447569	5.97945093663387e-13
P-hsa04380-48	Osteoclast differentiation: NFATC1	FALSE	not common	not common	21.3566385504954	UP	0.0414551758855292	1	UP	7.86848814132801	4.45484195985613e-14	UP	5.988957085628	9.87481916733474e-09
P-hsa05016-22 9	Huntington's disease: DLG4 HTT	TRUE	bidirectional	LUAD UP	21.3400981530592	DOWN	-5.67688599104443	5.02968584893867e-08	DOWN	-3.65489138029594	0.000421200654654736	UP	7.01001110845104	2.1571078098578e-11
P-hsa04310-34	Wnt signaling pathway: FOSL1	TRUE	unidirectional	ALL UP	21.3217335406316	UP	6.73138588000666	1.06654521817329e-10	UP	2.92363193880485	0.00501971967958359	UP	6.40659828726205	8.90446396808041e-10
P-hsa04064-116	NF-kappa B signaling pathway: GADD45B	FALSE	not common	not common	21.182507735654	DOWN	-0.798676043259598	0.504108394995707	UP	6.56516067092283	2.45611680870846e-10	DOWN	-7.22734466370132	5.30541430185328e-12
P-hsa05215-9	Prostate cancer: CDKN1B	FALSE	not common	not common	21.1304965905909	UP	0.913390842581917	0.434112816637086	UP	9.11228132614792	3.89309135340751e-18	UP	3.69894500765665	0.000438133333325526
P-hsa04742-18	Taste transduction: PDE1A	FALSE	not common	not common	21.0891104716764	DOWN	-8.48168148809167	5.91734734764429e-16	DOWN	-4.64687179014508	7.07097507318009e-06	UP	1.43609938278771	0.19466285823906
P-hsa05014-31 34	Amyotrophic lateral sclerosis (ALS): NEFL PRPH	TRUE	bidirectional	KIRC UP	21.0731388498463	DOWN	-5.0895801130536	1.05677320564208e-06	UP	3.09059384237416	0.00297577240491019	DOWN	-7.67019935661134	2.68707473465742e-13
P-hsa04920-40	Adipocytokine signaling pathway: PPARGC1A	FALSE	not common	not common	21.0714020970044	UP	1.58357901726296	0.152349261271942	DOWN	-4.01485219928237	0.000105022020490434	DOWN	-8.83936534287819	5.30245733751119e-17
P-hsa05168-123	Herpes simplex infection: CYCS	TRUE	unidirectional	ALL UP	21.0450700081684	UP	5.98854953954459	8.99739758808024e-09	UP	6.16624609073101	2.67183421376679e-09	UP	4.31959051630544	3.74976065154253e-05
P-hsa04390-79	Hippo signaling pathway: SNAI2	FALSE	not common	not common	20.9588841789045	DOWN	-9.28292063281625	1.16879478887475e-18	DOWN	-2.79876986870048	0.00730979016337369	DOWN	-1.66686491618009	0.128668628808574
P-hsa05169-103	Epstein-Barr virus infection: NFKB1*	TRUE	bidirectional	LUAD DOWN	20.851647610806	UP	5.38556472801761	2.36270388149279e-07	UP	7.45058608413613	8.06866472883319e-13	DOWN	-2.84171691789865	0.00738144504862518
P-hsa04024-107 64	cAMP signaling pathway: NFKBIA NFKB1	FALSE	not common	not common	20.8353077050896	UP	0.00960546971289577	1	UP	9.24528936977205	1.35839418414583e-18	UP	3.44795735136756	0.0010756389534875
P-hsa04750-8	Inflammatory mediator regulation of TRP channels: ASIC2	TRUE	bidirectional	KIRC DOWN	20.8206541467945	UP	2.5207534125219	0.0183829383846161	DOWN	-7.0639842991518	1.0473054833843e-11	UP	6.02925367662882	7.84978395279116e-09
P-hsa04310-14	Wnt signaling pathway: PRKCA	TRUE	unidirectional	ALL DOWN	20.8042542868519	DOWN	-6.53720683642522	3.58300400228645e-10	DOWN	-5.74887571091069	2.79806666860249e-08	DOWN	-3.97020162194476	0.000156545401073214
P-hsa05215-8	Prostate cancer: NFKBIA	FALSE	not common	not common	20.7450481425167	DOWN	-1.55955459229895	0.159131402872764	UP	5.65488308536114	4.6689196761072e-08	DOWN	-7.68521665382503	2.42091514339284e-13
P-hsa05140-21	Leishmaniasis: NFKB1	TRUE	bidirectional	KIRC UP	20.6671885625065	DOWN	-2.49933679979143	0.0194247988583791	UP	5.52854030516903	9.15136331250891e-08	DOWN	-7.45049643636178	1.21051162472628e-12
P-hsa04380-16	Osteoclast differentiation: NFKB1	TRUE	unidirectional	ALL DOWN	20.6209320445176	DOWN	-3.04934560947049	0.00396178728699614	DOWN	-4.44297773443337	1.75117673611227e-05	DOWN	-7.96462627235677	3.45022031506645e-14
P-hsa04666-49	Fc gamma R-mediated phagocytosis: ARF6*	FALSE	not common	not common	20.6193968344362	UP	8.96272843326752	1.5129975019579e-17	UP	1.47771368113173	0.172517330405432	DOWN	-3.4923029082596	0.000920305796746132
P-hsa04064-93	NF-kappa B signaling pathway: PLAU	TRUE	bidirectional	KIRC DOWN	20.5296194813003	UP	2.68182916987328	0.0118334561469066	DOWN	-8.98171332384342	1.08991897909155e-17	UP	2.43395887571417	0.0229020602372041
P-hsa04810-32	Regulation of actin cytoskeleton: PXN	TRUE	unidirectional	ALL UP	20.5272855786678	UP	4.64441732247936	8.57737434461487e-06	UP	4.62254404018347	7.89220922892533e-06	UP	6.89834861009037	4.38693779236441e-11
P-hsa04152-52	AMPK signaling pathway: PCK1	TRUE	bidirectional	KIRC DOWN	20.5133290684912	UP	6.63822328485733	1.90206722370174e-10	DOWN	-6.50708552729133	3.50802739593922e-10	UP	2.14799894108644	0.0459602333773905
P-hsa04920-5	Adipocytokine signaling pathway: NFKBIA	FALSE	not common	not common	20.3823131180071	DOWN	-0.153647241542034	0.947419433877912	UP	4.21700897690267	4.58170078137727e-05	DOWN	-8.76316063787815	9.5525182283583e-17
P-hsa05220-4	Chronic myeloid leukemia: PTPN11	TRUE	unidirectional	ALL DOWN	20.3283564340271	DOWN	-3.62330485671745	0.000569504992851877	DOWN	-4.50639261335686	1.32700790257417e-05	DOWN	-7.54816908099494	6.21258744099916e-13
P-hsa04662-36	B cell receptor signaling pathway: CD79A	FALSE	not common	not common	20.3137806864177	DOWN	-0.244834814078024	0.887945132852081	UP	6.6996920793938	1.06911117039132e-10	UP	6.8741780190592	5.11458463432798e-11
P-hsa04024-31	cAMP signaling pathway: Diacylglycerol	TRUE	bidirectional	KIRC UP	20.2971795732766	DOWN	-8.5033582624825	5.02355718367383e-16	UP	2.70898962348079	0.0094922911028624	DOWN	-3.45280638118674	0.0010578835514277
P-hsa04024-32	cAMP signaling pathway: D-myo-Inositol 1,4,5-trisphosphate	TRUE	bidirectional	KIRC UP	20.2971795732766	DOWN	-8.5033582624825	5.02355718367383e-16	UP	2.70898962348079	0.0094922911028624	DOWN	-3.45280638118674	0.0010578835514277
P-hsa04024-93	cAMP signaling pathway: ORAI1	FALSE	not common	not common	20.0234561048871	UP	0.903124287313205	0.440339216010751	UP	9.23176615349393	1.51187233044207e-18	UP	2.61129860161748	0.0142311967450547
P-hsa03320-57	PPAR signaling pathway: APOC3	FALSE	not common	not common	20.0073747005527	UP	1.04078219768755	0.363086808645014	DOWN	-9.66767884683783	4.4431541405154e-20	DOWN	-0.623677699135914	0.609429481993649
P-hsa04727-17 37	GABAergic synapse: GABRA1 GPHN	FALSE	not common	not common	20.0038982070154	DOWN	-7.96559102732268	2.64923161524695e-14	DOWN	-5.17444303111783	5.65462664077021e-07	UP	0.544236070601765	0.661573096570735
P-hsa04742-23 45	Taste transduction: PKD1L3 PKD2L1	FALSE	not common	not common	19.9952479479376	DOWN	-1.93170866754553	0.0750316581243423	UP	8.73577197343786	7.3696675211416e-17	DOWN	-3.29013500706269	0.00182835098186388
P-hsa05161-31	Hepatitis B: ELK1	FALSE	not common	not common	19.9811590175426	UP	1.27470628623736	0.256167484075405	DOWN	-9.46453623870918	2.3363734762871e-19	DOWN	-1.49902479015377	0.174491697981523
P-hsa04151-2	PI3K-Akt signaling pathway: EIF4E	TRUE	bidirectional	BRCA UP	19.9789896052993	UP	5.61456730848556	7.05876432475582e-08	DOWN	-6.4427380030046	5.20040888907232e-10	DOWN	-3.81358726675688	0.000285919803932723
P-hsa05162-58	Measles: STAT3	TRUE	bidirectional	KIRC UP	19.9475313901862	DOWN	-2.49218452059262	0.0198003180781479	UP	8.23126831505045	3.26388781189262e-15	DOWN	-3.94135806681487	0.000174606796963495
P-hsa04914-42	Progesterone-mediated oocyte maturation: ARAF	FALSE	not common	not common	19.9472384256783	DOWN	-8.98140178511888	1.30741125762238e-17	DOWN	-3.07233391084064	0.00314894274752084	DOWN	-1.22192056339786	0.274274005260506
P-hsa05220-19 41	Chronic myeloid leukemia: SMAD4 SMAD3	FALSE	not common	not common	19.89193241344	DOWN	-1.83695835383687	0.091639622282723	UP	3.98868731297877	0.000116478010268309	DOWN	-8.42710073756007	1.20154628354157e-15
P-hsa05212-29	Pancreatic cancer: VEGFA	FALSE	not common	not common	19.8875618211284	DOWN	-8.61234254074076	2.21408469212702e-16	UP	3.69194674667379	0.000367265477978265	UP	1.55101854596148	0.159317617274204
P-hsa04740-33	Olfactory transduction: CNGA3*	FALSE	not common	not common	19.806798606422	UP	2.02187699811572	0.0615542452411589	DOWN	-7.22869434974574	3.55216960581188e-12	UP	5.62918206023778	7.13591441600747e-08
P-hsa04360-59	Axon guidance: MAPK1*	FALSE	not common	not common	19.8059602107751	UP	8.90756791343722	2.32006743321217e-17	UP	3.34033855548236	0.00129688010137458	DOWN	-0.768478389268264	0.51956453185343
P-hsa04360-51	Axon guidance: FYN	FALSE	not common	not common	19.7141459472849	DOWN	-5.82095862656127	2.28604889659918e-08	UP	7.17909031509205	4.91555728143102e-12	UP	1.50829988171341	0.171868256263422
P-hsa05200-193	Pathways in cancer: NOS2	FALSE	not common	not common	19.68712941244	DOWN	-0.435482780932501	0.750544081900144	UP	2.27540351339083	0.0306495084033202	DOWN	-9.36060093853413	8.93451220871479e-19
P-hsa04915-58	Estrogen signaling pathway: CREB3***	TRUE	bidirectional	KIRC DOWN	19.586861419001	UP	5.46869269749797	1.53051256653874e-07	DOWN	-6.93122634657038	2.48641014409298e-11	UP	2.86963105749589	0.0068034443386356
P-hsa05212-19	Pancreatic cancer: MAPK8	FALSE	not common	not common	19.5154472071289	UP	4.7450563193044	5.41818131147825e-06	DOWN	-7.83672098715022	5.58179779226068e-14	UP	1.78917962609584	0.100907947425223
P-hsa05162-44	Measles: PRKCQ	FALSE	not common	not common	19.474604151083	UP	0.765911460527818	0.523281730977782	UP	8.14670580669905	6.11238017239093e-15	DOWN	-4.6123529193812	1.04821397114058e-05
P-hsa05205-146	Proteoglycans in cancer: PTK2	FALSE	not common	not common	19.4211669456938	UP	5.82146118571142	2.28256965016036e-08	DOWN	-7.33429026183594	1.75938362945638e-12	DOWN	-0.148504968710867	0.944165940696637
P-hsa04330-12	Notch signaling pathway: HES1	FALSE	not common	not common	19.4056156356471	DOWN	-8.82997172946959	4.20889789060624e-17	UP	0.498172452006758	0.693959080563964	DOWN	-3.382323344695	0.00134549521152746
P-hsa05164-47	Influenza A: CIITA	FALSE	not common	not common	19.4014387576099	UP	0.556091537532246	0.664822157444901	UP	8.69893887907554	9.74960487899081e-17	DOWN	-3.60798899229056	0.000612165265422838
P-hsa04668-153	TNF signaling pathway: MAPK14*	FALSE	not common	not common	19.3980529692869	UP	2.06910481757177	0.0552988116386675	UP	9.13964959060179	3.14024862373626e-18	DOWN	-1.33523480610625	0.230285826467669
P-hsa05200-225	Pathways in cancer: PPARD	FALSE	not common	not common	19.3853335629995	DOWN	-3.2650935512709	0.00197489930437427	UP	8.69404155009752	1.00975399350062e-16	DOWN	-1.40147806536974	0.206493254495608
P-hsa05221-11	Acute myeloid leukemia: PPARD	FALSE	not common	not common	19.3853335629995	DOWN	-3.2650935512709	0.00197489930437427	UP	8.69404155009752	1.00975399350062e-16	DOWN	-1.40147806536974	0.206493254495608
P-hsa05216-15	Thyroid cancer: CCND1	TRUE	bidirectional	KIRC UP	19.3812220542342	DOWN	-2.57658079366964	0.0158062909285824	UP	8.39584642252183	9.6235202121008e-16	DOWN	-3.1650940942393	0.00273283914688207
P-hsa04670-54	Leukocyte transendothelial migration: RAC1*	FALSE	not common	not common	19.3753078333343	UP	8.57600003909612	2.92928558286604e-16	UP	0.660360982601805	0.577962638646424	DOWN	-3.84908343448343	0.000248903271678857
P-hsa04064-128	NF-kappa B signaling pathway: IL1B*	FALSE	not common	not common	19.3552144514451	DOWN	-0.930081388148921	0.424752434866075	UP	6.55007690202521	2.69285465655273e-10	DOWN	-6.54637568413349	3.85866240881976e-10
P-hsa05214-23	Glioma: MAPK1	FALSE	not common	not common	19.3495558434755	DOWN	-6.96991778230265	2.34132613172186e-11	DOWN	-6.0792821728039	4.38364083103831e-09	DOWN	-0.905730313692257	0.435659591178938
P-hsa05214-56	Glioma: MAPK1*	FALSE	not common	not common	19.3495558434755	DOWN	-6.96991778230265	2.34132613172186e-11	DOWN	-6.0792821728039	4.38364083103831e-09	DOWN	-0.905730313692257	0.435659591178938
P-hsa05164-68	Influenza A: EIF2S1	FALSE	not common	not common	19.2838882684604	UP	7.49103585709339	7.41041702311875e-13	DOWN	-1.71675421301003	0.10871303212836	UP	5.20338947087342	6.45635816810581e-07
P-hsa05205-220	Proteoglycans in cancer: FAS	FALSE	not common	not common	19.2152641449837	UP	0.198508341276577	0.91735455582275	UP	9.15952262385421	2.67679747160939e-18	DOWN	-2.40280631297084	0.0248075146493388
P-hsa04725-53	Cholinergic synapse: CHRNA7	FALSE	not common	not common	19.210645294669	DOWN	-8.33353517881212	1.78433984843804e-15	DOWN	-4.00888040316735	0.00010755147277648	DOWN	-1.12016509114315	0.3208193746349
P-hsa04210-57	Apoptosis: BAK1	TRUE	unidirectional	ALL UP	19.191694447992	UP	3.49178063978428	0.000907560819472337	UP	5.33758736926414	2.45863067462761e-07	UP	6.59537494065996	2.88228194673509e-10
P-hsa04024-110	cAMP signaling pathway: FOS	FALSE	not common	not common	19.1413198868007	DOWN	-7.1769093750223	6.12046168670098e-12	DOWN	-5.87885398259778	1.37129203734672e-08	DOWN	-0.267570711812276	0.860529850992646
P-hsa05205-145	Proteoglycans in cancer: PXN	FALSE	not common	not common	19.1095576995271	DOWN	-1.21990215313739	0.278564847392255	DOWN	-6.28322059542362	1.34827051329483e-09	DOWN	-6.65017189580875	2.0688967040681e-10
P-hsa05166-89 90	HTLV-I infection: CHUK IKBKG	TRUE	bidirectional	KIRC UP	19.1073195223098	DOWN	-3.21935011918118	0.00229387198093737	UP	3.01035228605256	0.00383328402753545	DOWN	-8.15332946011108	8.88260442987028e-15
P-hsa05221-41	Acute myeloid leukemia: MAPK1	TRUE	unidirectional	ALL DOWN	19.0570309407324	DOWN	-3.54445089810425	0.000753375212363085	DOWN	-7.84360478839744	5.31853392751768e-14	DOWN	-3.23555988640016	0.00218859730335928
P-hsa04725-50	Cholinergic synapse: BCL2	FALSE	not common	not common	19.0544155191162	DOWN	-2.50681815161619	0.0190692842384758	DOWN	-8.86952364159758	2.63113248278904e-17	DOWN	-1.49459771339186	0.175835904199094
P-hsa04666-42	Fc gamma R-mediated phagocytosis: MYO10	TRUE	bidirectional	LUAD DOWN	19.0483999805059	UP	2.9498284653867	0.00538177284302238	UP	5.9136407291365	1.13092190872825e-08	DOWN	-6.32247291329685	1.46974459697729e-09
P-hsa05160-37	Hepatitis C: STAT3	FALSE	not common	not common	19.0317759669042	DOWN	-0.770776634330803	0.521193838325956	DOWN	-8.06659670167063	1.08423973851279e-14	DOWN	-4.5113757763155	1.64474825587197e-05
P-hsa04071-11	Sphingolipid signaling pathway: PRKCA	TRUE	unidirectional	ALL DOWN	19.0137436247621	DOWN	-5.78182796627089	2.84662001982423e-08	DOWN	-4.61377148417264	8.20603297039672e-06	DOWN	-5.29060340034019	4.14756929617648e-07
P-hsa04921-65	Oxytocin signaling pathway: TRPM2	FALSE	not common	not common	18.9983606902685	DOWN	-8.84958077718528	3.63074206833869e-17	DOWN	-0.583944886849094	0.631100500304901	UP	3.01671551643461	0.00438071857560946
P-hsa05145-67	Toxoplasmosis: BAD	TRUE	unidirectional	ALL UP	18.9550475984319	UP	3.6474075502511	0.00052115833004295	UP	5.36733053988346	2.11824699942379e-07	UP	6.38634685737849	1.00462976946784e-09
P-hsa04010-13	MAPK signaling pathway: STMN1	TRUE	bidirectional	KIRC DOWN	18.8991490887777	UP	8.2166322252109	4.22342648130783e-15	DOWN	-2.22557202494884	0.0346733806324572	UP	3.51135948965748	0.000861370249150591
P-hsa04010-64	MAPK signaling pathway: DDIT3	FALSE	not common	not common	18.8330602603029	UP	0.425247946599762	0.757127728371021	UP	7.36277655500401	1.45453450028443e-12	UP	5.51087798078023	1.33366360883919e-07
P-hsa04071-89	Sphingolipid signaling pathway: Nitric oxide	FALSE	not common	not common	18.7793966228813	DOWN	-4.14818580088721	7.38850194988932e-05	DOWN	-1.72653141108016	0.106556661616708	DOWN	-8.03331326347554	2.11089301376703e-14
P-hsa04152-33	AMPK signaling pathway: CPT1C	FALSE	not common	not common	18.7682168582649	UP	0.408735866167682	0.768431294648826	DOWN	-7.90295463583333	3.50386131380261e-14	DOWN	-4.72353816793437	6.33331659725333e-06
P-hsa04922-60	Glucagon signaling pathway: CPT1C*	FALSE	not common	not common	18.7682168582649	UP	0.408735866167682	0.768431294648826	DOWN	-7.90295463583333	3.50386131380261e-14	DOWN	-4.72353816793437	6.33331659725333e-06
P-hsa05162-93	Measles: TP53	TRUE	unidirectional	ALL UP	18.6896875555786	UP	2.95483099571114	0.00530105989652335	UP	6.79573051563627	5.88484309020453e-11	UP	5.2002021946689	6.54960088112875e-07
P-hsa05030-37	Cocaine addiction: PRKACA	TRUE	unidirectional	ALL DOWN	18.6504689532893	DOWN	-3.49958418266557	0.000885241893033295	DOWN	-7.09574127811822	8.49784167032658e-12	DOWN	-4.37371918168941	2.97276364787919e-05
P-hsa04024-24	cAMP signaling pathway: PLN	FALSE	not common	not common	18.6372899867579	DOWN	-4.67531023678506	7.44264512263246e-06	UP	7.83326811779288	5.7146219699597e-14	UP	0.730954682465093	0.541994865668309
P-hsa05150-48	Staphylococcus aureus infection: C3AR1	TRUE	unidirectional	ALL UP	18.622237130481	UP	2.66652555242279	0.0123485129644503	UP	8.47946587167303	5.18992289553831e-16	UP	2.23691674986181	0.0372380940433881
P-hsa03320-64	PPAR signaling pathway: APOA5	FALSE	not common	not common	18.5989531302865	UP	2.41552955253395	0.0242177192281632	DOWN	-1.10814550969248	0.318548776108558	DOWN	-8.90174150101323	3.26390615913229e-17
P-hsa04064-2	NF-kappa B signaling pathway: BCL2L1	FALSE	not common	not common	18.554388361668	UP	0.786678532583541	0.511101393470946	UP	8.66274426086363	1.28314207807222e-16	DOWN	-3.02599360836102	0.00425431675510443
P-hsa04072-57	Phospholipase D signaling pathway: Sphingosine 1-phosphate	FALSE	not common	not common	18.5520953483274	DOWN	-3.76672279737851	0.000335142546324892	UP	8.39846472156028	9.46271619012887e-16	UP	0.234316403914514	0.884421611225944
P-hsa04350-32	TGF-beta signaling pathway: RPS6KB1	TRUE	unidirectional	ALL UP	18.4839903519888	UP	6.07708527936964	5.47437584367117e-09	UP	4.30760753912744	3.12044370704483e-05	UP	4.97823677951895	1.92069556525147e-06
P-hsa04024-115	cAMP signaling pathway: F2R	FALSE	not common	not common	18.3841827799672	UP	0.430362932439492	0.753837250296856	DOWN	-4.34485211800204	2.66961990035454e-05	DOWN	-8.03748530740649	2.05158815098875e-14
P-hsa04014-45	Ras signaling pathway: RAB5A	FALSE	not common	not common	18.3841257433991	DOWN	-0.334028171733564	0.822571959150095	UP	9.31262795337049	7.91605853697122e-19	DOWN	-0.586755886614953	0.634149032658623
P-hsa04668-102	TNF signaling pathway: AKT3	FALSE	not common	not common	18.3606303171847	UP	2.08788997313891	0.0530366684445252	UP	8.48543602607471	4.9652654916069e-16	DOWN	-2.55656742675624	0.016552020190086
P-hsa05132-20	Salmonella infection: ACTB	TRUE	bidirectional	LUAD DOWN	18.3479472677111	UP	6.99625755901524	1.97911808157724e-11	UP	4.81173852182907	3.29574386843062e-06	DOWN	-2.86573561355694	0.00688061992655004
P-hsa04010-12	MAPK signaling pathway: PLA2G4B	FALSE	not common	not common	18.3051817851206	DOWN	-1.57004472452115	0.156073466526822	DOWN	-7.68507502730705	1.61821058517087e-13	DOWN	-4.47013940697724	1.96089259988998e-05
P-hsa05222-34	Small cell lung cancer: CCND1	TRUE	bidirectional	LUAD DOWN	18.2999249508868	UP	3.77298438604602	0.000327666511985107	UP	7.87038521658637	4.40028131468198e-14	DOWN	-2.26601525788294	0.0347666304848919
P-hsa04924-58	Renin secretion: PPP3CA	FALSE	not common	not common	18.2432272551238	DOWN	-2.01474629573392	0.0625578408288442	DOWN	-5.79172114037331	2.22000560782608e-08	DOWN	-6.53587194567721	4.11279312359862e-10
P-hsa05212-54	Pancreatic cancer: Phosphatidate	FALSE	not common	not common	18.2346637437327	DOWN	-5.97585313220982	9.64778783813406e-09	UP	6.77698077506359	6.59941761182945e-11	DOWN	-0.190688234422659	0.914961550942268
P-hsa04024-2	cAMP signaling pathway: CACNA1C	FALSE	not common	not common	18.2337366141549	UP	0.351659224208125	0.809251330233789	UP	9.02200445896772	7.96908674631634e-18	UP	1.84257952328384	0.0905255990540144
P-hsa04919-39	Thyroid hormone signaling pathway: ESR1	FALSE	not common	not common	18.1854073387514	DOWN	-0.297502490361321	0.848884468392378	DOWN	-9.09497708701711	4.47055940388402e-18	DOWN	-1.50771834742178	0.171942147431154
P-hsa04550-17	Signaling pathways regulating pluripotency of stem cells: AKT3	FALSE	not common	not common	18.1811569284131	DOWN	-8.93869097811432	1.82793093974051e-17	UP	0.71275366878832	0.54348308956394	DOWN	-1.98696406039013	0.0663280454798457
P-hsa04062-42	Chemokine signaling pathway: PAK1	FALSE	not common	not common	18.1784485933862	UP	6.30042467019801	1.48853796339995e-09	UP	6.15265298305403	2.8932355645951e-09	DOWN	-1.57076960183123	0.153959917715195
P-hsa04662-16	B cell receptor signaling pathway: VAV3	FALSE	not common	not common	18.1599435245847	UP	3.36526612797005	0.00140644534130449	UP	1.34865624256351	0.216420208126293	UP	8.34229514306174	2.27319055617061e-15
P-hsa04976-59	Bile secretion: ABCB4	FALSE	not common	not common	18.1388817200927	DOWN	-4.8365643711359	3.5354075777758e-06	UP	7.4314768236707	9.15064593617008e-13	DOWN	-1.35199046391754	0.224505450100677
P-hsa04360-111	Axon guidance: RHOA***	FALSE	not common	not common	18.0800701264174	DOWN	-2.05077417893619	0.0576650777677533	DOWN	-7.90574597026047	3.46328442252312e-14	UP	3.71316611804671	0.000416417447098282
P-hsa05166-5	HTLV-I infection: SLC2A1	FALSE	not common	not common	18.0572541716006	DOWN	-0.115979477552857	0.97447803746436	UP	8.80997963376952	4.17414358301649e-17	UP	2.45822497684267	0.0215479670523164
P-hsa05010-50	Alzheimer's disease: ERN1	FALSE	not common	not common	18.0348451066794	DOWN	-3.49591042604024	0.000896437029272392	UP	8.35429453785703	1.31176633343197e-15	DOWN	-0.37084556003663	0.784835720374253
P-hsa05200-183	Pathways in cancer: BMP2	TRUE	bidirectional	BRCA UP	18.0241205080306	UP	4.89161512577494	2.73733317946734e-06	DOWN	-2.3562873588521	0.0249495579431993	DOWN	-7.07992643928497	1.38512537116859e-11
P-hsa05161-68	Hepatitis B: JUN	TRUE	bidirectional	BRCA UP	17.980981699646	UP	4.10370520403548	8.84628917783158e-05	DOWN	-7.19612664123114	4.40449601447349e-12	DOWN	-3.17151277258388	0.0026813963901101
P-hsa04024-60	cAMP signaling pathway: PDE3A	FALSE	not common	not common	17.969358447014	DOWN	-1.30490583108748	0.245138062597368	UP	8.54604915825643	3.1433552978151e-16	UP	2.6190690551093	0.0139263472157904
P-hsa04014-54	Ras signaling pathway: RHOA	FALSE	not common	not common	17.9507163533056	UP	0.237756245492837	0.892928809190176	DOWN	-0.48492128717285	0.703197877937962	DOWN	-9.27413344209186	1.78397695689052e-18
P-hsa04024-112	cAMP signaling pathway: GLI1	TRUE	unidirectional	ALL DOWN	17.9387603932261	DOWN	-4.97160581877001	1.87484795245973e-06	DOWN	-4.48473960531151	1.45386969560636e-05	DOWN	-5.72713791106336	4.22423388050994e-08
P-hsa05200-200	Pathways in cancer: FIGF	FALSE	not common	not common	17.9319241497752	DOWN	-1.65938768008898	0.13095706458542	UP	8.95660923391368	1.33024495462868e-17	UP	0.527886435240032	0.671452325985072
P-hsa05152-126	Tuberculosis: NOS2	FALSE	not common	not common	17.9063952992425	UP	0.789196934298139	0.509681728112616	UP	5.13505257151426	6.88865013824627e-07	DOWN	-7.28974896229372	3.53322732420381e-12
P-hsa05205-45 46	Proteoglycans in cancer: PAK1 FLNA	TRUE	unidirectional	ALL UP	17.8756223026659	UP	5.82582179497938	2.229601489447e-08	UP	4.41595518245544	1.97179078743652e-05	UP	4.88253081836852	3.02893315691776e-06
P-hsa04020-18	Calcium signaling pathway: ATP	FALSE	not common	not common	17.8413548906527	DOWN	-1.86536267984307	0.0863333333435703	UP	8.1371747166137	6.51256543694064e-15	DOWN	-3.18645428518842	0.00256279918517918
P-hsa04020-17	Calcium signaling pathway: NADH	FALSE	not common	not common	17.8413548906527	DOWN	-1.86536267984307	0.0863333333435703	UP	8.1371747166137	6.51256543694064e-15	DOWN	-3.18645428518842	0.00256279918517918
P-hsa04020-15	Calcium signaling pathway: Nicotinic acid adenine dinucleotide phosphate	FALSE	not common	not common	17.8413548906527	DOWN	-1.86536267984307	0.0863333333435703	UP	8.1371747166137	6.51256543694064e-15	DOWN	-3.18645428518842	0.00256279918517918
P-hsa05133-46	Pertussis: CFL1	TRUE	bidirectional	BRCA UP	17.7892814680484	UP	7.24024387468844	4.02583174966281e-12	DOWN	-2.69580623896549	0.00985704835197492	DOWN	-4.29805857317868	4.09370035087221e-05
P-hsa04012-40	ErbB signaling pathway: ELK1*	FALSE	not common	not common	17.7799890015222	DOWN	-7.05773982535447	1.34019589702954e-11	UP	5.45796935883558	1.32420571354668e-07	UP	0.163628066219259	0.935162603764554
P-hsa04740-13	Olfactory transduction: CNGA3	FALSE	not common	not common	17.7579304329553	DOWN	-0.0313001684718031	1	DOWN	-7.48053507840323	6.57875085019402e-13	UP	4.91007906311272	2.65415432144201e-06
P-hsa05169-29	Epstein-Barr virus infection: FCER2	FALSE	not common	not common	17.7453767968064	DOWN	-8.18169508655208	5.45282503727462e-15	UP	3.2472553899939	0.0017731208632118	DOWN	-1.46270450844424	0.185893074554092
P-hsa05160-85	Hepatitis C: BAD	TRUE	unidirectional	ALL UP	17.7049314693092	UP	3.5559054435133	0.000725365252696638	UP	7.14376985908543	6.20918563534841e-12	UP	3.69927933515246	0.000438002993612152
P-hsa05200-191	Pathways in cancer: CCND1*	FALSE	not common	not common	17.6969945109342	DOWN	-1.3777110561374	0.217263971778279	UP	9.00327257448814	9.24735919640308e-18	DOWN	-0.0697236765853183	1
P-hsa05200-203	Pathways in cancer: TGFA*	TRUE	bidirectional	BRCA DOWN	17.6838003676343	DOWN	-5.17896240109177	6.7745125424032e-07	UP	5.94939209408658	9.24629239380428e-09	UP	3.77482537017529	0.000330638934343892
P-hsa05142-36	Chagas disease (American trypanosomiasis): SMAD2	TRUE	unidirectional	ALL DOWN	17.5566568778089	DOWN	-5.98881736276533	8.99577349189012e-09	DOWN	-5.59790644691288	6.34729634316991e-08	DOWN	-2.98235833256438	0.00486089147056646
P-hsa05169-118	Epstein-Barr virus infection: MDM2	FALSE	not common	not common	17.5358535107056	UP	4.1008412864495	8.9444558099294e-05	UP	7.60971973772284	2.73697464141646e-13	UP	1.70659488568265	0.118938280841315
P-hsa05164-70	Influenza A: RNASEL	FALSE	not common	not common	17.510337511673	UP	4.93919826598463	2.18094231646966e-06	UP	7.35042924704884	1.57914847018476e-12	DOWN	-0.213110294879702	0.896593405787215
P-hsa05168-83	Herpes simplex infection: RNASEL	FALSE	not common	not common	17.510337511673	UP	4.93919826598463	2.18094231646966e-06	UP	7.35042924704884	1.57914847018476e-12	DOWN	-0.213110294879702	0.896593405787215
P-hsa05140-16	Leishmaniasis: STAT1	FALSE	not common	not common	17.4866584263118	DOWN	-4.34096876510388	3.28643164935725e-05	DOWN	-1.62061013262543	0.13162763184909	UP	7.51987913006512	7.53824022127909e-13
P-hsa04950-22	Maturity onset diabetes of the young: NR5A2	TRUE	bidirectional	KIRC DOWN	17.482414038919	UP	2.80092657708756	0.00843345851918751	DOWN	-5.80208675152345	2.09606765827518e-08	UP	5.87542714794647	1.86283677985174e-08
P-hsa04723-7	Retrograde endocannabinoid signaling: ITPR1	FALSE	not common	not common	17.35890379545	DOWN	-4.7540957251647	5.19496815958667e-06	DOWN	-7.43507749942776	8.94888894079464e-13	DOWN	-0.153776432837866	0.941334961524256
P-hsa04622-44	RIG-I-like receptor signaling pathway: MAPK8	FALSE	not common	not common	17.3436514511193	UP	8.52099919164263	4.40886200436707e-16	UP	0.953898726558348	0.39955338321579	UP	2.38809276673115	0.0257304404239999
P-hsa04015-18	Rap1 signaling pathway: CDH1	FALSE	not common	not common	17.2284163055848	DOWN	-4.04521304195186	0.000111758868136585	UP	7.53327449051689	4.58936097335072e-13	UP	1.72434384832503	0.115225658967576
P-hsa04024-62	cAMP signaling pathway: BAD	FALSE	not common	not common	17.1816372899092	UP	1.66490867373338	0.129563350758582	DOWN	-7.75499727056433	9.90675717526329e-14	DOWN	-3.65680999882404	0.000512801000301521
P-hsa05215-25	Prostate cancer: FOXO1	FALSE	not common	not common	17.1482537366768	DOWN	-8.83519476094826	4.04642569802554e-17	UP	0.919116025436618	0.417393105554131	DOWN	-0.932083552329959	0.420851954876657
P-hsa04520-4	Adherens junction: CTNND1	FALSE	not common	not common	17.1418796710394	UP	8.64349138992698	1.75734985272523e-16	UP	0.721924869931533	0.537688874830779	UP	1.91985827132326	0.0763362750494051
P-hsa05166-34 35 36	HTLV-I infection: MYC TRRAP KAT5	TRUE	bidirectional	KIRC UP	17.1409920781149	DOWN	-3.59122141302345	0.000639761247565591	UP	6.2081126581003	2.09809845766976e-09	DOWN	-4.7591724509088	5.3847336920712e-06
P-hsa04510-43	Focal adhesion: BAD	FALSE	not common	not common	17.1073533375614	DOWN	-4.00343817381197	0.000132484503796475	UP	7.77188126798771	8.81432669850565e-14	UP	0.532360976229371	0.668794100247003
P-hsa04550-67	Signaling pathways regulating pluripotency of stem cells: MYC*	TRUE	bidirectional	KIRC UP	17.0904632308451	DOWN	-6.25117339617255	1.98904565727994e-09	UP	5.34653259746803	2.35941012205307e-07	DOWN	-2.54007158530256	0.0173016921558475
P-hsa04913-12	Ovarian steroidogenesis: HSD3B1	FALSE	not common	not common	17.0817549740251	DOWN	-8.7231748434598	9.52426041106562e-17	DOWN	-0.402497088461908	0.759419293468308	UP	1.72752632513	0.114533418964763
P-hsa04014-63	Ras signaling pathway: TIAM1*	FALSE	not common	not common	17.0613009999252	UP	4.8733796472325	2.98592255009971e-06	UP	1.77870009893711	0.0957299721631579	DOWN	-6.95600997464294	3.03789338517151e-11
P-hsa04622-6	RIG-I-like receptor signaling pathway: NFKB1	TRUE	bidirectional	LUAD DOWN	17.0214835062194	UP	2.74849911130865	0.00979692819042364	UP	7.53568799865185	4.5185429461924e-13	DOWN	-3.24100190849486	0.00214994853345672
P-hsa04261-62	Adrenergic signaling in cardiomyocytes: BCL2	FALSE	not common	not common	17.0061933333096	DOWN	-4.14500333386823	7.48139060603451e-05	UP	7.58097702846569	3.31946816796705e-13	DOWN	-0.974700403095139	0.396968312164824
P-hsa04612-39	Antigen processing and presentation: PSME3	FALSE	not common	not common	16.9999788693115	UP	2.66604573977448	0.0123555575063732	UP	8.39003969781601	1.00430953700414e-15	DOWN	-0.342443404096698	0.805918066404694
P-hsa04917-31	Prolactin signaling pathway: GALT	FALSE	not common	not common	16.8838581067116	DOWN	-2.29909056177997	0.0323656253970415	UP	8.47062404912682	5.53669753912122e-16	UP	0.449807643383858	0.729133437542982
P-hsa05205-188	Proteoglycans in cancer: TNF	FALSE	not common	not common	16.8374439259385	DOWN	-1.66714178000835	0.129058229362545	UP	0.935116516129876	0.409002211332686	DOWN	-8.6245964903516	2.75451272500171e-16
P-hsa05231-60	Choline metabolism in cancer: PRKCA	TRUE	unidirectional	ALL DOWN	16.7909639467176	DOWN	-7.76445551014923	1.11727358823562e-13	DOWN	-2.93140680478362	0.00490854027577097	DOWN	-2.33471710720387	0.0295069257306331
P-hsa04722-35	Neurotrophin signaling pathway: FOXO3	TRUE	bidirectional	KIRC UP	16.7361326200188	DOWN	-4.97796757281072	1.82075966895353e-06	UP	3.30014335137226	0.001487997207217	DOWN	-6.05545868913194	6.77661243134992e-09
P-hsa04010-134	MAPK signaling pathway: ATF4*	FALSE	not common	not common	16.7320894011621	DOWN	-0.623278509340638	0.618014411103254	UP	8.14564191127181	6.15172051481561e-15	DOWN	-2.98122819060209	0.00487433480745967
P-hsa04920-3	Adipocytokine signaling pathway: 9-cis-Retinoic acid	FALSE	not common	not common	16.6838830114215	DOWN	-2.42655658940037	0.0235579220325595	DOWN	-1.4362711101047	0.185752493877731	DOWN	-8.24082889950594	4.73200657271698e-15
P-hsa04210-59	Apoptosis: PMAIP1	FALSE	not common	not common	16.6790209342708	UP	4.82617694722849	3.71381985303429e-06	UP	0.230503589735123	0.891255037904626	UP	7.20041456205471	6.32639416089671e-12
P-hsa04330-19	Notch signaling pathway: DTX2	TRUE	unidirectional	ALL UP	16.614746032885	UP	5.96997110121011	9.95611793357965e-09	UP	5.1994792611473	4.99158564033219e-07	UP	2.98023362568827	0.00488568409151973
P-hsa05215-34	Prostate cancer: BAD	TRUE	unidirectional	ALL UP	16.5582664630626	UP	2.99473419026117	0.00468732867257696	UP	7.07953380085893	9.45548606199647e-12	UP	3.60216231385443	0.000623913278968088
P-hsa04151-4	PI3K-Akt signaling pathway: RPS6	FALSE	not common	not common	16.4629628089775	UP	1.38638638756103	0.213983939149109	UP	8.42194182786852	7.96069120230207e-16	UP	1.41475441300018	0.202164728666796
P-hsa05210-39	Colorectal cancer: BAD	FALSE	not common	not common	16.4483370909146	UP	5.66596322285393	5.33093866133031e-08	DOWN	-6.05392766770217	5.06967386928394e-09	DOWN	-1.65352996789447	0.131789041244107
P-hsa04390-59	Hippo signaling pathway: SERPINE1	FALSE	not common	not common	16.4420573230782	DOWN	-3.10391192794657	0.00332559068163149	UP	7.89411226318434	3.71505191327599e-14	DOWN	-1.18123644777248	0.292488572003859
P-hsa04919-49	Thyroid hormone signaling pathway: ACTB	FALSE	not common	not common	16.3696779319048	UP	7.71449950859643	1.58634373133281e-13	UP	3.32739630465587	0.00135536995552698	DOWN	-1.4251765052111	0.198548648490703
P-hsa04064-97	NF-kappa B signaling pathway: PLCG2	TRUE	bidirectional	KIRC UP	16.2619361607191	DOWN	-2.25885530421833	0.0356253407315115	UP	7.79678693746908	7.40145750325401e-14	DOWN	-2.47221075165095	0.0207485352782585
P-hsa04071-68	Sphingolipid signaling pathway: NFKB1	FALSE	not common	not common	16.2402727394228	DOWN	-1.85241825286892	0.0887380078219204	UP	2.53658872598399	0.0154375637734756	DOWN	-7.93651488321434	4.19796560023872e-14
P-hsa04726-39	Serotonergic synapse: CACNA1C	FALSE	not common	not common	16.2398212376599	DOWN	-7.025739728803	1.64016754946989e-11	DOWN	-4.70225029441076	5.49046761773959e-06	UP	0.578294712718093	0.639265196026267
P-hsa05150-66	Staphylococcus aureus infection: IL10	FALSE	not common	not common	16.1803101759464	UP	0.127813974662701	0.964974480817957	UP	7.9910596467669	1.873834587743e-14	DOWN	-3.07480959973008	0.00365125932432062
P-hsa04722-85	Neurotrophin signaling pathway: BAX	TRUE	unidirectional	ALL DOWN	16.1555735297439	DOWN	-4.86963943205381	3.03393691081575e-06	DOWN	-5.26120958657244	3.65186433654934e-07	DOWN	-4.19483326395158	6.30819774615734e-05
P-hsa04071-66	Sphingolipid signaling pathway: D-myo-Inositol 1,4,5-trisphosphate	FALSE	not common	not common	16.1408246202114	UP	0.0550303427727771	1	UP	4.92968038508512	1.87343033533121e-06	DOWN	-6.91829677257018	3.85956075307894e-11
P-hsa04720-32	Long-term potentiation: ITPR1	FALSE	not common	not common	16.1324154106176	DOWN	-5.14694317068011	7.94632406995495e-07	DOWN	-6.29526747828968	1.25645705214781e-09	DOWN	-1.93534154669328	0.0738364298183564
P-hsa04727-8	GABAergic synapse: ADCY1	FALSE	not common	not common	16.0518291479427	UP	1.32712145709524	0.237097888193917	DOWN	-6.79393430029318	5.93893845845191e-11	DOWN	-4.72504896538998	6.30281206129778e-06
P-hsa04727-26	GABAergic synapse: KCNJ6	FALSE	not common	not common	16.0506490931584	UP	6.03516951853863	6.91871952223194e-09	DOWN	-5.34201378883366	2.40435821690927e-07	UP	2.0818178270945	0.0534965790433179
P-hsa05032-81	Morphine addiction: KCNJ6	FALSE	not common	not common	16.0506490931584	UP	6.03516951853863	6.91871952223194e-09	DOWN	-5.34201378883366	2.40435821690927e-07	UP	2.0818178270945	0.0534965790433179
P-hsa05032-91	Morphine addiction: KCNJ6**	FALSE	not common	not common	16.0506490931584	UP	6.03516951853863	6.91871952223194e-09	DOWN	-5.34201378883366	2.40435821690927e-07	UP	2.0818178270945	0.0534965790433179
P-hsa05032-85	Morphine addiction: KCNJ6*	FALSE	not common	not common	16.0506490931584	UP	6.03516951853863	6.91871952223194e-09	DOWN	-5.34201378883366	2.40435821690927e-07	UP	2.0818178270945	0.0534965790433179
P-hsa04520-73	Adherens junction: PARD3	TRUE	bidirectional	LUAD UP	16.0400654600856	DOWN	-2.74497298377539	0.00987632260867897	DOWN	-6.80010939428881	5.72806835799018e-11	UP	3.96203468269546	0.000161187432961505
P-hsa04151-101	PI3K-Akt signaling pathway: PKN3	TRUE	bidirectional	LUAD DOWN	16.0291841096795	UP	2.63974450926674	0.0132784820915058	UP	5.58014283644611	6.96668100142381e-08	DOWN	-5.56328271192634	1.01074523110994e-07
P-hsa05150-13	Staphylococcus aureus infection: C5AR1	FALSE	not common	not common	16.0207703401126	UP	1.54035611541831	0.164922689439716	UP	8.40358053154607	9.11502607502458e-16	DOWN	-0.586507073562504	0.634149032658623
P-hsa05032-30	Morphine addiction: ADORA1	FALSE	not common	not common	15.9882153096821	DOWN	-2.94613488134127	0.00544083471230487	DOWN	-7.97378257744957	2.12358245280914e-14	UP	0.225460631974073	0.889303722519912
P-hsa04668-116	TNF signaling pathway: PGAM5	FALSE	not common	not common	15.9730968393864	UP	1.98885573260714	0.0663485754850378	UP	8.09059922203164	9.11935204203281e-15	UP	1.49432302109552	0.175835904199094
P-hsa04015-27	Rap1 signaling pathway: RALA	TRUE	bidirectional	BRCA UP	15.9580479192738	UP	6.9499105475714	2.66369263982991e-11	DOWN	-3.73063189287658	0.000317068205786819	DOWN	-2.64280014562676	0.0130411280214248
P-hsa04350-11	TGF-beta signaling pathway: SMAD4*	TRUE	bidirectional	BRCA DOWN	15.8921586341107	DOWN	-3.67683101091736	0.000469801485399991	UP	4.40331273219276	2.07912539231337e-05	UP	5.93814962438956	1.31233981323894e-08
P-hsa05220-22	Chronic myeloid leukemia: CDKN1B	TRUE	unidirectional	ALL UP	15.8706070116948	UP	4.22644155912456	5.3544686018286e-05	UP	6.0125002774038	6.44237257748582e-09	UP	3.73106303470137	0.00039050868916421
P-hsa04310-57	Wnt signaling pathway: SIAH1	FALSE	not common	not common	15.8665117239467	UP	0.369922093775461	0.795448511693425	UP	7.92240482631384	3.0723249674487e-14	UP	2.93667835773283	0.00556428057471475
P-hsa04620-20	Toll-like receptor signaling pathway: IFNB1*	TRUE	unidirectional	ALL UP	15.8549535462218	UP	5.72777452387195	3.82433366624632e-08	UP	4.27322852907863	3.60116674919061e-05	UP	4.07809027444726	0.000101402235192902
P-hsa05205-113	Proteoglycans in cancer: TP53	FALSE	not common	not common	15.8382417644638	UP	1.07700374223042	0.345047997191175	DOWN	-8.23177689549897	3.25637642503087e-15	UP	1.66431336641691	0.12916477300955
P-hsa05217-22	Basal cell carcinoma: LEF1	FALSE	not common	not common	15.8294852065018	DOWN	-7.21387998628889	4.81014182143551e-12	DOWN	-1.26025780844605	0.250107511254076	DOWN	-4.03020809126201	0.000123092083994345
P-hsa05205-22	Proteoglycans in cancer: PPP1R12A	TRUE	bidirectional	KIRC UP	15.8192500198099	DOWN	-2.73451582861851	0.0101745332263111	UP	7.55375357584499	3.99733367953976e-13	DOWN	-2.23618418248869	0.0372790837847176
P-hsa04919-11	Thyroid hormone signaling pathway: CTNNB1	FALSE	not common	not common	15.7845031297696	DOWN	-3.59649569168048	0.000627789697707292	DOWN	-7.60641673090889	2.79766378475289e-13	DOWN	-0.163707900800065	0.935162603764554
P-hsa04015-92	Rap1 signaling pathway: Calcium cation*	FALSE	not common	not common	15.7831299633587	DOWN	-0.99327358690021	0.389047926734814	UP	8.39685954131	9.56431869172603e-16	UP	0.893568805232906	0.442805420141478
P-hsa04064-134	NF-kappa B signaling pathway: CCL21	TRUE	unidirectional	ALL DOWN	15.729801203133	DOWN	-6.9243396258048	3.12748081336252e-11	DOWN	-2.7300747203184	0.00893920770499368	DOWN	-3.5830776979896	0.000666354144111929
P-hsa04919-42	Thyroid hormone signaling pathway: SLC2A1	FALSE	not common	not common	15.7229910103737	UP	2.57384245481607	0.0159174329131235	DOWN	-1.43881568581375	0.1849881590996	UP	7.8746076135677	6.42675935050398e-14
P-hsa05200-217	Pathways in cancer: E2F1*	FALSE	not common	not common	15.5444873153533	UP	0.827859477941348	0.487054845295211	UP	8.33475251576631	1.5142759710984e-15	UP	0.993418791783898	0.387016778805577
P-hsa04976-37	Bile secretion: ABCB11	FALSE	not common	not common	15.4968762166418	DOWN	-7.75132177918033	1.22607077440506e-13	UP	3.03645839909173	0.00353169933204613	DOWN	-0.43964543359492	0.735570764275017
P-hsa04360-20	Axon guidance: ROCK1	FALSE	not common	not common	15.4541657298069	DOWN	-0.135357536608787	0.959950068092819	DOWN	-0.0529559828318749	1	UP	8.58684607896622	3.66088095096623e-16
P-hsa05211-22	Renal cell carcinoma: TGFA	TRUE	bidirectional	BRCA DOWN	15.4376073269031	DOWN	-5.89469805733338	1.51764843772008e-08	UP	4.50494821999201	1.33457190075367e-05	UP	3.29447722542004	0.001802517638729
P-hsa05161-188	Hepatitis B: IFNB1	TRUE	unidirectional	ALL UP	15.4022129280624	UP	5.69091309553439	4.68192477064286e-08	UP	4.21470431231268	4.62340359414427e-05	UP	3.92955194016192	0.000182978788125887
P-hsa04950-5	Maturity onset diabetes of the young: GCK	TRUE	unidirectional	ALL DOWN	15.2976088234971	DOWN	-3.67418990366137	0.000473654834996552	DOWN	-6.19867908666561	2.20981080613973e-09	DOWN	-3.67383821808648	0.000481475385433886
P-hsa05161-207	Hepatitis B: CDK2	TRUE	bidirectional	KIRC DOWN	15.2887002460254	UP	4.24225685284808	5.0212722859051e-05	DOWN	-5.59729347538902	6.35557560180825e-08	UP	3.96177500746534	0.000161187432961505
P-hsa05161-219	Hepatitis B: CDK2*	TRUE	bidirectional	KIRC DOWN	15.2887002460254	UP	4.24225685284808	5.0212722859051e-05	DOWN	-5.59729347538902	6.35557560180825e-08	UP	3.96177500746534	0.000161187432961505
P-hsa04662-35	B cell receptor signaling pathway: CD79B	FALSE	not common	not common	15.2529741338711	DOWN	-3.23586732937563	0.00217509096242241	UP	7.20388105676588	4.19050792722223e-12	UP	2.02244995803656	0.0612747828915793
P-hsa04064-55	NF-kappa B signaling pathway: CXCL12	FALSE	not common	not common	15.172287670775	DOWN	-4.43217305003962	2.21104463530543e-05	DOWN	-0.856821239195035	0.453276832388241	DOWN	-6.83086399155905	6.71044424031781e-11
P-hsa05145-4 5	Toxoplasmosis: MAP3K7 TAB1	FALSE	not common	not common	15.1613626640396	UP	1.14974499023365	0.309893732299867	UP	7.5969506857708	2.97850355343666e-13	DOWN	-2.83750387152085	0.00747182006802795
P-hsa05200-75	Pathways in cancer: MAPK8	FALSE	not common	not common	15.1373332731576	UP	3.78963928831563	0.000308129410486444	UP	6.91122630046531	2.82331707033641e-11	DOWN	-1.87783993763739	0.0837864776916242
P-hsa05130-55	Pathogenic Escherichia coli infection: ACTB	FALSE	not common	not common	15.0818792143938	UP	5.18357867558777	6.62342417685218e-07	UP	6.14471215705528	3.01929704434815e-09	DOWN	-0.943893509487822	0.414125921987685
P-hsa04971-39	Gastric acid secretion: EZR	FALSE	not common	not common	15.0776926699061	UP	2.08525234336877	0.053337439512675	UP	5.02549336458387	1.18148321820113e-06	DOWN	-5.93598016942282	1.32692907187585e-08
P-hsa04064-94	NF-kappa B signaling pathway: BCL2L1*	FALSE	not common	not common	15.0508961923625	UP	0.113621568881577	0.974803026619752	UP	3.74600076414436	0.000299416531987821	DOWN	-7.31238122374128	3.04727163048101e-12
P-hsa04620-29	Toll-like receptor signaling pathway: CXCL8	FALSE	not common	not common	14.9826903795885	DOWN	-5.13277879966446	8.52271866445059e-07	UP	1.10543939107765	0.319734119982533	DOWN	-6.15670510799108	3.81893723471995e-09
P-hsa04621-28	NOD-like receptor signaling pathway: CASP8	FALSE	not common	not common	14.9416252547414	UP	2.56891290074265	0.0161299294810912	UP	7.71669810139002	1.29543213747936e-13	UP	0.721904219166509	0.547428803936711
P-hsa04211-39	Longevity regulating pathway - mammal: TP53*	TRUE	unidirectional	ALL UP	14.9033209844275	UP	4.35320408391383	3.11641139884745e-05	UP	5.39625706223537	1.82985269125682e-07	UP	3.88256565224685	0.000219082709385464
P-hsa04660-14	T cell receptor signaling pathway: NFKB1	TRUE	bidirectional	LUAD DOWN	14.9000815977597	UP	2.68311361003115	0.0117985606079014	UP	7.03604707444697	1.2559642003488e-11	DOWN	-2.79324013925799	0.0084939985533842
P-hsa04727-47	GABAergic synapse: CACNA1A*	TRUE	bidirectional	BRCA UP	14.8005606965356	UP	2.64992500321869	0.0129107431683844	DOWN	-4.37982719161821	2.29637811172324e-05	DOWN	-6.09790615170996	5.33881444664169e-09
P-hsa04912-14	GnRH signaling pathway: ATF4	TRUE	bidirectional	BRCA DOWN	14.7934923803437	DOWN	-2.24409945977912	0.0369479864949562	UP	7.43375399234719	9.01937284534291e-13	UP	2.12689291464134	0.0482770219575607
P-hsa05014-2	Amyotrophic lateral sclerosis (ALS): SLC1A2	FALSE	not common	not common	14.7507674875822	UP	1.14978837823701	0.309893732299867	DOWN	-0.0518325671141185	1	DOWN	-8.21321197509809	5.72822108695782e-15
P-hsa04650-15	Natural killer cell mediated cytotoxicity: TNF	FALSE	not common	not common	14.7370941208136	UP	1.79134688697596	0.100781337746456	UP	7.0456628422233	1.17985895288289e-11	DOWN	-3.34287128488731	0.00154062127248551
P-hsa05152-77	Tuberculosis: IL12A	FALSE	not common	not common	14.7285612412075	DOWN	-0.184041984862077	0.928064044898316	UP	7.27634190453031	2.59680697564296e-12	DOWN	-3.54066022213122	0.000775213201892347
P-hsa04015-11	Rap1 signaling pathway: RAC1	FALSE	not common	not common	14.6995723466569	UP	7.29102593958289	2.883295814547e-12	DOWN	-3.09765825082916	0.00291128730714088	DOWN	-1.3158041500286	0.23793230606829
P-hsa04022-60	cGMP-PKG signaling pathway: TRPC6*	TRUE	bidirectional	KIRC UP	14.6662207777457	DOWN	-3.00775138448495	0.00450968231462089	UP	6.71143706832004	9.95581372761133e-11	DOWN	-2.98686457731273	0.00480348591891151
P-hsa04917-71	Prolactin signaling pathway: CCND1*	FALSE	not common	not common	14.6156014509105	DOWN	-1.58151082396151	0.152813329661242	DOWN	-6.56521262732711	2.45611680870846e-10	DOWN	-4.18890633978046	6.456368515496e-05
P-hsa05223-22	Non-small cell lung cancer: BAD*	FALSE	not common	not common	14.5895311974909	UP	5.16692210051185	7.1897540896528e-07	UP	5.71683075391266	3.34364363595667e-08	DOWN	-1.76124440203383	0.10703723259963
P-hsa04210-61	Apoptosis: APAF1	FALSE	not common	not common	14.5347530488678	DOWN	-3.42949340260094	0.00113150145786011	UP	7.02751178564365	1.32571403895953e-11	UP	1.4366387024855	0.19459971456108
P-hsa05321-83	Inflammatory bowel disease (IBD): IL2	FALSE	not common	not common	14.5085649026193	DOWN	-0.807690814565383	0.498563535215655	UP	7.46704696573749	7.20663308466028e-13	DOWN	-2.78777181863872	0.00862943224813273
P-hsa04210-70	Apoptosis: CFLAR*	FALSE	not common	not common	14.3679711752248	DOWN	-1.13208367468812	0.317503200100257	UP	4.76915943925867	4.02810812193907e-06	DOWN	-6.18048610413929	3.35103973103983e-09
P-hsa04211-51	Longevity regulating pathway - mammal: NFKB1	FALSE	not common	not common	14.3629277767017	UP	6.41452544797091	7.55151572143013e-10	UP	4.06125277968663	8.73650352096641e-05	UP	1.99152460054952	0.0657204264437177
P-hsa04750-7	Inflammatory mediator regulation of TRP channels: TRPV1	FALSE	not common	not common	14.3496525528838	DOWN	-1.31503111619349	0.241570002269447	UP	5.77695239972537	2.40499354529854e-08	UP	5.16767565860871	7.69467766097333e-07
P-hsa04750-58	Inflammatory mediator regulation of TRP channels: TRPV1**	FALSE	not common	not common	14.3496525528838	DOWN	-1.31503111619349	0.241570002269447	UP	5.77695239972537	2.40499354529854e-08	UP	5.16767565860871	7.69467766097333e-07
P-hsa05205-238	Proteoglycans in cancer: ITGAV*	FALSE	not common	not common	14.3255287429241	UP	1.50772848854355	0.17526635670934	DOWN	-5.48185006050824	1.17060184814734e-07	UP	5.40534695316232	2.30336803182191e-07
P-hsa04014-33	Ras signaling pathway: BCL2L1	TRUE	unidirectional	ALL DOWN	14.303791454175	DOWN	-3.18794105659814	0.0025423242656486	DOWN	-5.17554123513584	5.62833826466947e-07	DOWN	-4.8529477617973	3.47214198457749e-06
P-hsa04920-37	Adipocytokine signaling pathway: IRS1	TRUE	unidirectional	ALL UP	14.2962442793122	UP	2.20533294688558	0.0404747680310425	UP	3.57539761433374	0.0005641695116318	UP	6.63890955570973	2.21391923224267e-10
P-hsa04340-31	Hedgehog signaling pathway: GLI1***	TRUE	bidirectional	KIRC UP	14.2857795664057	DOWN	-5.68249453188531	4.89412450733972e-08	UP	4.76387758049336	4.12726384704885e-06	DOWN	-2.38972590399045	0.0256379361043628
P-hsa05200-173	Pathways in cancer: CCNA1	FALSE	not common	not common	14.2817522034692	DOWN	-1.82360485240372	0.0941095883556099	DOWN	-3.83060674791977	0.000217021403750887	DOWN	-6.61483827693662	2.55924219691394e-10
P-hsa05221-16	Acute myeloid leukemia: CCNA1	FALSE	not common	not common	14.2817522034692	DOWN	-1.82360485240372	0.0941095883556099	DOWN	-3.83060674791977	0.000217021403750887	DOWN	-6.61483827693662	2.55924219691394e-10
P-hsa05217-3	Basal cell carcinoma: GLI1	TRUE	bidirectional	KIRC UP	14.2437442034501	DOWN	-6.37793135294157	9.40484060488976e-10	UP	2.9747764315915	0.00429319207520478	DOWN	-3.36833033558756	0.00141294144035855
P-hsa04261-15 16	Adrenergic signaling in cardiomyocytes: ACTC1 TPM1	FALSE	not common	not common	14.1822173162165	UP	0.267081493399564	0.87109766305042	DOWN	-1.50547922875346	0.163868813159745	DOWN	-7.92264134373922	4.60489272575006e-14
P-hsa05160-8	Hepatitis C: NFKB1	TRUE	bidirectional	LUAD DOWN	14.17131550282	UP	2.30936484340139	0.0315801874714147	UP	6.14701463003246	2.98498040050523e-09	DOWN	-4.16396302069101	7.15036662577151e-05
P-hsa04740-39	Olfactory transduction: PRKG1*	FALSE	not common	not common	14.1705748836116	DOWN	-0.558893276864095	0.663031561002429	UP	1.40842567330811	0.195018458773158	DOWN	-7.90472863316963	5.22173835170901e-14
P-hsa04668-128	TNF signaling pathway: CHUK*	FALSE	not common	not common	14.1504108704708	UP	1.87285442663962	0.0850818502166611	UP	7.58179954256337	3.30480540700777e-13	DOWN	-1.28005789711741	0.251539647660778
P-hsa04022-63	cGMP-PKG signaling pathway: 3,5-Cyclic AMP	FALSE	not common	not common	14.1467834171385	DOWN	-1.26716116327818	0.259085242273615	DOWN	-3.65513592489642	0.000421147511441726	DOWN	-6.83545547429222	6.5364173722306e-11
P-hsa04024-7	cAMP signaling pathway: TNNI3	TRUE	unidirectional	ALL UP	14.1315110073914	UP	6.09523709113058	4.93160946053285e-09	UP	3.17273746904373	0.002271959673002	UP	3.58642533137003	0.000659325190800304
P-hsa05161-194	Hepatitis B: TNF*	FALSE	not common	not common	14.1164174945847	UP	0.764430090340063	0.523989888604319	UP	4.16197939120315	5.75430482994039e-05	DOWN	-6.61675910744711	2.53668568404436e-10
P-hsa05031-11	Amphetamine addiction: GRIN3A	FALSE	not common	not common	14.0300643190808	UP	1.49428989183781	0.178608472508918	UP	4.5081699546505	1.3174848958229e-05	UP	6.14946138719764	3.96540763143392e-09
P-hsa05031-54	Amphetamine addiction: GRIN3A*	FALSE	not common	not common	14.0300643190808	UP	1.49428989183781	0.178608472508918	UP	4.5081699546505	1.3174848958229e-05	UP	6.14946138719764	3.96540763143392e-09
P-hsa05034-7	Alcoholism: GRIN3A	FALSE	not common	not common	14.0300643190808	UP	1.49428989183781	0.178608472508918	UP	4.5081699546505	1.3174848958229e-05	UP	6.14946138719764	3.96540763143392e-09
P-hsa05132-41	Salmonella infection: ACTB*	FALSE	not common	not common	13.9639124193594	UP	7.13417728626309	8.11582246628373e-12	UP	2.39270423844787	0.0227404662493929	DOWN	-2.04013955594855	0.058878347509441
P-hsa04210-86	Apoptosis: BCL2L11	FALSE	not common	not common	13.9452277213243	DOWN	-7.13948328478906	7.84359903397064e-12	UP	2.73836599318485	0.00872606151901892	DOWN	-1.52981375271041	0.165744297476465
P-hsa04670-45	Leukocyte transendothelial migration: PXN	FALSE	not common	not common	13.9321169333784	DOWN	-4.72956541569904	5.79421973121345e-06	UP	0.41539032775106	0.750305289515267	DOWN	-6.21917926313669	2.68936730550177e-09
P-hsa04932-95	Non-alcoholic fatty liver disease (NAFLD): IL1A	FALSE	not common	not common	13.9009262395101	UP	0.304759006642504	0.84425895609757	UP	3.76168390442566	0.0002828050455263	DOWN	-6.86954678726579	5.26151736759354e-11
P-hsa03460-16 49	Fanconi anemia pathway: FANCM C19orf40	FALSE	not common	not common	13.8786266457455	UP	5.71785582837891	4.03772729903518e-08	DOWN	-1.14555825360657	0.300923604252582	UP	5.09574057956688	1.08837906487988e-06
P-hsa04660-26	T cell receptor signaling pathway: GRB2	FALSE	not common	not common	13.8017392611305	UP	1.49474382049102	0.178608472508918	UP	7.51148025732538	5.33045045802727e-13	UP	1.52891349544464	0.165803875586964
P-hsa04933-30	AGE-RAGE signaling pathway in diabetic complications: CXCL8	FALSE	not common	not common	13.6762987996868	DOWN	-1.55434775087769	0.160650039816223	UP	1.91544272422217	0.0713396275428872	DOWN	-7.38736866835102	1.83860995993611e-12
P-hsa05160-58	Hepatitis C: EIF3E	TRUE	bidirectional	BRCA DOWN	13.641805357599	DOWN	-4.37320800305912	2.85749857629856e-05	UP	3.66235460651063	0.000410036264795355	UP	4.97523486946435	1.94709082863842e-06
P-hsa05215-22	Prostate cancer: 2-Amino-1-methyl-6-phenylimidazo[4,5-b]pyridine	FALSE	not common	not common	13.6197186958959	DOWN	-4.60416451392152	1.03171184954731e-05	DOWN	-5.91736503253713	1.10819220828198e-08	UP	1.39100270936331	0.209946070531704
P-hsa04724-5 71	Glutamatergic synapse: GRIN3A DLG4	FALSE	not common	not common	13.6141987752942	UP	1.23852883263992	0.270208210436055	UP	4.36815506190061	2.41643932010488e-05	UP	6.16173116680277	3.72329045586332e-09
P-hsa04066-49	HIF-1 signaling pathway: EPO	FALSE	not common	not common	13.5759909472067	UP	3.74412813649901	0.000364993788688252	UP	6.35640453179798	8.75774506729022e-10	UP	1.88209472855938	0.0830484044093335
P-hsa04340-20 22	Hedgehog signaling pathway: GLI1 SUFU*	FALSE	not common	not common	13.5303560678916	DOWN	-5.0334382373955	1.38796180484467e-06	UP	1.58497634424587	0.14087346304313	DOWN	-5.48609648612121	1.50812405966534e-07
P-hsa05161-48	Hepatitis B: STAT1	FALSE	not common	not common	13.5144976108958	UP	3.92038895182775	0.000185139029988818	DOWN	-6.13054240816239	3.27990984969425e-09	DOWN	-2.10903431137836	0.0503665946515762
P-hsa04210-69	Apoptosis: PTPN13	FALSE	not common	not common	13.5111531365412	DOWN	-1.12469751220782	0.320703458872391	DOWN	-0.450097886926334	0.725853988469629	DOWN	-7.77227475511169	1.3240180219747e-13
P-hsa05200-194	Pathways in cancer: BCL2	FALSE	not common	not common	13.4560581324348	DOWN	-2.10055978765168	0.0515797061638244	UP	3.24081827966357	0.00181153756772953	DOWN	-6.55163726582554	3.74468721338046e-10
P-hsa04024-111	cAMP signaling pathway: JUN	FALSE	not common	not common	13.4387326026118	DOWN	-5.75362887555353	3.32766557875361e-08	DOWN	-5.0413789311886	1.09427758983158e-06	DOWN	-0.0393381833511678	1
P-hsa04724-52	Glutamatergic synapse: CACNA1A	TRUE	bidirectional	BRCA DOWN	13.4294571245827	DOWN	-5.9335588506921	1.22290277402155e-08	UP	3.47085344128012	0.00082304662172731	UP	3.07058099451512	0.00369595291263875
P-hsa05166-53 146	HTLV-I infection: CREB1 CRTC2	FALSE	not common	not common	13.4064037449271	DOWN	-0.426000574750112	0.756966322639441	DOWN	-2.64375898167911	0.0114132296354658	DOWN	-7.25146084169562	4.54057849621559e-12
P-hsa04010-14	MAPK signaling pathway: MAPT	FALSE	not common	not common	13.3508099250942	UP	0.203557656798477	0.914123843855501	UP	6.17640777548374	2.52073929673546e-09	DOWN	-4.47383353200836	1.93489401537089e-05
P-hsa04913-40	Ovarian steroidogenesis: HSD17B1	FALSE	not common	not common	13.3401259004021	DOWN	-7.02520218030618	1.64335590725141e-11	UP	2.01295915743474	0.0576901837310177	DOWN	-2.12785602754888	0.0481992800011121
P-hsa04024-25	cAMP signaling pathway: CFTR	FALSE	not common	not common	13.3355234144989	DOWN	-7.44057895289034	1.04556408760741e-12	UP	1.22953084127855	0.262326481567256	DOWN	-1.51994312318009	0.168377402550398
P-hsa04340-14	Hedgehog signaling pathway: PTCH1	FALSE	not common	not common	13.3346599407786	DOWN	-2.47636535958796	0.0206403064813018	DOWN	-7.25702349595267	2.95379529876431e-12	UP	0.40799785899698	0.759003030222922
P-hsa04668-38	TNF signaling pathway: CEBPB	FALSE	not common	not common	13.3269878803913	UP	1.95560599108221	0.0712198464412622	UP	7.47833495216201	6.6713697848083e-13	UP	0.0866715471545183	0.991279288986071
P-hsa05212-14	Pancreatic cancer: MAPK1	FALSE	not common	not common	13.2943465081707	UP	3.21827831427689	0.00230023108907818	DOWN	-6.94602509964527	2.25944271120371e-11	UP	0.104482021181269	0.976968717810378
P-hsa04742-49	Taste transduction: HTR1A	TRUE	unidirectional	ALL UP	13.2674336973489	UP	3.8702791649073	0.000225447257885429	UP	5.05173802221031	1.0418340231098e-06	UP	3.86965641602441	0.00022999732569302
P-hsa05205-400	Proteoglycans in cancer: ITGA2*	FALSE	not common	not common	13.2574539072396	DOWN	-7.07574694532895	1.19200026685014e-11	UP	2.21060570063146	0.0359696051190092	DOWN	-1.66556082253886	0.128924074609428
P-hsa05014-54	Amyotrophic lateral sclerosis (ALS): PPP3CA	TRUE	unidirectional	ALL DOWN	13.217077206295	DOWN	-5.27140629043462	4.23507082183725e-07	DOWN	-4.11963767043426	6.86789353672167e-05	DOWN	-3.25007469655968	0.00208563589125477
P-hsa04152-62	AMPK signaling pathway: EIF4EBP1	FALSE	not common	not common	13.1941964065099	UP	5.52832360328189	1.11790543803246e-07	UP	4.98057475534431	1.46934836452454e-06	UP	0.988699243931721	0.389290692064811
P-hsa05321-81	Inflammatory bowel disease (IBD): IL13	TRUE	bidirectional	KIRC UP	13.1609944906747	DOWN	-2.77218713623258	0.00915058564495345	UP	5.35115788735573	2.30484589867987e-07	DOWN	-4.35149544819282	3.27276365121733e-05
P-hsa04340-49	Hedgehog signaling pathway: CCND1	TRUE	unidirectional	ALL UP	13.0645863643388	UP	6.32878926531295	1.2596079751051e-09	UP	2.6596678730417	0.0109098898146562	UP	2.89675788902759	0.00627130388029687
P-hsa05222-35	Small cell lung cancer: NOS2	FALSE	not common	not common	13.0603081032019	UP	0.171794661760126	0.935774629510612	UP	3.34189124928894	0.00129078877752634	DOWN	-6.81929822568269	7.20552126682478e-11
P-hsa05161-125	Hepatitis B: CDKN1A	TRUE	bidirectional	KIRC UP	13.0587916553168	DOWN	-2.16872852594163	0.043975559447682	UP	4.71894228142657	5.07818187288046e-06	DOWN	-5.30210430714085	3.91100757990104e-07
P-hsa04014-97	Ras signaling pathway: PAK4	FALSE	not common	not common	12.9569570001679	UP	5.03145268245188	1.40020505742807e-06	DOWN	-0.0617412331915687	1	DOWN	-5.61022670405023	7.88590228566287e-08
P-hsa04310-20	Wnt signaling pathway: MAPK8	FALSE	not common	not common	12.9104948546687	UP	1.62340831037175	0.140782096277095	DOWN	-4.84907630846452	2.76174750869662e-06	DOWN	-5.34422946838455	3.16062958430718e-07
P-hsa05223-37	Non-small cell lung cancer: CCND1*	FALSE	not common	not common	12.8652030688801	UP	4.87058825589877	3.02341076771556e-06	UP	5.15803161164576	6.13832921488968e-07	DOWN	-1.93768532674896	0.0734936112141474
P-hsa04360-81	Axon guidance: FYN*	FALSE	not common	not common	12.8290766536791	UP	1.03338190611929	0.367041191009533	DOWN	-6.11043183262886	3.67332269783073e-09	DOWN	-4.05795243339902	0.000109938427991524
P-hsa04972-23	Pancreatic secretion: KCNMA1	TRUE	unidirectional	ALL DOWN	12.8096290834875	DOWN	-3.54488995214296	0.000752865687672003	DOWN	-2.23658233575439	0.0338056710966925	DOWN	-6.07494219635538	6.09065329160061e-09
P-hsa05152-76	Tuberculosis: TNF*	TRUE	bidirectional	LUAD DOWN	12.7157059783301	UP	2.67441777698264	0.0120748880947431	UP	4.97284745472711	1.52385621257905e-06	DOWN	-4.61329860974357	1.04584352165912e-05
P-hsa04925-34	Aldosterone synthesis and secretion: STAR	FALSE	not common	not common	12.6954246823345	DOWN	-6.79946382837578	6.95896281909659e-11	UP	1.85040843521011	0.0821636825969797	DOWN	-2.25959510416197	0.0352655690796911
P-hsa05150-35	Staphylococcus aureus infection: FCAR	FALSE	not common	not common	12.6882511990359	DOWN	-0.182059175669876	0.929213421482188	UP	4.66883102721425	6.4028904500097e-06	DOWN	-5.76458506943919	3.44553958199994e-08
P-hsa04022-66	cGMP-PKG signaling pathway: PDE3A	FALSE	not common	not common	12.6615253790622	DOWN	-7.51910540775749	6.10538975404447e-13	DOWN	-0.797698367581211	0.488667964116262	UP	0.446218308532725	0.730713757341139
P-hsa04722-50	Neurotrophin signaling pathway: RHOA	TRUE	bidirectional	KIRC DOWN	12.6570405038383	UP	4.06184865247143	0.000104694671272039	DOWN	-4.02126306704495	0.000102621462129873	UP	4.45977740843785	2.05020093796446e-05
P-hsa05140-43	Leishmaniasis: MAPK14	TRUE	bidirectional	KIRC DOWN	12.5869899262528	UP	4.80810747338263	4.03918481851612e-06	DOWN	-2.65897282477501	0.0109242096137595	UP	4.74069304960289	5.86578659817716e-06
P-hsa04810-82 83	Regulation of actin cytoskeleton: ACTB ARPC5	TRUE	unidirectional	ALL DOWN	12.5761536579661	DOWN	-4.30454036708174	3.85061384795769e-05	DOWN	-4.08615525888044	7.89290030374321e-05	DOWN	-4.11500895508878	8.73131716006984e-05
P-hsa05215-13	Prostate cancer: BCL2	TRUE	bidirectional	KIRC UP	12.4258840743668	DOWN	-3.33441933631455	0.00156332507140714	UP	5.23830265460847	4.10481022497463e-07	DOWN	-3.62129034996261	0.000584485274640441
P-hsa05031-10	Amphetamine addiction: CACNA1C	FALSE	not common	not common	12.3720103538026	DOWN	-7.18388203745586	5.85763143933137e-12	DOWN	-0.366215362832799	0.785388302930745	DOWN	-1.83317841954238	0.0922960724842056
P-hsa05030-69	Cocaine addiction: PRKACA**	TRUE	bidirectional	KIRC UP	12.3686300063777	DOWN	-3.32232091121236	0.00163001741431262	UP	4.421995108117	1.92084900857029e-05	DOWN	-4.55336837422695	1.36673596488328e-05
P-hsa04728-64	Dopaminergic synapse: SCN1A	FALSE	not common	not common	12.3657608128792	UP	0.91676195243296	0.432266575941663	UP	1.91799223225589	0.0710222704827492	DOWN	-7.07771808463722	1.40311374023042e-11
P-hsa04210-71	Apoptosis: GADD45G	FALSE	not common	not common	12.3642645143917	UP	0.344761998259501	0.814055741348297	UP	2.75427243989662	0.00834264917845884	DOWN	-6.83984109005181	6.36469187292597e-11
P-hsa04912-15	GnRH signaling pathway: CAMK2A	FALSE	not common	not common	12.3354041259874	DOWN	-4.22971858920082	5.28470348988304e-05	UP	5.60730319907077	6.04092090303095e-08	UP	1.60348996740143	0.144701246891376
P-hsa05010-37	Alzheimer's disease: MAPT	FALSE	not common	not common	12.2840173086829	UP	1.24932427746823	0.265824656090655	UP	5.09472154011123	8.41299374951717e-07	DOWN	-4.93780042279107	2.32507431541207e-06
P-hsa05034-62	Alcoholism: NPY	TRUE	unidirectional	ALL DOWN	12.2279266230632	DOWN	-3.82846020667934	0.000265328787091703	DOWN	-5.09729103294002	8.31231027484111e-07	DOWN	-3.17110687504117	0.00268267019742554
P-hsa05321-75	Inflammatory bowel disease (IBD): IL10	FALSE	not common	not common	12.1876686670783	DOWN	-2.2654320589265	0.0350797064787449	UP	6.90145219964942	3.00191901849545e-11	DOWN	-0.611892149534877	0.616419521173059
P-hsa04024-12	cAMP signaling pathway: SLC9A1	FALSE	not common	not common	12.1864364555194	UP	0.710296653590313	0.558149050131254	UP	6.71892936087146	9.50254527784334e-11	UP	2.66493957015954	0.0122736387940832
P-hsa05152-129	Tuberculosis: IFNB1	TRUE	unidirectional	ALL UP	12.1632288839439	UP	4.57871163904735	1.1585395557075e-05	UP	4.38101927853493	2.28624270470155e-05	UP	3.18251494383383	0.00259261292114067
P-hsa04520-17	Adherens junction: SNAI1	TRUE	bidirectional	KIRC UP	12.1258561753403	DOWN	-2.88676775719133	0.00650252074526397	UP	2.75937377003767	0.00822120083125844	DOWN	-5.92639469064991	1.39999627872739e-08
P-hsa04912-26	GnRH signaling pathway: PLD1	FALSE	not common	not common	12.1012728043752	DOWN	-3.55762300645397	0.000722118961568462	UP	5.96494096277877	8.46137698814359e-09	UP	1.6622599802906	0.129621602770242
P-hsa05220-6	Chronic myeloid leukemia: TP53	FALSE	not common	not common	12.0948939096312	UP	1.96211553450536	0.0702037391998389	UP	2.08441119832083	0.0487730219272017	UP	6.62936014809898	2.34728679610991e-10
P-hsa04064-115	NF-kappa B signaling pathway: XIAP	FALSE	not common	not common	12.0913875128002	DOWN	-0.185644340049332	0.927238227786362	UP	7.02159354791458	1.37695770687841e-11	DOWN	-2.00702133587555	0.0634600607245022
P-hsa05031-59	Amphetamine addiction: PPP3CA	TRUE	unidirectional	ALL DOWN	12.086751261496	DOWN	-4.77092727334422	4.8143596690876e-06	DOWN	-4.49783587328239	1.37111646329555e-05	DOWN	-2.66099843068031	0.0124061243164956
P-hsa05030-80 81	Cocaine addiction: GRIN3A DLG4	FALSE	not common	not common	12.0554724189949	DOWN	-5.68110161110528	4.92580804406006e-08	UP	4.30046475076129	3.21127506579809e-05	UP	0.707991578241721	0.556381440262614
P-hsa04750-60	Inflammatory mediator regulation of TRP channels: TRPV3	TRUE	bidirectional	BRCA DOWN	11.9737811813816	DOWN	-3.82723234969468	0.000266358361199753	UP	2.50939956930391	0.0165928022106752	UP	5.39684131594096	2.40343699070306e-07
P-hsa04668-36	TNF signaling pathway: CREB3	FALSE	not common	not common	11.9488480598092	UP	2.18358290477729	0.0424637738332654	UP	6.63433248754457	1.59912787733133e-10	UP	1.53039397006291	0.165672440179642
P-hsa05220-25	Chronic myeloid leukemia: BCL2L1*	TRUE	unidirectional	ALL DOWN	11.9338716296411	DOWN	-3.39820821916061	0.00126066709709341	DOWN	-4.60068883251398	8.71200372382406e-06	DOWN	-4.06715651153063	0.000106025439916792
P-hsa04350-41	TGF-beta signaling pathway: SMAD4***	TRUE	bidirectional	LUAD UP	11.8655417866941	DOWN	-2.29615773479543	0.0325891593517598	DOWN	-6.11442935375035	3.59164135252745e-09	UP	2.68367806391115	0.0116437320740454
P-hsa04010-57	MAPK signaling pathway: NLK	FALSE	not common	not common	11.8301449236488	UP	0.818777148415961	0.492584071914602	UP	5.10319654391018	8.08298244226111e-07	DOWN	-4.83831612665221	3.71366839748881e-06
P-hsa04912-19	GnRH signaling pathway: MAPK7	FALSE	not common	not common	11.8052603330409	DOWN	-2.76723516322093	0.00927322763713927	UP	6.37971402992873	7.62224436582217e-10	UP	1.3601186846703	0.221526610270106
P-hsa05142-49	Chagas disease (American trypanosomiasis): ADCY1	FALSE	not common	not common	11.7739499967644	UP	0.135029292024095	0.959950068092819	DOWN	-7.24583793171883	3.17867823788617e-12	DOWN	-0.715245528328398	0.551511799313989
P-hsa04920-1	Adipocytokine signaling pathway: N-Acylsphingosine	FALSE	not common	not common	11.7422845758232	UP	5.75653427126401	3.27922082513461e-08	DOWN	-3.96545791818734	0.000127358063486405	DOWN	-0.910594058727276	0.433429175220324
P-hsa04024-116	cAMP signaling pathway: ACOX1	TRUE	bidirectional	BRCA DOWN	11.6574638132188	DOWN	-5.52018780188569	1.16254768988824e-07	UP	2.32910611949628	0.0267405636440727	UP	3.56587235791948	0.000707872135642174
P-hsa04922-17	Glucagon signaling pathway: PKM	TRUE	unidirectional	ALL UP	11.6065139709678	UP	5.9608448116278	1.04837680993471e-08	UP	2.78217593340125	0.00767777630011357	UP	2.31707966731599	0.0307420742528305
P-hsa04520-64	Adherens junction: CTNND1**	FALSE	not common	not common	11.5766210615076	DOWN	-1.90726901712329	0.0789989587905081	DOWN	-2.63736960010442	0.0116194779455197	DOWN	-6.20699131211357	2.88782450002616e-09
P-hsa05134-72	Legionellosis: IL12A	FALSE	not common	not common	11.5601374233807	DOWN	-2.02335172310793	0.0614782689264009	UP	3.25968764603513	0.00169981921175177	DOWN	-5.81328151627851	2.63474337319705e-08
P-hsa04662-10	B cell receptor signaling pathway: GSK3B	FALSE	not common	not common	11.5410360165427	DOWN	-1.33847433448568	0.232880356015373	DOWN	-2.67189339715896	0.0105325240933537	DOWN	-6.36040573727141	1.17300225941141e-09
P-hsa05120-19	Epithelial cell signaling in Helicobacter pylori infection: CXCL1	FALSE	not common	not common	11.501304110117	DOWN	-6.77846902818644	7.94715982199528e-11	UP	0.375397012306818	0.778330899954317	DOWN	-2.10385373111805	0.0509705899706081
P-hsa04350-34	TGF-beta signaling pathway: ROCK1	TRUE	unidirectional	ALL UP	11.4865777281458	UP	4.93640536420738	2.20866588978142e-06	UP	3.7699866414991	0.000273995588949406	UP	2.94766202715648	0.00538950188116961
P-hsa04390-77	Hippo signaling pathway: CCND1	TRUE	bidirectional	KIRC UP	11.4611483042022	DOWN	-2.53133891937927	0.0178573144227257	UP	6.0749326825757	4.49213539755415e-09	DOWN	-2.17548787547805	0.0431104849830526
P-hsa05210-23	Colorectal cancer: CCND1	FALSE	not common	not common	11.3872745914758	DOWN	-0.730838025622518	0.545166977391308	UP	5.18025305018071	5.49928247944959e-07	DOWN	-4.55301838089179	1.36738241354674e-05
P-hsa04742-48	Taste transduction: GABBR1	FALSE	not common	not common	11.3649077789739	DOWN	-2.9969637752446	0.00466185702088021	UP	5.89688311579619	1.24094274596593e-08	UP	1.93050045312828	0.074607316380267
P-hsa05161-92	Hepatitis B: NFKBIA	TRUE	bidirectional	BRCA UP	11.3493898951794	UP	3.17046073216645	0.00268811667176536	DOWN	-4.78033054503405	3.82192026503359e-06	DOWN	-3.70109039181659	0.000435391873317333
P-hsa05152-51	Tuberculosis: CASP3	TRUE	unidirectional	ALL UP	11.3340359734803	UP	3.81230207879882	0.000282319549190403	UP	4.3582822368924	2.5178985744234e-05	UP	3.5899612624222	0.000651905790819867
P-hsa04976-38	Bile secretion: ABCC2	FALSE	not common	not common	11.3199005069895	DOWN	-5.28482036298197	3.95774312784464e-07	UP	4.41506819690179	1.97788645765204e-05	DOWN	-0.620321505006827	0.611576318324145
P-hsa04728-54	Dopaminergic synapse: CAMK2A	FALSE	not common	not common	11.2973299029303	DOWN	-6.20207849629618	2.6579532383073e-09	UP	2.50701353831043	0.016692035240053	DOWN	-1.73146519617084	0.113661540139617
P-hsa04340-26	Hedgehog signaling pathway: PTCH1**	FALSE	not common	not common	11.2503204921914	DOWN	-0.65891762661359	0.593780061684761	DOWN	-0.233244026161455	0.889455239070333	UP	7.1206482651709	1.06397089427093e-11
P-hsa05020-46	Prion diseases: PRKACA	FALSE	not common	not common	11.2503068942475	DOWN	-0.0150975548383771	1	DOWN	-6.74538155407387	8.05320687422612e-11	DOWN	-1.96171612593978	0.0697789244952882
P-hsa04014-35	Ras signaling pathway: NFKB1	FALSE	not common	not common	11.2307944185549	DOWN	-1.38943482512385	0.213082353341149	DOWN	-5.40904047222764	1.71130300876983e-07	DOWN	-3.96218246074653	0.000161187432961505
P-hsa04919-87	Thyroid hormone signaling pathway: BAD	FALSE	not common	not common	11.1998709672706	UP	2.32657397644599	0.0302522045191451	UP	6.24436293952063	1.70182456918012e-09	UP	1.69183789727226	0.122590580808006
P-hsa04010-87	MAPK signaling pathway: STK3	FALSE	not common	not common	11.1653851970481	UP	0.981994499601035	0.39548468290397	UP	4.02497424103666	0.000101228884811567	DOWN	-5.46254418348126	1.70679225420105e-07
P-hsa04360-29	Axon guidance: RASA1	TRUE	bidirectional	BRCA DOWN	11.1378537971582	DOWN	-3.39252388740517	0.00128424100176269	UP	2.19265647081213	0.0375891601565662	UP	5.48618680143949	1.50812405966534e-07
P-hsa05200-52	Pathways in cancer: CDKN1B	FALSE	not common	not common	11.0405348870408	UP	0.0804386928733731	0.999591411268429	UP	6.85327070288317	4.08676984176407e-11	UP	1.35613961418285	0.22297819154093
P-hsa04971-37	Gastric acid secretion: KCNQ1	FALSE	not common	not common	10.9996539808344	DOWN	-1.13744627269963	0.315154768279076	UP	2.10970422491451	0.0459156006181338	DOWN	-6.44905307903711	6.91610852173746e-10
P-hsa04340-40	Hedgehog signaling pathway: SUFU	FALSE	not common	not common	10.9580174751514	DOWN	-4.97742871107742	1.82348789827904e-06	UP	4.63004020100596	7.63521783460948e-06	UP	0.362040882955879	0.791148803081255
P-hsa04510-6 4 5	Focal adhesion: FLNA ITGB1 ITGA11	FALSE	not common	not common	10.9114445535267	DOWN	-1.15044984167049	0.309893732299867	UP	6.6465251224494	1.48226740818565e-10	UP	1.2415117952423	0.266941606747052
P-hsa04024-44 67	cAMP signaling pathway: CREB3 CREBBP	TRUE	bidirectional	LUAD UP	10.9098261462134	DOWN	-2.77787058114436	0.0090166220486669	DOWN	-5.61876691628483	5.67812723907251e-08	UP	2.41469999061179	0.0240394679263437
P-hsa04210-73	Apoptosis: TRAF1	FALSE	not common	not common	10.9004292719629	UP	2.5184216360551	0.0184886699605031	UP	5.89085052922789	1.28315843363302e-08	DOWN	-2.08742896911192	0.0530133113042595
P-hsa05134-68	Legionellosis: TNF	FALSE	not common	not common	10.8957137544814	UP	0.605127033714965	0.631120511561024	UP	1.30309676859771	0.232946315946181	DOWN	-6.78961518098755	8.64804857326343e-11
P-hsa04662-29	B cell receptor signaling pathway: RAC1	FALSE	not common	not common	10.8694252356572	UP	1.73063968176286	0.113769701556995	UP	6.24050217719517	1.7397732999471e-09	UP	1.97319872210576	0.0682426004173665
P-hsa04750-39	Inflammatory mediator regulation of TRP channels: D-myo-Inositol 1,4,5-trisphosphate*	TRUE	unidirectional	ALL DOWN	10.8655696994034	DOWN	-4.61501291434938	9.81962654726901e-06	DOWN	-3.67146789930691	0.00039631680808814	DOWN	-3.0882657647233	0.0035018119370594
P-hsa04380-51	Osteoclast differentiation: FOS*	FALSE	not common	not common	10.8378211257228	DOWN	-2.07792645483415	0.0542123216706796	UP	4.90686177917987	2.08960808643687e-06	UP	4.01979289236162	0.0001282377663123
P-hsa05168-29	Herpes simplex infection: IKBKG	FALSE	not common	not common	10.8103725584379	UP	1.43381851870568	0.197697184698971	UP	6.68533951076883	1.16576738789053e-10	UP	0.527393661722015	0.671452325985072
P-hsa04520-9 57	Adherens junction: LEF1 CTNNB1	FALSE	not common	not common	10.7181547884337	UP	6.46283707814548	5.63203122007248e-10	UP	1.41906160107463	0.19157705336231	UP	1.48949855952098	0.177352214867976
P-hsa04064-95	NF-kappa B signaling pathway: BCL2L1**	FALSE	not common	not common	10.6293430936206	UP	1.25156137985543	0.265106432343371	UP	3.79795198012246	0.000245707503407955	DOWN	-5.3184585637565	3.60427839639764e-07
P-hsa04520-44 52 45	Adherens junction: ACTB ACTN4 CTNNA1	TRUE	unidirectional	ALL DOWN	10.6159241223768	DOWN	-4.032191008216	0.000117856952705953	DOWN	-3.49547924656714	0.000754484290844761	DOWN	-3.82617664349771	0.000272314202363841
P-hsa05145-11	Toxoplasmosis: MAPK14	FALSE	not common	not common	10.5924972259951	DOWN	-0.386808075537976	0.783779641522824	DOWN	-6.60863581659633	1.87819959637843e-10	UP	1.5020178204118	0.173606885259895
P-hsa05200-49	Pathways in cancer: CASP9	FALSE	not common	not common	10.5713092270802	DOWN	-1.02891975048168	0.36934318566718	DOWN	-6.2025531239814	2.16653736356247e-09	UP	2.28113293423913	0.033534706873349
P-hsa04210-3	Apoptosis: BCL2L1	FALSE	not common	not common	10.5276811964531	UP	1.47477852599212	0.18450982116334	UP	4.18166421240799	5.30896309714332e-05	DOWN	-4.88264199361322	3.02893315691776e-06
P-hsa04668-20	TNF signaling pathway: IKBKG	FALSE	not common	not common	10.4687744590195	DOWN	-1.26181788284402	0.260795692591119	DOWN	-2.80269597536739	0.00722789794040215	DOWN	-5.88143748565762	1.80265701197808e-08
P-hsa05032-4	Morphine addiction: ADCY1	FALSE	not common	not common	10.4271087137827	UP	0.22807265183497	0.899604427932937	DOWN	-4.19878722324189	4.9463596355232e-05	DOWN	-5.15011773621477	8.40531523040063e-07
P-hsa05161-30	Hepatitis B: MYC	FALSE	not common	not common	10.4223243335078	DOWN	-5.07964033659719	1.1086970046773e-06	DOWN	-1.88859313122243	0.0757241679566629	DOWN	-3.69148602695425	0.000450431028681938
P-hsa04210-10	Apoptosis: BIRC2	FALSE	not common	not common	10.3770161548405	UP	0.964559914653396	0.404658706555792	UP	5.04403373436531	1.08083861388821e-06	DOWN	-4.0915012317243	9.59696569423275e-05
P-hsa05161-29	Hepatitis B: NFKB1	FALSE	not common	not common	10.3296376094218	UP	2.74326578832163	0.00991878827867854	UP	5.86581633953616	1.47403640003308e-08	DOWN	-1.12220241449633	0.320181068980661
P-hsa03320-43	PPAR signaling pathway: ILK	FALSE	not common	not common	10.306146176411	DOWN	-1.55403468478704	0.160650039816223	UP	3.47161599519443	0.000821409640720553	DOWN	-5.3109110049413	3.74466777703672e-07
P-hsa04520-43	Adherens junction: ACTB	FALSE	not common	not common	10.2954401955805	UP	5.85340413025004	1.91525692908747e-08	UP	1.46994686781905	0.174978622470786	DOWN	-2.58985580429938	0.0151128991975229
P-hsa05162-62	Measles: IL12A	TRUE	unidirectional	ALL DOWN	10.2893731514639	DOWN	-2.91061843709632	0.00604787611141966	DOWN	-5.34455371618589	2.38178661180654e-07	DOWN	-2.25473246832424	0.0356550545128167
P-hsa04910-9	Insulin signaling pathway: ELK1	FALSE	not common	not common	10.2881444291796	UP	5.84452577772689	2.01218504804699e-08	UP	1.489327433664	0.168830417700838	UP	2.58845308756745	0.0151613228259688
P-hsa04310-13	Wnt signaling pathway: NFATC1	FALSE	not common	not common	10.2786408476852	DOWN	-4.11102550488871	8.59504391276354e-05	DOWN	-0.704647065381582	0.548550446837158	DOWN	-5.09018214699854	1.11659206203462e-06
P-hsa04071-1	Sphingolipid signaling pathway: MAPK1	FALSE	not common	not common	10.2286663705546	UP	3.55136487049673	0.000737044424979626	UP	1.07128105664152	0.336966642902651	DOWN	-5.39907439363234	2.37822583540749e-07
P-hsa04950-20	Maturity onset diabetes of the young: NKX6-1	TRUE	bidirectional	KIRC DOWN	10.2192519572928	UP	2.61651961269781	0.0141826855767136	DOWN	-3.4092880958701	0.00102303105071852	UP	4.81404232802377	4.16007043145085e-06
P-hsa04012-3	ErbB signaling pathway: ELK1	FALSE	not common	not common	10.200122521133	UP	6.16580590579658	3.28380881275169e-09	DOWN	-2.21275419284429	0.0357989262762587	UP	0.740492223995401	0.536573888456916
P-hsa05215-30	Prostate cancer: TP53	TRUE	unidirectional	ALL UP	10.1926209911666	UP	2.19599468143169	0.0413145386130137	UP	5.0150932571522	1.24212546023049e-06	UP	3.40408238814414	0.00125057813702404
P-hsa05169-79	Epstein-Barr virus infection: ATF2	FALSE	not common	not common	10.167921527322	DOWN	-6.12069206248622	4.25919059194896e-09	DOWN	-1.6062751204563	0.135344597007396	DOWN	-1.71166276159565	0.117844839565962
P-hsa04950-11	Maturity onset diabetes of the young: HNF4G	FALSE	not common	not common	10.1676749304385	DOWN	-0.397449941288798	0.775899482364477	UP	2.13689978839661	0.0431503767545914	UP	6.26738783032356	2.03018203540058e-09
P-hsa04510-26 4 5	Focal adhesion: ACTN4 ITGB1 ITGA11	FALSE	not common	not common	10.1667478746827	DOWN	-1.07215345122318	0.347023185332722	UP	6.43986392382586	5.28723974177939e-10	UP	1.02233312576956	0.371248434086105
P-hsa05145-35	Toxoplasmosis: CASP3	FALSE	not common	not common	10.1232741930849	UP	5.3585616519196	2.72032588350771e-07	DOWN	-3.61076472748404	0.000495145354594354	UP	0.702989926763883	0.558948920630969
P-hsa04930-10	Type II diabetes mellitus: D-Glucose	FALSE	not common	not common	10.0923648495539	UP	3.51963914691314	0.000824445377078728	UP	5.43713066325518	1.4790578958758e-07	UP	0.541931893301056	0.662961064371724
P-hsa05164-99	Influenza A: FDPS	TRUE	unidirectional	ALL DOWN	10.0290082257426	DOWN	-2.96270563312463	0.00517816140791139	DOWN	-4.32254541001179	2.92744743761842e-05	DOWN	-3.60561524299603	0.000617059693380908
P-hsa05100-55	Bacterial invasion of epithelial cells: ACTB*	FALSE	not common	not common	9.95123268629536	UP	4.70633842705837	6.44140338901548e-06	DOWN	-1.28935588909801	0.238345711221411	DOWN	-4.15899483160192	7.28751557357211e-05
P-hsa04611-25	Platelet activation: ORAI1	FALSE	not common	not common	9.9466452416658	UP	0.102879365926898	0.983367284653375	UP	3.46623792419057	0.000836359240902511	DOWN	-5.50450832629285	1.37482135871424e-07
P-hsa05321-55	Inflammatory bowel disease (IBD): IL4*	FALSE	not common	not common	9.91173576631128	DOWN	-3.52355668330915	0.000813354815558272	UP	5.42081903799699	1.60881599473984e-07	DOWN	-0.161486541790453	0.936435362235798
P-hsa04668-48	TNF signaling pathway: CASP3	FALSE	not common	not common	9.8813035238727	UP	2.09615382637954	0.0520250770509866	UP	6.12946684565148	3.29719506417138e-09	UP	0.398631386698271	0.766194618843962
P-hsa04911-41	Insulin secretion: ABCC8	FALSE	not common	not common	9.8481052136598	UP	3.57392337924887	0.00068006378417499	DOWN	-5.33258695671719	2.52169062641049e-07	UP	0.313829388883627	0.827281374704515
P-hsa05200-198	Pathways in cancer: BCL2L1*	FALSE	not common	not common	9.79670394547829	UP	3.72923311092306	0.000385628549991479	UP	0.93023632673285	0.411686819116132	DOWN	-5.11205664896815	1.00591164221555e-06
P-hsa05152-6	Tuberculosis: IL10	FALSE	not common	not common	9.78218203483856	DOWN	-2.02312872963725	0.0614782689264009	UP	5.74980186032173	2.78649704332956e-08	DOWN	-1.8124795324596	0.0963912821140532
P-hsa04510-42	Focal adhesion: BIRC2	FALSE	not common	not common	9.76888434056407	UP	6.37533538143274	9.54190026892102e-10	UP	1.06853194127666	0.338002688871863	UP	0.755610046355893	0.527910860210419
P-hsa04024-21	cAMP signaling pathway: AKT3	FALSE	not common	not common	9.73064262617624	DOWN	-5.72799417788122	3.82433366624632e-08	UP	2.72672848786554	0.00902259436500109	DOWN	-0.736328125387053	0.5388528089582
P-hsa04064-130	NF-kappa B signaling pathway: TNF*	FALSE	not common	not common	9.71310500825612	UP	0.393994714578721	0.778292125902694	UP	4.72296025714977	4.99156404295537e-06	DOWN	-4.25135234366418	4.98328469038831e-05
P-hsa04621-43	NOD-like receptor signaling pathway: MAPK1	FALSE	not common	not common	9.69147368332904	UP	1.38976906405901	0.213082353341149	UP	5.53406726840434	8.89008096478427e-08	DOWN	-2.71143429531945	0.0107416953632705
P-hsa04621-6	NOD-like receptor signaling pathway: NFKB1	FALSE	not common	not common	9.68742285836861	UP	1.28677805491182	0.251963213422628	UP	5.65464342861846	4.6689196761072e-08	DOWN	-2.53628690459032	0.0174591668832194
P-hsa05168-9	Herpes simplex infection: NFKB1	FALSE	not common	not common	9.68742285836861	UP	1.28677805491182	0.251963213422628	UP	5.65464342861846	4.6689196761072e-08	DOWN	-2.53628690459032	0.0174591668832194
P-hsa04919-84	Thyroid hormone signaling pathway: TP53*	FALSE	not common	not common	9.65803229145215	DOWN	-2.02265097940286	0.0614875600097497	UP	3.18153104831667	0.00220691188834989	UP	5.01361252916267	1.61955378462931e-06
P-hsa04024-3	cAMP signaling pathway: RYR2	FALSE	not common	not common	9.60146263871933	DOWN	-3.14785823199308	0.00288583860834633	UP	5.43263129517198	1.5135375685717e-07	DOWN	-0.679554190369359	0.573154796648105
P-hsa04728-32	Dopaminergic synapse: CREB3	FALSE	not common	not common	9.55947965035192	DOWN	-5.41211277891254	2.05583854757065e-07	UP	3.32821360535584	0.00135252719500882	UP	0.0843821224669456	0.991711438404037
P-hsa04922-24	Glucagon signaling pathway: PFKL	FALSE	not common	not common	9.53247194097305	UP	5.71255028534564	4.15403804014267e-08	UP	1.44799813219849	0.182055613179978	UP	2.219291118923	0.038801953091033
P-hsa05215-14	Prostate cancer: CCND1	TRUE	bidirectional	KIRC UP	9.5232274073919	DOWN	-3.07689948372452	0.00362771572348262	UP	3.01786862101959	0.00374936821497615	DOWN	-4.44298324663723	2.20384649141771e-05
P-hsa04520-18	Adherens junction: SNAI2	FALSE	not common	not common	9.48505327001875	DOWN	-5.4684726191699	1.53051256653874e-07	DOWN	-3.19080315799486	0.00214338384039647	UP	0.0759264633558356	0.997722404300979
P-hsa04151-73	PI3K-Akt signaling pathway: MAPK1	FALSE	not common	not common	9.3520484197816	DOWN	-4.11756195314271	8.38700722264521e-05	DOWN	-4.55355381722053	1.0781054565674e-05	DOWN	-0.812808897939339	0.491681081611484
P-hsa05161-227	Hepatitis B: MYD88*	FALSE	not common	not common	9.32340896754151	DOWN	-2.11009005299202	0.0505055345542113	DOWN	-5.3305882391953	2.54583016765679e-07	DOWN	-2.24042226575863	0.0369336933664495
P-hsa05034-75	Alcoholism: SLC29A1	FALSE	not common	not common	9.32095011616478	DOWN	-4.66728781008036	7.72072217485099e-06	DOWN	-4.0388513115753	9.57341763433381e-05	UP	0.568320888234599	0.646137498150884
P-hsa05152-69	Tuberculosis: HLA-DMA	TRUE	bidirectional	BRCA UP	9.26911902650995	UP	2.84768561749086	0.0073141649612666	DOWN	-3.97500141375616	0.000122789461959627	DOWN	-3.61393718194025	0.000599176760209318
P-hsa05169-117	Epstein-Barr virus infection: CDKN1A	FALSE	not common	not common	9.22662195334139	UP	1.17139606353415	0.300202961188921	UP	5.85738527176076	1.54326768897185e-08	DOWN	-1.66972533300033	0.128091898154276
P-hsa05160-77	Hepatitis C: NFKB1*	FALSE	not common	not common	9.17941373838721	UP	1.45121683335393	0.192284613319012	UP	4.15184633908896	6.00256657808128e-05	DOWN	-4.21766280046757	5.73198103923492e-05
P-hsa05032-31	Morphine addiction: GABRR3	FALSE	not common	not common	9.15470863791823	DOWN	-4.57147509161031	1.19271376019555e-05	DOWN	-4.0168384040325	0.000104251666505195	UP	0.695648652176965	0.563212022620491
P-hsa05032-33	Morphine addiction: GABRR3*	FALSE	not common	not common	9.15470863791823	DOWN	-4.57147509161031	1.19271376019555e-05	DOWN	-4.0168384040325	0.000104251666505195	UP	0.695648652176965	0.563212022620491
P-hsa05032-55	Morphine addiction: GABRR3**	FALSE	not common	not common	9.15470863791823	DOWN	-4.57147509161031	1.19271376019555e-05	DOWN	-4.0168384040325	0.000104251666505195	UP	0.695648652176965	0.563212022620491
P-hsa04360-18	Axon guidance: PTK2	FALSE	not common	not common	9.13523682398226	DOWN	-3.23976736262477	0.00215192918175169	UP	0.952146547078568	0.400342713407119	DOWN	-5.14727296010685	8.50165150242434e-07
P-hsa04010-86	MAPK signaling pathway: MAP4K2	TRUE	bidirectional	LUAD DOWN	9.0883802488359	UP	3.65537122240836	0.000506052138482964	UP	3.43043595237298	0.000950181659872153	DOWN	-3.31298022095533	0.00169674950707434
P-hsa05166-26	HTLV-I infection: NFATC1	FALSE	not common	not common	9.07630673214468	DOWN	-2.62144541544587	0.0139931910762893	UP	1.92987896019926	0.0693512932109737	DOWN	-5.1433877585576	8.64414444783181e-07
P-hsa04020-7	Calcium signaling pathway: ADCY1	TRUE	bidirectional	KIRC UP	9.03232708552491	DOWN	-2.21890198757174	0.0391938409223189	UP	4.46733384391888	1.57173577842191e-05	DOWN	-3.3493988062707	0.00150686879434933
P-hsa03460-16 34	Fanconi anemia pathway: FANCM STRA13	TRUE	bidirectional	KIRC DOWN	9.0263119708358	UP	3.12168367732358	0.00313684462947831	DOWN	-2.92108894618161	0.00505650382243437	UP	4.20935230479557	5.93396014597662e-05
P-hsa04621-42	NOD-like receptor signaling pathway: MAPK8	FALSE	not common	not common	8.96201892289507	UP	3.03458738203929	0.00414325752019449	UP	5.11989341214053	7.4336652474833e-07	DOWN	-1.05442632629044	0.354352995608532
P-hsa05162-27 70	Measles: STAT1 GNB2L1	FALSE	not common	not common	8.94182038609372	UP	1.94683627008231	0.0726267642729394	DOWN	-5.09909838810082	8.24454546334161e-07	UP	2.50295507201331	0.019094852405541
P-hsa04024-59	cAMP signaling pathway: AFDN	FALSE	not common	not common	8.93607855917228	DOWN	-5.55269863170389	9.81244949118123e-08	UP	2.48366595765475	0.0178022895590009	DOWN	-0.541062037253358	0.663236083829505
P-hsa04662-6	B cell receptor signaling pathway: NFKB1	TRUE	unidirectional	ALL UP	8.91253224171597	UP	2.76991623880416	0.00920599437252097	UP	2.82132642986301	0.00685170515108275	UP	4.47286023782867	1.93909199140669e-05
P-hsa04710-11	Circadian rhythm: CRY1	TRUE	unidirectional	ALL DOWN	8.79268637859437	DOWN	-4.43777351731706	2.16062322179318e-05	DOWN	-3.07243521635411	0.00314894274752084	DOWN	-2.42037606139364	0.0236902562318693
P-hsa05152-68	Tuberculosis: CD74	TRUE	bidirectional	BRCA UP	8.7762486614627	UP	2.75876283556736	0.00950606870775374	DOWN	-4.66952592608179	6.38788502819748e-06	DOWN	-2.3608941850847	0.0275672354945561
P-hsa05164-65 66	Influenza A: DNAJC3 HSPA1A	FALSE	not common	not common	8.74490022817114	DOWN	-0.0326417710691992	1	UP	1.17472030189506	0.287149497489429	UP	6.06984531808844	6.26601905643987e-09
P-hsa05222-40	Small cell lung cancer: TRAF1	FALSE	not common	not common	8.65008093486656	UP	4.71171259144496	6.2933406833035e-06	UP	3.29621851942908	0.00150739115955674	UP	1.32089556669764	0.235945563586739
P-hsa05169-83	Epstein-Barr virus infection: GSK3B	FALSE	not common	not common	8.64737387004855	DOWN	-0.301041526763613	0.846396274791126	DOWN	-4.18043247180361	5.32396658696102e-05	DOWN	-4.25041173559104	4.99823877922028e-05
P-hsa05010-49	Alzheimer's disease: EIF2AK3	FALSE	not common	not common	8.64527469743973	UP	1.43620988106724	0.197110331939147	UP	5.07594032045235	9.23241563948104e-07	UP	2.65987984375865	0.0124365735948156
P-hsa04024-43	cAMP signaling pathway: MAPK8	FALSE	not common	not common	8.64006689620144	DOWN	-3.70024868097397	0.000430579646173436	UP	4.22206174121534	4.48692062013165e-05	UP	1.70845764308011	0.118558091943667
P-hsa05133-94	Pertussis: IL12A	FALSE	not common	not common	8.62780200306751	DOWN	-1.77876978024465	0.103273924180411	UP	3.74649882797973	0.000299079933093751	DOWN	-4.14748185712411	7.62816715097541e-05
P-hsa05223-9	Non-small cell lung cancer: BAD	FALSE	not common	not common	8.60739101941134	UP	1.19784007324375	0.288186176023697	UP	5.94346514620357	9.55741128309065e-09	UP	0.214125252483133	0.896593405787215
P-hsa05210-53	Colorectal cancer: CCND1*	FALSE	not common	not common	8.60144874346841	DOWN	-1.79068676779816	0.100781337746456	UP	3.15518830892901	0.0024089087060425	DOWN	-4.61661408530134	1.03121855020968e-05
P-hsa04550-47	Signaling pathways regulating pluripotency of stem cells: CTNNB1*	FALSE	not common	not common	8.55442285840346	DOWN	-2.79904611014711	0.00847484211813111	DOWN	-5.08944639572919	8.63213085492736e-07	DOWN	-1.00438618787456	0.381353309279086
P-hsa04012-43	ErbB signaling pathway: PTK2	FALSE	not common	not common	8.53354536633976	DOWN	-5.08232599148558	1.09503493989518e-06	UP	1.054240492855	0.344803320581648	UP	2.82470559540656	0.00775274038392569
P-hsa05212-10	Pancreatic cancer: BCL2L1	FALSE	not common	not common	8.52873920613678	UP	1.1301923786609	0.318272239692009	DOWN	-5.83336937763712	1.76521558219881e-08	DOWN	-0.757631130282879	0.526822416807111
P-hsa05200-210	Pathways in cancer: MMP1	TRUE	bidirectional	KIRC UP	8.5003927570086	DOWN	-2.91847474147899	0.00592003743235641	UP	2.56726554086938	0.0141911151274788	DOWN	-4.31867970526481	3.76067756737666e-05
P-hsa04310-16	Wnt signaling pathway: CAMK2A	FALSE	not common	not common	8.49669462846609	DOWN	-4.5049235803246	1.60355319041463e-05	DOWN	-1.99041888170869	0.0606296306441306	DOWN	-3.10928943607041	0.00327745785853232
P-hsa04971-56	Gastric acid secretion: CAMK2A	FALSE	not common	not common	8.48834414498577	DOWN	-3.24208983095668	0.00213670477038136	DOWN	-4.6721735078553	6.31472387912962e-06	DOWN	-1.30728072307472	0.24074482950705
P-hsa04014-41	Ras signaling pathway: RAC1*	TRUE	unidirectional	ALL DOWN	8.44725399213285	DOWN	-2.27309768445149	0.0344437234274377	DOWN	-2.6934319385078	0.00991217665406779	DOWN	-4.61308705264639	1.04584352165912e-05
P-hsa05162-25 70	Measles: IFNAR1 GNB2L1	FALSE	not common	not common	8.34336528780255	UP	1.34074088849005	0.232174564819632	DOWN	-5.2235656455028	4.42570335576631e-07	DOWN	-2.165750049825	0.0441405547161407
P-hsa05161-97	Hepatitis B: BCL2	FALSE	not common	not common	8.28532781443067	UP	0.674225723794356	0.58313048733201	DOWN	-5.32487828258275	2.62080543781744e-07	DOWN	-2.27611854726236	0.0339212422092014
P-hsa05205-189	Proteoglycans in cancer: IL12B	TRUE	bidirectional	LUAD DOWN	8.268538047008	UP	4.70424967662353	6.4982317817302e-06	UP	2.3851059788426	0.023194435515209	DOWN	-2.25339229299185	0.035750558610463
P-hsa04610-17	Complement and coagulation cascades: PLG	TRUE	bidirectional	BRCA UP	8.25172414612821	UP	2.3886336772601	0.0259221260601943	DOWN	-3.92159846503726	0.00015134067630174	DOWN	-3.36513567059619	0.00142774103342001
P-hsa04360-6	Axon guidance: MAPK1	FALSE	not common	not common	8.21134233286553	UP	5.52452102046199	1.13982347727407e-07	UP	0.234480350635975	0.888927966839433	UP	2.02727517898779	0.0606671633756938
P-hsa04014-38	Ras signaling pathway: MAPK8	FALSE	not common	not common	8.2004158753901	DOWN	-1.77148533285317	0.10476225731055	UP	0.429016701352422	0.741500477658715	DOWN	-5.6047599581086	8.1146100021986e-08
P-hsa05200-196	Pathways in cancer: TRAF1	FALSE	not common	not common	8.19973487456619	UP	5.74576674411713	3.47034661367233e-08	UP	1.38256152433397	0.20414190123054	DOWN	-0.222631248700229	0.891168951206371
P-hsa04912-33	GnRH signaling pathway: ELK1	FALSE	not common	not common	8.1911665699359	DOWN	-0.76626334435117	0.523281730977782	UP	5.49498236619259	1.09282518091249e-07	UP	1.73620652461352	0.11260229051799
P-hsa04340-13	Hedgehog signaling pathway: GLI1*	FALSE	not common	not common	8.18084741389094	UP	4.08827867801282	9.40081899669505e-05	DOWN	-3.64526372160594	0.000435176280825096	UP	1.54475212440626	0.161183869172536
P-hsa05218-14	Melanoma: BAD	FALSE	not common	not common	8.15748779327189	UP	4.76434697360177	4.96303467081738e-06	UP	2.56090348369317	0.0144402543471824	UP	1.80850227452344	0.0970934963666887
P-hsa04261-14 16	Adrenergic signaling in cardiomyocytes: TNNI3 TPM1	FALSE	not common	not common	8.1340312490286	UP	4.56052471807264	1.25184747724114e-05	UP	0.415388284882983	0.750305289515267	DOWN	-3.53806633555405	0.000781950882052951
P-hsa05321-74	Inflammatory bowel disease (IBD): IL5	TRUE	bidirectional	KIRC UP	8.13229627398131	DOWN	-3.0473135715488	0.00398121039263483	UP	3.28850000340726	0.00154497315672027	DOWN	-3.41636209420028	0.00119885847157155
P-hsa05142-29	Chagas disease (American trypanosomiasis): NOS2	FALSE	not common	not common	8.07137222179571	DOWN	-2.31418213362661	0.031207464550485	DOWN	-0.924168663808382	0.415101708282915	DOWN	-5.2001069477076	6.54960088112875e-07
P-hsa05161-214	Hepatitis B: CDKN1B	FALSE	not common	not common	8.01639307583285	UP	1.06297030139979	0.351852392399262	UP	5.59974379261664	6.29016904355114e-08	UP	0.907507694431062	0.435095039136816
P-hsa04360-125	Axon guidance: ENAH*	FALSE	not common	not common	8.00826587176379	UP	3.47700319245337	0.000956297661884027	DOWN	-1.59510214331095	0.138132060541997	UP	4.154014122865	7.42756389340333e-05
P-hsa04922-36	Glucagon signaling pathway: GYS1	FALSE	not common	not common	8.00165200769963	DOWN	-4.0925594824741	9.24267433233034e-05	UP	3.97167369497135	0.00012426599251164	DOWN	-0.258238419299227	0.867357291429283
P-hsa05321-19	Inflammatory bowel disease (IBD): TNF	FALSE	not common	not common	7.98161607322057	DOWN	-0.508625121439838	0.698712500162406	UP	0.941667945348338	0.405835098886705	DOWN	-5.75238022842076	3.67905070225441e-08
P-hsa04728-60	Dopaminergic synapse: CACNA1A	FALSE	not common	not common	7.95914401121444	UP	5.11672266395958	9.22794363465678e-07	UP	2.12777415105426	0.044103785777527	UP	1.2345950227742	0.269944922772777
P-hsa05162-20	Measles: NFKB1	FALSE	not common	not common	7.95131807182432	UP	2.00034702003721	0.0646269688166145	UP	4.29572214756771	3.2729494582347e-05	DOWN	-2.95387020313058	0.00528845611960145
P-hsa04912-17	GnRH signaling pathway: MAPK14	FALSE	not common	not common	7.92016052214255	DOWN	-2.67920561611886	0.0119154912031193	UP	4.75067898710611	4.3833684455351e-06	UP	1.33605814280922	0.230101558833824
P-hsa05321-123	Inflammatory bowel disease (IBD): IL5*	FALSE	not common	not common	7.88416578862538	DOWN	-4.70852757278401	6.38201564675395e-06	UP	0.902660713330654	0.426419703960095	DOWN	-2.98750640391059	0.00479776551494944
P-hsa04950-15	Maturity onset diabetes of the young: IAPP	FALSE	not common	not common	7.85537289753003	UP	1.21025501843103	0.282969465775954	DOWN	-4.36206487141706	2.47823074223322e-05	UP	3.26424802141876	0.00198950836572538
P-hsa05140-37	Leishmaniasis: ELK1	FALSE	not common	not common	7.84301927420217	DOWN	-4.96401476584332	1.9423049900901e-06	DOWN	-0.42344223407682	0.745563009527558	DOWN	-2.73998338764538	0.00991240340168309
P-hsa05200-53	Pathways in cancer: BCL2L1	FALSE	not common	not common	7.83417627660146	DOWN	-0.472486641880714	0.725258949369212	DOWN	-5.02042512654069	1.21064075939434e-06	DOWN	-2.55347048196899	0.0166845796474122
P-hsa04931-47	Insulin resistance: AKT2*	FALSE	not common	not common	7.79479612512153	UP	4.54081386681991	1.36633073579196e-05	UP	0.468160905611499	0.712713181126143	UP	3.32205359538464	0.00164715047134675
P-hsa05166-62 63	HTLV-I infection: ANAPC10 CDC20	FALSE	not common	not common	7.68488197543104	UP	2.54411238693731	0.0172378241393755	UP	0.153388847901252	0.949289028155189	UP	5.06505285312238	1.26251740357928e-06
P-hsa04210-119	Apoptosis: BCL2*	FALSE	not common	not common	7.63694707802048	DOWN	-3.77386612407329	0.00032686060444294	DOWN	-0.939227827265528	0.40704318481169	DOWN	-3.94357215362063	0.000173400340738212
P-hsa04916-4	Melanogenesis: TYR	FALSE	not common	not common	7.63502334408995	UP	0.816560002856099	0.493777470859742	UP	4.40202662659566	2.08925961630741e-05	UP	3.22746483773826	0.00224622278827019
P-hsa05205-34	Proteoglycans in cancer: SLC9A1	FALSE	not common	not common	7.61774125168676	UP	1.24921345367724	0.265824656090655	UP	0.482746845736025	0.704502862058399	DOWN	-5.51787966524662	1.28759882463103e-07
P-hsa04911-56	Insulin secretion: CAMK2A*	FALSE	not common	not common	7.61234465745025	DOWN	-5.06401235873964	1.19699209405934e-06	DOWN	-2.33355431495692	0.0264465408440703	UP	0.390777706685588	0.771250141166528
P-hsa05221-6	Acute myeloid leukemia: CEBPA	FALSE	not common	not common	7.60565878132242	DOWN	-5.0172219677856	1.49845750994783e-06	DOWN	-1.63817000786069	0.127081448922163	UP	1.65975454228584	0.130201138265674
P-hsa04390-78	Hippo signaling pathway: SOX2	FALSE	not common	not common	7.57636059432055	UP	1.32112337701662	0.23932153643997	DOWN	-4.84719810917588	2.7844144388476e-06	UP	2.20865341111683	0.0398037425931581
P-hsa04913-36	Ovarian steroidogenesis: CYP19A1	FALSE	not common	not common	7.56673781957762	DOWN	-4.8453848576132	3.3909977807427e-06	UP	2.00078015349924	0.0592511931089479	UP	1.64052965403128	0.134970108599974
P-hsa04913-37	Ovarian steroidogenesis: CYP19A1*	FALSE	not common	not common	7.56673781957762	DOWN	-4.8453848576132	3.3909977807427e-06	UP	2.00078015349924	0.0592511931089479	UP	1.64052965403128	0.134970108599974
P-hsa05200-195	Pathways in cancer: BIRC8	FALSE	not common	not common	7.56606005037094	UP	1.2653090815771	0.259569960183187	UP	3.63335496390733	0.000454949012191149	DOWN	-3.86978327785382	0.00022999732569302
P-hsa05212-8	Pancreatic cancer: NFKB1	FALSE	not common	not common	7.56349288528557	DOWN	-1.57334903497997	0.155160604990813	UP	0.644530566086411	0.588468227790324	DOWN	-5.35487694500249	2.99228349633796e-07
P-hsa04115-58	p53 signaling pathway: CASP3	TRUE	bidirectional	KIRC DOWN	7.55543306483843	UP	3.23814830426861	0.0021620018117374	DOWN	-2.68802051100277	0.0100649267593714	UP	3.39753193258075	0.00127908683880311
P-hsa04670-10	Leukocyte transendothelial migration: BCAR1	FALSE	not common	not common	7.55096807165745	DOWN	-2.1943629540505	0.0414530726601205	DOWN	-0.64091915280099	0.590763181854156	DOWN	-5.08438233462607	1.14831702429337e-06
P-hsa05169-93	Epstein-Barr virus infection: PLCG1	FALSE	not common	not common	7.50182540298486	UP	0.313976838404335	0.837475935774579	DOWN	-4.66011731501536	6.65789301288075e-06	UP	2.93158423865977	0.00564762017285763
P-hsa05205-69	Proteoglycans in cancer: MAPK1*	FALSE	not common	not common	7.49753355427286	UP	4.96166960971531	1.96273043408637e-06	UP	0.471198964659288	0.712125758841344	DOWN	-2.43663195384927	0.0227535533428797
P-hsa05030-77	Cocaine addiction: BDNF	FALSE	not common	not common	7.41507795923027	DOWN	-3.00742014366323	0.00451054722621403	DOWN	-0.381990851961203	0.773401856480371	DOWN	-4.60125738393381	1.1022692057097e-05
P-hsa04919-91	Thyroid hormone signaling pathway: PFKP	FALSE	not common	not common	7.41025775354559	DOWN	-1.93548016170561	0.0744434801478449	DOWN	-1.53164725140732	0.156144663914168	UP	4.86137981001177	3.34494031007581e-06
P-hsa04912-43	GnRH signaling pathway: PTK2B	FALSE	not common	not common	7.33393554571297	DOWN	-2.55548229390348	0.0167316409840609	UP	4.66230392216749	6.59600983289718e-06	UP	0.933906700894695	0.419995530342484
P-hsa04621-44	NOD-like receptor signaling pathway: MAPK14	FALSE	not common	not common	7.2326282581378	UP	3.16563862616362	0.00272668985088678	UP	4.33818510018834	2.74453848361353e-05	UP	0.374729554713189	0.782108043483845
P-hsa04151-5	PI3K-Akt signaling pathway: EIF4B	FALSE	not common	not common	7.19041594112257	UP	0.057074398766436	1	UP	5.54618278424766	8.34079114882137e-08	UP	0.387092806387175	0.773351282371749
P-hsa04668-47	TNF signaling pathway: CASP7	FALSE	not common	not common	7.10683913452129	UP	0.9801912621516	0.396303993941993	UP	4.96500645710589	1.58120103892434e-06	DOWN	-1.68301659428977	0.124780080255347
P-hsa05162-27 28	Measles: STAT1 IRF9	FALSE	not common	not common	7.09641160671171	UP	2.38280179355217	0.0263114988346428	DOWN	-1.88910279593392	0.0756885872459648	UP	4.30236472732254	4.02172466058821e-05
P-hsa04722-34	Neurotrophin signaling pathway: GSK3B	FALSE	not common	not common	7.03891343327437	DOWN	-1.45384914058332	0.19159749875472	UP	2.51241356458533	0.016465071776369	DOWN	-4.3796891784246	2.89823249865403e-05
P-hsa04360-108	Axon guidance: CFL1	FALSE	not common	not common	6.9537195062722	DOWN	-4.56629832312418	1.2202545466777e-05	DOWN	-1.56963512026269	0.145060398483348	DOWN	-2.01144919303962	0.062846485507444
P-hsa05210-16	Colorectal cancer: MAPK8	FALSE	not common	not common	6.92818666124642	UP	4.09279923885178	9.24267433233034e-05	UP	3.19764993936794	0.00209720691811062	DOWN	-0.625200891156838	0.608659521732271
P-hsa04152-103	AMPK signaling pathway: ULK1	FALSE	not common	not common	6.82550135868903	UP	4.92855396869765	2.29328127929042e-06	UP	1.86352696150489	0.0798996436863269	DOWN	-0.328992859902318	0.815636264564516
P-hsa04720-4 15	Long-term potentiation: CREBBP ATF4	FALSE	not common	not common	6.76291322957454	UP	0.141028427185462	0.957057219461258	UP	1.40276047649433	0.196946420083278	DOWN	-5.13105177082974	9.15800435945158e-07
P-hsa04726-72	Serotonergic synapse: KCNJ3	FALSE	not common	not common	6.74769079143305	UP	5.13397759015886	8.48094296048239e-07	UP	0.396240367798502	0.762704368395155	DOWN	-1.2164863641055	0.276381422624268
P-hsa04950-30	Maturity onset diabetes of the young: PAX6*	FALSE	not common	not common	6.68590214642082	UP	0.961350444403329	0.406339488745816	UP	1.92817035935892	0.0695760830550562	UP	4.69274924325653	7.29035817713936e-06
P-hsa04912-20	GnRH signaling pathway: PLA2G4B	FALSE	not common	not common	6.6654536182527	DOWN	-3.3695526147673	0.00138899729393261	UP	3.71516940983534	0.000336358947009958	UP	0.860014658042998	0.462425943133472
P-hsa04610-52	Complement and coagulation cascades: CPB2	FALSE	not common	not common	6.66405433486008	UP	0.440868720876747	0.747487479991551	UP	4.94578148785981	1.73548076397494e-06	UP	1.52463195014246	0.167079033384592
P-hsa04014-43	Ras signaling pathway: ELK1	FALSE	not common	not common	6.61222144099459	UP	3.14582131347088	0.00290309815038126	DOWN	-3.85403024969499	0.000198206219111676	DOWN	-0.925880546902556	0.424423685334682
P-hsa04340-46	Hedgehog signaling pathway: PRKACA	FALSE	not common	not common	6.55822874745153	UP	4.28204989679396	4.24037391943881e-05	DOWN	-0.758778191977705	0.513422803067799	DOWN	-2.65237086338595	0.0127025753301999
P-hsa05200-80	Pathways in cancer: TP53	FALSE	not common	not common	6.53748084291541	DOWN	-1.48062541424482	0.182714324129193	UP	0.846776544732312	0.459152571803461	UP	4.85405139013891	3.45771770470934e-06
P-hsa04510-44	Focal adhesion: BCL2	FALSE	not common	not common	6.47414326621641	DOWN	-1.22375505311082	0.276930381782863	DOWN	-0.393761646315083	0.764268409597179	DOWN	-5.01827682128555	1.58577033161245e-06
P-hsa05222-39	Small cell lung cancer: BCL2L1	FALSE	not common	not common	6.47162115351131	UP	3.38943853054427	0.00129731071544079	UP	3.01256200837189	0.0038116567358589	DOWN	-1.97207432061751	0.0682685889644073
P-hsa04611-92	Platelet activation: RHOA*	FALSE	not common	not common	6.43069173838155	UP	0.938042275283745	0.420081508693587	DOWN	-1.76081997015687	0.0991624054516717	UP	4.64886113317297	8.90487104148475e-06
P-hsa05321-94	Inflammatory bowel disease (IBD): IL22	FALSE	not common	not common	6.42815470002135	DOWN	-0.655393683733624	0.596043913242319	UP	4.39986623298801	2.10765170893831e-05	UP	2.33190665249058	0.0297008030902003
P-hsa04742-27	Taste transduction: CALHM1	TRUE	bidirectional	LUAD DOWN	6.3535037819771	UP	2.91204936761067	0.00602582788491966	UP	2.3526092950566	0.0251774373432211	DOWN	-3.14483754264687	0.00292057202148637
P-hsa04920-26	Adipocytokine signaling pathway: NPY	FALSE	not common	not common	6.22135224973951	UP	0.5969248966882	0.636650407280271	DOWN	-3.70600257577852	0.000348195597891634	DOWN	-3.16787478189942	0.00270971439522521
P-hsa05200-207	Pathways in cancer: CDK4	FALSE	not common	not common	6.20164946263076	DOWN	-2.92379719604667	0.0058261291878205	DOWN	-0.240817083959595	0.884600778268323	DOWN	-4.0326898487856	0.000121961647251532
P-hsa05215-35	Prostate cancer: CASP9	FALSE	not common	not common	6.19795293309035	UP	0.519529802420738	0.691695166402209	UP	2.22804607524074	0.0344792307662498	UP	4.39962591602762	2.65812106028613e-05
P-hsa05218-8	Melanoma: CDK4	FALSE	not common	not common	6.19364044445571	UP	3.74035718097639	0.000369663054762384	DOWN	-0.207608601439775	0.907505867805878	UP	3.27701203758457	0.00190855206678321
P-hsa04970-12	Salivary secretion: BEST2	FALSE	not common	not common	6.16454825269672	DOWN	-0.467559904185315	0.728821630717184	UP	4.63983068988589	7.30087931951687e-06	UP	1.66723059074237	0.128663452905783
P-hsa05010-51	Alzheimer's disease: ATF6	FALSE	not common	not common	6.13680202070459	UP	0.154045270196716	0.947419433877912	DOWN	-4.83200253371855	2.99421671079872e-06	UP	1.26484481035042	0.257260081403581
P-hsa05200-211	Pathways in cancer: CXCL8	FALSE	not common	not common	6.10803487200786	DOWN	-2.65054360210598	0.012898191042858	DOWN	-1.2335276820399	0.260708133960043	DOWN	-3.86735181715956	0.000231889892430675
P-hsa04728-61	Dopaminergic synapse: KCNJ3	FALSE	not common	not common	6.10752221003348	DOWN	-1.91464575853668	0.0777384580897646	UP	1.23700630497866	0.259326628495479	DOWN	-4.3117458434701	3.87252979187752e-05
P-hsa05221-27	Acute myeloid leukemia: PIM2	FALSE	not common	not common	6.07109204823358	DOWN	-3.65556609729881	0.000506052138482964	DOWN	-3.07507243831102	0.00312536728502298	DOWN	-0.739700358960014	0.536799018524102
P-hsa04919-18	Thyroid hormone signaling pathway: STAT1	FALSE	not common	not common	6.06996003833897	UP	1.20699019897086	0.284155414540056	DOWN	-4.78474869654126	3.74531003069085e-06	UP	0.35038108551838	0.799827367938285
P-hsa04012-65	ErbB signaling pathway: MYC	FALSE	not common	not common	6.03554693120453	DOWN	-1.91984652785149	0.0768766109100962	UP	4.00180829524455	0.000110546010785186	DOWN	-1.75458564812828	0.108421569467134
P-hsa04211-43 59 60 61	Longevity regulating pathway - mammal: ULK3 RB1CC1 ATG13 ATG101	FALSE	not common	not common	6.01875852256438	UP	4.75438028690613	5.19379033575875e-06	DOWN	-0.469551079229418	0.712201794920271	DOWN	-1.26076613460052	0.258913112645473
P-hsa04722-33	Neurotrophin signaling pathway: BAD	FALSE	not common	not common	5.98877981124252	DOWN	-0.000216773792953066	1	UP	3.67912151585189	0.000385490016539669	DOWN	-3.17392447464136	0.0026619944420114
P-hsa04931-67	Insulin resistance: IKBKB**	TRUE	unidirectional	ALL UP	5.98816642998209	UP	2.79713974111332	0.00851708301485627	UP	2.1103384234743	0.0458761987312964	UP	3.17802662847049	0.00262999719349457
P-hsa05222-32	Small cell lung cancer: BIRC8	FALSE	not common	not common	5.97049166207716	UP	1.49906332076701	0.177849708172474	UP	4.45643956797267	1.64955492913723e-05	DOWN	-1.03446758931618	0.364828245536684
P-hsa04919-38	Thyroid hormone signaling pathway: TP53	FALSE	not common	not common	5.95327867543611	DOWN	-3.43574966516374	0.00110719255145674	DOWN	-3.37075271944184	0.00116877804294107	DOWN	-0.267604397933414	0.860529850992646
P-hsa04010-107	MAPK signaling pathway: MAP3K2	FALSE	not common	not common	5.91538617594485	UP	3.54871675930648	0.00074292595766776	DOWN	-0.960450143266155	0.395925915936073	DOWN	-3.0358309895462	0.00413099224360799
P-hsa04064-54	NF-kappa B signaling pathway: CCL13	FALSE	not common	not common	5.91242311578274	DOWN	-4.82144521733989	3.79556472436739e-06	UP	0.816285166559512	0.477550106955985	UP	0.521849899862217	0.674965442184576
P-hsa04921-60	Oxytocin signaling pathway: ELK1	FALSE	not common	not common	5.8312000349981	DOWN	-1.75623303345288	0.108026496015984	UP	3.48708856939515	0.000776831572311825	DOWN	-2.53316077294626	0.0175769162197439
P-hsa04071-59 60	Sphingolipid signaling pathway: TP53 BCL2	FALSE	not common	not common	5.8261479677357	DOWN	-3.04756788105154	0.00398121039263483	UP	2.89635561375382	0.00544628582040933	UP	1.96796405871182	0.0688234557435736
P-hsa04650-14	Natural killer cell mediated cytotoxicity: CSF2	FALSE	not common	not common	5.81915728115943	UP	1.48463101779659	0.181444318842359	UP	4.24273226264395	4.10730138149643e-05	DOWN	-1.41086788108374	0.203489920393241
P-hsa04670-35	Leukocyte transendothelial migration: PTK2	FALSE	not common	not common	5.80606343698193	DOWN	-2.33133167842609	0.0299216533249417	DOWN	-1.02017855177483	0.362371550072346	DOWN	-3.99087164036644	0.000144144064064739
P-hsa04726-64	Serotonergic synapse: CASP3	FALSE	not common	not common	5.75527810125139	UP	4.21042561348905	5.71958288286665e-05	UP	1.77788962242359	0.0958333961843989	DOWN	-1.12116601108962	0.320509333308126
P-hsa05200-184	Pathways in cancer: GLI1	FALSE	not common	not common	5.74958375402733	UP	3.58660923474557	0.000650325307395175	DOWN	-0.211891220257155	0.904403010579724	DOWN	-3.1339620613521	0.00302638070744082
P-hsa05131-12	Shigellosis: ARPC5	FALSE	not common	not common	5.730572906006	UP	0.322213124389917	0.832021597503115	UP	2.91252888951868	0.00518748684540998	DOWN	-3.70406582761488	0.000430859252423502
P-hsa04742-37	Taste transduction: P2RY4	FALSE	not common	not common	5.68340122874562	DOWN	-1.58134281744374	0.152813329661242	UP	2.20922579685765	0.0360705369709658	UP	3.74127913451407	0.000376084114018728
P-hsa05161-10	Hepatitis B: CASP3	FALSE	not common	not common	5.64048715381984	UP	3.86450223840148	0.000230494514009457	DOWN	-1.06020355390952	0.342027427656022	UP	2.34121504291081	0.0290262795783834
P-hsa04024-109	cAMP signaling pathway: BDNF	FALSE	not common	not common	5.63881210075522	DOWN	-4.05786153720794	0.000106166224769442	DOWN	-1.3366523409913	0.220572404006099	DOWN	-1.80314307041891	0.0980958054656727
P-hsa05321-122	Inflammatory bowel disease (IBD): IL4**	FALSE	not common	not common	5.61112800192802	DOWN	-3.5036929314522	0.000872776765194593	UP	2.96760040927128	0.00438987796644218	UP	0.579118711433826	0.639022763643378
P-hsa04620-12	Toll-like receptor signaling pathway: NFKB1	FALSE	not common	not common	5.53219468518311	UP	2.89510456811487	0.00633993554729158	UP	3.45865920249814	0.000859089643437701	DOWN	-0.735483097769945	0.539115669198965
P-hsa04550-9	Signaling pathways regulating pluripotency of stem cells: HNF1A	FALSE	not common	not common	5.5312524036546	DOWN	-1.19668372956037	0.288554525434063	UP	2.26568906619574	0.0314088525978002	UP	3.77971880024872	0.000324689122092847
P-hsa04750-90	Inflammatory mediator regulation of TRP channels: D-myo-Inositol 1,4,5-trisphosphate**	FALSE	not common	not common	5.41415606505043	DOWN	-0.884181851561468	0.451920192844215	DOWN	-4.54388617049042	1.12501642448442e-05	DOWN	-0.409880396960304	0.757920174554198
P-hsa04064-135	NF-kappa B signaling pathway: CCL19	FALSE	not common	not common	5.38369388778976	UP	1.84340788699366	0.0904032272952265	UP	0.918017593803135	0.417801447755305	UP	4.05930852269571	0.000109434031728004
P-hsa04014-100	Ras signaling pathway: REL	FALSE	not common	not common	5.26871806094927	UP	1.33507645354404	0.233904771878768	DOWN	-0.834121889237015	0.466762302818098	DOWN	-4.25392417560855	4.93340804330813e-05
P-hsa05205-324	Proteoglycans in cancer: KDR*	FALSE	not common	not common	5.26813880880651	DOWN	-0.727239644556097	0.546985989123152	DOWN	-4.54681967478852	1.11097337235571e-05	UP	0.229166649035161	0.887526803726996
P-hsa03320-46	PPAR signaling pathway: APOA2	FALSE	not common	not common	5.22084576921453	UP	0.775160216607086	0.518458620513421	DOWN	-3.73570774451856	0.000311135505045026	UP	2.23585858157139	0.0372812564269023
P-hsa05132-6	Salmonella infection: NFKB1	FALSE	not common	not common	5.19700330575501	DOWN	-1.7962230764876	0.0997910207319743	DOWN	-3.64741756937475	0.000431971310023576	UP	1.59330992889771	0.147384003145922
P-hsa04919-27	Thyroid hormone signaling pathway: GATA4	FALSE	not common	not common	5.17956225516974	UP	3.34956698177507	0.00148579735446312	UP	1.96904528532273	0.0636501966730969	DOWN	-1.9604503030914	0.0699324058038589
P-hsa04530-11 24 23	Tight junction: TJP1 YBX3 CDK4	FALSE	not common	not common	5.16319293494973	DOWN	-4.40642346131433	2.47148310351813e-05	DOWN	-1.1481570176633	0.29983538594034	UP	0.175467956922375	0.92675839201474
P-hsa05160-12 13 14	Hepatitis C: IKBKG CHUK IKBKB	FALSE	not common	not common	5.15057556598075	UP	1.31261108660689	0.242143475976765	UP	2.51574666010236	0.0163471144842327	DOWN	-3.29735788315908	0.00178612024163664
P-hsa04071-57	Sphingolipid signaling pathway: BAX	FALSE	not common	not common	5.08917000861942	UP	3.90967562165538	0.000192760873742043	UP	1.96259914600591	0.0645232752444847	DOWN	-0.55404168532816	0.654778781072523
P-hsa04750-51	Inflammatory mediator regulation of TRP channels: TRPV4	FALSE	not common	not common	5.04771318877675	DOWN	-2.30202626008314	0.0321431607301314	DOWN	-3.75404825468211	0.000290647480787982	UP	0.129626371394933	0.959028811657776
P-hsa04750-61	Inflammatory mediator regulation of TRP channels: TRPV4*	FALSE	not common	not common	5.04771318877675	DOWN	-2.30202626008314	0.0321431607301314	DOWN	-3.75404825468211	0.000290647480787982	UP	0.129626371394933	0.959028811657776
P-hsa04064-53	NF-kappa B signaling pathway: CXCL8	FALSE	not common	not common	4.91818833386966	DOWN	-0.624530540477244	0.617445147506385	UP	3.9732711389769	0.000123559203281943	DOWN	-1.55478548474509	0.158248040800844
P-hsa05220-50	Chronic myeloid leukemia: MAPK1	FALSE	not common	not common	4.88280033501072	UP	2.18279286843159	0.042482499249941	DOWN	-3.27034892541315	0.00164319017931933	UP	1.456710395878	0.187629789217176
P-hsa04360-123	Axon guidance: ENAH	FALSE	not common	not common	4.87383287132784	DOWN	-0.735637376875873	0.542347686153066	DOWN	-1.75621170513593	0.100082032260276	UP	3.85193943642811	0.000246339144020659
P-hsa04520-69	Adherens junction: IQGAP1**	FALSE	not common	not common	4.83891508798533	DOWN	-3.15306805359297	0.00284069545487154	UP	1.31203515941048	0.22988208136198	DOWN	-2.44666807911295	0.022189892180031
P-hsa05032-37	Morphine addiction: KCNJ3	FALSE	not common	not common	4.82040433703839	DOWN	-0.248325200861515	0.885494445017745	UP	2.89095584484862	0.00553529101574594	UP	3.12795376218681	0.00308510094117155
P-hsa04932-97	Non-alcoholic fatty liver disease (NAFLD): TNF*	FALSE	not common	not common	4.7683327866462	UP	1.78986245569041	0.100888647460072	UP	1.46211073183759	0.177372680148195	DOWN	-3.48260431488477	0.000952660908598295
P-hsa05032-38	Morphine addiction: CACNA1A	FALSE	not common	not common	4.73767349472475	UP	0.808187321671631	0.498541257732669	UP	4.18762599062897	5.17974220040712e-05	DOWN	-0.476994735448204	0.708463139102119
P-hsa05161-26	Hepatitis B: MMP9	FALSE	not common	not common	4.69786465438949	UP	1.16881671592787	0.301290052266972	UP	3.93529651875879	0.000143286437245475	UP	0.856007473091121	0.464456968971706
P-hsa05231-17	Choline metabolism in cancer: SLC44A3	FALSE	not common	not common	4.69229970566451	UP	0.0975458784248082	0.986769144503083	DOWN	-4.27389397855358	3.59384067037168e-05	UP	0.680664477622642	0.572698339123771
P-hsa03320-45	PPAR signaling pathway: PDPK1	FALSE	not common	not common	4.63958874829859	UP	3.23344618731362	0.00219131294103552	DOWN	-2.03810334437314	0.0543783132780509	DOWN	-1.44295829440519	0.19243373481094
P-hsa04622-9 35	RIG-I-like receptor signaling pathway: IRF3 PIN1	FALSE	not common	not common	4.58679175949401	UP	1.71338630239148	0.117629005305952	UP	1.97951771321615	0.062155766292176	DOWN	-3.08457284408542	0.00354170504322197
P-hsa05161-78	Hepatitis B: TNF	FALSE	not common	not common	4.55179427977251	UP	1.47919236370005	0.183087651445219	UP	0.504567800575469	0.689741900149694	DOWN	-3.87871853936091	0.000222259336808848
P-hsa04724-51	Glutamatergic synapse: ADRBK1	FALSE	not common	not common	4.50888120107626	UP	3.44708408736149	0.00106557954110566	UP	1.76570628935042	0.0982568840703212	DOWN	-1.17344408184694	0.29591687272271
P-hsa04727-13	GABAergic synapse: CACNA1A	FALSE	not common	not common	4.47259910816405	UP	1.43827483354056	0.196483985270295	UP	3.60475807921406	0.000506082757584743	UP	1.08384649992366	0.338728754895984
P-hsa04014-104	Ras signaling pathway: BRAP*	FALSE	not common	not common	4.45629673684972	UP	3.40350103286033	0.00123807488190155	UP	2.08287087533842	0.0489204990738076	DOWN	-0.672310641282229	0.577384862581596
P-hsa05034-99	Alcoholism: PDYN	FALSE	not common	not common	4.45487958050467	DOWN	-2.13513272307672	0.0476287572184456	DOWN	-0.821793923303866	0.474225802151327	DOWN	-3.34028019895319	0.00155333780972532
P-hsa04924-30	Renin secretion: PDE3A	FALSE	not common	not common	4.41998520613157	DOWN	-2.15654203304112	0.0452308091088727	DOWN	-0.285861828635908	0.848186392874163	UP	3.47152952891715	0.00099103532327834
P-hsa04912-46	GnRH signaling pathway: JUN	FALSE	not common	not common	4.41337651483102	DOWN	-2.11762491015476	0.0496171986816683	UP	3.36703031837119	0.0011825146496598	UP	0.549443188927214	0.65793735454985
P-hsa04360-101 103	Axon guidance: DPYSL2 DPYSL5	FALSE	not common	not common	4.38198996120841	UP	2.33908120073566	0.0293602715689939	DOWN	-1.34649945813701	0.217122496026104	UP	2.88459603477688	0.00650946306664733
P-hsa04932-14	Non-alcoholic fatty liver disease (NAFLD): PKLR	FALSE	not common	not common	4.37675853805036	UP	2.3370999503472	0.0294913916447602	DOWN	-0.797912995164625	0.488667964116262	UP	3.1457451569237	0.00291428651828061
P-hsa04540-14 31	Gap junction: GJA1 TJP1	FALSE	not common	not common	4.35623203950223	DOWN	-2.1849649616766	0.0423490368354293	UP	0.469337131601544	0.712201794920271	DOWN	-3.35859980311734	0.00145989386570484
P-hsa04152-61	AMPK signaling pathway: RPS6KB1	FALSE	not common	not common	4.32068370667014	DOWN	-3.18530485446995	0.00256291499296659	DOWN	-0.600444617050218	0.619395030536333	UP	2.32564712505049	0.0301033164949459
P-hsa05231-18	Choline metabolism in cancer: CHKA	FALSE	not common	not common	4.26023415934991	DOWN	-3.14339678787457	0.0029224809464686	DOWN	-2.29856379022229	0.0289359040655549	DOWN	-0.563446464335569	0.64949704876631
P-hsa04914-15	Progesterone-mediated oocyte maturation: ANAPC10	FALSE	not common	not common	4.20524869541345	UP	3.19102103753841	0.00251807495633764	DOWN	-0.342118035750345	0.804285209928014	UP	2.3163077082414	0.0307802837791471
P-hsa04213-52	Longevity regulating pathway - multiple species: SOD2	FALSE	not common	not common	4.13492692782748	UP	3.77876731275099	0.000320950454324405	UP	0.948709392542725	0.402135721824806	UP	0.688238253909123	0.567887622130723
P-hsa04540-14 16	Gap junction: GJA1 GJA1	FALSE	not common	not common	4.0936020758355	DOWN	-1.97498047979332	0.0682832225594573	UP	0.494825216320748	0.695770604992277	DOWN	-3.31254970264136	0.00169674950707434
P-hsa04540-14 15	Gap junction: GJA1 GJA1*	FALSE	not common	not common	4.0936020758355	DOWN	-1.97498047979332	0.0682832225594573	UP	0.494825216320748	0.695770604992277	DOWN	-3.31254970264136	0.00169674950707434
P-hsa05016-55	Huntington's disease: TGM2	FALSE	not common	not common	4.0612009637047	DOWN	-3.30881974736242	0.00170615139970094	DOWN	-1.92542434421845	0.0699676923374456	DOWN	-0.452273084421566	0.727585528041862
P-hsa05142-44	Chagas disease (American trypanosomiasis): PLCB1	FALSE	not common	not common	3.99355280905924	UP	2.27109308404967	0.0345960485941165	UP	1.77264692920354	0.0968612170672839	DOWN	-2.32302870577938	0.030288009543377
P-hsa05145-8	Toxoplasmosis: NFKB1	FALSE	not common	not common	3.95156853064956	UP	1.15522156700779	0.307726083952738	UP	2.12497022303884	0.0443788029097976	DOWN	-2.80642022040572	0.00818637364183133
P-hsa05212-31	Pancreatic cancer: RAC1*	FALSE	not common	not common	3.87810341943834	DOWN	-1.2648905704216	0.259583741514446	UP	3.26232682149975	0.00168695233876319	UP	1.15885503173309	0.302354548812907
P-hsa04390-80	Hippo signaling pathway: BIRC2	FALSE	not common	not common	3.83896634320898	DOWN	-3.77890437574558	0.000320950454324405	DOWN	-0.215184088303175	0.902444055871732	UP	0.79837027699001	0.500236383183454
P-hsa04722-37	Neurotrophin signaling pathway: NFKB1	FALSE	not common	not common	3.833151974837	UP	1.85908490393295	0.0874909113604335	DOWN	-2.1701188562678	0.0397527351490428	UP	2.18471662914949	0.0422199758024493
P-hsa04930-13	Type II diabetes mellitus: Fatty acid	FALSE	not common	not common	3.75119589831862	UP	0.728043303281845	0.546753007700977	UP	0.32249188992217	0.819586183501411	DOWN	-3.72736528715277	0.000395747582722236
P-hsa04024-123	cAMP signaling pathway: PAK1	FALSE	not common	not common	3.69306647752717	DOWN	-0.0887550308651474	0.993668803407262	UP	3.30236124232	0.00147764021911196	UP	1.62799736423584	0.138077568704577
P-hsa04014-61	Ras signaling pathway: RAP1A	FALSE	not common	not common	3.65825950323289	DOWN	-0.432635374550057	0.752426557720661	UP	0.779494657508811	0.500269999516066	DOWN	-3.62197744294173	0.000583541698952889
P-hsa04950-21	Maturity onset diabetes of the young: PKLR	FALSE	not common	not common	3.60400206699262	UP	1.4657079104603	0.187465136836525	DOWN	-1.46889992349258	0.175212480795488	UP	2.83268802644649	0.00757726374097566
P-hsa04668-111	TNF signaling pathway: BAG4	FALSE	not common	not common	3.55984868587582	DOWN	-0.0622211209359782	1	UP	0.181303312878599	0.928243875260563	DOWN	-3.80384525207731	0.000296817339442365
P-hsa05216-5	Thyroid cancer: MAPK1	FALSE	not common	not common	3.47133419111938	UP	2.65606724166002	0.012712401368904	UP	2.05754413801242	0.0519372764548136	UP	0.780843522548003	0.511633649956451
P-hsa03320-32	PPAR signaling pathway: FABP3	FALSE	not common	not common	3.46664329164997	DOWN	-0.743321240070018	0.537892240730976	DOWN	-2.51811941600473	0.0162502824305261	DOWN	-2.21632086522342	0.0390661499035003
P-hsa05145-10	Toxoplasmosis: MAPK8	FALSE	not common	not common	3.358579541391	UP	1.04300042529339	0.362071958595846	DOWN	-2.67767818169204	0.0103620430458235	UP	1.71650951450898	0.116729433398877
P-hsa04213-61	Longevity regulating pathway - multiple species: ATG5	FALSE	not common	not common	3.29153809356433	UP	3.49561223487781	0.000896567707799724	DOWN	-0.00239616688915023	1	UP	0.684843703116594	0.570005205650758
P-hsa04724-3	Glutamatergic synapse: GRIK1	FALSE	not common	not common	3.21634352675879	DOWN	-1.97668819066258	0.068113499147344	DOWN	-1.92339437273389	0.0702457826167072	DOWN	-1.67419754524701	0.126999772242414
P-hsa04360-21	Axon guidance: PAK4	FALSE	not common	not common	3.18493155974918	DOWN	-0.873069158740892	0.458846914318116	DOWN	-1.12576534073629	0.310003079777126	DOWN	-3.0016108530827	0.00459234594982718
P-hsa05152-81	Tuberculosis: IFNA1	FALSE	not common	not common	3.18206457871051	DOWN	-2.7737309372299	0.0091155864210786	UP	1.51297163875085	0.161719802920596	DOWN	-0.887589229765837	0.446054229519418
P-hsa04742-67	Taste transduction: PRKACA	FALSE	not common	not common	3.14004268130594	UP	2.28486920074225	0.0335109195732636	UP	2.36197146901725	0.0246088579030573	UP	0.24332507460293	0.878373982385355
P-hsa04726-71	Serotonergic synapse: CACNA1A	FALSE	not common	not common	3.12434895817384	DOWN	-2.4125674184856	0.0243543542409993	UP	1.79233224000715	0.0929994040996672	DOWN	-1.09803216819096	0.331584619159848
P-hsa05223-23	Non-small cell lung cancer: CASP9*	FALSE	not common	not common	3.06025150045033	UP	2.99622647416957	0.00466887221178778	UP	0.0319876061466889	1	DOWN	-1.46079635756963	0.186438915777174
P-hsa05166-39	HTLV-I infection: RRAS2	FALSE	not common	not common	3.03723517878434	UP	2.24303835690196	0.0370197865428176	UP	0.459945979519194	0.718836547332426	DOWN	-2.26939686363705	0.0344906010946546
P-hsa04340-50	Hedgehog signaling pathway: BCL2	FALSE	not common	not common	3.01350968599412	UP	2.2398157093845	0.0372981639711304	DOWN	-1.02460312656734	0.360137989314951	UP	1.94655288439259	0.0721662198687582
P-hsa04919-89	Thyroid hormone signaling pathway: CASP9	FALSE	not common	not common	2.9862760364956	DOWN	-2.00621192066281	0.0637863558875109	DOWN	-0.190479787804406	0.921400920205486	UP	2.53393899287488	0.0175609340235579
P-hsa04540-16 17	Gap junction: GJA1 GJA1**	FALSE	not common	not common	2.90970409246608	UP	0.238197864240217	0.892928809190176	UP	1.83188711583582	0.0855543876810585	DOWN	-2.56682875835349	0.0161152445690499
P-hsa04152-53	AMPK signaling pathway: G6PC	FALSE	not common	not common	2.86675861128603	UP	1.14579737703059	0.311495185620826	DOWN	-2.51467956327263	0.0163725329848349	UP	1.24289433113229	0.266485871104755
P-hsa04621-4 7 8	NOD-like receptor signaling pathway: IKBKG CHUK IKBKB	FALSE	not common	not common	2.86346130584825	UP	3.0702906503505	0.00370448118793928	UP	0.985902517024894	0.381328141603822	UP	0.114664187351165	0.969421243919027
P-hsa05145-9	Toxoplasmosis: MAPK1	FALSE	not common	not common	2.81471691746645	DOWN	-2.06078216039108	0.0563355886873766	DOWN	-1.51221008195152	0.161851949468876	DOWN	-1.52136742361239	0.168028304474316
P-hsa04213-60	Longevity regulating pathway - multiple species: CAT	FALSE	not common	not common	2.79428559034585	UP	3.19516199582064	0.00248502896398987	DOWN	-0.399006327194075	0.760907189186055	DOWN	-0.282188256370053	0.84928073417992
P-hsa04914-11	Progesterone-mediated oocyte maturation: CDK1	FALSE	not common	not common	2.76095016183211	DOWN	-0.635265073061787	0.610822720039088	DOWN	-3.09404414994731	0.00294416835049013	DOWN	-0.122704996262512	0.964210971957061
P-hsa05161-44	Hepatitis B: CXCL8	FALSE	not common	not common	2.7449115834971	DOWN	-1.13570348435957	0.315843925907262	DOWN	-2.42412614995646	0.0209123958651863	UP	1.227615436973	0.272403067043761
P-hsa04916-8	Melanogenesis: TYR*	FALSE	not common	not common	2.72838150346493	DOWN	-0.466430926538751	0.729296190559221	DOWN	-0.0545104287874199	1	UP	3.18705134303138	0.00256279918517918
P-hsa05134-71	Legionellosis: CXCL8	FALSE	not common	not common	2.70073861491596	DOWN	-0.376262511237646	0.791228863881002	DOWN	-0.149817672320331	0.951231782901646	DOWN	-3.17591370570264	0.00264650555353285
P-hsa05321-92	Inflammatory bowel disease (IBD): IL17F	FALSE	not common	not common	2.64888374710631	UP	0.256398722286849	0.879143115508408	UP	1.35857648409565	0.212709770883983	UP	2.67282255632278	0.0120024274914686
P-hsa05231-21	Choline metabolism in cancer: PCYT1A	FALSE	not common	not common	2.6470048080852	UP	2.06782791324949	0.0554276299725435	DOWN	-1.04257759109281	0.350693155610906	UP	1.72096686922306	0.115968884560801
P-hsa05100-24	Bacterial invasion of epithelial cells: ACTB	FALSE	not common	not common	2.63276600536126	UP	0.230584896998101	0.898518281856601	DOWN	-1.70830124716552	0.110520928610479	DOWN	-2.42459395296073	0.0234564709155718
P-hsa05223-8	Non-small cell lung cancer: CASP9	FALSE	not common	not common	2.61323549395714	DOWN	-2.42247132298626	0.0238026739972355	UP	1.44291210992048	0.18368868630842	UP	0.706294969356528	0.557258100644554
P-hsa04950-18	Maturity onset diabetes of the young: SLC2A2	FALSE	not common	not common	2.5080698203747	UP	0.2115255072867	0.909468110938849	UP	1.2428213817626	0.257247388611012	UP	2.63604249242599	0.013267579622749
P-hsa04911-54	Insulin secretion: RAB3A	FALSE	not common	not common	2.48257276162511	DOWN	-2.23089835877376	0.0380623687403307	DOWN	-1.36316117746665	0.211084742512571	DOWN	-0.951571323445173	0.409708246704626
P-hsa05166-99	HTLV-I infection: JUN	FALSE	not common	not common	2.42232056004209	DOWN	-1.73390853753079	0.113063068311098	DOWN	-1.93988739087868	0.0678192420954017	DOWN	-0.810133761019874	0.493180192270701
P-hsa04022-59	cGMP-PKG signaling pathway: NPPB	FALSE	not common	not common	2.40326394432886	DOWN	-1.48970220762939	0.179818592133427	UP	1.95733978996824	0.065271205024647	UP	1.08812426443181	0.336650919982509
P-hsa04015-3	Rap1 signaling pathway: MAPK1	FALSE	not common	not common	2.39476306197842	DOWN	-0.142922093997402	0.955997206444775	DOWN	-1.66697905830748	0.120082136589703	DOWN	-2.26172401322136	0.0350995946459666
P-hsa05205-77	Proteoglycans in cancer: MIR21	FALSE	not common	not common	2.29058964726017	UP	0.573152056043695	0.653095441540419	UP	2.55451097920002	0.0146945229226526	DOWN	-0.745063086259696	0.533676762725024
P-hsa04910-48	Insulin signaling pathway: PPARGC1A	FALSE	not common	not common	2.21264950557948	DOWN	-2.40271656389283	0.0249738697670947	DOWN	-0.0780582828657366	1	DOWN	-1.29530371872259	0.245394437137899
P-hsa03460-25 40	Fanconi anemia pathway: MLH1 PMS2	FALSE	not common	not common	1.95816348737522	DOWN	-1.31471546638634	0.241570002269447	UP	1.27772634724641	0.242935882167518	UP	1.45672380343544	0.187629789217176
P-hsa04950-31	Maturity onset diabetes of the young: NKX6-1*	FALSE	not common	not common	1.91352375973546	UP	1.52559395311008	0.169399952710797	UP	0.921102433285764	0.41644495788785	UP	1.50423816865636	0.172983683647818
P-hsa04950-16	Maturity onset diabetes of the young: PAX4	FALSE	not common	not common	1.90575162967256	UP	0.739117803947695	0.540545684723346	UP	1.8006929322654	0.0914420711444211	UP	1.28088439477258	0.251344783821357
P-hsa04724-13	Glutamatergic synapse: GRM5	FALSE	not common	not common	1.88852893461568	UP	2.12274232868857	0.049033521458013	UP	0.537895088771032	0.664082735244075	UP	0.974458995289692	0.396968312164824
P-hsa05221-5	Acute myeloid leukemia: SPI1	FALSE	not common	not common	1.84775724900735	DOWN	-1.09660506772056	0.335108384084871	DOWN	-1.31516831326392	0.228754720534692	UP	1.46497764891484	0.185219803937649
P-hsa04925-33	Aldosterone synthesis and secretion: CYP11B2	FALSE	not common	not common	1.83214214147522	UP	0.63131021561483	0.613346830599304	UP	1.99853163270463	0.0595248114153754	UP	0.963298404847414	0.403138034787924
P-hsa05164-53	Influenza A: MAPK14	FALSE	not common	not common	1.77281294889992	DOWN	-2.0965305441379	0.0520250770509866	DOWN	-0.117429567166652	0.978308528943283	DOWN	-1.098577176095	0.331511366566408
P-hsa04932-28	Non-alcoholic fatty liver disease (NAFLD): GSK3A	FALSE	not common	not common	1.74776285234434	UP	1.88201554334199	0.0834060144608221	UP	0.00997172120970561	1	DOWN	-1.37942116841173	0.214308749775306
P-hsa03320-56	PPAR signaling pathway: FADS2	FALSE	not common	not common	1.67636212488878	DOWN	-1.75635459455135	0.108026496015984	DOWN	-1.13233933415467	0.30690376561807	DOWN	-0.584251588670547	0.635484959836386
P-hsa04213-2	Longevity regulating pathway - multiple species: RPS6KB1	FALSE	not common	not common	1.66132469145183	UP	2.07803331535515	0.0542123216706796	DOWN	-0.251927384415386	0.875722979936197	UP	0.865075716808264	0.459420741074109
P-hsa04610-7	Complement and coagulation cascades: Fibrin	FALSE	not common	not common	1.59323347819522	DOWN	-1.43244615906526	0.197955550292702	UP	0.681675178132678	0.564278500742361	DOWN	-1.34055606436869	0.228404829235191
P-hsa05212-12	Pancreatic cancer: CASP9	FALSE	not common	not common	1.59171611230085	DOWN	-2.19151400828467	0.0417200402177345	UP	0.471034520923103	0.712125758841344	UP	0.265514832131397	0.86175228232097
P-hsa04950-8	Maturity onset diabetes of the young: NEUROD1	FALSE	not common	not common	1.58177218615052	UP	0.598231239875637	0.636036769439553	UP	0.586761793035962	0.629345812661433	UP	1.99365126518333	0.0654419467712479
P-hsa05200-76	Pathways in cancer: RAC1	FALSE	not common	not common	1.55457656437039	DOWN	-0.455941720814465	0.736506552480229	UP	0.0119078057473609	1	UP	2.22947348404473	0.0378657720209098
P-hsa04713-14	Circadian entrainment: PRKCA	FALSE	not common	not common	1.48739260755793	UP	0.974884184807771	0.398963546934244	UP	1.39033010972003	0.20138229735143	UP	0.959471794212714	0.405184607415007
P-hsa04930-26	Type II diabetes mellitus: INS*	FALSE	not common	not common	1.43815660137532	UP	1.27629934993181	0.255683972218409	DOWN	-1.00931142645892	0.368229729257809	UP	0.992550938039257	0.387276352643096
P-hsa04922-37	Glucagon signaling pathway: PYGB	FALSE	not common	not common	1.34417655908232	UP	0.722589152368496	0.549634386566347	UP	0.401177171175264	0.759685346052155	UP	1.75478717560663	0.108421569467134
P-hsa05216-14	Thyroid cancer: MAPK1*	FALSE	not common	not common	1.32911725557483	UP	0.114545399561311	0.974577623834339	UP	1.30262934676802	0.232988286067414	DOWN	-1.40243479327669	0.206410737003172
P-hsa05120-20	Epithelial cell signaling in Helicobacter pylori infection: CXCL8	FALSE	not common	not common	1.32376040439494	DOWN	-0.693118062931836	0.569589973855913	DOWN	-1.30644314828006	0.231721420527756	UP	1.04475611114983	0.359510144164809
P-hsa04931-135	Insulin resistance: SREBF1**	FALSE	not common	not common	1.31430882263051	UP	1.44830460567393	0.19321040041095	UP	0.18998428973269	0.921400920205486	UP	1.22695675006649	0.272403067043761
P-hsa04932-7	Non-alcoholic fatty liver disease (NAFLD): SREBF1	FALSE	not common	not common	1.30111869803008	UP	1.39421837429526	0.211945856946451	UP	0.287176474105959	0.847581750575539	UP	1.21128773917266	0.278275293579295
P-hsa04931-35	Insulin resistance: Starch	FALSE	not common	not common	1.30061344099688	UP	1.44267072873495	0.195137680918487	UP	0.0627008054403716	1	UP	1.2669888352995	0.256475204284326
P-hsa04390-74	Hippo signaling pathway: AXIN1	FALSE	not common	not common	1.26289788327783	DOWN	-1.88369571381943	0.0831519215490401	UP	0.548732815102203	0.656492601438172	UP	0.0622796802320799	1
P-hsa04931-137	Insulin resistance: MLXIP*	FALSE	not common	not common	1.25791920595338	UP	1.39725135910979	0.210909741869689	UP	0.0749020980346009	1	UP	1.25394963563207	0.26180882193685
P-hsa04931-46	Insulin resistance: PIK3R5*	FALSE	not common	not common	1.25419763182683	UP	1.29290154226555	0.249704293083462	DOWN	-0.238482511644706	0.886058928829859	UP	1.27926984735346	0.251717723055286
P-hsa04923-38	Regulation of lipolysis in adipocytes: PDE3B	FALSE	not common	not common	1.24673242776268	UP	1.18791822317073	0.29263243094225	DOWN	-0.471667179979308	0.712125758841344	UP	1.23001146982721	0.271887027537428
P-hsa04913-47	Ovarian steroidogenesis: INSR	FALSE	not common	not common	1.23699698421206	UP	1.39113296376453	0.212711474186153	UP	0.0476100368258413	1	UP	1.22721783462634	0.272403067043761
P-hsa04913-51	Ovarian steroidogenesis: INSR*	FALSE	not common	not common	1.23699698421206	UP	1.39113296376453	0.212711474186153	UP	0.0476100368258413	1	UP	1.22721783462634	0.272403067043761
P-hsa05031-96	Amphetamine addiction: PDYN	FALSE	not common	not common	1.22505896330867	DOWN	-0.532485824478348	0.68264122982539	DOWN	-0.810027756565197	0.481381297160439	DOWN	-1.47781682765998	0.181242236050708
P-hsa04910-42	Insulin signaling pathway: PCK1	FALSE	not common	not common	1.15658699743239	DOWN	-1.71318943021469	0.117629005305952	DOWN	-0.0805589129877043	1	DOWN	-0.648957886185793	0.592786888802621
P-hsa04923-43	Regulation of lipolysis in adipocytes: Arachidonate	FALSE	not common	not common	1.14943694681399	UP	1.28661313316161	0.251963213422628	UP	0.173474599590154	0.934261505433509	UP	1.16170646213678	0.301132387985386
P-hsa04950-13	Maturity onset diabetes of the young: INS	FALSE	not common	not common	1.11710424493244	UP	1.25374556280227	0.26428636609886	DOWN	-0.443711933113653	0.730543240287339	UP	0.977737910284995	0.3955260444373
P-hsa04973-36	Carbohydrate digestion and absorption: SLC2A2	FALSE	not common	not common	1.00570436665755	UP	0.00579743799355829	1	UP	1.56487940846273	0.146340699616071	UP	0.523068073111965	0.674420091883141
P-hsa05131-38	Shigellosis: CXCL8	FALSE	not common	not common	0.936715671554281	UP	0.0143882642699017	1	DOWN	-0.860446631286833	0.451523621237882	DOWN	-1.26795824339907	0.256214566457581
P-hsa04910-46	Insulin signaling pathway: FBP1	FALSE	not common	not common	0.915387068138318	DOWN	-0.745255507456986	0.536855680467756	DOWN	-0.0717856878627272	1	DOWN	-1.34598504071563	0.226336895113314
P-hsa04922-70	Glucagon signaling pathway: PFKFB1	FALSE	not common	not common	0.771162541168553	UP	0.490883310175273	0.712116225510483	UP	0.172895877149694	0.934261505433509	UP	1.27241317950263	0.25457639347369
P-hsa04911-24	Insulin secretion: INS	FALSE	not common	not common	0.758813681170963	UP	0.793708608738318	0.507209730642857	UP	0.722919723041721	0.537319422742461	UP	0.577623563165471	0.639390641852773
P-hsa04931-40	Insulin resistance: PRKCZ	FALSE	not common	not common	0.63288342769764	UP	0.80883011204674	0.498419026856807	DOWN	-0.048404757825918	1	UP	0.851339928159527	0.467220629183086
P-hsa04350-21	TGF-beta signaling pathway: CDKN2B	FALSE	not common	not common	0.601870699520511	DOWN	-0.58041512952948	0.649045642567859	DOWN	-0.850974637402715	0.456738302841263	UP	0.290639904740275	0.843697280065124
P-hsa04910-43	Insulin signaling pathway: G6PC	FALSE	not common	not common	0.553168718868277	DOWN	-0.949063606066242	0.413563089163799	DOWN	-0.0511016596892105	1	DOWN	-0.519320989827609	0.676533817201332
P-hsa05030-76	Cocaine addiction: PDYN	FALSE	not common	not common	0.425839570433035	DOWN	-0.409492432003431	0.768431294648826	DOWN	-0.162751564226396	0.941862256038165	DOWN	-0.770785655604346	0.518284189707223
P-hsa04114-59	Oocyte meiosis: REC8*	FALSE	not common	not common	0.357019607055681	UP	0.706020216130314	0.560898279563494	UP	0.227331642785954	0.893419464149292	DOWN	-0.245465321192395	0.877083250247834
P-hsa04910-18	Insulin signaling pathway: LIPE	FALSE	not common	not common	0.327580975333637	DOWN	-0.853758622692665	0.470347699287129	DOWN	-0.00637989636600943	1	DOWN	-0.0654516689285478	1
P-hsa04910-26	Insulin signaling pathway: RPS6	FALSE	not common	not common	0.27583700477485	UP	0.482821473709049	0.718197447981527	DOWN	-0.00813285537768051	1	UP	0.43637885423993	0.737766925138352
P-hsa04915-21	Estrogen signaling pathway: CREB3	FALSE	not common	not common	0.266824601469008	DOWN	-0.406684979049474	0.769661349857853	DOWN	-0.00366051780391577	1	DOWN	-0.485345024521069	0.702871165650755
P-hsa04915-12 14	Estrogen signaling pathway: ESR1 FOS	FALSE	not common	not common	0.215284937717061	DOWN	-0.412513578189006	0.766700832917186	DOWN	-0.0652106460304801	1	DOWN	-0.357416827162866	0.794491255040422
P-hsa04910-39	Insulin signaling pathway: BAD	FALSE	not common	not common	0.212168474328699	UP	0.511568447173015	0.697434315289565	UP	0.00844699695028409	1	DOWN	-0.241157519730926	0.879687139726015
P-hsa04810-29	Regulation of actin cytoskeleton: ACTN4	FALSE	not common	not common	0.19507889600162	UP	0.41475424715369	0.765313423158685	UP	0.172323048150298	0.934261505433509	UP	0.220423423847716	0.892510492113768
P-hsa04915-3 11	Estrogen signaling pathway: ESR1 Estradiol-17beta	FALSE	not common	not common	0.176125467506325	DOWN	-0.284664785410872	0.858230443320583	DOWN	-0.0314530320809216	1	DOWN	-0.381846384082959	0.77673097778401
P-hsa04915-12 13	Estrogen signaling pathway: ESR1 Estradiol-17beta*	FALSE	not common	not common	0.176125467506325	DOWN	-0.284664785410872	0.858230443320583	DOWN	-0.0314530320809216	1	DOWN	-0.381846384082959	0.77673097778401
P-hsa04810-31	Regulation of actin cytoskeleton: MSN	FALSE	not common	not common	0.162078527911391	UP	0.438244335119692	0.749186691943451	UP	0.151319044443184	0.950502863759763	UP	0.11837218094203	0.96689204995245
P-hsa04150-33	mTOR signaling pathway: RPS6	FALSE	not common	not common	0.149348331592285	DOWN	-0.0697729689152247	1	UP	0.413661104585265	0.751258954665872	DOWN	-0.149625243790717	0.943760926143988
P-hsa04150-56	mTOR signaling pathway: EIF4B	FALSE	not common	not common	0.135983102954081	DOWN	-0.10220619696959	0.983375482930893	UP	0.361716826410365	0.788615640804892	DOWN	-0.151370697948063	0.942827317791932
P-hsa04910-12	Insulin signaling pathway: FASN	FALSE	not common	not common	0.128907661326176	UP	0.314707956519989	0.837357353210589	DOWN	-0.00507011587857476	1	UP	0.228795818741112	0.887526803726996
P-hsa04150-31	mTOR signaling pathway: EIF4E	FALSE	not common	not common	0.119366277163769	UP	0.00378117646935222	1	DOWN	-0.401063992021999	0.759685346052155	UP	0.0469137291225676	1
P-hsa04810-30	Regulation of actin cytoskeleton: VCL*	FALSE	not common	not common	0.109078755312881	UP	0.307849726015546	0.842148843325416	UP	0.0990836758799215	0.993431843722459	UP	0.171226266982297	0.929810293627623
P-hsa04910-57	Insulin signaling pathway: GCK	FALSE	not common	not common	0.108411386904416	UP	0.269877157470712	0.86923806128283	DOWN	-0.00217848015300262	1	UP	0.215314889994837	0.89629265603833
P-hsa04210-105	Apoptosis: ACTB	FALSE	not common	not common	0.0726557159469027	DOWN	-0.0275501224867988	1	DOWN	-0.0904601026706043	1	UP	0.286764055971682	0.845949182970002
P-hsa04910-24	Insulin signaling pathway: ACACA	FALSE	not common	not common	0.0321200286326803	UP	0.139266567870059	0.958004283283303	DOWN	-0.0033190177091594	1	UP	0.114070828813136	0.969421243919027
P-hsa03460-7	Fanconi anemia pathway: FANCI	FALSE	not common	not common	0.0277467900863166	DOWN	-1.51561626637324e-05	1	DOWN	-0.0541843965067731	1	UP	0.158430750233406	0.938108762786463
P-hsa04068-39	FoxO signaling pathway: CCNB3	FALSE	not common	not common	0	UP	5.54231686939825e-06	1	UP	9.57455911972262e-06	1	UP	1.12239507363602e-06	1
P-hsa04068-40	FoxO signaling pathway: CCND1	FALSE	not common	not common	0	UP	2.51172448148414e-06	1	UP	7.79990699715122e-06	1	UP	5.50614606073105e-07	1
P-hsa04068-96	FoxO signaling pathway: CCNG2	FALSE	not common	not common	0	UP	2.10453787132302e-06	1	UP	1.29285750289241e-05	1	UP	6.22620717920393e-07	1
P-hsa04068-41	FoxO signaling pathway: CDKN2B	FALSE	not common	not common	0	UP	3.89199602602369e-06	1	UP	1.01496456373092e-05	1	UP	4.49591376375881e-07	1
P-hsa04068-42	FoxO signaling pathway: CDKN2D	FALSE	not common	not common	0	UP	4.22565943599505e-06	1	UP	9.11108329051597e-06	1	UP	9.58147064179471e-07	1
P-hsa04068-43	FoxO signaling pathway: CDKN1A	FALSE	not common	not common	0	UP	2.07166746678676e-06	1	UP	1.43516719420318e-05	1	UP	3.90894758096355e-07	1
P-hsa04068-44	FoxO signaling pathway: CDKN1B	FALSE	not common	not common	0	UP	2.14906299303719e-06	1	UP	1.271598427403e-05	1	UP	5.12811126390661e-07	1
P-hsa04068-45	FoxO signaling pathway: RBL2	FALSE	not common	not common	0	UP	4.40087059115149e-06	1	UP	1.28497748438773e-05	1	UP	4.57458393651153e-07	1
P-hsa04068-46	FoxO signaling pathway: PLK4	FALSE	not common	not common	0	UP	2.09203483951066e-06	1	UP	1.2642738437222e-05	1	UP	4.56212368927502e-07	1
P-hsa04068-47	FoxO signaling pathway: GADD45G	FALSE	not common	not common	0	UP	4.57968472936163e-06	1	UP	1.29615611858306e-05	1	UP	3.09186632426263e-07	1
P-hsa04068-48	FoxO signaling pathway: FASLG	FALSE	not common	not common	0	UP	2.2680108643577e-06	1	UP	7.39031101968114e-06	1	UP	7.88656362463264e-07	1
P-hsa04068-49	FoxO signaling pathway: BCL2L11	FALSE	not common	not common	0	UP	4.65786518197734e-06	1	UP	1.16710549536131e-05	1	UP	6.49958864473456e-07	1
P-hsa04068-50	FoxO signaling pathway: TNFSF10	FALSE	not common	not common	0	UP	2.15788970125194e-06	1	UP	1.45666588524925e-05	1	UP	3.48894696231835e-07	1
P-hsa04068-51	FoxO signaling pathway: BCL6	FALSE	not common	not common	0	UP	4.17337724497631e-06	1	UP	1.28866732710423e-05	1	UP	4.82051975981946e-07	1
P-hsa04068-66	FoxO signaling pathway: BNIP3	FALSE	not common	not common	0	UP	4.5669206280585e-06	1	UP	1.47176045952905e-05	1	UP	7.85005781807894e-07	1
P-hsa04068-68	FoxO signaling pathway: ATG12	FALSE	not common	not common	0	UP	4.53234557824423e-06	1	UP	1.2065015057473e-05	1	UP	5.59405180754224e-07	1
P-hsa04068-67	FoxO signaling pathway: GABARAP	FALSE	not common	not common	0	UP	2.00664624746054e-06	1	UP	1.31541104987957e-05	1	UP	3.98702334305918e-07	1
P-hsa04068-52	FoxO signaling pathway: CAT	FALSE	not common	not common	0	UP	1.72201490464227e-06	1	UP	1.37027172604325e-05	1	UP	6.46327858497457e-08	1
P-hsa04068-53	FoxO signaling pathway: SOD2	FALSE	not common	not common	0	UP	2.23072022736977e-06	1	UP	8.37499065968408e-06	1	UP	5.63297665355242e-07	1
P-hsa04068-54	FoxO signaling pathway: GADD45G*	FALSE	not common	not common	0	UP	4.57968472936163e-06	1	UP	1.29615611858306e-05	1	UP	3.09186632426263e-07	1
P-hsa04068-55	FoxO signaling pathway: ATM	FALSE	not common	not common	0	UP	4.2308837393118e-06	1	UP	1.29827753086424e-05	1	UP	5.74763578744321e-07	1
P-hsa04068-13	FoxO signaling pathway: PCK1	FALSE	not common	not common	0	UP	4.17881224490703e-06	1	UP	1.26935306774766e-05	1	UP	4.17440463156582e-07	1
P-hsa04068-14	FoxO signaling pathway: G6PC	FALSE	not common	not common	0	UP	4.10416963361716e-06	1	UP	1.15117134908441e-05	1	UP	1.32198569627265e-06	1
P-hsa04068-56	FoxO signaling pathway: BCL6*	FALSE	not common	not common	0	UP	4.17337724497631e-06	1	UP	1.28866732710423e-05	1	UP	4.82051975981946e-07	1
P-hsa04068-57	FoxO signaling pathway: IL7R	FALSE	not common	not common	0	UP	3.60028195572904e-06	1	UP	1.08624623602399e-05	1	DOWN	-4.0399631000691e-08	1
P-hsa04068-58	FoxO signaling pathway: KLF2	FALSE	not common	not common	0	UP	3.57875502201394e-06	1	UP	1.15502489893875e-05	1	UP	5.36350976286658e-09	1
P-hsa04068-59	FoxO signaling pathway: S1PR1	FALSE	not common	not common	0	UP	3.0993131357442e-06	1	UP	1.24515103297264e-05	1	DOWN	-1.28915949580136e-07	1
P-hsa04068-60	FoxO signaling pathway: RAG1	FALSE	not common	not common	0	UP	1.65115412369207e-06	1	UP	7.19756796049945e-06	1	UP	3.32046251508563e-07	1
P-hsa04068-88	FoxO signaling pathway: FBXO32	FALSE	not common	not common	0	UP	1.94508220859078e-06	1	UP	1.1843824268575e-05	1	UP	6.66402611639167e-07	1
P-hsa04110-46	Cell cycle: RB1	FALSE	not common	not common	0	DOWN	-8.78832281632289e-12	1	UP	0	1	DOWN	-7.12742344111655e-11	1
P-hsa04110-96 97	Cell cycle: TFDP1 E2F4	FALSE	not common	not common	0	UP	9.21970662648652e-05	1	UP	8.20452893390924e-05	1	DOWN	-1.23593287002567e-05	1
P-hsa04110-60 10 11 12 13 14 9	Cell cycle: CDC6 ORC3 ORC5 ORC4 ORC2 ORC1 ORC6	FALSE	not common	not common	0	DOWN	-3.09600584998114e-07	1	DOWN	-5.76889983122641e-09	1	UP	1.57678097396771e-07	1
P-hsa04115-43 57	p53 signaling pathway: CDK1 CCNB3	FALSE	not common	not common	0	UP	5.97240241205539e-09	1	DOWN	-9.42890548397453e-08	1	UP	9.57312673429337e-09	1
P-hsa04115-29	p53 signaling pathway: IGF1	FALSE	not common	not common	0	DOWN	-9.65743606101008e-06	1	DOWN	-8.90039738246654e-07	1	DOWN	-9.61537051822805e-06	1
P-hsa04115-52 53	p53 signaling pathway: CDK4 CCND1	FALSE	not common	not common	0	UP	4.93745747374144e-07	1	UP	3.53883601821827e-06	1	UP	1.21873789298913e-06	1
P-hsa04115-11 12	p53 signaling pathway: CDK2 CCNE1	FALSE	not common	not common	0	UP	6.60485422000612e-06	1	UP	5.799527824383e-06	1	UP	1.3309207684931e-05	1
P-hsa04115-9	p53 signaling pathway: RPRM	FALSE	not common	not common	0	DOWN	-8.71304016517522e-07	1	DOWN	-3.79376098179091e-05	1	UP	1.18201402316498e-06	1
P-hsa04115-38	p53 signaling pathway: GTSE1	FALSE	not common	not common	0	UP	9.50982411935742e-06	1	UP	1.06163835526794e-05	1	UP	1.95293814929885e-05	1
P-hsa04115-37	p53 signaling pathway: FAS	FALSE	not common	not common	0	DOWN	-1.43364515121984e-06	1	DOWN	-3.80542392622517e-06	1	UP	2.62501505504083e-06	1
P-hsa04115-40	p53 signaling pathway: PIDD1	FALSE	not common	not common	0	UP	2.74305051414621e-06	1	DOWN	-2.87262684834459e-06	1	UP	1.03186927476112e-05	1
P-hsa04115-39	p53 signaling pathway: BAX	FALSE	not common	not common	0	UP	4.43389332235988e-06	1	DOWN	-5.07967711431187e-06	1	UP	8.50454939743268e-06	1
P-hsa04115-64	p53 signaling pathway: PMAIP1	FALSE	not common	not common	0	UP	4.90848417679548e-06	1	DOWN	-1.21537828704088e-05	1	UP	1.22862848146036e-05	1
P-hsa04115-36	p53 signaling pathway: EI24	FALSE	not common	not common	0	UP	1.16190494648114e-06	1	DOWN	-1.64504837663658e-05	1	UP	9.5732362140664e-06	1
P-hsa04115-55	p53 signaling pathway: SHISA5	FALSE	not common	not common	0	UP	3.14307593131158e-06	1	DOWN	-1.34163360072889e-05	1	UP	8.47735138007948e-06	1
P-hsa04115-54	p53 signaling pathway: PERP	FALSE	not common	not common	0	UP	3.45365798992008e-07	1	DOWN	-1.65331383575203e-05	1	UP	1.24733873774824e-05	1
P-hsa04115-34	p53 signaling pathway: ZMAT3	FALSE	not common	not common	0	DOWN	-1.17402726531446e-06	1	DOWN	-1.50782179454016e-05	1	UP	5.85934591291985e-06	1
P-hsa04115-30	p53 signaling pathway: SERPINE1	FALSE	not common	not common	0	UP	4.00652568934779e-06	1	DOWN	-7.48899006283633e-07	1	UP	6.67949582302007e-06	1
P-hsa04115-31	p53 signaling pathway: ADGRB1	FALSE	not common	not common	0	DOWN	-1.98904351993317e-06	1	DOWN	-6.52135756964459e-06	1	UP	9.02743135577547e-06	1
P-hsa04115-25	p53 signaling pathway: CD82	FALSE	not common	not common	0	UP	2.10028472587034e-07	1	DOWN	-2.37533975979911e-05	1	UP	3.51170055951508e-06	1
P-hsa04115-27	p53 signaling pathway: THBS1	FALSE	not common	not common	0	UP	1.69769433821198e-06	1	DOWN	-2.0616365040513e-05	1	UP	5.23374061967972e-06	1
P-hsa04115-24	p53 signaling pathway: SERPINB5	FALSE	not common	not common	0	DOWN	-5.73788179662731e-06	1	UP	8.0294596678457e-07	1	UP	1.63741952907637e-05	1
P-hsa04115-21	p53 signaling pathway: DDB2	FALSE	not common	not common	0	UP	1.92660874353131e-08	1	UP	1.41976384921597e-06	1	UP	5.80172696006781e-06	1
P-hsa04115-20	p53 signaling pathway: RRM2B	FALSE	not common	not common	0	UP	4.22769452050836e-06	1	DOWN	-1.39619723166432e-05	1	UP	8.79884005102568e-06	1
P-hsa04115-3	p53 signaling pathway: GADD45G	FALSE	not common	not common	0	UP	7.81621969104419e-07	1	DOWN	-1.93399241249737e-05	1	UP	2.90365207251852e-06	1
P-hsa04115-56	p53 signaling pathway: SESN3	FALSE	not common	not common	0	DOWN	-1.95532784601207e-06	1	DOWN	-1.79485701590007e-05	1	UP	4.90453334819203e-06	1
P-hsa04115-23	p53 signaling pathway: PTEN	FALSE	not common	not common	0	DOWN	-8.46144536506751e-07	1	DOWN	-1.51168268503926e-05	1	UP	5.44258652033916e-06	1
P-hsa04115-15	p53 signaling pathway: TSC2	FALSE	not common	not common	0	UP	1.35107332244311e-06	1	DOWN	-1.31176967968501e-05	1	UP	9.17752357002535e-06	1
P-hsa04115-2	p53 signaling pathway: IGFBP3	FALSE	not common	not common	0	DOWN	-9.21089673885815e-07	1	UP	6.75434154889193e-06	1	UP	1.77178248559441e-05	1
P-hsa04115-22	p53 signaling pathway: STEAP3	FALSE	not common	not common	0	UP	3.54849778929471e-07	1	DOWN	-9.84232833874353e-06	1	UP	1.05881355344957e-05	1
P-hsa04115-49	p53 signaling pathway: MDM2*	FALSE	not common	not common	0	UP	2.03528793053728e-06	1	DOWN	-8.29513812751085e-06	1	UP	7.42079192412041e-06	1
P-hsa04115-19	p53 signaling pathway: RFWD2	FALSE	not common	not common	0	UP	2.61079186149972e-06	1	DOWN	-1.44860021921551e-05	1	UP	8.40183378495081e-06	1
P-hsa04115-50	p53 signaling pathway: RCHY1	FALSE	not common	not common	0	UP	1.18765743238715e-07	1	DOWN	-1.4220593123945e-05	1	UP	4.46517475404539e-06	1
P-hsa04115-18	p53 signaling pathway: CCNG1	FALSE	not common	not common	0	UP	2.98155426534599e-07	1	DOWN	-1.54191410391958e-05	1	UP	7.61314489583127e-06	1
P-hsa04115-1	p53 signaling pathway: SIAH1	FALSE	not common	not common	0	UP	9.07607277941503e-07	1	DOWN	-9.5321449586014e-06	1	UP	6.38235925024748e-06	1
P-hsa04115-16	p53 signaling pathway: PPM1D	FALSE	not common	not common	0	DOWN	-4.78261010003434e-08	1	DOWN	-1.01899719034789e-05	1	UP	2.1139374463462e-06	1
P-hsa04115-17	p53 signaling pathway: TP73	FALSE	not common	not common	0	UP	1.7869842014553e-06	1	UP	1.32188682676514e-05	1	UP	7.15208868364636e-06	1
P-hsa04210-52	Apoptosis: PARP2	FALSE	not common	not common	0	UP	0.00132029640494523	1	DOWN	-0.000741388629744098	1	UP	0.00841935502040396	1
P-hsa04210-74	Apoptosis: BAX*	FALSE	not common	not common	0	UP	0.000117661887063317	1	UP	7.75530017883213e-05	1	UP	3.86094245644246e-06	1
P-hsa04210-75	Apoptosis: BAK1*	FALSE	not common	not common	0	UP	7.42666491899519e-05	1	UP	4.35719914500294e-05	1	UP	0.000155228339745283	1
P-hsa04710-23	Circadian rhythm: BHLHE41	FALSE	not common	not common	0	UP	2.07185738479965e-05	1	DOWN	-5.404407984003e-06	1	DOWN	-2.48736624948989e-05	1
P-hsa04710-5	Circadian rhythm: RORA	FALSE	not common	not common	0	UP	1.11161340737789e-05	1	UP	8.77558423889869e-05	1	DOWN	-2.04214106013441e-05	1
P-hsa04725-43	Cholinergic synapse: CREB3	FALSE	not common	not common	0	UP	1.75845388981838e-05	1	DOWN	-2.2443239864921e-05	1	UP	0.000266714873752306	1
P-hsa04728-68	Dopaminergic synapse: CACNA1C	FALSE	not common	not common	0	UP	0.000161512678652995	1	DOWN	-0.000259507945861599	1	DOWN	-8.95978442697731e-05	1
P-hsa04728-74	Dopaminergic synapse: GRIN2A	FALSE	not common	not common	0	UP	9.65497788410444e-05	1	DOWN	-0.000407322187740214	1	DOWN	-0.000285956097460911	1
P-hsa04728-70 73	Dopaminergic synapse: KIF5A GRIA1	FALSE	not common	not common	0	UP	0.000161189513993708	1	DOWN	-0.000260671444253602	1	DOWN	-0.000963318416686628	1
P-hsa04740-37	Olfactory transduction: CNGB1*	FALSE	not common	not common	0	UP	5.9436367342306e-05	1	DOWN	-9.84679291624058e-06	1	UP	1.58981118848622e-05	1
P-hsa04810-35 81 80	Regulation of actin cytoskeleton: MYL12B MYH9 ACTB	FALSE	not common	not common	0	UP	0.0257084238420343	1	UP	0.0346561013475804	1	UP	0.0192073420857448	1
P-hsa04910-32	Insulin signaling pathway: EIF4E	FALSE	not common	not common	0	DOWN	-0.00197201109138357	1	DOWN	-0.0140330443121547	1	DOWN	-0.00842342993117417	1
P-hsa04910-20	Insulin signaling pathway: PKLR	FALSE	not common	not common	0	UP	0.0371445706025946	1	DOWN	-0.00521074883166574	1	UP	0.0332164032914032	1
[truncated: 22 more rows]
