# Supplementary material for: Common pathways and functional profiles reveal underlying patterns in Breast, Kidney and Lung cancers
Source: Biol Direct. 2021 May 26;16:9. doi: 10.1186/s13062-021-00293-8 (PMC8152308; doi:10.1186/s13062-021-00293-8)
Supplement: Supplementary file 7 — Additional file 7: Table S2. Results table for the comparison of normal versus tumor tissue of Gene Ontology (GO) term values. Description: Rows represent the features analyzed. Columns: feature is the GO identifier, common is a boolean indicating whether the feature is significant in all three cancers, type indicates whether the feature is unidirectional, bidirectional or not common, subtype classifies common features into 8 subgroups (unidirectional can be ALL UP or ALL DOWN, indicating whether the feature has positive or negative statistic in all three cancers, respectively, and bidirectional are represented by the cancer that differs from the other two, so that KIRC UP represent the group of features which a positive statistic in KIRC and negative one in BRCA and LUAD), combined. PV is the sum of the negative logarithms in base 10 of the comparison p-values in the three cancers, sign.[cancer] is the direction of the change in cancer [cancer], stat.[cancer] is the statistic of the comparison in cancer [cancer] and adj. PV.[cancer] is the FDR adjusted p-value of the comparison in cancer [cancer]. [file 13062_2021_293_MOESM7_ESM.xls]

## Sheet: S2_005_All_results_GO_ordered
feature	common	type	subtype	combined.PV	sign.BRCA	stat.BRCA	adj.PV.BRCA	sign.KIRC	stat.KIRC	adj.PV.KIRC	sign.LUAD	stat.LUAD	adj.PV.LUAD
sodium ion homeostasis	TRUE	unidirectional	ALL DOWN	206.339319740962	DOWN	-19.8635396329706	2.89823794372698e-67	DOWN	-28.6842878537735	2.76439954706849e-112	DOWN	-12.005791069207	5.71406696225384e-29
multicellular organismal water homeostasis	TRUE	unidirectional	ALL DOWN	206.339319740962	DOWN	-19.8635396329706	2.89823794372698e-67	DOWN	-28.6842878537735	2.76439954706849e-112	DOWN	-12.005791069207	5.71406696225384e-29
sodium ion transmembrane transport	TRUE	unidirectional	ALL DOWN	195.736839258272	DOWN	-22.2889854974217	3.69061402515007e-80	DOWN	-18.6887450746723	2.69298287412635e-60	DOWN	-18.2687563193762	1.84428736668023e-57
membrane repolarization	TRUE	unidirectional	ALL DOWN	179.176480689433	DOWN	-17.4766818053337	3.97717476746316e-55	DOWN	-23.1928860482616	1.22186208374832e-83	DOWN	-15.1485549053729	1.37063682003112e-42
plasma membrane long-chain fatty acid transport	TRUE	bidirectional	KIRC UP	170.074415892575	DOWN	-22.6792289257848	3.55086636349149e-82	UP	7.66786577449438	1.61046614122453e-13	DOWN	-22.1060730051142	1.47332392888111e-76
cGMP-mediated signaling	TRUE	bidirectional	KIRC UP	170.074415892575	DOWN	-22.6792289257848	3.55086636349149e-82	UP	7.66786577449438	1.61046614122453e-13	DOWN	-22.1060730051142	1.47332392888111e-76
monovalent inorganic cation transport	TRUE	unidirectional	ALL DOWN	169.585236801859	DOWN	-17.2701442784073	4.17351256639686e-54	DOWN	-23.6225685545664	7.17533464055793e-86	DOWN	-12.696610437455	8.67799249157104e-32
sodium ion export from cell	TRUE	unidirectional	ALL DOWN	169.585236801859	DOWN	-17.2701442784073	4.17351256639686e-54	DOWN	-23.6225685545664	7.17533464055793e-86	DOWN	-12.696610437455	8.67799249157104e-32
cellular response to steroid hormone stimulus	TRUE	unidirectional	ALL DOWN	169.585236801859	DOWN	-17.2701442784073	4.17351256639686e-54	DOWN	-23.6225685545664	7.17533464055793e-86	DOWN	-12.696610437455	8.67799249157104e-32
response to glycoside	TRUE	unidirectional	ALL DOWN	169.585236801859	DOWN	-17.2701442784073	4.17351256639686e-54	DOWN	-23.6225685545664	7.17533464055793e-86	DOWN	-12.696610437455	8.67799249157104e-32
sperm motility	TRUE	unidirectional	ALL DOWN	169.585236801859	DOWN	-17.2701442784073	4.17351256639686e-54	DOWN	-23.6225685545664	7.17533464055793e-86	DOWN	-12.696610437455	8.67799249157104e-32
regulation of cellular pH	TRUE	unidirectional	ALL DOWN	169.585236801859	DOWN	-17.2701442784073	4.17351256639686e-54	DOWN	-23.6225685545664	7.17533464055793e-86	DOWN	-12.696610437455	8.67799249157104e-32
positive regulation of sodium ion export from cell	TRUE	unidirectional	ALL DOWN	169.585236801859	DOWN	-17.2701442784073	4.17351256639686e-54	DOWN	-23.6225685545664	7.17533464055793e-86	DOWN	-12.696610437455	8.67799249157104e-32
positive regulation of potassium ion import	TRUE	unidirectional	ALL DOWN	169.585236801859	DOWN	-17.2701442784073	4.17351256639686e-54	DOWN	-23.6225685545664	7.17533464055793e-86	DOWN	-12.696610437455	8.67799249157104e-32
nitric oxide mediated signal transduction	TRUE	bidirectional	KIRC UP	169.568245038753	DOWN	-22.6847644683279	3.55086636349149e-82	UP	7.70207261031372	1.2714536830025e-13	DOWN	-21.9808269397191	5.98577011907058e-76
positive regulation of ATPase activity	TRUE	unidirectional	ALL DOWN	168.28837017994	DOWN	-17.1256607775343	2.30051969522531e-53	DOWN	-23.5819454951939	1.12754509199982e-85	DOWN	-12.6124476746318	1.98458557805215e-31
cellular sodium ion homeostasis	TRUE	unidirectional	ALL DOWN	166.603219989132	DOWN	-15.532353685706	2.07240111847655e-45	DOWN	-21.3566064195353	4.82333673453124e-74	DOWN	-16.5841145026976	2.49435705590382e-49
positive regulation of sodium ion transport	TRUE	unidirectional	ALL DOWN	156.476091287349	DOWN	-19.2153480378994	6.90211146195978e-64	DOWN	-4.72117975335801	4.93927259291165e-06	DOWN	-24.5225310616521	9.80084966215441e-89
membrane depolarization	TRUE	unidirectional	ALL DOWN	156.476091287349	DOWN	-19.2153480378994	6.90211146195978e-64	DOWN	-4.72117975335801	4.93927259291165e-06	DOWN	-24.5225310616521	9.80084966215441e-89
sodium ion transport	TRUE	unidirectional	ALL DOWN	156.476091287349	DOWN	-19.2153480378994	6.90211146195978e-64	DOWN	-4.72117975335801	4.93927259291165e-06	DOWN	-24.5225310616521	9.80084966215441e-89
regulation of sodium ion transmembrane transport	TRUE	unidirectional	ALL DOWN	156.476091287349	DOWN	-19.2153480378994	6.90211146195978e-64	DOWN	-4.72117975335801	4.93927259291165e-06	DOWN	-24.5225310616521	9.80084966215441e-89
protein stabilization	TRUE	unidirectional	ALL DOWN	155.285323590734	DOWN	-13.2029040947764	1.49303285721064e-34	DOWN	-21.6806081481776	9.90151891712469e-76	DOWN	-16.1381628597814	3.50675259105428e-47
regulation of sodium ion transmembrane transporter activity	TRUE	unidirectional	ALL DOWN	154.808468739988	DOWN	-21.1980353713055	2.23253396621573e-74	DOWN	-3.95621206788802	0.000130899189720691	DOWN	-22.4135506175822	5.31858620343248e-78
membrane depolarization during action potential	TRUE	unidirectional	ALL DOWN	154.808468739988	DOWN	-21.1980353713055	2.23253396621573e-74	DOWN	-3.95621206788802	0.000130899189720691	DOWN	-22.4135506175822	5.31858620343248e-78
long-chain fatty acid import	FALSE	not common	not common	152.437303924098	DOWN	-23.9552589398343	2.39901246653633e-88	UP	1.46789918024763	0.167459798693582	DOWN	-19.7408947639674	9.09396129474894e-65
membrane repolarization during cardiac muscle cell action potential	TRUE	unidirectional	ALL DOWN	150.40595869251	DOWN	-13.6810473930752	1.1106273347374e-36	DOWN	-17.2030884748574	5.13220082931754e-53	DOWN	-19.3552081251333	6.88920981454559e-63
regulation of delayed rectifier potassium channel activity	TRUE	unidirectional	ALL DOWN	150.40595869251	DOWN	-13.6810473930752	1.1106273347374e-36	DOWN	-17.2030884748574	5.13220082931754e-53	DOWN	-19.3552081251333	6.88920981454559e-63
protein N-linked glycosylation	TRUE	unidirectional	ALL DOWN	150.40595869251	DOWN	-13.6810473930752	1.1106273347374e-36	DOWN	-17.2030884748574	5.13220082931754e-53	DOWN	-19.3552081251333	6.88920981454559e-63
negative regulation of delayed rectifier potassium channel activity	TRUE	unidirectional	ALL DOWN	150.40595869251	DOWN	-13.6810473930752	1.1106273347374e-36	DOWN	-17.2030884748574	5.13220082931754e-53	DOWN	-19.3552081251333	6.88920981454559e-63
regulation of potassium ion transmembrane transport	TRUE	unidirectional	ALL DOWN	150.40595869251	DOWN	-13.6810473930752	1.1106273347374e-36	DOWN	-17.2030884748574	5.13220082931754e-53	DOWN	-19.3552081251333	6.88920981454559e-63
protein O-linked glycosylation	TRUE	unidirectional	ALL DOWN	150.40595869251	DOWN	-13.6810473930752	1.1106273347374e-36	DOWN	-17.2030884748574	5.13220082931754e-53	DOWN	-19.3552081251333	6.88920981454559e-63
positive regulation of cAMP-dependent protein kinase activity	TRUE	unidirectional	ALL DOWN	148.006738739282	DOWN	-20.519072510399	1.01689989655667e-70	DOWN	-5.13093560817448	6.88555069987113e-07	DOWN	-21.2650031030206	1.40619108890309e-72
hydrogen peroxide catabolic process	TRUE	unidirectional	ALL DOWN	147.31255274688	DOWN	-16.7488503474294	1.95649371300744e-51	DOWN	-12.2442916446952	3.03024812154902e-30	DOWN	-20.3376565536009	8.21278691680731e-68
potassium ion import	TRUE	unidirectional	ALL DOWN	143.149234525956	DOWN	-17.4898781155941	3.43792462942713e-55	DOWN	-17.2897542555605	2.06608981164593e-53	DOWN	-13.8483919200104	9.9843508740732e-37
negative regulation of protein import into nucleus, translocation	TRUE	unidirectional	ALL DOWN	143.046131992031	DOWN	-23.192835487709	1.01989007315223e-84	DOWN	-4.6215894774445	7.81421737438157e-06	DOWN	-17.678596513269	1.12831175903621e-54
cellular response to macrophage colony-stimulating factor stimulus	TRUE	unidirectional	ALL DOWN	143.046131992031	DOWN	-23.192835487709	1.01989007315223e-84	DOWN	-4.6215894774445	7.81421737438157e-06	DOWN	-17.678596513269	1.12831175903621e-54
cGMP catabolic process	TRUE	unidirectional	ALL DOWN	143.046131992031	DOWN	-23.192835487709	1.01989007315223e-84	DOWN	-4.6215894774445	7.81421737438157e-06	DOWN	-17.678596513269	1.12831175903621e-54
glycerol transport	FALSE	not common	not common	138.564381000534	DOWN	-11.2553635053264	2.89916025241744e-26	DOWN	-28.8551999331655	4.87844281711712e-113	UP	1.36628757628669	0.192781603930278
cellular response to mercury ion	FALSE	not common	not common	138.564381000534	DOWN	-11.2553635053264	2.89916025241744e-26	DOWN	-28.8551999331655	4.87844281711712e-113	UP	1.36628757628669	0.192781603930278
water transport	FALSE	not common	not common	138.564381000534	DOWN	-11.2553635053264	2.89916025241744e-26	DOWN	-28.8551999331655	4.87844281711712e-113	UP	1.36628757628669	0.192781603930278
positive regulation of cell-matrix adhesion	TRUE	bidirectional	KIRC UP	135.697321892132	DOWN	-20.1403112721502	1.00457075181759e-68	UP	4.91877935515555	1.94733829207918e-06	DOWN	-19.3186185351401	1.02625710160609e-62
fatty acid biosynthetic process	TRUE	unidirectional	ALL DOWN	135.554424246117	DOWN	-22.4668352159302	4.70629025465514e-81	DOWN	-7.9507424545191	2.21244474576405e-14	DOWN	-15.0848206866796	2.67931980045289e-42
sodium ion import	TRUE	unidirectional	ALL DOWN	135.077562819199	DOWN	-12.9770937926173	1.44853171607239e-33	DOWN	-12.3092570384423	1.60434165403318e-30	DOWN	-21.3829334229759	3.59925052349664e-73
Tie signaling pathway	TRUE	bidirectional	KIRC UP	134.811618648053	DOWN	-17.2742530633631	4.17351256639686e-54	UP	4.52938773558655	1.18870501760544e-05	DOWN	-22.2547860538937	3.11032280804411e-77
positive regulation of receptor biosynthetic process	TRUE	bidirectional	KIRC UP	134.67130560726	DOWN	-16.510512083729	3.10943804327453e-50	UP	12.0346805125068	2.19637016341325e-29	DOWN	-18.2210655473721	3.12109495243433e-57
wound healing	FALSE	not common	not common	132.181953097951	DOWN	-0.301869599099255	0.815610465684966	DOWN	-31.4161968943512	1.06331355736554e-125	UP	5.55220912993246	7.58407372723162e-08
very long-chain fatty acid metabolic process	TRUE	unidirectional	ALL DOWN	129.717381270251	DOWN	-18.2183500412737	7.37992541962998e-59	DOWN	-20.1322798051384	9.86086992309458e-68	DOWN	-4.33734559779944	2.63421696472759e-05
very-low-density lipoprotein particle remodeling	TRUE	unidirectional	ALL DOWN	128.656918016323	DOWN	-22.0433748527491	7.05285641538646e-79	DOWN	-7.51306603790219	4.73858932321793e-13	DOWN	-14.3380887134081	6.59276995713136e-39
lipid biosynthetic process	TRUE	unidirectional	ALL DOWN	128.350560059135	DOWN	-18.810794088359	5.89207019960849e-62	DOWN	-16.3531174380227	7.25405653337611e-49	DOWN	-9.57631048034785	1.04373743076007e-19
fatty acid metabolic process	TRUE	unidirectional	ALL DOWN	128.350560059135	DOWN	-18.810794088359	5.89207019960849e-62	DOWN	-16.3531174380227	7.25405653337611e-49	DOWN	-9.57631048034785	1.04373743076007e-19
negative regulation of sequestering of triglyceride	TRUE	unidirectional	ALL DOWN	127.87794785974	DOWN	-18.84632165097	3.95936496947066e-62	DOWN	-14.5550455817758	2.39029018700004e-40	DOWN	-11.6606398380226	1.39950996637308e-27
neutrophil chemotaxis	TRUE	bidirectional	KIRC UP	127.309732437676	DOWN	-5.91798450839188	1.18420415574724e-08	UP	22.7125796710765	3.76972747406961e-81	DOWN	-14.5075145876088	1.0978197206447e-39
transmembrane receptor protein tyrosine kinase signaling pathway	TRUE	unidirectional	ALL DOWN	127.149961182705	DOWN	-7.6588794518987	2.07062994839056e-13	DOWN	-28.5215110601431	1.74193549328599e-111	DOWN	-3.83961887989013	0.000196292836286348
triglyceride catabolic process	TRUE	unidirectional	ALL DOWN	126.738911303912	DOWN	-19.4415017251764	4.83956249287168e-65	DOWN	-12.8890896257771	5.44789701603205e-33	DOWN	-12.4807884326936	6.91916583343991e-31
regulation of microtubule-based process	TRUE	bidirectional	LUAD UP	125.610074150902	DOWN	-2.35429576725988	0.0262690321724749	DOWN	-29.069282412568	9.13729464673942e-114	UP	7.06215373367075	1.0225022417516e-11
neuron differentiation	TRUE	unidirectional	ALL DOWN	124.553877202751	DOWN	-16.1225109681413	2.51642221906324e-48	DOWN	-3.82060892407812	0.000216653832007156	DOWN	-21.5501387095732	5.12357386007546e-74
cellular response to epinephrine stimulus	TRUE	unidirectional	ALL DOWN	124.553877202751	DOWN	-16.1225109681413	2.51642221906324e-48	DOWN	-3.82060892407812	0.000216653832007156	DOWN	-21.5501387095732	5.12357386007546e-74
negative regulation of the force of heart contraction	TRUE	unidirectional	ALL DOWN	124.553877202751	DOWN	-16.1225109681413	2.51642221906324e-48	DOWN	-3.82060892407812	0.000216653832007156	DOWN	-21.5501387095732	5.12357386007546e-74
negative regulation of arginine catabolic process	TRUE	unidirectional	ALL DOWN	124.553877202751	DOWN	-16.1225109681413	2.51642221906324e-48	DOWN	-3.82060892407812	0.000216653832007156	DOWN	-21.5501387095732	5.12357386007546e-74
negative regulation of adrenergic receptor signaling pathway involved in heart process	TRUE	unidirectional	ALL DOWN	124.553877202751	DOWN	-16.1225109681413	2.51642221906324e-48	DOWN	-3.82060892407812	0.000216653832007156	DOWN	-21.5501387095732	5.12357386007546e-74
negative regulation of citrulline biosynthetic process	TRUE	unidirectional	ALL DOWN	124.553877202751	DOWN	-16.1225109681413	2.51642221906324e-48	DOWN	-3.82060892407812	0.000216653832007156	DOWN	-21.5501387095732	5.12357386007546e-74
negative regulation of calcineurin-NFAT signaling cascade	TRUE	unidirectional	ALL DOWN	124.553877202751	DOWN	-16.1225109681413	2.51642221906324e-48	DOWN	-3.82060892407812	0.000216653832007156	DOWN	-21.5501387095732	5.12357386007546e-74
negative regulation of nitric oxide biosynthetic process	TRUE	unidirectional	ALL DOWN	124.553877202751	DOWN	-16.1225109681413	2.51642221906324e-48	DOWN	-3.82060892407812	0.000216653832007156	DOWN	-21.5501387095732	5.12357386007546e-74
negative regulation of nitric-oxide synthase activity	TRUE	unidirectional	ALL DOWN	124.553877202751	DOWN	-16.1225109681413	2.51642221906324e-48	DOWN	-3.82060892407812	0.000216653832007156	DOWN	-21.5501387095732	5.12357386007546e-74
histone H4 acetylation	FALSE	not common	not common	124.41935146092	DOWN	-22.2195618430434	8.16932645127626e-80	DOWN	-1.28426667014524	0.230962107757867	DOWN	-15.764993644804	2.01800161121765e-45
cellular response to calcium ion	TRUE	unidirectional	ALL DOWN	123.959534202937	DOWN	-16.6530149567175	5.91147603400473e-51	DOWN	-7.83232591439767	5.08038520581623e-14	DOWN	-19.0110020305991	3.65488125995517e-61
positive regulation of potassium ion transmembrane transporter activity	TRUE	unidirectional	ALL DOWN	122.582194540577	DOWN	-13.9718594564911	5.52943567895019e-38	DOWN	-17.0774249714693	2.12827320453219e-52	DOWN	-13.3112262061783	2.22380849212058e-34
fructose 2,6-bisphosphate metabolic process	TRUE	unidirectional	ALL DOWN	121.984361222043	DOWN	-17.9558353641321	1.55701295932553e-57	DOWN	-14.8330011556346	1.21037218914697e-41	DOWN	-11.0055220791717	5.50082250564114e-25
calcium-mediated signaling	TRUE	bidirectional	KIRC UP	121.631311722305	DOWN	-13.6455403465882	1.61404598775354e-36	UP	11.8706991521901	1.03400639096572e-28	DOWN	-18.4956893710128	1.40039068504654e-58
positive regulation of signal transduction	TRUE	bidirectional	LUAD UP	116.346627068363	DOWN	-3.58649133721519	0.000598618273477279	DOWN	-26.6206743933166	1.78446716073547e-101	UP	7.54215746045675	4.21419297336525e-13
mRNA stabilization	TRUE	unidirectional	ALL UP	114.770135448123	UP	10.3794091572953	8.3419576670368e-23	UP	22.234513530165	1.22114766234618e-78	UP	8.32170091826099	1.66658783957823e-15
regulation of satellite cell proliferation	TRUE	bidirectional	KIRC UP	114.364100299367	DOWN	-14.4401407915037	3.52032241153779e-40	UP	12.6724242412243	4.68117607309626e-32	DOWN	-15.5191803134527	2.62399142609177e-44
heparin biosynthetic process	TRUE	bidirectional	KIRC UP	114.364100299367	DOWN	-14.4401407915037	3.52032241153779e-40	UP	12.6724242412243	4.68117607309626e-32	DOWN	-15.5191803134527	2.62399142609177e-44
sprouting angiogenesis	TRUE	bidirectional	KIRC UP	114.364100299367	DOWN	-14.4401407915037	3.52032241153779e-40	UP	12.6724242412243	4.68117607309626e-32	DOWN	-15.5191803134527	2.62399142609177e-44
regulation of endothelial cell proliferation	TRUE	bidirectional	KIRC UP	114.364100299367	DOWN	-14.4401407915037	3.52032241153779e-40	UP	12.6724242412243	4.68117607309626e-32	DOWN	-15.5191803134527	2.62399142609177e-44
negative regulation of vascular permeability	TRUE	bidirectional	KIRC UP	114.364100299367	DOWN	-14.4401407915037	3.52032241153779e-40	UP	12.6724242412243	4.68117607309626e-32	DOWN	-15.5191803134527	2.62399142609177e-44
protein localization to cell surface	TRUE	bidirectional	KIRC UP	114.364100299367	DOWN	-14.4401407915037	3.52032241153779e-40	UP	12.6724242412243	4.68117607309626e-32	DOWN	-15.5191803134527	2.62399142609177e-44
negative regulation of positive chemotaxis	TRUE	bidirectional	KIRC UP	114.364100299367	DOWN	-14.4401407915037	3.52032241153779e-40	UP	12.6724242412243	4.68117607309626e-32	DOWN	-15.5191803134527	2.62399142609177e-44
activation of transmembrane receptor protein tyrosine kinase activity	TRUE	bidirectional	KIRC UP	114.269064877759	DOWN	-14.4320819819293	3.8204153269837e-40	UP	12.6678173926637	4.88743196850983e-32	DOWN	-15.5095422666204	2.88233058754357e-44
negative regulation of cellular protein metabolic process	TRUE	bidirectional	KIRC UP	113.595157657815	DOWN	-13.1284564043046	3.06121711709453e-34	UP	10.9754947267972	4.24056136719353e-25	DOWN	-18.038864447439	1.95670253841579e-56
protein kinase C deactivation	TRUE	bidirectional	KIRC UP	113.595157657815	DOWN	-13.1284564043046	3.06121711709453e-34	UP	10.9754947267972	4.24056136719353e-25	DOWN	-18.038864447439	1.95670253841579e-56
peptide hormone secretion	TRUE	bidirectional	KIRC UP	113.595157657815	DOWN	-13.1284564043046	3.06121711709453e-34	UP	10.9754947267972	4.24056136719353e-25	DOWN	-18.038864447439	1.95670253841579e-56
nitric oxide transport	TRUE	bidirectional	KIRC UP	113.595157657815	DOWN	-13.1284564043046	3.06121711709453e-34	UP	10.9754947267972	4.24056136719353e-25	DOWN	-18.038864447439	1.95670253841579e-56
positive regulation of cell size	TRUE	bidirectional	KIRC UP	113.595157657815	DOWN	-13.1284564043046	3.06121711709453e-34	UP	10.9754947267972	4.24056136719353e-25	DOWN	-18.038864447439	1.95670253841579e-56
positive regulation of hormone secretion	TRUE	bidirectional	KIRC UP	113.595157657815	DOWN	-13.1284564043046	3.06121711709453e-34	UP	10.9754947267972	4.24056136719353e-25	DOWN	-18.038864447439	1.95670253841579e-56
negative regulation of nitric-oxide synthase biosynthetic process	TRUE	bidirectional	KIRC UP	113.595157657815	DOWN	-13.1284564043046	3.06121711709453e-34	UP	10.9754947267972	4.24056136719353e-25	DOWN	-18.038864447439	1.95670253841579e-56
regulation of systemic arterial blood pressure by endothelin	TRUE	bidirectional	KIRC UP	113.595157657815	DOWN	-13.1284564043046	3.06121711709453e-34	UP	10.9754947267972	4.24056136719353e-25	DOWN	-18.038864447439	1.95670253841579e-56
positive regulation of heart rate	TRUE	bidirectional	KIRC UP	113.595157657815	DOWN	-13.1284564043046	3.06121711709453e-34	UP	10.9754947267972	4.24056136719353e-25	DOWN	-18.038864447439	1.95670253841579e-56
artery smooth muscle contraction	TRUE	bidirectional	KIRC UP	113.595157657815	DOWN	-13.1284564043046	3.06121711709453e-34	UP	10.9754947267972	4.24056136719353e-25	DOWN	-18.038864447439	1.95670253841579e-56
vein smooth muscle contraction	TRUE	bidirectional	KIRC UP	113.595157657815	DOWN	-13.1284564043046	3.06121711709453e-34	UP	10.9754947267972	4.24056136719353e-25	DOWN	-18.038864447439	1.95670253841579e-56
vasoconstriction	TRUE	bidirectional	KIRC UP	113.595157657815	DOWN	-13.1284564043046	3.06121711709453e-34	UP	10.9754947267972	4.24056136719353e-25	DOWN	-18.038864447439	1.95670253841579e-56
positive regulation of cardiac muscle hypertrophy	TRUE	bidirectional	KIRC UP	113.587879562731	DOWN	-13.1269117163321	3.0968410406868e-34	UP	10.974614555838	4.26262039197977e-25	DOWN	-18.0373314316287	1.95670253841579e-56
acetyl-CoA biosynthetic process from pyruvate	FALSE	not common	not common	112.900488349202	UP	1.50115479920027	0.169190193369723	DOWN	-24.7248596998035	1.66611110775745e-91	DOWN	-10.2460115346633	4.46100283809953e-22
tricarboxylic acid cycle	FALSE	not common	not common	112.900488349202	UP	1.50115479920027	0.169190193369723	DOWN	-24.7248596998035	1.66611110775745e-91	DOWN	-10.2460115346633	4.46100283809953e-22
pyruvate metabolic process	FALSE	not common	not common	112.900488349202	UP	1.50115479920027	0.169190193369723	DOWN	-24.7248596998035	1.66611110775745e-91	DOWN	-10.2460115346633	4.46100283809953e-22
diapedesis	TRUE	bidirectional	KIRC UP	112.210812327999	DOWN	-12.7776723136604	1.11811901213391e-32	UP	4.96432164798012	1.56231620006041e-06	DOWN	-21.8184822593476	3.52314686026543e-75
phagocytosis	TRUE	bidirectional	KIRC UP	112.210812327999	DOWN	-12.7776723136604	1.11811901213391e-32	UP	4.96432164798012	1.56231620006041e-06	DOWN	-21.8184822593476	3.52314686026543e-75
hormone biosynthetic process	TRUE	unidirectional	ALL DOWN	111.372158717941	DOWN	-12.7728981582164	1.16415755977472e-32	DOWN	-16.5852739061694	5.5168800812194e-50	DOWN	-12.4859270292897	6.60900109851287e-31
steroid metabolic process	TRUE	unidirectional	ALL DOWN	111.372158717941	DOWN	-12.7728981582164	1.16415755977472e-32	DOWN	-16.5852739061694	5.5168800812194e-50	DOWN	-12.4859270292897	6.60900109851287e-31
regulation of establishment or maintenance of cell polarity	TRUE	bidirectional	BRCA UP	110.81450282884	UP	11.8250206152216	1.3912554860067e-28	DOWN	-21.612518789731	2.20189732067592e-75	DOWN	-6.0501596776146	5.00372499414134e-09
protein localization to plasma membrane	TRUE	unidirectional	ALL DOWN	110.381257459666	DOWN	-13.2690481794681	7.64032140352001e-35	DOWN	-20.4455886947633	2.71911292203937e-69	DOWN	-5.80015814495451	2.00080040703908e-08
regulation of protein sumoylation	TRUE	bidirectional	KIRC UP	109.786021765299	DOWN	-8.53644681722654	3.21849515503746e-16	UP	6.44933391610567	4.58239754643e-10	DOWN	-23.9173960696032	1.1097691489029e-85
circadian regulation of gene expression	TRUE	unidirectional	ALL DOWN	106.953894033454	DOWN	-20.2487518444945	2.84376736489553e-69	DOWN	-3.23506372502173	0.00180743966185704	DOWN	-13.7734221773533	2.16345599870573e-36
cellular response to cAMP	TRUE	unidirectional	ALL DOWN	106.589793570708	DOWN	-12.6544285259564	3.82516699918951e-32	DOWN	-10.4694616551194	3.95574899799762e-23	DOWN	-17.4402562027465	1.69952430623546e-53
cAMP catabolic process	TRUE	unidirectional	ALL DOWN	106.377770409556	DOWN	-21.471486393636	9.11402384720343e-76	DOWN	-2.12604594746583	0.0418204026781646	DOWN	-12.4309284070999	1.09933836508736e-30
glucose homeostasis	TRUE	unidirectional	ALL DOWN	106.368227557736	DOWN	-22.3512139744136	1.84145705009854e-80	DOWN	-9.32448033632217	6.54387007941253e-19	DOWN	-6.10952636989053	3.55448129423417e-09
negative regulation of macrophage differentiation	TRUE	bidirectional	KIRC UP	106.282121460455	DOWN	-18.3400886781498	1.71226019088824e-59	UP	8.03380620290907	1.22083066786671e-14	DOWN	-13.2985506838974	2.49835000982901e-34
negative regulation of granulocyte differentiation	TRUE	bidirectional	KIRC UP	106.282121460455	DOWN	-18.3400886781498	1.71226019088824e-59	UP	8.03380620290907	1.22083066786671e-14	DOWN	-13.2985506838974	2.49835000982901e-34
cell-cell signaling	TRUE	bidirectional	KIRC UP	104.406565904223	DOWN	-7.9833431102514	2.00818714324054e-14	UP	15.6911891949332	1.06723186919315e-45	DOWN	-15.986938001377	1.82966297589688e-46
cellular response to reactive oxygen species	TRUE	unidirectional	ALL DOWN	102.383656880973	DOWN	-18.4200477044341	6.70602902754041e-60	DOWN	-3.4232226528445	0.000945642300333756	DOWN	-14.7772198016188	6.51854730741527e-41
dimeric G-protein coupled receptor signaling pathway	TRUE	bidirectional	KIRC DOWN	101.925243073176	UP	11.9314504431869	4.99459371877752e-29	DOWN	-21.0189753238013	2.83892843515832e-72	UP	2.73336200852423	0.00837726706718832
protein localization to kinetochore	TRUE	unidirectional	ALL UP	101.601299757302	UP	20.1433734239701	1.00457075181759e-68	UP	4.72635368689529	4.83932830383966e-06	UP	12.0173270913046	5.15151047057661e-29
negative regulation of nitric oxide mediated signal transduction	TRUE	bidirectional	KIRC UP	101.146396388	DOWN	-15.0238148544797	6.16465291218241e-43	UP	2.78694939314123	0.00731541637171097	DOWN	-18.284255387598	1.58290902346921e-57
progesterone metabolic process	TRUE	unidirectional	ALL DOWN	100.980573469167	DOWN	-16.4741080514108	4.71184733137057e-50	DOWN	-13.3349740774002	6.26461063518213e-35	DOWN	-9.12878498472034	3.54275644545179e-18
regulation of the force of heart contraction	TRUE	bidirectional	BRCA UP	100.908914103789	UP	6.71941115628209	1.04014862618076e-10	DOWN	-22.7990397252048	1.35584582228354e-81	DOWN	-6.72657382188189	8.7454060439933e-11
regulation of heart rate	TRUE	bidirectional	BRCA UP	100.908914103789	UP	6.71941115628209	1.04014862618076e-10	DOWN	-22.7990397252048	1.35584582228354e-81	DOWN	-6.72657382188189	8.7454060439933e-11
muscle contraction	TRUE	bidirectional	BRCA UP	100.908914103789	UP	6.71941115628209	1.04014862618076e-10	DOWN	-22.7990397252048	1.35584582228354e-81	DOWN	-6.72657382188189	8.7454060439933e-11
cellular potassium ion homeostasis	TRUE	unidirectional	ALL DOWN	100.460789427925	DOWN	-16.7137413417421	2.92617756992497e-51	DOWN	-9.19384693007252	1.87026172929784e-18	DOWN	-12.9681743600622	6.32422619743211e-33
regulation of protein localization to cell surface	TRUE	unidirectional	ALL DOWN	100.044756334059	DOWN	-13.5772519620467	3.28770680594935e-36	DOWN	-18.4620753926841	3.5374596398873e-59	DOWN	-5.10382005587776	7.75637880797543e-07
regulation of calcium ion import	TRUE	unidirectional	ALL DOWN	100.044756334059	DOWN	-13.5772519620467	3.28770680594935e-36	DOWN	-18.4620753926841	3.5374596398873e-59	DOWN	-5.10382005587776	7.75637880797543e-07
positive regulation of macrophage activation	TRUE	bidirectional	KIRC UP	99.5598354804661	DOWN	-14.7672056427566	1.03574598992755e-41	UP	15.1113342347492	5.91853060906875e-43	DOWN	-8.80023678497368	4.4946646211348e-17
endothelial cell proliferation	TRUE	bidirectional	KIRC UP	99.374964596587	DOWN	-13.4080259636976	1.90690823472409e-35	UP	12.5267575445153	1.87206256413536e-31	DOWN	-13.3756384588265	1.18136762108004e-34
positive regulation of transcription from RNA polymerase III promoter	TRUE	bidirectional	LUAD UP	99.1548092341718	DOWN	-7.04603486508515	1.29498203090082e-11	DOWN	-23.6922735353588	4.92726568517528e-86	UP	3.37403643181835	0.00109728869822344
cell surface receptor signaling pathway	TRUE	unidirectional	ALL DOWN	99.0146883183644	DOWN	-14.3125712105519	1.40928343821504e-39	DOWN	-15.2786994497158	9.46859320132735e-44	DOWN	-9.03615838106237	7.24482679965708e-18
ATP metabolic process	FALSE	not common	not common	98.7753997774476	UP	13.1871086931907	1.75336280135142e-34	DOWN	-19.7502441999055	9.56595894775423e-66	UP	0.0200071567770385	0.99999971697587
negative regulation of macrophage derived foam cell differentiation	TRUE	unidirectional	ALL DOWN	98.266108168989	DOWN	-21.4353246283766	1.34297596519253e-75	DOWN	-7.03478536919152	1.12318230788667e-11	DOWN	-7.56561394318451	3.59230660522575e-13
phosphatidylinositol 3-kinase signaling	TRUE	unidirectional	ALL DOWN	97.0866585994565	DOWN	-12.0479361651812	1.59504985305359e-29	DOWN	-11.9529121961811	4.6931497913577e-29	DOWN	-14.7281296443196	1.09421522364829e-40
cortical actin cytoskeleton organization	TRUE	bidirectional	BRCA UP	97.0457142984694	UP	8.64286884900696	1.41144104273659e-16	DOWN	-19.6662111019361	2.56812286111643e-65	DOWN	-8.87927966292122	2.48317436375421e-17
positive regulation of cholesterol efflux	TRUE	unidirectional	ALL DOWN	96.7862556005993	DOWN	-22.8317676632572	8.14451144650037e-83	DOWN	-7.03404070511371	1.12733360128645e-11	DOWN	-3.8646094764195	0.000178166814767064
regulation of peptidyl-tyrosine phosphorylation	FALSE	not common	not common	96.5929749358395	DOWN	-1.37735561046326	0.207053718810168	UP	22.3986712989706	1.69698085240933e-79	DOWN	-9.03558153106985	7.26549285177819e-18
regulation of feeding behavior	TRUE	bidirectional	BRCA UP	96.4030063749183	UP	9.92336092769843	4.08137024504462e-21	DOWN	-10.7128033681894	4.53918618303313e-24	DOWN	-17.4188121716079	2.13407519442618e-53
positive regulation of potassium ion transmembrane transport	TRUE	unidirectional	ALL DOWN	95.9966248264318	DOWN	-10.8145167794366	1.66709698644065e-24	DOWN	-11.7968093431267	2.04274503216549e-28	DOWN	-15.7254629437391	2.95937554771796e-45
membrane repolarization during action potential	TRUE	unidirectional	ALL DOWN	95.9966248264318	DOWN	-10.8145167794366	1.66709698644065e-24	DOWN	-11.7968093431267	2.04274503216549e-28	DOWN	-15.7254629437391	2.95937554771796e-45
potassium ion export	TRUE	unidirectional	ALL DOWN	95.9966248264318	DOWN	-10.8145167794366	1.66709698644065e-24	DOWN	-11.7968093431267	2.04274503216549e-28	DOWN	-15.7254629437391	2.95937554771796e-45
potassium ion export across plasma membrane	TRUE	unidirectional	ALL DOWN	95.9966248264318	DOWN	-10.8145167794366	1.66709698644065e-24	DOWN	-11.7968093431267	2.04274503216549e-28	DOWN	-15.7254629437391	2.95937554771796e-45
regulation of nitric-oxide synthase activity	TRUE	unidirectional	ALL DOWN	95.8311440090014	DOWN	-15.8549175444129	5.28900655254682e-47	DOWN	-15.4613859902829	1.29153894423662e-44	DOWN	-4.88967364239734	2.15960507870724e-06
positive regulation of DNA repair	TRUE	unidirectional	ALL DOWN	95.8311440090014	DOWN	-15.8549175444129	5.28900655254682e-47	DOWN	-15.4613859902829	1.29153894423662e-44	DOWN	-4.88967364239734	2.15960507870724e-06
cellular response to insulin stimulus	TRUE	unidirectional	ALL DOWN	95.7369543696408	DOWN	-21.3796686382704	2.54191187047784e-75	DOWN	-9.01774831321365	7.54530774112906e-18	DOWN	-4.02215545598542	9.55450397393115e-05
positive regulation of hormone biosynthetic process	TRUE	unidirectional	ALL DOWN	94.5749832051838	DOWN	-9.21967268469978	1.43826614242555e-18	DOWN	-20.3180202659576	1.09664921498262e-68	DOWN	-6.23731656456884	1.68698042804643e-09
positive regulation of transcription from RNA polymerase II promoter in response to hypoxia	TRUE	unidirectional	ALL DOWN	94.5749832051838	DOWN	-9.21967268469978	1.43826614242555e-18	DOWN	-20.3180202659576	1.09664921498262e-68	DOWN	-6.23731656456884	1.68698042804643e-09
vascular endothelial growth factor production	TRUE	unidirectional	ALL DOWN	94.5749832051838	DOWN	-9.21967268469978	1.43826614242555e-18	DOWN	-20.3180202659576	1.09664921498262e-68	DOWN	-6.23731656456884	1.68698042804643e-09
regulation of transcription from RNA polymerase II promoter in response to oxidative stress	TRUE	unidirectional	ALL DOWN	94.5749832051838	DOWN	-9.21967268469978	1.43826614242555e-18	DOWN	-20.3180202659576	1.09664921498262e-68	DOWN	-6.23731656456884	1.68698042804643e-09
negative regulation of oxidative stress-induced neuron intrinsic apoptotic signaling pathway	TRUE	unidirectional	ALL DOWN	94.5749832051838	DOWN	-9.21967268469978	1.43826614242555e-18	DOWN	-20.3180202659576	1.09664921498262e-68	DOWN	-6.23731656456884	1.68698042804643e-09
striated muscle contraction	TRUE	unidirectional	ALL DOWN	94.4994714771386	DOWN	-6.25075345620794	1.73701193983311e-09	DOWN	-17.4519559088594	3.25236789671618e-54	DOWN	-12.9813062853736	5.60436016629255e-33
positive regulation of interferon-beta production	TRUE	unidirectional	ALL UP	92.0748280618733	UP	10.0345628909847	1.62935027674014e-21	UP	20.3030108573139	1.28531012959333e-68	UP	3.65264484671088	0.000401929330572357
positive regulation of cyclin-dependent protein serine/threonine kinase activity involved in G1/S transition of mitotic cell cycle	FALSE	not common	not common	91.1411504425078	DOWN	-17.6235981648554	8.23522600208078e-56	DOWN	-1.31953174946745	0.217624367101288	DOWN	-13.7120714736757	4.03149840645267e-36
signal transduction	TRUE	unidirectional	ALL DOWN	90.3854913810265	DOWN	-13.4687158980372	1.02481763595447e-35	DOWN	-15.4106390847764	2.2394199352923e-44	DOWN	-7.32783037904574	1.79360300345416e-12
acetyl-CoA metabolic process	TRUE	unidirectional	ALL DOWN	90.1272913331323	DOWN	-18.5844869377672	9.20307679200044e-61	DOWN	-4.96910448937364	1.52897038668991e-06	DOWN	-11.0102244212267	5.30123043894779e-25
positive regulation of catenin import into nucleus	FALSE	not common	not common	89.911945133653	DOWN	-4.92557784642302	2.14274180225305e-06	DOWN	-23.3433828843863	2.01339408767963e-84	UP	1.13354050488572	0.283893954333841
SMAD protein signal transduction	FALSE	not common	not common	89.1765857907093	DOWN	-17.312322658148	2.79577493445038e-54	DOWN	-0.496557646705593	0.661261275423687	DOWN	-13.723645273219	3.60195969071613e-36
negative regulation of receptor biosynthetic process	TRUE	unidirectional	ALL DOWN	88.4855708692158	DOWN	-19.176798222873	1.04446386954447e-63	DOWN	-7.72940793009289	1.04908669107262e-13	DOWN	-7.59292999359795	2.98348746383821e-13
negative regulation of cholesterol storage	TRUE	unidirectional	ALL DOWN	88.4855708692158	DOWN	-19.176798222873	1.04446386954447e-63	DOWN	-7.72940793009289	1.04908669107262e-13	DOWN	-7.59292999359795	2.98348746383821e-13
Rho protein signal transduction	TRUE	bidirectional	LUAD DOWN	88.1630833181954	UP	2.27788054595231	0.0319371077484432	UP	11.814018162646	1.75222721768795e-28	DOWN	-18.7073879632779	1.22752605838967e-59
cellular response to cGMP	TRUE	unidirectional	ALL DOWN	87.9830467352051	DOWN	-19.0362360018215	3.92492564893715e-63	DOWN	-2.58229897816344	0.0129964286275653	DOWN	-10.8602441598861	2.03843938147324e-24
cell redox homeostasis	FALSE	not common	not common	87.075963493969	UP	1.84027242277863	0.0867372232443236	UP	21.8054356093582	2.23007606330876e-76	UP	6.83785945082877	4.3402161218667e-11
vascular endothelial growth factor receptor-1 signaling pathway	TRUE	bidirectional	KIRC UP	86.9964561927147	DOWN	-13.7689548402335	4.67941969602566e-37	UP	11.3825841620909	1.02474189058631e-26	DOWN	-11.1125552689786	2.10250571699958e-25
regulation of neutrophil chemotaxis	TRUE	unidirectional	ALL DOWN	86.9184950126354	DOWN	-10.6815961319259	5.57490128423631e-24	DOWN	-10.4851761957258	3.44470264017328e-23	DOWN	-15.0051763996559	6.28226172542849e-42
negative regulation of translational initiation	TRUE	unidirectional	ALL UP	86.2903097568008	UP	7.62551812704553	2.58384708640803e-13	UP	18.6576717310093	3.81986023214183e-60	UP	8.16446858762891	5.19249406659644e-15
negative regulation of heterotypic cell-cell adhesion	TRUE	unidirectional	ALL DOWN	86.1329156291204	DOWN	-16.1006222647192	3.18522715786613e-48	DOWN	-7.88499576928811	3.48971486478243e-14	DOWN	-11.2422479914184	6.62451370277034e-26
negative regulation of tumor necrosis factor-mediated signaling pathway	TRUE	unidirectional	ALL DOWN	86.1329156291204	DOWN	-16.1006222647192	3.18522715786613e-48	DOWN	-7.88499576928811	3.48971486478243e-14	DOWN	-11.2422479914184	6.62451370277034e-26
cellular calcium ion homeostasis	TRUE	bidirectional	KIRC UP	84.5455121378523	DOWN	-12.051478642027	1.54597665941436e-29	UP	7.87477301549968	3.75298492967911e-14	DOWN	-15.2439667677842	4.90803912344841e-43
regulation of membrane repolarization	TRUE	unidirectional	ALL DOWN	84.3151904021703	DOWN	-14.2119476950023	4.20684577330834e-39	DOWN	-4.22688518053163	4.35867174372162e-05	DOWN	-15.0871924046789	2.6393609746192e-42
negative regulation of blood vessel endothelial cell migration	FALSE	not common	not common	84.1266490066749	UP	0.0491959914404175	0.985199614122887	UP	17.4244558906298	4.37821566413146e-54	DOWN	-12.626672227579	1.7319268644127e-31
long-chain fatty acid metabolic process	TRUE	unidirectional	ALL DOWN	84.0641463302048	DOWN	-12.7042654902163	2.31556194745905e-32	DOWN	-13.4374563289754	2.26662777964539e-35	DOWN	-9.22457395180085	1.64367887200579e-18
cellular response to estradiol stimulus	TRUE	unidirectional	ALL DOWN	83.4624288491425	DOWN	-14.6518572974049	3.67433371757714e-41	DOWN	-14.0502614768401	4.38796275162203e-38	DOWN	-4.89229006856546	2.13860046599938e-06
malonyl-CoA catabolic process	TRUE	unidirectional	ALL DOWN	83.357177282906	DOWN	-19.6238903737872	5.25164090265527e-66	DOWN	-2.94380445981801	0.00461426794552629	DOWN	-8.61839877870446	1.81311259160236e-16
acetyl-CoA biosynthetic process	TRUE	unidirectional	ALL DOWN	83.357177282906	DOWN	-19.6238903737872	5.25164090265527e-66	DOWN	-2.94380445981801	0.00461426794552629	DOWN	-8.61839877870446	1.81311259160236e-16
inositol phosphate-mediated signaling	TRUE	unidirectional	ALL DOWN	83.1769344841614	DOWN	-13.9428577137104	7.28056907394872e-38	DOWN	-4.90715114174434	2.05732853399865e-06	DOWN	-14.8137525442002	4.44218330038968e-41
positive regulation of peptidyl-tyrosine phosphorylation	TRUE	bidirectional	KIRC UP	83.0077587616204	DOWN	-8.20130473111041	4.09311867042456e-15	UP	12.6394059160018	6.28037421401841e-32	DOWN	-14.170288270997	3.82121447366106e-38
dephosphorylation	TRUE	unidirectional	ALL DOWN	82.8349266338875	DOWN	-3.32967862368032	0.00145194125371988	DOWN	-15.6643046841675	1.43119133193183e-45	DOWN	-13.6576229509264	7.03763550821229e-36
prostaglandin biosynthetic process	TRUE	bidirectional	KIRC UP	82.8284816860945	DOWN	-10.8101211300494	1.73117117592375e-24	UP	7.23893218432085	2.9389551760521e-12	DOWN	-16.3635638538839	2.91732949381345e-48
positive regulation of endothelial cell migration	TRUE	bidirectional	KIRC UP	82.0574328655794	DOWN	-6.91552101872216	3.03404075514121e-11	UP	17.1061869387914	1.55705348417075e-52	DOWN	-9.78851164665709	1.85456562159189e-20
actin filament-based movement	TRUE	bidirectional	BRCA UP	81.287616606375	UP	2.41814857866359	0.0222280660254062	DOWN	-16.8790472379537	2.05006323725574e-51	DOWN	-12.1823915850219	1.1316560735605e-29
protein transport	FALSE	not common	not common	81.2004854124299	DOWN	-16.0257010565217	7.51149143076438e-48	DOWN	-1.47063894294638	0.16670636521035	DOWN	-13.2225116823237	5.03310714376687e-34
positive chemotaxis	TRUE	bidirectional	KIRC UP	81.077808453537	DOWN	-7.30762853677535	2.26355511734629e-12	UP	16.4498491480935	2.49639906825927e-49	DOWN	-10.1014306366085	1.47940338061753e-21
positive regulation of triglyceride catabolic process	TRUE	unidirectional	ALL DOWN	80.9291778719112	DOWN	-8.02583657905935	1.480299023054e-14	DOWN	-15.5933731848578	3.03253993441749e-45	DOWN	-10.5709882406059	2.62220209893529e-23
phosphatidic acid biosynthetic process	TRUE	unidirectional	ALL DOWN	80.9291778719112	DOWN	-8.02583657905935	1.480299023054e-14	DOWN	-15.5933731848578	3.03253993441749e-45	DOWN	-10.5709882406059	2.62220209893529e-23
negative regulation of tumor necrosis factor production	FALSE	not common	not common	80.6509648031039	DOWN	-21.0274076290269	1.81309565972909e-73	DOWN	-5.55477742265928	7.61160930171743e-08	DOWN	-1.46502702123319	0.161859434967223
negative regulation of interferon-gamma production	TRUE	unidirectional	ALL UP	80.4937461281898	UP	15.666381632459	4.52242857991496e-46	UP	5.20190472703172	4.82392458842408e-07	UP	12.1537392747852	1.47055576393119e-29
medium-chain fatty acid catabolic process	FALSE	not common	not common	80.1978137837535	DOWN	-13.4525039685256	1.19715846255486e-35	DOWN	-15.7069982374262	9.00609227876365e-46	DOWN	-0.592086426899628	0.588163891121425
medium-chain fatty acid metabolic process	FALSE	not common	not common	80.1978137837535	DOWN	-13.4525039685256	1.19715846255486e-35	DOWN	-15.7069982374262	9.00609227876365e-46	DOWN	-0.592086426899628	0.588163891121425
fatty acid beta-oxidation using acyl-CoA dehydrogenase	FALSE	not common	not common	80.1978137837535	DOWN	-13.4525039685256	1.19715846255486e-35	DOWN	-15.7069982374262	9.00609227876365e-46	DOWN	-0.592086426899628	0.588163891121425
protein tetramerization	TRUE	bidirectional	KIRC UP	80.0889995808158	DOWN	-8.91066041113021	1.71648631501844e-17	UP	7.01590001444726	1.26798683458191e-11	DOWN	-17.3681177954175	3.74321973130556e-53
sodium ion import across plasma membrane	TRUE	unidirectional	ALL DOWN	79.9979630761462	DOWN	-10.2173400117196	3.41240338918171e-22	DOWN	-13.1630575419736	3.52945885900395e-34	DOWN	-11.2146216414574	8.34196673490507e-26
regulation of pH	TRUE	unidirectional	ALL DOWN	79.9979630761462	DOWN	-10.2173400117196	3.41240338918171e-22	DOWN	-13.1630575419736	3.52945885900395e-34	DOWN	-11.2146216414574	8.34196673490507e-26
hydrogen ion transmembrane transport	TRUE	unidirectional	ALL DOWN	79.9979630761462	DOWN	-10.2173400117196	3.41240338918171e-22	DOWN	-13.1630575419736	3.52945885900395e-34	DOWN	-11.2146216414574	8.34196673490507e-26
response to acidic pH	TRUE	unidirectional	ALL DOWN	79.9979630761462	DOWN	-10.2173400117196	3.41240338918171e-22	DOWN	-13.1630575419736	3.52945885900395e-34	DOWN	-11.2146216414574	8.34196673490507e-26
cellular response to acidic pH	TRUE	unidirectional	ALL DOWN	79.9979630761462	DOWN	-10.2173400117196	3.41240338918171e-22	DOWN	-13.1630575419736	3.52945885900395e-34	DOWN	-11.2146216414574	8.34196673490507e-26
regulation of intracellular pH	TRUE	unidirectional	ALL DOWN	79.9979630761462	DOWN	-10.2173400117196	3.41240338918171e-22	DOWN	-13.1630575419736	3.52945885900395e-34	DOWN	-11.2146216414574	8.34196673490507e-26
positive regulation of calcineurin-NFAT signaling cascade	TRUE	unidirectional	ALL DOWN	79.9845321669802	DOWN	-10.2161498136733	3.43950164370802e-22	DOWN	-13.1611490609909	3.58650115681081e-34	DOWN	-11.2135261639598	8.40042557562755e-26
positive regulation of cell migration	TRUE	bidirectional	KIRC UP	79.1411705333196	DOWN	-6.20468769583921	2.27630418038373e-09	UP	14.71593096647	4.27823716516916e-41	DOWN	-12.4732342181126	7.41881197370339e-31
transforming growth factor beta receptor signaling pathway	TRUE	bidirectional	KIRC UP	79.0591363788333	DOWN	-13.0074808292929	1.06109153935713e-33	UP	4.76607274014436	4.01354713704565e-06	DOWN	-14.8873456101435	2.04919044347726e-41
cellular hypotonic response	TRUE	unidirectional	ALL DOWN	78.7162166841741	DOWN	-14.9785380945404	1.0004851046022e-42	DOWN	-7.90371192387521	3.06788433214746e-14	DOWN	-10.7332424414798	6.26229905690323e-24
regulation of muscle filament sliding	TRUE	unidirectional	ALL DOWN	78.7162166841741	DOWN	-14.9785380945404	1.0004851046022e-42	DOWN	-7.90371192387521	3.06788433214746e-14	DOWN	-10.7332424414798	6.26229905690323e-24
skeletal muscle cell differentiation	TRUE	unidirectional	ALL DOWN	78.7162166841741	DOWN	-14.9785380945404	1.0004851046022e-42	DOWN	-7.90371192387521	3.06788433214746e-14	DOWN	-10.7332424414798	6.26229905690323e-24
regulation of centriole-centriole cohesion	TRUE	unidirectional	ALL DOWN	78.1932038950025	DOWN	-12.5845817515665	7.70884557855822e-32	DOWN	-14.4396117557624	7.8081557847051e-40	DOWN	-5.91594962624315	1.0647761898438e-08
negative regulation of protein sumoylation	TRUE	unidirectional	ALL DOWN	78.1932038950025	DOWN	-12.5845817515665	7.70884557855822e-32	DOWN	-14.4396117557624	7.8081557847051e-40	DOWN	-5.91594962624315	1.0647761898438e-08
heme oxidation	TRUE	bidirectional	KIRC UP	77.958023394223	DOWN	-3.62979033574921	0.000512926715452729	UP	15.6334012267342	1.97985981623083e-45	DOWN	-12.4327762550658	1.08464275858071e-30
heme catabolic process	TRUE	bidirectional	KIRC UP	77.958023394223	DOWN	-3.62979033574921	0.000512926715452729	UP	15.6334012267342	1.97985981623083e-45	DOWN	-12.4327762550658	1.08464275858071e-30
iron ion homeostasis	TRUE	bidirectional	KIRC UP	77.958023394223	DOWN	-3.62979033574921	0.000512926715452729	UP	15.6334012267342	1.97985981623083e-45	DOWN	-12.4327762550658	1.08464275858071e-30
peptidyl-proline hydroxylation to 4-hydroxy-L-proline	TRUE	unidirectional	ALL UP	77.5881728713632	UP	3.02753084682725	0.00387054599730919	UP	20.7885499479097	4.3960254196738e-71	UP	4.46409212329875	1.51703212370472e-05
protein hydroxylation	TRUE	unidirectional	ALL UP	77.5881728713632	UP	3.02753084682725	0.00387054599730919	UP	20.7885499479097	4.3960254196738e-71	UP	4.46409212329875	1.51703212370472e-05
response to retinoic acid	FALSE	not common	not common	77.3912335951142	DOWN	-19.0728365870318	2.55283088163471e-63	DOWN	-1.11316939763825	0.300202867113862	DOWN	-8.16148481395944	5.30065377142219e-15
positive regulation of cholesterol homeostasis	TRUE	bidirectional	KIRC UP	77.2762445095283	DOWN	-17.5289319214496	2.33781965380025e-55	UP	6.86359016043049	3.40628607305389e-11	DOWN	-7.47560397884914	6.64757570953927e-13
positive regulation of cholesterol transport	TRUE	bidirectional	KIRC UP	77.2762445095283	DOWN	-17.5289319214496	2.33781965380025e-55	UP	6.86359016043049	3.40628607305389e-11	DOWN	-7.47560397884914	6.64757570953927e-13
positive regulation of toll-like receptor 4 signaling pathway	TRUE	bidirectional	KIRC UP	77.2762445095283	DOWN	-17.5289319214496	2.33781965380025e-55	UP	6.86359016043049	3.40628607305389e-11	DOWN	-7.47560397884914	6.64757570953927e-13
positive regulation of tumor necrosis factor production	TRUE	bidirectional	LUAD DOWN	77.1388384970494	UP	2.17911838525384	0.0398766302084689	UP	19.3007618747823	1.92087962939107e-63	DOWN	-7.7573782457419	9.48293578579166e-14
positive regulation of superoxide anion generation	TRUE	bidirectional	LUAD DOWN	76.3423283080236	UP	8.75718339070616	5.79216672012211e-17	UP	13.1477111604205	4.10271137860321e-34	DOWN	-11.6265748525638	1.91319731740683e-27
negative regulation of signal transduction	TRUE	unidirectional	ALL DOWN	76.2133912637458	DOWN	-10.7537417853663	2.89660150270687e-24	DOWN	-7.86818571736585	3.92537747398246e-14	DOWN	-14.5751593669891	5.38069715781917e-40
regulation of RNA biosynthetic process	TRUE	unidirectional	ALL DOWN	76.0774033947714	DOWN	-10.7052216468948	4.50076834661638e-24	DOWN	-8.74561437569591	6.29203135366973e-17	DOWN	-13.9740704629631	2.95473881568405e-37
protein homooligomerization	FALSE	not common	not common	75.4527358871936	UP	11.2835145151611	2.31482453545882e-26	UP	16.6557073095928	2.51080708964908e-50	DOWN	-0.563956853562802	0.606642220537623
positive regulation of peptidyl-serine phosphorylation	TRUE	bidirectional	KIRC UP	74.6337242200782	DOWN	-8.89541164354818	1.93632705051456e-17	UP	8.91041376028043	1.75000049761195e-17	DOWN	-14.9960905667845	6.85897225260633e-42
actin filament polymerization	TRUE	bidirectional	KIRC UP	74.5800897032804	DOWN	-8.01587566086152	1.58766737153401e-14	UP	18.5290053136284	1.6598019887734e-59	DOWN	-2.6702272704803	0.0099791743931986
actin filament severing	TRUE	bidirectional	KIRC UP	74.5800897032804	DOWN	-8.01587566086152	1.58766737153401e-14	UP	18.5290053136284	1.6598019887734e-59	DOWN	-2.6702272704803	0.0099791743931986
positive regulation of cholesterol biosynthetic process	TRUE	unidirectional	ALL DOWN	74.4678157493803	DOWN	-18.1972301704459	8.5227945440277e-59	DOWN	-7.40816692510947	9.40979148280711e-13	DOWN	-4.22214421874937	4.24641300389337e-05
branch elongation involved in ureteric bud branching	TRUE	unidirectional	ALL DOWN	74.4678157493803	DOWN	-18.1972301704459	8.5227945440277e-59	DOWN	-7.40816692510947	9.40979148280711e-13	DOWN	-4.22214421874937	4.24641300389337e-05
mesonephric epithelium development	TRUE	unidirectional	ALL DOWN	74.4678157493803	DOWN	-18.1972301704459	8.5227945440277e-59	DOWN	-7.40816692510947	9.40979148280711e-13	DOWN	-4.22214421874937	4.24641300389337e-05
positive regulation of cell division	TRUE	unidirectional	ALL DOWN	74.4678157493803	DOWN	-18.1972301704459	8.5227945440277e-59	DOWN	-7.40816692510947	9.40979148280711e-13	DOWN	-4.22214421874937	4.24641300389337e-05
positive regulation of intracellular signal transduction	TRUE	unidirectional	ALL DOWN	74.4678157493803	DOWN	-18.1972301704459	8.5227945440277e-59	DOWN	-7.40816692510947	9.40979148280711e-13	DOWN	-4.22214421874937	4.24641300389337e-05
regulation of endothelial cell chemotaxis to fibroblast growth factor	TRUE	unidirectional	ALL DOWN	74.4678157493803	DOWN	-18.1972301704459	8.5227945440277e-59	DOWN	-7.40816692510947	9.40979148280711e-13	DOWN	-4.22214421874937	4.24641300389337e-05
fibroblast growth factor receptor signaling pathway	TRUE	unidirectional	ALL DOWN	74.4678157493803	DOWN	-18.1972301704459	8.5227945440277e-59	DOWN	-7.40816692510947	9.40979148280711e-13	DOWN	-4.22214421874937	4.24641300389337e-05
detection of calcium ion	TRUE	bidirectional	KIRC UP	74.0725136682993	DOWN	-13.9872812747047	4.71029009133044e-38	UP	4.29423256626526	3.29727705436301e-05	DOWN	-12.9846810576618	5.4485786749317e-33
positive regulation of interferon-alpha production	TRUE	unidirectional	ALL UP	73.8961312295903	UP	10.0292892002725	1.70224173706621e-21	UP	16.7193535674418	1.22283132435222e-50	UP	3.53762282626564	0.000610212366230939
positive regulation of fibroblast migration	TRUE	bidirectional	LUAD DOWN	73.7561647981359	UP	2.8968201393774	0.00580455839334037	UP	16.4675811092043	2.0931891480247e-49	DOWN	-10.6393904003607	1.44297065552604e-23
positive regulation of blood coagulation	TRUE	unidirectional	ALL UP	73.3806812010958	UP	7.130827523551	7.45635420729542e-12	UP	18.6241788741316	5.57680592826682e-60	UP	3.40022938887033	0.00100093699926649
carbon dioxide transport	FALSE	not common	not common	73.0633148779316	DOWN	-4.43925356758194	1.99077885054402e-05	DOWN	-20.3474783856616	8.66892304837854e-69	DOWN	-0.729960919890728	0.500837555942093
activation of plasma proteins involved in acute inflammatory response	TRUE	unidirectional	ALL DOWN	72.8100442581689	DOWN	-13.2322187346758	1.10304989487633e-34	DOWN	-4.93024582765085	1.84449128772652e-06	DOWN	-13.1806962807121	7.61174117131734e-34
positive regulation of platelet-derived growth factor receptor signaling pathway	TRUE	unidirectional	ALL DOWN	72.8100442581689	DOWN	-13.2322187346758	1.10304989487633e-34	DOWN	-4.93024582765085	1.84449128772652e-06	DOWN	-13.1806962807121	7.61174117131734e-34
cell proliferation	TRUE	unidirectional	ALL DOWN	72.7115027461302	DOWN	-12.2155704904664	3.05743828059595e-30	DOWN	-14.2417895667168	6.00503616404556e-39	DOWN	-4.54515700283777	1.0583368644054e-05
actomyosin structure organization	TRUE	bidirectional	BRCA UP	72.3715398232496	UP	2.44133525646499	0.0209694549247142	DOWN	-16.7253916965185	1.16206160674551e-50	DOWN	-10.0800067843011	1.74439077953062e-21
membrane protein ectodomain proteolysis	TRUE	bidirectional	BRCA UP	72.3715398232496	UP	2.44133525646499	0.0209694549247142	DOWN	-16.7253916965185	1.16206160674551e-50	DOWN	-10.0800067843011	1.74439077953062e-21
mitotic cytokinesis	TRUE	bidirectional	BRCA UP	72.3605639590836	UP	2.44079195817053	0.0209828765411577	DOWN	-16.7235178386146	1.17647857158323e-50	DOWN	-10.0782895570942	1.76598361797222e-21
positive regulation of ERK1 and ERK2 cascade	TRUE	unidirectional	ALL DOWN	72.3124444478208	DOWN	-12.6811569037739	2.92187905185069e-32	DOWN	-3.38549574325107	0.00107912202363844	DOWN	-14.2568721628525	1.54462384021849e-38
negative regulation of translation	TRUE	unidirectional	ALL UP	71.8023015703015	UP	3.35830744679879	0.00131817378187294	UP	16.4096916608711	3.90939374850996e-49	UP	10.0108102964132	3.05925948489584e-21
Wnt signaling pathway	TRUE	unidirectional	ALL DOWN	71.7139234000708	DOWN	-11.4815259930186	3.7533061608409e-27	DOWN	-13.9989673301517	7.4240926687502e-38	DOWN	-5.9918235378251	6.93456520136477e-09
regulation of cell shape	TRUE	bidirectional	KIRC UP	71.1489850883584	DOWN	-7.06359729906362	1.15543666759687e-11	UP	17.0813448494552	2.05391105217626e-52	DOWN	-6.139455588636	2.99010922881691e-09
response to calcium ion	TRUE	unidirectional	ALL DOWN	70.9445181792824	DOWN	-13.5986452366355	2.64719326990425e-36	DOWN	-4.52567805371238	1.20783185030897e-05	DOWN	-12.5526865574212	3.55377271944018e-31
negative regulation of angiogenesis	TRUE	bidirectional	KIRC UP	70.9173832215665	DOWN	-4.99774098187005	1.52746965628098e-06	UP	18.1459730463925	1.22036810991292e-57	DOWN	-6.00369365282941	6.48863356656727e-09
negative regulation of stress-activated MAPK cascade	TRUE	unidirectional	ALL DOWN	70.7473526886142	DOWN	-16.2027229856453	1.09077026036868e-48	DOWN	-3.45915025367584	0.000830917631409996	DOWN	-9.78009065859275	1.97404136386135e-20
cellular response to hyperoxia	TRUE	unidirectional	ALL DOWN	70.7473526886142	DOWN	-16.2027229856453	1.09077026036868e-48	DOWN	-3.45915025367584	0.000830917631409996	DOWN	-9.78009065859275	1.97404136386135e-20
lipid metabolic process	TRUE	unidirectional	ALL DOWN	70.5230910156716	DOWN	-14.7643605390595	1.06102742244147e-41	DOWN	-11.8929783153838	8.35427813211813e-29	DOWN	-2.20232430691506	0.0338277896077301
negative regulation of apoptotic DNA fragmentation	FALSE	not common	not common	69.4264509100834	DOWN	-0.873581668583825	0.441373719149992	DOWN	-19.5999733331766	5.56740527954945e-65	UP	4.46281316325297	1.52436775691965e-05
response to progesterone	FALSE	not common	not common	69.2693152656622	DOWN	-0.459163123753313	0.710724392704658	UP	14.4458045367332	7.38496066365216e-40	DOWN	-12.4399953588505	1.02479108918927e-30
mitotic cell cycle checkpoint	TRUE	bidirectional	LUAD DOWN	69.082434564673	UP	3.29536033033686	0.00162260643850631	UP	13.3196680917317	7.25778988421128e-35	DOWN	-12.9572026013315	7.02340911130974e-33
positive regulation of cellular protein metabolic process	TRUE	bidirectional	KIRC UP	69.0302739723036	DOWN	-7.74340468799299	1.13730575952242e-13	UP	11.4874520289934	3.86462033669952e-27	DOWN	-12.3579975707161	2.12198261261458e-30
monocyte differentiation	TRUE	bidirectional	KIRC UP	68.9599767597132	DOWN	-7.73056775037031	1.24516881591137e-13	UP	16.1157265772385	1.03386946735858e-47	DOWN	-6.35420313932767	8.51783895053072e-10
monocyte chemotaxis	TRUE	bidirectional	KIRC UP	68.8769351682073	DOWN	-6.3640409912841	8.81506339798544e-10	UP	8.16224989803414	4.79838360401951e-15	DOWN	-15.936990622152	3.13866140812326e-46
negative regulation of endothelial cell apoptotic process	TRUE	bidirectional	KIRC UP	68.830046540527	DOWN	-4.37440705686862	2.6381630037545e-05	UP	13.7917268289702	6.17620724144878e-37	DOWN	-11.9542485533162	9.07674230658988e-29
cellular response to copper ion	TRUE	unidirectional	ALL DOWN	68.7325684778371	DOWN	-14.0830592342243	1.70064047518614e-38	DOWN	-8.85105381336921	2.79512195446014e-17	DOWN	-8.20440673863437	3.89420144478475e-15
response to redox state	FALSE	not common	not common	68.6351692836583	DOWN	-14.5845937275954	7.68133677710645e-41	DOWN	-0.399588835755818	0.726497196340975	DOWN	-12.0404718421253	4.15106924640927e-29
negative regulation of release of cytochrome c from mitochondria	TRUE	unidirectional	ALL UP	68.5974015259484	UP	6.13343425654546	3.47970739584291e-09	UP	7.12609418603548	6.16003594806429e-12	UP	16.6549689848382	1.17888759495327e-49
positive regulation of intracellular cholesterol transport	FALSE	not common	not common	68.3911421159764	DOWN	-13.2550079619687	8.76796401206309e-35	DOWN	-13.3306386464034	6.50330989470954e-35	DOWN	-0.413503128033927	0.712565333053823
lipid hydroperoxide transport	FALSE	not common	not common	68.3911421159764	DOWN	-13.2550079619687	8.76796401206309e-35	DOWN	-13.3306386464034	6.50330989470954e-35	DOWN	-0.413503128033927	0.712565333053823
calcium ion import	TRUE	unidirectional	ALL DOWN	68.2434754157776	DOWN	-9.43375023862114	2.55027740029076e-19	DOWN	-9.66905889120314	3.85428339077676e-20	DOWN	-12.5000070016602	5.80755940150577e-31
positive regulation of wound healing	TRUE	unidirectional	ALL DOWN	68.1813603228236	DOWN	-12.5910970298174	7.27436566173108e-32	DOWN	-6.98470430938942	1.55398806056263e-11	DOWN	-11.506511806987	5.82635368769351e-27
regulation of glucose metabolic process	TRUE	unidirectional	ALL DOWN	67.9710262450108	DOWN	-19.1184998008645	1.48543560049689e-63	DOWN	-3.9125410200283	0.000153150674233766	DOWN	-2.05872122399277	0.0469895006630125
positive regulation of myeloid cell apoptotic process	TRUE	unidirectional	ALL DOWN	67.9710262450108	DOWN	-19.1184998008645	1.48543560049689e-63	DOWN	-3.9125410200283	0.000153150674233766	DOWN	-2.05872122399277	0.0469895006630125
low-density lipoprotein particle clearance	TRUE	unidirectional	ALL DOWN	67.9710262450108	DOWN	-19.1184998008645	1.48543560049689e-63	DOWN	-3.9125410200283	0.000153150674233766	DOWN	-2.05872122399277	0.0469895006630125
negative regulation of low-density lipoprotein particle receptor biosynthetic process	TRUE	unidirectional	ALL DOWN	67.9710262450108	DOWN	-19.1184998008645	1.48543560049689e-63	DOWN	-3.9125410200283	0.000153150674233766	DOWN	-2.05872122399277	0.0469895006630125
negative regulation of blood pressure	TRUE	unidirectional	ALL DOWN	67.9710262450108	DOWN	-19.1184998008645	1.48543560049689e-63	DOWN	-3.9125410200283	0.000153150674233766	DOWN	-2.05872122399277	0.0469895006630125
negative regulation of synaptic transmission	TRUE	unidirectional	ALL DOWN	67.9710262450108	DOWN	-19.1184998008645	1.48543560049689e-63	DOWN	-3.9125410200283	0.000153150674233766	DOWN	-2.05872122399277	0.0469895006630125
negative regulation of intracellular protein transport	TRUE	unidirectional	ALL DOWN	67.9710262450108	DOWN	-19.1184998008645	1.48543560049689e-63	DOWN	-3.9125410200283	0.000153150674233766	DOWN	-2.05872122399277	0.0469895006630125
positive regulation of renal albumin absorption	TRUE	unidirectional	ALL DOWN	67.9710262450108	DOWN	-19.1184998008645	1.48543560049689e-63	DOWN	-3.9125410200283	0.000153150674233766	DOWN	-2.05872122399277	0.0469895006630125
positive regulation of protein kinase A signaling	TRUE	unidirectional	ALL DOWN	67.9710262450108	DOWN	-19.1184998008645	1.48543560049689e-63	DOWN	-3.9125410200283	0.000153150674233766	DOWN	-2.05872122399277	0.0469895006630125
negative regulation of phagocytosis	TRUE	unidirectional	ALL DOWN	67.9710262450108	DOWN	-19.1184998008645	1.48543560049689e-63	DOWN	-3.9125410200283	0.000153150674233766	DOWN	-2.05872122399277	0.0469895006630125
negative regulation of receptor binding	TRUE	unidirectional	ALL DOWN	67.9710262450108	DOWN	-19.1184998008645	1.48543560049689e-63	DOWN	-3.9125410200283	0.000153150674233766	DOWN	-2.05872122399277	0.0469895006630125
negative regulation of platelet-derived growth factor receptor signaling pathway	TRUE	unidirectional	ALL DOWN	67.9710262450108	DOWN	-19.1184998008645	1.48543560049689e-63	DOWN	-3.9125410200283	0.000153150674233766	DOWN	-2.05872122399277	0.0469895006630125
negative regulation of protein autophosphorylation	TRUE	unidirectional	ALL DOWN	67.9710262450108	DOWN	-19.1184998008645	1.48543560049689e-63	DOWN	-3.9125410200283	0.000153150674233766	DOWN	-2.05872122399277	0.0469895006630125
negative regulation of DNA biosynthetic process	TRUE	unidirectional	ALL DOWN	67.9710262450108	DOWN	-19.1184998008645	1.48543560049689e-63	DOWN	-3.9125410200283	0.000153150674233766	DOWN	-2.05872122399277	0.0469895006630125
response to tumor necrosis factor	TRUE	unidirectional	ALL DOWN	67.9710262450108	DOWN	-19.1184998008645	1.48543560049689e-63	DOWN	-3.9125410200283	0.000153150674233766	DOWN	-2.05872122399277	0.0469895006630125
potassium ion transport	TRUE	bidirectional	KIRC UP	67.871517168709	DOWN	-12.4154009719457	4.22650748101465e-31	UP	8.63578750114429	1.45283604739034e-16	DOWN	-10.3294527515037	2.18919576669467e-22
calcineurin-NFAT signaling cascade	TRUE	unidirectional	ALL DOWN	67.848509889472	DOWN	-5.80274128940865	2.25904686335008e-08	DOWN	-4.9122312063478	2.00882481858223e-06	DOWN	-17.7951996894611	3.12336488893884e-55
cellular response to starvation	TRUE	unidirectional	ALL DOWN	67.7713737641955	DOWN	-15.2454266823559	5.16341129118081e-44	DOWN	-4.02872567119709	9.7898862412552e-05	DOWN	-10.0000049146011	3.34897510206214e-21
regulation of cGMP metabolic process	TRUE	bidirectional	KIRC UP	67.7017804526299	DOWN	-3.56539956067889	0.000645284860631579	UP	19.3180157000726	1.59428385180413e-63	DOWN	-2.43087147848875	0.0193153431683312
positive regulation of mast cell chemotaxis	TRUE	bidirectional	KIRC UP	67.5907234218303	DOWN	-3.76679613573419	0.000309576607168889	UP	17.2072766006648	5.13220082931754e-53	DOWN	-7.34378325043367	1.61511962704406e-12
induction of positive chemotaxis	TRUE	bidirectional	KIRC UP	67.5907234218303	DOWN	-3.76679613573419	0.000309576607168889	UP	17.2072766006648	5.13220082931754e-53	DOWN	-7.34378325043367	1.61511962704406e-12
negative regulation of protein kinase activity	TRUE	unidirectional	ALL DOWN	67.571786411122	DOWN	-15.6715041292389	4.30140040944838e-46	DOWN	-5.5456316309342	7.99115352957399e-08	DOWN	-8.42485689228558	7.79819785106466e-16
cellular response to vascular endothelial growth factor stimulus	TRUE	bidirectional	KIRC UP	67.5598432506468	DOWN	-8.68430618099337	1.02477654784114e-16	UP	15.5839330204457	3.34684758242009e-45	DOWN	-5.54121211366576	8.03325208173712e-08
negative regulation of skeletal muscle tissue development	TRUE	bidirectional	LUAD DOWN	67.3899553192112	UP	3.19460291674519	0.00224939150305452	UP	13.7404375997858	9.94556122213201e-37	DOWN	-12.1262715731144	1.82116926359826e-29
extracellular matrix assembly	TRUE	bidirectional	LUAD DOWN	67.3899553192112	UP	3.19460291674519	0.00224939150305452	UP	13.7404375997858	9.94556122213201e-37	DOWN	-12.1262715731144	1.82116926359826e-29
positive regulation of NAD+ ADP-ribosyltransferase activity	TRUE	bidirectional	LUAD DOWN	67.3899553192112	UP	3.19460291674519	0.00224939150305452	UP	13.7404375997858	9.94556122213201e-37	DOWN	-12.1262715731144	1.82116926359826e-29
ATP biosynthetic process	TRUE	bidirectional	LUAD DOWN	67.3899553192112	UP	3.19460291674519	0.00224939150305452	UP	13.7404375997858	9.94556122213201e-37	DOWN	-12.1262715731144	1.82116926359826e-29
positive regulation of isotype switching to IgA isotypes	TRUE	bidirectional	LUAD DOWN	67.3899553192112	UP	3.19460291674519	0.00224939150305452	UP	13.7404375997858	9.94556122213201e-37	DOWN	-12.1262715731144	1.82116926359826e-29
negative regulation of macrophage cytokine production	TRUE	bidirectional	LUAD DOWN	67.3899553192112	UP	3.19460291674519	0.00224939150305452	UP	13.7404375997858	9.94556122213201e-37	DOWN	-12.1262715731144	1.82116926359826e-29
receptor catabolic process	TRUE	bidirectional	LUAD DOWN	67.3899553192112	UP	3.19460291674519	0.00224939150305452	UP	13.7404375997858	9.94556122213201e-37	DOWN	-12.1262715731144	1.82116926359826e-29
cell-cell junction organization	TRUE	bidirectional	LUAD DOWN	67.3899553192112	UP	3.19460291674519	0.00224939150305452	UP	13.7404375997858	9.94556122213201e-37	DOWN	-12.1262715731144	1.82116926359826e-29
negative regulation of hyaluronan biosynthetic process	TRUE	bidirectional	LUAD DOWN	67.3899553192112	UP	3.19460291674519	0.00224939150305452	UP	13.7404375997858	9.94556122213201e-37	DOWN	-12.1262715731144	1.82116926359826e-29
phosphate-containing compound metabolic process	TRUE	bidirectional	LUAD DOWN	67.3899553192112	UP	3.19460291674519	0.00224939150305452	UP	13.7404375997858	9.94556122213201e-37	DOWN	-12.1262715731144	1.82116926359826e-29
positive regulation of protein import into nucleus	TRUE	bidirectional	LUAD DOWN	67.3899553192112	UP	3.19460291674519	0.00224939150305452	UP	13.7404375997858	9.94556122213201e-37	DOWN	-12.1262715731144	1.82116926359826e-29
protein export from nucleus	TRUE	bidirectional	LUAD DOWN	67.3899553192112	UP	3.19460291674519	0.00224939150305452	UP	13.7404375997858	9.94556122213201e-37	DOWN	-12.1262715731144	1.82116926359826e-29
hyaluronan catabolic process	TRUE	bidirectional	LUAD DOWN	67.3899553192112	UP	3.19460291674519	0.00224939150305452	UP	13.7404375997858	9.94556122213201e-37	DOWN	-12.1262715731144	1.82116926359826e-29
positive regulation of interleukin-17 production	TRUE	bidirectional	LUAD DOWN	67.3550878484984	UP	2.23104863359249	0.0352992401913819	UP	15.0605936030764	1.0210234312936e-42	DOWN	-10.9172251134518	1.22492981067803e-24
apoptotic process	TRUE	bidirectional	LUAD DOWN	67.0937742158586	UP	3.44899462243402	0.000967113591200043	UP	18.703364529698	2.30800729336361e-60	DOWN	-4.26184371662782	3.61003336251499e-05
negative regulation of interleukin-10 production	TRUE	unidirectional	ALL UP	66.596411851809	UP	13.6870569502352	1.07866527790859e-36	UP	8.67115847827545	1.10832443514376e-16	UP	8.2872774416723	2.11853079274709e-15
negative regulation of cytokine biosynthetic process	TRUE	unidirectional	ALL UP	66.596411851809	UP	13.6870569502352	1.07866527790859e-36	UP	8.67115847827545	1.10832443514376e-16	UP	8.2872774416723	2.11853079274709e-15
negative regulation of immune response	TRUE	unidirectional	ALL UP	66.596411851809	UP	13.6870569502352	1.07866527790859e-36	UP	8.67115847827545	1.10832443514376e-16	UP	8.2872774416723	2.11853079274709e-15
negative regulation of T cell cytokine production	TRUE	unidirectional	ALL UP	66.596411851809	UP	13.6870569502352	1.07866527790859e-36	UP	8.67115847827545	1.10832443514376e-16	UP	8.2872774416723	2.11853079274709e-15
negative regulation of cytokine secretion	TRUE	unidirectional	ALL UP	66.596411851809	UP	13.6870569502352	1.07866527790859e-36	UP	8.67115847827545	1.10832443514376e-16	UP	8.2872774416723	2.11853079274709e-15
T cell activation	TRUE	unidirectional	ALL UP	66.596411851809	UP	13.6870569502352	1.07866527790859e-36	UP	8.67115847827545	1.10832443514376e-16	UP	8.2872774416723	2.11853079274709e-15
regulation of transforming growth factor beta receptor signaling pathway	TRUE	bidirectional	LUAD DOWN	66.5556597037035	UP	3.20411162338679	0.0022065676969538	UP	13.797756735116	5.82148431851879e-37	DOWN	-11.8603173182513	2.16565470552447e-28
positive regulation of protein dephosphorylation	TRUE	bidirectional	LUAD DOWN	66.4024771556025	UP	4.60626174282109	9.4871410773003e-06	UP	13.4157494274336	2.82868263522364e-35	DOWN	-11.654734308439	1.47503754155906e-27
positive regulation of protein serine/threonine kinase activity	TRUE	unidirectional	ALL DOWN	66.2851497392708	DOWN	-3.8903817684972	0.000192056742952327	DOWN	-12.1475567611914	7.80504782352767e-30	DOWN	-13.2647703928696	3.45975350906067e-34
positive regulation of receptor internalization	TRUE	bidirectional	KIRC UP	66.1165373015509	DOWN	-5.09403042660896	9.54853144613115e-07	UP	16.4546014490326	2.38513019300289e-49	DOWN	-7.2320609240304	3.35748543119104e-12
negative regulation of glycolytic process	TRUE	bidirectional	BRCA UP	66.1144910703212	UP	3.73227169876327	0.000349874140741679	DOWN	-13.6927496787608	1.60821914288454e-36	DOWN	-11.6636098244457	1.36537485944812e-27
cellular response to magnesium ion	TRUE	bidirectional	BRCA UP	66.1144910703212	UP	3.73227169876327	0.000349874140741679	DOWN	-13.6927496787608	1.60821914288454e-36	DOWN	-11.6636098244457	1.36537485944812e-27
negative regulation of Ras protein signal transduction	TRUE	bidirectional	BRCA UP	66.1144910703212	UP	3.73227169876327	0.000349874140741679	DOWN	-13.6927496787608	1.60821914288454e-36	DOWN	-11.6636098244457	1.36537485944812e-27
cellular response to transforming growth factor beta stimulus	FALSE	not common	not common	65.8873922744028	DOWN	-1.70041175778038	0.115596789832124	UP	13.6366812733312	2.88286525604518e-36	DOWN	-12.2930817205541	3.88899660645282e-30
negative regulation of CREB transcription factor activity	TRUE	unidirectional	ALL UP	65.5099638884868	UP	10.5592676479882	1.65234392341551e-23	UP	10.4450197937336	4.90979636882912e-23	UP	9.98181902632271	3.80953653335727e-21
positive regulation of neuron apoptotic process	FALSE	not common	not common	65.45627566394	UP	11.012227554527	2.81194556061977e-25	UP	14.7921435981939	1.87813547912867e-41	DOWN	-0.48738855640624	0.662202127313131
insulin-like growth factor receptor signaling pathway	TRUE	unidirectional	ALL DOWN	65.4078664179795	DOWN	-6.38381464971601	7.81812742291129e-10	DOWN	-8.9841315677967	9.8311335306734e-18	DOWN	-14.5812522979006	5.08659635299267e-40
positive regulation of blood vessel endothelial cell migration	TRUE	bidirectional	KIRC UP	65.3399932104397	DOWN	-10.7373447322836	3.35910886875419e-24	UP	8.58036638709575	2.22283819942586e-16	DOWN	-11.5005414118522	6.12173969109694e-27
pathway-restricted SMAD protein phosphorylation	TRUE	bidirectional	KIRC UP	65.2313864309893	DOWN	-3.38727571622772	0.00118984023344676	UP	8.95788766060874	1.20644134871593e-17	DOWN	-15.9118443785763	4.08901677159279e-46
positive regulation of interleukin-6 production	TRUE	bidirectional	KIRC UP	64.9589815801867	DOWN	-10.8601620305589	1.12198266361231e-24	UP	2.27021271533453	0.029328415368666	DOWN	-14.6222798273631	3.33997688864186e-40
positive regulation of MAPK cascade	TRUE	bidirectional	KIRC UP	64.9132399546531	DOWN	-9.94790378290199	3.30299570294031e-21	UP	3.86299145122255	0.000185697436802054	DOWN	-14.8918228012713	1.99088491063459e-41
negative regulation of mitotic cell cycle	FALSE	not common	not common	64.8037987334447	UP	1.98738792384261	0.0631368475260104	UP	17.0469364294697	2.99634666756997e-52	DOWN	-7.44302505966643	8.30474424015169e-13
antigen processing and presentation of endogenous peptide antigen via MHC class Ib	TRUE	bidirectional	LUAD DOWN	64.6226374971319	UP	2.58761775710918	0.0141217002583436	UP	18.4048141209824	5.86344281632023e-59	DOWN	-4.31432763432678	2.87953770919657e-05
regulation of natural killer cell mediated immunity	TRUE	bidirectional	LUAD DOWN	64.6226374971319	UP	2.58761775710918	0.0141217002583436	UP	18.4048141209824	5.86344281632023e-59	DOWN	-4.31432763432678	2.87953770919657e-05
positive regulation of natural killer cell mediated immunity	TRUE	bidirectional	LUAD DOWN	64.6226374971319	UP	2.58761775710918	0.0141217002583436	UP	18.4048141209824	5.86344281632023e-59	DOWN	-4.31432763432678	2.87953770919657e-05
positive regulation of TRAIL production	TRUE	bidirectional	LUAD DOWN	64.6226374971319	UP	2.58761775710918	0.0141217002583436	UP	18.4048141209824	5.86344281632023e-59	DOWN	-4.31432763432678	2.87953770919657e-05
CD8-positive, alpha-beta T cell activation	TRUE	bidirectional	LUAD DOWN	64.6226374971319	UP	2.58761775710918	0.0141217002583436	UP	18.4048141209824	5.86344281632023e-59	DOWN	-4.31432763432678	2.87953770919657e-05
protection from natural killer cell mediated cytotoxicity	TRUE	bidirectional	LUAD DOWN	64.6226374971319	UP	2.58761775710918	0.0141217002583436	UP	18.4048141209824	5.86344281632023e-59	DOWN	-4.31432763432678	2.87953770919657e-05
positive regulation of CD8-positive, alpha-beta T cell proliferation	TRUE	bidirectional	LUAD DOWN	64.6226374971319	UP	2.58761775710918	0.0141217002583436	UP	18.4048141209824	5.86344281632023e-59	DOWN	-4.31432763432678	2.87953770919657e-05
adaptive immune response	TRUE	bidirectional	LUAD DOWN	64.6226374971319	UP	2.58761775710918	0.0141217002583436	UP	18.4048141209824	5.86344281632023e-59	DOWN	-4.31432763432678	2.87953770919657e-05
positive regulation of interleukin-4 production	TRUE	bidirectional	LUAD DOWN	64.6226374971319	UP	2.58761775710918	0.0141217002583436	UP	18.4048141209824	5.86344281632023e-59	DOWN	-4.31432763432678	2.87953770919657e-05
negative regulation of dendritic cell differentiation	TRUE	bidirectional	LUAD DOWN	64.6226374971319	UP	2.58761775710918	0.0141217002583436	UP	18.4048141209824	5.86344281632023e-59	DOWN	-4.31432763432678	2.87953770919657e-05
immune response-inhibiting cell surface receptor signaling pathway	TRUE	bidirectional	LUAD DOWN	64.6226374971319	UP	2.58761775710918	0.0141217002583436	UP	18.4048141209824	5.86344281632023e-59	DOWN	-4.31432763432678	2.87953770919657e-05
G-protein coupled receptor signaling pathway	FALSE	not common	not common	64.5323597851856	DOWN	-9.14629409867253	2.60617471066893e-18	DOWN	-0.360589764760416	0.754094730264247	DOWN	-16.2160775009262	1.49351932297142e-47
negative regulation of epithelial cell proliferation	TRUE	bidirectional	LUAD DOWN	64.442076392448	UP	3.30563632500659	0.00157265292440061	UP	13.3740162401156	4.228755804722e-35	DOWN	-11.7619014710351	5.43348007051104e-28
positive regulation of chemotaxis	TRUE	bidirectional	LUAD DOWN	64.322983601939	UP	2.44881953256212	0.0205953138572653	UP	13.21325748464	2.16015279890669e-34	DOWN	-12.1887283478459	1.06847272408797e-29
negative regulation of protein catabolic process	TRUE	unidirectional	ALL DOWN	64.0445446622664	DOWN	-11.1240180962997	9.92642916622048e-26	DOWN	-11.2408635472285	3.83529551405003e-26	DOWN	-7.95450328156333	2.37062794629797e-14
negative regulation of T cell proliferation	FALSE	not common	not common	64.0418114510954	UP	6.5790487675014	2.50530303577067e-10	UP	17.5954020775458	6.19773369980644e-55	DOWN	-0.598251795666326	0.584918505763666
positive regulation of endoplasmic reticulum calcium ion concentration	FALSE	not common	not common	63.823004511984	DOWN	-10.2089896288728	3.63645929106539e-22	DOWN	-0.0760705312282856	0.967464659758478	DOWN	-15.2577100346826	4.27249625635293e-43
calcium ion transport from cytosol to endoplasmic reticulum	FALSE	not common	not common	63.823004511984	DOWN	-10.2089896288728	3.63645929106539e-22	DOWN	-0.0760705312282856	0.967464659758478	DOWN	-15.2577100346826	4.27249625635293e-43
endoplasmic reticulum calcium ion homeostasis	FALSE	not common	not common	63.823004511984	DOWN	-10.2089896288728	3.63645929106539e-22	DOWN	-0.0760705312282856	0.967464659758478	DOWN	-15.2577100346826	4.27249625635293e-43
positive regulation of voltage-gated chloride channel activity	TRUE	unidirectional	ALL DOWN	63.7339375532458	DOWN	-12.9516666801014	1.87752817329134e-33	DOWN	-8.47598044677407	4.90508298145634e-16	DOWN	-8.60524704163556	2.00368562583758e-16
positive regulation of vascular endothelial growth factor receptor signaling pathway	TRUE	bidirectional	KIRC UP	63.664115787725	DOWN	-4.67429974346534	6.99545861660872e-06	UP	17.7289428392319	1.33575937021419e-55	DOWN	-3.79653243804291	0.000231920895811657
protein homotetramerization	TRUE	unidirectional	ALL DOWN	63.6002415830766	DOWN	-9.03228799772216	6.5559831940734e-18	DOWN	-2.28923398234227	0.02793430595845	DOWN	-15.8012526710366	1.37082726299426e-45
response to cholesterol	TRUE	bidirectional	KIRC UP	63.5612700886173	DOWN	-6.64901889558748	1.61714432155167e-10	UP	7.71268270726607	1.18047604179467e-13	DOWN	-14.9237733235899	1.43854664544626e-41
protein deacetylation	TRUE	unidirectional	ALL DOWN	63.4343203178871	DOWN	-9.60601638092763	6.04199566205816e-20	DOWN	-14.5889450612097	1.66615866159307e-40	DOWN	-4.2588323546804	3.65411967240967e-05
NIK/NF-kappaB signaling	TRUE	unidirectional	ALL UP	62.7813031831535	UP	7.99125961361512	1.89768935521072e-14	UP	12.4218575892483	5.29667316153788e-31	UP	9.52108315915716	1.64614683643739e-19
negative regulation of calcium-mediated signaling	TRUE	unidirectional	ALL DOWN	62.7262320529263	DOWN	-11.0116779448482	2.81759926266126e-25	DOWN	-8.35459394178302	1.17307510407119e-15	DOWN	-10.7449894426836	5.68280799352645e-24
regulation of bile acid biosynthetic process	TRUE	bidirectional	KIRC UP	62.7166229573178	DOWN	-14.5647940027611	9.35344182402354e-41	UP	3.01505245998387	0.0037062638003156	DOWN	-9.93603769993014	5.53948341922751e-21
bile acid biosynthetic process	TRUE	bidirectional	KIRC UP	62.7166229573178	DOWN	-14.5647940027611	9.35344182402354e-41	UP	3.01505245998387	0.0037062638003156	DOWN	-9.93603769993014	5.53948341922751e-21
potassium ion transmembrane transport	FALSE	not common	not common	62.4484321027407	DOWN	-11.3887096849393	8.83267821302089e-27	UP	0.67186242195065	0.545819385407349	DOWN	-13.8780086295617	7.38629338341252e-37
cognition	FALSE	not common	not common	62.4328075659805	DOWN	-1.18407321693154	0.281386164324409	DOWN	-12.9083933025104	4.49261450909364e-33	DOWN	-12.3232142275968	2.92005116790846e-30
brain development	FALSE	not common	not common	62.4328075659805	DOWN	-1.18407321693154	0.281386164324409	DOWN	-12.9083933025104	4.49261450909364e-33	DOWN	-12.3232142275968	2.92005116790846e-30
positive regulation of smooth muscle cell proliferation	TRUE	bidirectional	KIRC UP	62.4034830122068	DOWN	-7.18240212651106	5.27889333826882e-12	UP	6.21099603619879	1.88414964657834e-09	DOWN	-15.2675445741038	3.97062337862621e-43
T-helper 1 type immune response	TRUE	bidirectional	LUAD DOWN	62.181775629763	UP	3.66288220995387	0.000454446548126853	UP	14.0651794417714	3.76228661946323e-38	DOWN	-10.2641660535829	3.8484843576861e-22
negative regulation of fat cell differentiation	TRUE	bidirectional	KIRC UP	62.0857516866819	DOWN	-6.87378301347503	3.9761304072507e-11	UP	10.4968188750624	3.11059509416605e-23	DOWN	-12.237986964587	6.63657946334745e-30
exocytosis	TRUE	bidirectional	KIRC UP	62.0612125046173	DOWN	-5.79790024142578	2.31881963503612e-08	UP	13.6929421643598	1.60821914288454e-36	DOWN	-9.47824585694992	2.32903060502249e-19
positive regulation of p38MAPK cascade	TRUE	bidirectional	KIRC UP	62.0608982237182	DOWN	-4.42717532985487	2.09494882058851e-05	UP	16.4655254663026	2.12430012700988e-49	DOWN	-6.21220953663288	1.95304616433549e-09
positive regulation of skeletal muscle cell differentiation	TRUE	bidirectional	KIRC UP	61.655975558538	DOWN	-11.2851472450923	2.28679287020973e-26	UP	12.5582840864713	1.38653879341264e-31	DOWN	-4.63820170649725	6.96410767661327e-06
negative regulation of ossification	TRUE	bidirectional	KIRC UP	61.655975558538	DOWN	-11.2851472450923	2.28679287020973e-26	UP	12.5582840864713	1.38653879341264e-31	DOWN	-4.63820170649725	6.96410767661327e-06
cellular response to parathyroid hormone stimulus	TRUE	bidirectional	KIRC UP	61.655975558538	DOWN	-11.2851472450923	2.28679287020973e-26	UP	12.5582840864713	1.38653879341264e-31	DOWN	-4.63820170649725	6.96410767661327e-06
regulation of T cell activation	TRUE	bidirectional	KIRC UP	61.6168659374301	DOWN	-2.61188024234741	0.0134227496848436	UP	15.0801681657945	8.28556578247427e-43	DOWN	-9.18996331084209	2.17255294839277e-18
B cell differentiation	TRUE	bidirectional	LUAD UP	61.5826869991138	DOWN	-2.23169306762312	0.0352699970778942	DOWN	-16.0282912534304	2.70854447089178e-47	UP	7.934349656676	2.73635039487107e-14
cellular response to interferon-gamma	TRUE	bidirectional	LUAD DOWN	61.2530494473582	UP	3.23453246024377	0.00199675929457083	UP	17.9079401750763	1.93951173085142e-56	DOWN	-3.29350105145982	0.00144189101580491
negative regulation of secretion	TRUE	unidirectional	ALL DOWN	61.1622106738073	DOWN	-10.9938814764478	3.3076728759332e-25	DOWN	-13.0276676096022	1.36910019050981e-33	DOWN	-3.90553139729791	0.000151995824334684
positive regulation of phosphatidylinositol 3-kinase signaling	TRUE	bidirectional	KIRC UP	61.1520887286928	DOWN	-2.40002808680895	0.0233293841931096	UP	12.996874234971	1.86849348830787e-33	DOWN	-11.6447293466117	1.61627986063268e-27
platelet activation	FALSE	not common	not common	61.1320026876195	UP	6.57769860943119	2.52278617966832e-10	UP	16.8754820039568	2.11583078889522e-51	DOWN	-1.54861501046558	0.138240718600876
negative regulation of ERK1 and ERK2 cascade	TRUE	unidirectional	ALL DOWN	61.0129047326419	DOWN	-17.6347611596472	7.30909518508865e-56	DOWN	-3.02944341127632	0.00354265319741697	DOWN	-3.67135271706886	0.000374889280265505
negative regulation of endothelial cell chemotaxis	TRUE	bidirectional	KIRC UP	60.9342779100351	DOWN	-13.7292668927126	7.11831172475382e-37	UP	8.35669383139009	1.16120182004063e-15	DOWN	-6.65069353581291	1.40746421139086e-10
positive regulation of smooth muscle cell migration	TRUE	bidirectional	KIRC UP	60.9040941260935	DOWN	-4.06647018343242	9.4205559246257e-05	UP	12.2429213584408	3.06247687860472e-30	DOWN	-11.7862269248392	4.32271371479883e-28
positive regulation of endothelial cell proliferation	TRUE	bidirectional	KIRC UP	60.8541609765258	DOWN	-6.43868374248458	5.60439340222378e-10	UP	13.7294014463636	1.11231353955969e-36	DOWN	-8.59033424461348	2.24431080600286e-16
metabolic process	TRUE	unidirectional	ALL DOWN	60.8222459943758	DOWN	-8.55071258863047	2.88583475858706e-16	DOWN	-3.11094739814544	0.00273789814691935	DOWN	-15.3358896426198	1.90574728339645e-43
adhesion of symbiont to host	TRUE	bidirectional	LUAD DOWN	60.8186190889953	UP	2.20659784759793	0.0375073473278329	UP	14.0016186101197	7.25203805835646e-38	DOWN	-10.4848146092329	5.58218785277443e-23
receptor-mediated virion attachment to host cell	TRUE	bidirectional	LUAD DOWN	60.8186190889953	UP	2.20659784759793	0.0375073473278329	UP	14.0016186101197	7.25203805835646e-38	DOWN	-10.4848146092329	5.58218785277443e-23
positive regulation of protein kinase C signaling	TRUE	bidirectional	KIRC UP	60.7889615962006	DOWN	-3.40343841287932	0.00112386282047738	UP	17.8538504195891	3.17522021752882e-56	DOWN	-2.93488037770961	0.00455565864877945
positive regulation of cell migration involved in sprouting angiogenesis	TRUE	bidirectional	KIRC UP	60.7889615962006	DOWN	-3.40343841287932	0.00112386282047738	UP	17.8538504195891	3.17522021752882e-56	DOWN	-2.93488037770961	0.00455565864877945
positive regulation of peptidyl-tyrosine autophosphorylation	TRUE	bidirectional	KIRC UP	60.7889615962006	DOWN	-3.40343841287932	0.00112386282047738	UP	17.8538504195891	3.17522021752882e-56	DOWN	-2.93488037770961	0.00455565864877945
positive regulation of histone deacetylase activity	TRUE	bidirectional	KIRC UP	60.7889615962006	DOWN	-3.40343841287932	0.00112386282047738	UP	17.8538504195891	3.17522021752882e-56	DOWN	-2.93488037770961	0.00455565864877945
positive regulation of protein kinase D signaling	TRUE	bidirectional	KIRC UP	60.7889615962006	DOWN	-3.40343841287932	0.00112386282047738	UP	17.8538504195891	3.17522021752882e-56	DOWN	-2.93488037770961	0.00455565864877945
tube formation	TRUE	bidirectional	KIRC UP	60.7889615962006	DOWN	-3.40343841287932	0.00112386282047738	UP	17.8538504195891	3.17522021752882e-56	DOWN	-2.93488037770961	0.00455565864877945
endothelial cell chemotaxis	TRUE	bidirectional	KIRC UP	60.7889615962006	DOWN	-3.40343841287932	0.00112386282047738	UP	17.8538504195891	3.17522021752882e-56	DOWN	-2.93488037770961	0.00455565864877945
positive regulation of CREB transcription factor activity	TRUE	bidirectional	KIRC UP	60.7889615962006	DOWN	-3.40343841287932	0.00112386282047738	UP	17.8538504195891	3.17522021752882e-56	DOWN	-2.93488037770961	0.00455565864877945
positive regulation of endothelial cell chemotaxis by VEGF-activated vascular endothelial growth factor receptor signaling pathway	TRUE	bidirectional	KIRC UP	60.7889615962006	DOWN	-3.40343841287932	0.00112386282047738	UP	17.8538504195891	3.17522021752882e-56	DOWN	-2.93488037770961	0.00455565864877945
positive regulation of cell proliferation by VEGF-activated platelet derived growth factor receptor signaling pathway	TRUE	bidirectional	KIRC UP	60.7889615962006	DOWN	-3.40343841287932	0.00112386282047738	UP	17.8538504195891	3.17522021752882e-56	DOWN	-2.93488037770961	0.00455565864877945
cell migration involved in sprouting angiogenesis	TRUE	bidirectional	KIRC UP	60.7889615962006	DOWN	-3.40343841287932	0.00112386282047738	UP	17.8538504195891	3.17522021752882e-56	DOWN	-2.93488037770961	0.00455565864877945
positive regulation of DNA-templated transcription, initiation	TRUE	bidirectional	KIRC UP	60.7749408720313	DOWN	-14.582424212596	7.81003569086694e-41	UP	2.1119494818835	0.0432637536590624	DOWN	-9.66776973711137	4.96914838624349e-20
positive regulation of GTPase activity	FALSE	not common	not common	60.6882455987138	DOWN	-13.9450805714591	7.15273773578481e-38	UP	1.05161417289412	0.330348719686566	DOWN	-10.6967089737859	8.67579943551265e-24
response to caffeine	FALSE	not common	not common	60.6833708451636	DOWN	-11.3344718225296	1.44831726607091e-26	DOWN	-0.451849522861578	0.68815313617638	DOWN	-13.5472212669108	2.08008166633087e-35
establishment of protein localization to endoplasmic reticulum	FALSE	not common	not common	60.6833708451636	DOWN	-11.3344718225296	1.44831726607091e-26	DOWN	-0.451849522861578	0.68815313617638	DOWN	-13.5472212669108	2.08008166633087e-35
positive regulation of calcium-transporting ATPase activity	FALSE	not common	not common	60.6833708451636	DOWN	-11.3344718225296	1.44831726607091e-26	DOWN	-0.451849522861578	0.68815313617638	DOWN	-13.5472212669108	2.08008166633087e-35
calcium ion transport into cytosol	FALSE	not common	not common	60.6833708451636	DOWN	-11.3344718225296	1.44831726607091e-26	DOWN	-0.451849522861578	0.68815313617638	DOWN	-13.5472212669108	2.08008166633087e-35
cellular response to caffeine	FALSE	not common	not common	60.6833708451636	DOWN	-11.3344718225296	1.44831726607091e-26	DOWN	-0.451849522861578	0.68815313617638	DOWN	-13.5472212669108	2.08008166633087e-35
calcium-mediated signaling using intracellular calcium source	FALSE	not common	not common	60.6833708451636	DOWN	-11.3344718225296	1.44831726607091e-26	DOWN	-0.451849522861578	0.68815313617638	DOWN	-13.5472212669108	2.08008166633087e-35
positive regulation of sequestering of calcium ion	FALSE	not common	not common	60.6833708451636	DOWN	-11.3344718225296	1.44831726607091e-26	DOWN	-0.451849522861578	0.68815313617638	DOWN	-13.5472212669108	2.08008166633087e-35
positive regulation of cellular biosynthetic process	TRUE	bidirectional	KIRC UP	60.6821235758523	DOWN	-4.95490702012494	1.8580258800895e-06	UP	14.2909013179241	3.56686187031726e-39	DOWN	-8.84659992255814	3.13717205605815e-17
negative regulation of T cell apoptotic process	TRUE	bidirectional	KIRC UP	60.6821235758523	DOWN	-4.95490702012494	1.8580258800895e-06	UP	14.2909013179241	3.56686187031726e-39	DOWN	-8.84659992255814	3.13717205605815e-17
positive regulation of macrophage chemotaxis	TRUE	bidirectional	KIRC UP	60.6821235758523	DOWN	-4.95490702012494	1.8580258800895e-06	UP	14.2909013179241	3.56686187031726e-39	DOWN	-8.84659992255814	3.13717205605815e-17
positive regulation of cell-cell adhesion mediated by integrin	TRUE	bidirectional	KIRC UP	60.6821235758523	DOWN	-4.95490702012494	1.8580258800895e-06	UP	14.2909013179241	3.56686187031726e-39	DOWN	-8.84659992255814	3.13717205605815e-17
positive regulation of homotypic cell-cell adhesion	TRUE	bidirectional	KIRC UP	60.6821235758523	DOWN	-4.95490702012494	1.8580258800895e-06	UP	14.2909013179241	3.56686187031726e-39	DOWN	-8.84659992255814	3.13717205605815e-17
positive regulation of tyrosine phosphorylation of STAT protein	TRUE	bidirectional	KIRC UP	60.6821235758523	DOWN	-4.95490702012494	1.8580258800895e-06	UP	14.2909013179241	3.56686187031726e-39	DOWN	-8.84659992255814	3.13717205605815e-17
negative regulation of chemokine-mediated signaling pathway	TRUE	bidirectional	KIRC UP	60.6821235758523	DOWN	-4.95490702012494	1.8580258800895e-06	UP	14.2909013179241	3.56686187031726e-39	DOWN	-8.84659992255814	3.13717205605815e-17
activation of phospholipase D activity	TRUE	bidirectional	KIRC UP	60.6821235758523	DOWN	-4.95490702012494	1.8580258800895e-06	UP	14.2909013179241	3.56686187031726e-39	DOWN	-8.84659992255814	3.13717205605815e-17
regulation of neuron death	TRUE	bidirectional	KIRC UP	60.6821235758523	DOWN	-4.95490702012494	1.8580258800895e-06	UP	14.2909013179241	3.56686187031726e-39	DOWN	-8.84659992255814	3.13717205605815e-17
positive regulation of T cell apoptotic process	TRUE	bidirectional	KIRC UP	60.6821235758523	DOWN	-4.95490702012494	1.8580258800895e-06	UP	14.2909013179241	3.56686187031726e-39	DOWN	-8.84659992255814	3.13717205605815e-17
neutrophil activation	TRUE	bidirectional	KIRC UP	60.6821235758523	DOWN	-4.95490702012494	1.8580258800895e-06	UP	14.2909013179241	3.56686187031726e-39	DOWN	-8.84659992255814	3.13717205605815e-17
positive regulation of T cell chemotaxis	TRUE	bidirectional	KIRC UP	60.6821235758523	DOWN	-4.95490702012494	1.8580258800895e-06	UP	14.2909013179241	3.56686187031726e-39	DOWN	-8.84659992255814	3.13717205605815e-17
synaptic transmission, dopaminergic	TRUE	unidirectional	ALL DOWN	60.4489416544092	DOWN	-6.56888571484143	2.65034675683595e-10	DOWN	-12.588290851788	1.03605597613312e-31	DOWN	-9.83133831396775	1.29530639698714e-20
regulation of N-methyl-D-aspartate selective glutamate receptor activity	TRUE	unidirectional	ALL DOWN	60.4489416544092	DOWN	-6.56888571484143	2.65034675683595e-10	DOWN	-12.588290851788	1.03605597613312e-31	DOWN	-9.83133831396775	1.29530639698714e-20
female pregnancy	TRUE	unidirectional	ALL DOWN	60.4489416544092	DOWN	-6.56888571484143	2.65034675683595e-10	DOWN	-12.588290851788	1.03605597613312e-31	DOWN	-9.83133831396775	1.29530639698714e-20
positive regulation of cortisol secretion	TRUE	unidirectional	ALL DOWN	60.4489416544092	DOWN	-6.56888571484143	2.65034675683595e-10	DOWN	-12.588290851788	1.03605597613312e-31	DOWN	-9.83133831396775	1.29530639698714e-20
phosphatidylcholine acyl-chain remodeling	TRUE	unidirectional	ALL DOWN	60.3586626935603	DOWN	-10.9627193449005	4.39881514069771e-25	DOWN	-12.6510763562843	5.65438108089787e-32	DOWN	-4.4299585094535	1.76042065128261e-05
protein palmitoylation	TRUE	unidirectional	ALL DOWN	60.3586626935603	DOWN	-10.9627193449005	4.39881514069771e-25	DOWN	-12.6510763562843	5.65438108089787e-32	DOWN	-4.4299585094535	1.76042065128261e-05
vascular endothelial growth factor receptor signaling pathway	TRUE	bidirectional	KIRC UP	60.2179379398109	DOWN	-6.05537851142121	5.47497553043394e-09	UP	16.2856101659379	1.53567436745645e-48	DOWN	-4.09142360476254	7.2008005819988e-05
cellular response to glucose stimulus	TRUE	unidirectional	ALL DOWN	60.1308141195899	DOWN	-5.88135106455408	1.4561509698657e-08	DOWN	-12.8192118518397	1.1029932326153e-32	DOWN	-9.95838057793507	4.60687833884804e-21
cellular response to follicle-stimulating hormone stimulus	FALSE	not common	not common	60.0988423656448	DOWN	-13.9610860570901	6.13266515500629e-38	UP	0.37415484315648	0.744427221649735	DOWN	-10.6175514469223	1.74456148158312e-23
negative regulation of cell migration involved in sprouting angiogenesis	FALSE	not common	not common	60.0988423656448	DOWN	-13.9610860570901	6.13266515500629e-38	UP	0.37415484315648	0.744427221649735	DOWN	-10.6175514469223	1.74456148158312e-23
positive regulation of IP-10 production	TRUE	unidirectional	ALL UP	60.0777546732557	UP	12.2600364792219	1.9894977931632e-30	UP	12.1201818256499	1.0091913065396e-29	UP	2.11549064611156	0.0416417003188078
positive regulation of chemokine (C-C motif) ligand 5 production	TRUE	unidirectional	ALL UP	60.0777546732557	UP	12.2600364792219	1.9894977931632e-30	UP	12.1201818256499	1.0091913065396e-29	UP	2.11549064611156	0.0416417003188078
interferon-beta production	TRUE	unidirectional	ALL UP	60.0777546732557	UP	12.2600364792219	1.9894977931632e-30	UP	12.1201818256499	1.0091913065396e-29	UP	2.11549064611156	0.0416417003188078
innate immune response	TRUE	unidirectional	ALL UP	60.0777546732557	UP	12.2600364792219	1.9894977931632e-30	UP	12.1201818256499	1.0091913065396e-29	UP	2.11549064611156	0.0416417003188078
regulation of glycolytic process by positive regulation of transcription from RNA polymerase II promoter	FALSE	not common	not common	60.0645103641666	DOWN	-12.7381645662993	1.64219606065197e-32	DOWN	-11.7769790452242	2.44847922524979e-28	UP	1.30256653458695	0.214372079176671
regulation of cellular ketone metabolic process by positive regulation of transcription from RNA polymerase II promoter	FALSE	not common	not common	60.0645103641666	DOWN	-12.7381645662993	1.64219606065197e-32	DOWN	-11.7769790452242	2.44847922524979e-28	UP	1.30256653458695	0.214372079176671
regulation of lipid transport by positive regulation of transcription from RNA polymerase II promoter	FALSE	not common	not common	60.0645103641666	DOWN	-12.7381645662993	1.64219606065197e-32	DOWN	-11.7769790452242	2.44847922524979e-28	UP	1.30256653458695	0.214372079176671
positive regulation of protein complex assembly	FALSE	not common	not common	60.0307477253906	UP	1.43858023390125	0.189464746774401	UP	16.1506368846668	7.0240821771551e-48	DOWN	-7.46793308611044	7.00058632444119e-13
positive regulation of protein secretion	TRUE	bidirectional	LUAD DOWN	60.0076414998682	UP	5.31766879708348	3.09326356408648e-07	UP	12.3468139106278	1.10929498263148e-30	DOWN	-10.8217907120616	2.86348219276776e-24
macrophage differentiation	TRUE	bidirectional	KIRC UP	59.9645734502443	DOWN	-5.77581957435208	2.62051766464642e-08	UP	15.8879655383105	1.23698696946198e-46	DOWN	-5.26999353097319	3.34714256072963e-07
regulation of protein oligomerization	TRUE	bidirectional	KIRC DOWN	59.909034015348	UP	9.96689362369254	2.81178395544745e-21	DOWN	-11.8262954703242	1.56027837501684e-28	UP	7.25935466080864	2.81048960312414e-12
mitochondrial membrane fission	TRUE	bidirectional	KIRC DOWN	59.909034015348	UP	9.96689362369254	2.81178395544745e-21	DOWN	-11.8262954703242	1.56027837501684e-28	UP	7.25935466080864	2.81048960312414e-12
dynamin polymerization involved in mitochondrial fission	TRUE	bidirectional	KIRC DOWN	59.909034015348	UP	9.96689362369254	2.81178395544745e-21	DOWN	-11.8262954703242	1.56027837501684e-28	UP	7.25935466080864	2.81048960312414e-12
membrane fusion	TRUE	bidirectional	KIRC DOWN	59.909034015348	UP	9.96689362369254	2.81178395544745e-21	DOWN	-11.8262954703242	1.56027837501684e-28	UP	7.25935466080864	2.81048960312414e-12
mitochondrial fission	TRUE	bidirectional	KIRC DOWN	59.909034015348	UP	9.96689362369254	2.81178395544745e-21	DOWN	-11.8262954703242	1.56027837501684e-28	UP	7.25935466080864	2.81048960312414e-12
peroxisome fission	TRUE	bidirectional	KIRC DOWN	59.909034015348	UP	9.96689362369254	2.81178395544745e-21	DOWN	-11.8262954703242	1.56027837501684e-28	UP	7.25935466080864	2.81048960312414e-12
positive regulation of protein import into nucleus, translocation	TRUE	unidirectional	ALL UP	59.90148310633	UP	12.2492942177445	2.18924356805597e-30	UP	12.0844902789758	1.36456430172047e-29	UP	2.11143002832162	0.0419980237903694
regulation of adaptive immune response	TRUE	unidirectional	ALL UP	59.7889954590589	UP	9.14977764092213	2.53817367003565e-18	UP	14.5375471327378	2.85478237553538e-40	UP	3.16182801479704	0.00224341791651711
cellular protein complex assembly	TRUE	bidirectional	KIRC UP	59.7734847271552	DOWN	-5.01239281165998	1.42310143459965e-06	UP	14.1233401154613	2.05507629273617e-38	DOWN	-8.7677264601603	5.76038685175863e-17
hepatic immune response	FALSE	not common	not common	59.7562999363797	DOWN	-10.6375984769661	8.17641585003035e-24	UP	0.919525595008327	0.398416665229085	DOWN	-13.9090837443249	5.38021421798819e-37
positive regulation of acute inflammatory response	FALSE	not common	not common	59.7562999363797	DOWN	-10.6375984769661	8.17641585003035e-24	UP	0.919525595008327	0.398416665229085	DOWN	-13.9090837443249	5.38021421798819e-37
regulation of vascular endothelial growth factor production	FALSE	not common	not common	59.7562999363797	DOWN	-10.6375984769661	8.17641585003035e-24	UP	0.919525595008327	0.398416665229085	DOWN	-13.9090837443249	5.38021421798819e-37
negative regulation of collagen biosynthetic process	FALSE	not common	not common	59.7562999363797	DOWN	-10.6375984769661	8.17641585003035e-24	UP	0.919525595008327	0.398416665229085	DOWN	-13.9090837443249	5.38021421798819e-37
neutrophil apoptotic process	FALSE	not common	not common	59.7562999363797	DOWN	-10.6375984769661	8.17641585003035e-24	UP	0.919525595008327	0.398416665229085	DOWN	-13.9090837443249	5.38021421798819e-37
positive regulation of B cell activation	FALSE	not common	not common	59.7562999363797	DOWN	-10.6375984769661	8.17641585003035e-24	UP	0.919525595008327	0.398416665229085	DOWN	-13.9090837443249	5.38021421798819e-37
positive regulation of transcription from RNA polymerase II promoter involved in unfolded protein response	TRUE	unidirectional	ALL DOWN	59.5223046294535	DOWN	-6.47724474855863	4.42373083872313e-10	DOWN	-14.6921132767364	5.50881751972698e-41	DOWN	-6.67188672382562	1.23267358903565e-10
phosphorylation	TRUE	unidirectional	ALL DOWN	59.2370808812266	DOWN	-11.9322772247633	4.97328039152959e-29	DOWN	-5.79326722133882	2.07496892260028e-08	DOWN	-10.7466695527793	5.61389880239433e-24
positive regulation of interleukin-13 production	FALSE	not common	not common	59.1445136845025	UP	0.680115096283926	0.555815451820709	UP	17.7734143623776	8.0384960497783e-56	DOWN	-3.89183191146389	0.000160465166331417
positive regulation of tumor necrosis factor biosynthetic process	TRUE	bidirectional	KIRC UP	58.8462073121746	DOWN	-8.87112749381146	2.34813681839084e-17	UP	13.9536464379494	1.19477251153753e-37	DOWN	-4.70672758806825	5.07906573684491e-06
low-density lipoprotein particle receptor biosynthetic process	FALSE	not common	not common	58.781899538774	DOWN	-15.2643348825406	4.20364516577298e-44	DOWN	-0.00211518047638015	0.999999987672558	DOWN	-8.515495840447	3.9307407740697e-16
response to low-density lipoprotein particle	FALSE	not common	not common	58.781899538774	DOWN	-15.2643348825406	4.20364516577298e-44	DOWN	-0.00211518047638015	0.999999987672558	DOWN	-8.515495840447	3.9307407740697e-16
cell maturation	FALSE	not common	not common	58.781899538774	DOWN	-15.2643348825406	4.20364516577298e-44	DOWN	-0.00211518047638015	0.999999987672558	DOWN	-8.515495840447	3.9307407740697e-16
lipoprotein transport	FALSE	not common	not common	58.781899538774	DOWN	-15.2643348825406	4.20364516577298e-44	DOWN	-0.00211518047638015	0.999999987672558	DOWN	-8.515495840447	3.9307407740697e-16
positive regulation of epithelial to mesenchymal transition	TRUE	bidirectional	KIRC UP	58.7479413782455	DOWN	-4.03998492216312	0.00010498629590474	UP	8.08121321926457	8.71959814527478e-15	DOWN	-14.8945758192937	1.95177425361597e-41
negative regulation by host of viral transcription	TRUE	bidirectional	KIRC UP	58.6564341435215	DOWN	-12.4486079707066	3.03242328572968e-31	UP	4.84844406199853	2.71632971081536e-06	DOWN	-10.5683131640479	2.67789542890313e-23
cytosolic calcium ion homeostasis	TRUE	unidirectional	ALL DOWN	58.6234129069589	DOWN	-9.68527342211036	3.09341522593909e-20	DOWN	-13.5315345451682	8.58067307537695e-36	DOWN	-4.03793601445856	8.96659515528738e-05
regulation of Ras protein signal transduction	TRUE	unidirectional	ALL DOWN	58.6111122278629	DOWN	-4.74938454621584	4.93890017638326e-06	DOWN	-4.26462811257103	3.71223157763703e-05	DOWN	-16.6410326444915	1.33543374299218e-49
regulation of G-protein coupled receptor protein signaling pathway	TRUE	unidirectional	ALL DOWN	58.6111122278629	DOWN	-4.74938454621584	4.93890017638326e-06	DOWN	-4.26462811257103	3.71223157763703e-05	DOWN	-16.6410326444915	1.33543374299218e-49
negative regulation of smooth muscle cell migration	TRUE	bidirectional	KIRC UP	58.5772860470751	DOWN	-11.684186386295	5.41017058024664e-28	UP	8.75155466292529	6.01534123478865e-17	DOWN	-8.41911347910254	8.13284939955326e-16
positive regulation of endothelial cell apoptotic process	TRUE	bidirectional	KIRC UP	58.5624539797194	DOWN	-4.11295887678754	7.9168408305514e-05	UP	17.2560684028114	3.01916199534898e-53	DOWN	-2.62051359132154	0.0114579658632392
positive regulation of cell proliferation	TRUE	bidirectional	KIRC UP	58.5387513639044	DOWN	-9.77833300602595	1.40721842783095e-20	UP	10.0123747277193	2.09742238965035e-21	DOWN	-9.28943518445941	9.79944445042248e-19
negative regulation of cell adhesion	TRUE	bidirectional	KIRC UP	58.4332711245248	DOWN	-13.0793658175515	5.04176912274686e-34	UP	6.56460071578008	2.26278667788181e-10	DOWN	-8.54185848092042	3.2322302697718e-16
SMAD protein import into nucleus	TRUE	bidirectional	KIRC UP	58.237972573697	DOWN	-11.475192370072	3.97489667467675e-27	UP	5.60538103724744	5.79156413209313e-08	DOWN	-11.0929250819586	2.5113414274317e-25
negative regulation of protein phosphorylation	FALSE	not common	not common	58.0934970359773	UP	0.718899275454764	0.531597080321082	UP	11.3896498623121	9.60974374041285e-27	DOWN	-12.8750398134646	1.5783686944333e-32
angiogenesis	TRUE	bidirectional	KIRC UP	57.8145560074616	DOWN	-5.98041326205665	8.32647730806382e-09	UP	10.6747748220323	6.39272049902546e-24	DOWN	-11.5826573351953	2.87936702131883e-27
positive regulation of natural killer cell chemotaxis	TRUE	bidirectional	KIRC UP	57.6044293942317	DOWN	-5.53324833018806	9.87332554840451e-08	UP	13.1267124380575	5.07153927005952e-34	DOWN	-9.08526647024188	4.9655501552021e-18
thrombin receptor signaling pathway	FALSE	not common	not common	57.5095239528926	DOWN	-1.67193969708875	0.122393061535351	DOWN	-11.9768749752657	3.75657362022712e-29	DOWN	-11.9884598661733	6.72863777742837e-29
positive regulation of protein kinase B signaling	TRUE	bidirectional	KIRC UP	57.3059020968347	DOWN	-7.3352308991547	1.88129846459189e-12	UP	7.20555141980743	3.66982663458178e-12	DOWN	-13.4257627832449	7.16134733109832e-35
positive regulation of cell aging	FALSE	not common	not common	57.2693950729454	DOWN	-3.32235689519986	0.0014870864299511	DOWN	-17.6332839137746	4.03140716522126e-55	DOWN	-0.158317619138905	0.897040835915344
positive regulation of immunoglobulin secretion	TRUE	bidirectional	KIRC UP	57.1129363129061	DOWN	-8.99023215201858	9.20253548595194e-18	UP	3.88600434626747	0.000169806163345692	DOWN	-13.9219203651249	4.93404048975367e-37
phospholipase C-activating G-protein coupled receptor signaling pathway	TRUE	bidirectional	LUAD DOWN	57.018772082953	UP	3.68550044346577	0.00041752685446338	UP	10.310243894908	1.59793807180279e-22	DOWN	-12.8850506134423	1.43543522033134e-32
positive regulation of gene expression	TRUE	bidirectional	KIRC UP	57.0161465879375	DOWN	-4.27690143452494	4.02849436638723e-05	UP	12.6440218925262	6.01447031941861e-32	DOWN	-10.2601050733195	3.97661283576016e-22
chondrocyte differentiation	FALSE	not common	not common	56.9681672406046	UP	1.95641373368982	0.067218913813164	UP	10.9324476622191	6.27020126864472e-25	DOWN	-12.8243432231505	2.55305330539753e-32
positive regulation of calcium ion transport	TRUE	bidirectional	KIRC UP	56.9013551610201	DOWN	-9.51827430562878	1.26570091054991e-19	UP	9.14486211426309	2.77599527013356e-18	DOWN	-9.99222382856187	3.57186480111664e-21
histone H4 deacetylation	FALSE	not common	not common	56.8671257961909	UP	0.924447993331415	0.413027834851804	DOWN	-17.9555973331578	1.12498902058733e-56	UP	1.11113055292261	0.292244677866233
positive regulation of canonical Wnt signaling pathway	TRUE	bidirectional	BRCA UP	56.8415464337268	UP	3.1564261475702	0.00255110292261149	DOWN	-4.54642430540917	1.10052827517872e-05	DOWN	-16.7302506170397	5.1300844973952e-50
response to hypoxia	TRUE	bidirectional	KIRC UP	56.8258436805859	DOWN	-10.4507698604715	4.39597982605535e-23	UP	8.2783684389427	2.07166514393858e-15	DOWN	-9.80329773143026	1.63976310400749e-20
cellular response to prostaglandin stimulus	FALSE	not common	not common	56.8233047402624	DOWN	-17.5231338026197	2.33781965380025e-55	DOWN	-1.26002524840553	0.239415048798985	DOWN	-2.30027730907695	0.0268369347618104
cellular response to corticosteroid stimulus	FALSE	not common	not common	56.8233047402624	DOWN	-17.5231338026197	2.33781965380025e-55	DOWN	-1.26002524840553	0.239415048798985	DOWN	-2.30027730907695	0.0268369347618104
negative regulation of retinoic acid biosynthetic process	FALSE	not common	not common	56.8233047402624	DOWN	-17.5231338026197	2.33781965380025e-55	DOWN	-1.26002524840553	0.239415048798985	DOWN	-2.30027730907695	0.0268369347618104
farnesol catabolic process	FALSE	not common	not common	56.8233047402624	DOWN	-17.5231338026197	2.33781965380025e-55	DOWN	-1.26002524840553	0.239415048798985	DOWN	-2.30027730907695	0.0268369347618104
regulation of retinoic acid receptor signaling pathway	FALSE	not common	not common	56.8233047402624	DOWN	-17.5231338026197	2.33781965380025e-55	DOWN	-1.26002524840553	0.239415048798985	DOWN	-2.30027730907695	0.0268369347618104
cellular response to cadmium ion	FALSE	not common	not common	56.8233047402624	DOWN	-17.5231338026197	2.33781965380025e-55	DOWN	-1.26002524840553	0.239415048798985	DOWN	-2.30027730907695	0.0268369347618104
cellular response to prostaglandin D stimulus	FALSE	not common	not common	56.8233047402624	DOWN	-17.5231338026197	2.33781965380025e-55	DOWN	-1.26002524840553	0.239415048798985	DOWN	-2.30027730907695	0.0268369347618104
cellular response to jasmonic acid stimulus	FALSE	not common	not common	56.8233047402624	DOWN	-17.5231338026197	2.33781965380025e-55	DOWN	-1.26002524840553	0.239415048798985	DOWN	-2.30027730907695	0.0268369347618104
retinal metabolic process	FALSE	not common	not common	56.8233047402624	DOWN	-17.5231338026197	2.33781965380025e-55	DOWN	-1.26002524840553	0.239415048798985	DOWN	-2.30027730907695	0.0268369347618104
positive regulation by host of viral transcription	TRUE	bidirectional	KIRC UP	56.8022357797685	DOWN	-14.0516685769015	2.35962811429631e-38	UP	2.57103979419328	0.0134008497577913	DOWN	-9.08452099324689	4.98641426869549e-18
negative regulation of extrinsic apoptotic signaling pathway via death domain receptors	FALSE	not common	not common	56.6757878888305	UP	1.22156233406635	0.268202033936259	UP	13.8376687137528	3.83905766287877e-37	DOWN	-9.7746518169551	2.04892188782615e-20
cholesterol biosynthetic process	FALSE	not common	not common	56.5609180879946	UP	16.1435429466538	2.14607046208167e-48	DOWN	-6.06802883380362	4.34367372258325e-09	DOWN	-1.10522965818573	0.294836247739119
peptidyl-threonine phosphorylation	FALSE	not common	not common	56.5356908519359	DOWN	-11.4211717563751	6.51590249935218e-27	DOWN	-1.33835673033423	0.210863146974664	DOWN	-12.3585487758144	2.11999091435538e-30
positive regulation of protein tyrosine kinase activity	TRUE	bidirectional	KIRC UP	56.4823113399293	DOWN	-3.0797897945612	0.00327483754634417	UP	8.25285069575597	2.49879088618569e-15	DOWN	-14.6039903720566	4.02502831556039e-40
positive regulation of positive chemotaxis	TRUE	bidirectional	KIRC UP	56.4134362201546	DOWN	-4.86325818759179	2.88774266631523e-06	UP	16.3333697255557	9.00402622621111e-49	DOWN	-3.2844424654352	0.00148446006783591
negative regulation of androgen receptor signaling pathway	FALSE	not common	not common	56.3842954915697	UP	0.207716407100888	0.883029867502037	DOWN	-17.4403251048136	3.68161123269046e-54	UP	3.33190467131233	0.0012696706377938
positive regulation of epithelial cell migration	TRUE	bidirectional	LUAD DOWN	56.3355855562478	UP	4.77119769292422	4.4649651215378e-06	UP	15.8226636681428	2.55569294988996e-46	DOWN	-4.75568756622647	4.04657563461753e-06
peptidyl-serine phosphorylation	TRUE	unidirectional	ALL DOWN	56.2446549961282	DOWN	-10.6741195010559	5.95336340369552e-24	DOWN	-3.09563421746044	0.00287362022538381	DOWN	-12.5598339188361	3.32776962864598e-31
positive regulation of interleukin-12 biosynthetic process	TRUE	bidirectional	KIRC UP	56.1938765909298	DOWN	-10.1298719380766	7.21875905412318e-22	UP	8.0744405799805	9.14014015835532e-15	DOWN	-10.1507256429276	9.69857731431727e-22
detection of lipopolysaccharide	TRUE	bidirectional	KIRC UP	56.1938765909298	DOWN	-10.1298719380766	7.21875905412318e-22	UP	8.0744405799805	9.14014015835532e-15	DOWN	-10.1507256429276	9.69857731431727e-22
negative regulation of trophoblast cell migration	TRUE	bidirectional	LUAD UP	55.9181850193856	DOWN	-9.96932289887512	2.79339071759693e-21	DOWN	-13.2470525911493	1.53056487826833e-34	UP	2.2799101972887	0.0282378427430446
response to carbon monoxide	TRUE	bidirectional	KIRC UP	55.7914503502997	DOWN	-11.5608679409395	1.75161113632478e-27	UP	7.31266222550336	1.79049309437799e-12	DOWN	-9.07929498677058	5.15393996206751e-18
negative regulation of cell volume	TRUE	bidirectional	KIRC UP	55.7914503502997	DOWN	-11.5608679409395	1.75161113632478e-27	UP	7.31266222550336	1.79049309437799e-12	DOWN	-9.07929498677058	5.15393996206751e-18
micturition	TRUE	bidirectional	KIRC UP	55.7914503502997	DOWN	-11.5608679409395	1.75161113632478e-27	UP	7.31266222550336	1.79049309437799e-12	DOWN	-9.07929498677058	5.15393996206751e-18
smooth muscle contraction involved in micturition	TRUE	bidirectional	KIRC UP	55.7914503502997	DOWN	-11.5608679409395	1.75161113632478e-27	UP	7.31266222550336	1.79049309437799e-12	DOWN	-9.07929498677058	5.15393996206751e-18
positive regulation of translation	TRUE	unidirectional	ALL DOWN	55.7866946306952	DOWN	-11.6047996652853	1.1615267998482e-27	DOWN	-3.93292226763584	0.000143371305310314	DOWN	-11.1964035062058	9.81327215715653e-26
positive regulation of sequence-specific DNA binding transcription factor activity	TRUE	bidirectional	KIRC UP	55.6049906792464	DOWN	-8.5910412598234	2.11050688022975e-16	UP	3.77825310165039	0.000255540889284417	DOWN	-13.9293151281767	4.60428392086896e-37
protein localization to nucleus	TRUE	bidirectional	KIRC UP	55.076394966277	DOWN	-2.80776444809601	0.00762049777648786	UP	5.45992299587072	1.26404028799217e-07	DOWN	-16.0551048851801	8.70684573280534e-47
positive regulation of cellular component movement	TRUE	bidirectional	KIRC UP	54.9613927690902	DOWN	-4.29440478559791	3.74405587077169e-05	UP	15.6002625846848	2.84604081288756e-45	DOWN	-5.04644960965086	1.02570792200634e-06
negative regulation of transcription by competitive promoter binding	TRUE	unidirectional	ALL DOWN	54.8867275775145	DOWN	-7.12856264921218	7.5581994190908e-12	DOWN	-12.4188439563316	5.44160536733928e-31	DOWN	-7.91426978520863	3.15592800371915e-14
positive regulation of adaptive immune response	TRUE	unidirectional	ALL DOWN	54.800203899508	DOWN	-13.2782794618915	6.96814265615961e-35	DOWN	-2.85060598219089	0.00607406290309606	DOWN	-9.40882872200959	3.74282682883753e-19
establishment of chromatin silencing	TRUE	unidirectional	ALL DOWN	54.800203899508	DOWN	-13.2782794618915	6.96814265615961e-35	DOWN	-2.85060598219089	0.00607406290309606	DOWN	-9.40882872200959	3.74282682883753e-19
positive regulation of MHC class II biosynthetic process	TRUE	unidirectional	ALL DOWN	54.800203899508	DOWN	-13.2782794618915	6.96814265615961e-35	DOWN	-2.85060598219089	0.00607406290309606	DOWN	-9.40882872200959	3.74282682883753e-19
negative regulation of peptidyl-lysine acetylation	TRUE	unidirectional	ALL DOWN	54.800203899508	DOWN	-13.2782794618915	6.96814265615961e-35	DOWN	-2.85060598219089	0.00607406290309606	DOWN	-9.40882872200959	3.74282682883753e-19
positive regulation of cellular senescence	TRUE	unidirectional	ALL DOWN	54.800203899508	DOWN	-13.2782794618915	6.96814265615961e-35	DOWN	-2.85060598219089	0.00607406290309606	DOWN	-9.40882872200959	3.74282682883753e-19
regulation of mitotic cell cycle	TRUE	unidirectional	ALL DOWN	54.800203899508	DOWN	-13.2782794618915	6.96814265615961e-35	DOWN	-2.85060598219089	0.00607406290309606	DOWN	-9.40882872200959	3.74282682883753e-19
negative regulation of helicase activity	TRUE	unidirectional	ALL DOWN	54.800203899508	DOWN	-13.2782794618915	6.96814265615961e-35	DOWN	-2.85060598219089	0.00607406290309606	DOWN	-9.40882872200959	3.74282682883753e-19
chromatin silencing at rDNA	TRUE	unidirectional	ALL DOWN	54.800203899508	DOWN	-13.2782794618915	6.96814265615961e-35	DOWN	-2.85060598219089	0.00607406290309606	DOWN	-9.40882872200959	3.74282682883753e-19
positive regulation of macroautophagy	TRUE	unidirectional	ALL DOWN	54.800203899508	DOWN	-13.2782794618915	6.96814265615961e-35	DOWN	-2.85060598219089	0.00607406290309606	DOWN	-9.40882872200959	3.74282682883753e-19
peptidyl-lysine deacetylation	TRUE	unidirectional	ALL DOWN	54.800203899508	DOWN	-13.2782794618915	6.96814265615961e-35	DOWN	-2.85060598219089	0.00607406290309606	DOWN	-9.40882872200959	3.74282682883753e-19
negative regulation of cAMP-dependent protein kinase activity	TRUE	unidirectional	ALL DOWN	54.800203899508	DOWN	-13.2782794618915	6.96814265615961e-35	DOWN	-2.85060598219089	0.00607406290309606	DOWN	-9.40882872200959	3.74282682883753e-19
response to hydrogen peroxide	TRUE	unidirectional	ALL DOWN	54.800203899508	DOWN	-13.2782794618915	6.96814265615961e-35	DOWN	-2.85060598219089	0.00607406290309606	DOWN	-9.40882872200959	3.74282682883753e-19
histone deacetylation	TRUE	unidirectional	ALL DOWN	54.800203899508	DOWN	-13.2782794618915	6.96814265615961e-35	DOWN	-2.85060598219089	0.00607406290309606	DOWN	-9.40882872200959	3.74282682883753e-19
response to oxidative stress	TRUE	unidirectional	ALL DOWN	54.800203899508	DOWN	-13.2782794618915	6.96814265615961e-35	DOWN	-2.85060598219089	0.00607406290309606	DOWN	-9.40882872200959	3.74282682883753e-19
negative regulation of growth of symbiont on or near host surface	FALSE	not common	not common	54.7907351066319	UP	9.83397011953902	8.74385005422985e-21	UP	1.69469659291608	0.107635818288048	DOWN	-13.3369718047676	1.72030544258021e-34
killing by host of symbiont cells	FALSE	not common	not common	54.7907351066319	UP	9.83397011953902	8.74385005422985e-21	UP	1.69469659291608	0.107635818288048	DOWN	-13.3369718047676	1.72030544258021e-34
positive regulation of transcription regulatory region DNA binding	FALSE	not common	not common	54.7331125420483	UP	1.83519268861205	0.08765064145965	UP	11.9870822739163	3.4101763139404e-29	DOWN	-11.250341919259	6.18522640624517e-26
negative regulation of endoplasmic reticulum stress-induced intrinsic apoptotic signaling pathway	TRUE	unidirectional	ALL DOWN	54.7027054588239	DOWN	-5.9694233766596	8.85176693820693e-09	DOWN	-13.5563137471612	6.65226034418561e-36	DOWN	-7.23142740569824	3.36740526630915e-12
negative regulation of glial cell apoptotic process	TRUE	bidirectional	KIRC UP	54.3610148148714	DOWN	-5.03258612865538	1.28925301142732e-06	UP	5.69676127297218	3.51921229310602e-08	DOWN	-14.9621645875412	9.59846134322506e-42
astrocyte cell migration	TRUE	bidirectional	KIRC UP	54.3610148148714	DOWN	-5.03258612865538	1.28925301142732e-06	UP	5.69676127297218	3.51921229310602e-08	DOWN	-14.9621645875412	9.59846134322506e-42
macrophage chemotaxis	TRUE	bidirectional	KIRC UP	54.3610148148714	DOWN	-5.03258612865538	1.28925301142732e-06	UP	5.69676127297218	3.51921229310602e-08	DOWN	-14.9621645875412	9.59846134322506e-42
regulation of osteoblast differentiation	TRUE	unidirectional	ALL DOWN	54.3573001320737	DOWN	-3.59342619232074	0.000586149441820465	DOWN	-13.7567320332879	8.84921590917872e-37	DOWN	-8.4133691737307	8.46811522696388e-16
regulation of bicellular tight junction assembly	TRUE	unidirectional	ALL DOWN	54.3573001320737	DOWN	-3.59342619232074	0.000586149441820465	DOWN	-13.7567320332879	8.84921590917872e-37	DOWN	-8.4133691737307	8.46811522696388e-16
intrinsic apoptotic signaling pathway	TRUE	unidirectional	ALL UP	54.1263502659179	UP	11.7264472379701	3.61633471427867e-28	UP	10.5702510628486	1.63420331814843e-23	UP	3.95197869761939	0.000126495535054351
positive regulation of protein autophosphorylation	TRUE	bidirectional	KIRC UP	53.8178291213553	DOWN	-2.7572567144146	0.00883203311166206	UP	15.7704261826425	4.55631230884022e-46	DOWN	-5.24593477048108	3.78004322768171e-07
activation of protein kinase activity	FALSE	not common	not common	53.7038855146539	DOWN	-1.19314262460718	0.278145605521272	UP	15.4514456120716	1.43298690809667e-44	DOWN	-6.44641655030452	4.96135240232016e-10
receptor guanylyl cyclase signaling pathway	TRUE	bidirectional	KIRC UP	53.6788542639546	DOWN	-13.9554123157112	6.43762551757784e-38	UP	5.71986367704102	3.10453246096716e-08	DOWN	-6.3193887481845	1.04815050210445e-09
cGMP biosynthetic process	TRUE	bidirectional	KIRC UP	53.6788542639546	DOWN	-13.9554123157112	6.43762551757784e-38	UP	5.71986367704102	3.10453246096716e-08	DOWN	-6.3193887481845	1.04815050210445e-09
apoptotic signaling pathway	FALSE	not common	not common	53.5379002838904	UP	6.05439635124622	5.4989863199729e-09	UP	15.742699658926	6.17030610857695e-46	DOWN	-0.217664977790644	0.854103334890931
negative regulation of cellular senescence	TRUE	unidirectional	ALL DOWN	53.3219870669159	DOWN	-13.1224390438563	3.23029528569658e-34	DOWN	-2.1629908951717	0.0382701477644295	DOWN	-9.4050474161983	3.85398960659843e-19
positive regulation of protein phosphorylation	TRUE	bidirectional	KIRC UP	52.9224032605338	DOWN	-5.04643400656792	1.20853862053376e-06	UP	10.6515132422226	7.87242010026822e-24	DOWN	-10.9140837116071	1.25668855631794e-24
activation of cysteine-type endopeptidase activity involved in apoptotic process by cytochrome c	TRUE	unidirectional	ALL UP	52.9125675615938	UP	9.85182761970709	7.5446014196264e-21	UP	12.4880449421547	2.74741608632313e-31	UP	2.850927717586	0.00590026811785218
negative regulation of interleukin-2 production	TRUE	unidirectional	ALL UP	52.8992981879576	UP	11.1786143809739	5.96457376616725e-26	UP	10.0414314252289	1.63678024028377e-21	UP	5.4520239951797	1.291612342697e-07
positive regulation of JAK-STAT cascade	TRUE	bidirectional	KIRC UP	52.8036447105313	DOWN	-8.61110168455475	1.80739705611257e-16	UP	3.3423773780413	0.00125684226696201	DOWN	-13.4297937047675	6.91864514300232e-35
induction by virus of host cell-cell fusion	FALSE	not common	not common	52.6345798394717	UP	1.43494256294022	0.189898059705123	UP	14.1364119021366	1.79650877770221e-38	DOWN	-8.12684102582559	6.7993925578086e-15
maintenance of protein location in cell	FALSE	not common	not common	52.6345798394717	UP	1.43494256294022	0.189898059705123	UP	14.1364119021366	1.79650877770221e-38	DOWN	-8.12684102582559	6.7993925578086e-15
T cell selection	FALSE	not common	not common	52.6345798394717	UP	1.43494256294022	0.189898059705123	UP	14.1364119021366	1.79650877770221e-38	DOWN	-8.12684102582559	6.7993925578086e-15
protein palmitoleylation	FALSE	not common	not common	52.6345798394717	UP	1.43494256294022	0.189898059705123	UP	14.1364119021366	1.79650877770221e-38	DOWN	-8.12684102582559	6.7993925578086e-15
T cell differentiation	FALSE	not common	not common	52.6345798394717	UP	1.43494256294022	0.189898059705123	UP	14.1364119021366	1.79650877770221e-38	DOWN	-8.12684102582559	6.7993925578086e-15
regulation of protein ubiquitination	TRUE	bidirectional	KIRC UP	52.6111179371483	DOWN	-6.07764491755408	4.80856040921406e-09	UP	5.88846491955142	1.21511183215832e-08	DOWN	-13.9391068482949	4.19035448525476e-37
positive regulation of fast-twitch skeletal muscle fiber contraction	FALSE	not common	not common	52.6005723319818	DOWN	-10.3469004689591	1.11096048582737e-22	DOWN	-0.662853347112968	0.550984501225515	DOWN	-12.5362550612328	4.09816870407721e-31
relaxation of skeletal muscle	FALSE	not common	not common	52.6005723319818	DOWN	-10.3469004689591	1.11096048582737e-22	DOWN	-0.662853347112968	0.550984501225515	DOWN	-12.5362550612328	4.09816870407721e-31
intracellular signal transduction	TRUE	bidirectional	KIRC UP	52.1429183302216	DOWN	-9.08663273392273	4.22884229756135e-18	UP	2.67113591579681	0.0101387786466454	DOWN	-13.102255819812	1.67831902326604e-33
glycogen biosynthetic process	TRUE	unidirectional	ALL UP	52.0795423598212	UP	3.64668565406949	0.000482952945738662	UP	15.3788594515388	3.16507543509795e-44	UP	4.69167932019991	5.44714396789244e-06
negative regulation of ubiquitin-protein transferase activity	TRUE	bidirectional	KIRC UP	51.8648535972764	DOWN	-13.8419939557285	2.14740869608669e-37	UP	7.68754298513583	1.4061109435002e-13	DOWN	-2.94056539146287	0.00452076576896232
chemokine-mediated signaling pathway	TRUE	bidirectional	KIRC UP	51.7087625585987	DOWN	-5.11228145673439	8.73540170756917e-07	UP	11.9363558934217	5.49812100072742e-29	DOWN	-9.11084823264819	4.07136662040021e-18
positive regulation of SMAD protein import into nucleus	TRUE	bidirectional	KIRC UP	51.6819348106964	DOWN	-2.08707327323341	0.0498708479170068	UP	8.94063664882727	1.37993307026411e-17	DOWN	-13.2786368347183	3.02245893601479e-34
positive regulation of pathway-restricted SMAD protein phosphorylation	TRUE	bidirectional	KIRC UP	51.6819348106964	DOWN	-2.08707327323341	0.0498708479170068	UP	8.94063664882727	1.37993307026411e-17	DOWN	-13.2786368347183	3.02245893601479e-34
response to amino acid	FALSE	not common	not common	51.6392299203518	DOWN	-5.96248211520894	9.20336848971745e-09	DOWN	-15.3635692698488	3.72565849483093e-44	DOWN	-0.475090429794059	0.669299174860977
negative regulation of epidermal growth factor receptor signaling pathway	FALSE	not common	not common	51.6051572332273	DOWN	-14.912216373499	2.07000285607046e-42	UP	6.32677991449276	9.5655515865454e-10	DOWN	-1.59908031970519	0.125360753924271
negative regulation of epidermal growth factor-activated receptor activity	FALSE	not common	not common	51.6051572332273	DOWN	-14.912216373499	2.07000285607046e-42	UP	6.32677991449276	9.5655515865454e-10	DOWN	-1.59908031970519	0.125360753924271
common-partner SMAD protein phosphorylation	TRUE	bidirectional	KIRC UP	51.339273614303	DOWN	-5.68102345430485	4.42548092374996e-08	UP	7.13401113858187	5.84921739861397e-12	DOWN	-13.0964940220925	1.76875714406461e-33
leukocyte cell-cell adhesion	FALSE	not common	not common	51.3327179241686	DOWN	-1.79919920135214	0.0946506816261201	UP	15.1658467129274	3.2683885557968e-43	DOWN	-5.85120955561433	1.50253491147799e-08
interleukin-1 beta secretion	TRUE	bidirectional	LUAD DOWN	51.2362171510709	UP	4.22371865439798	4.96452253654214e-05	UP	9.29946183816716	7.99482320911746e-19	DOWN	-12.1547366163178	1.4625024194883e-29
detection of bacterium	TRUE	bidirectional	LUAD DOWN	51.2362171510709	UP	4.22371865439798	4.96452253654214e-05	UP	9.29946183816716	7.99482320911746e-19	DOWN	-12.1547366163178	1.4625024194883e-29
defense response to bacterium	TRUE	bidirectional	LUAD DOWN	51.2362171510709	UP	4.22371865439798	4.96452253654214e-05	UP	9.29946183816716	7.99482320911746e-19	DOWN	-12.1547366163178	1.4625024194883e-29
dopamine transport	TRUE	bidirectional	BRCA DOWN	51.2044042290233	DOWN	-3.54142009474986	0.000702835817253106	UP	15.9041080828443	1.03939778091129e-46	UP	2.72550242097043	0.00854987991074479
monoamine transport	TRUE	bidirectional	BRCA DOWN	51.2044042290233	DOWN	-3.54142009474986	0.000702835817253106	UP	15.9041080828443	1.03939778091129e-46	UP	2.72550242097043	0.00854987991074479
ammonium transmembrane transport	TRUE	bidirectional	BRCA DOWN	51.2044042290233	DOWN	-3.54142009474986	0.000702835817253106	UP	15.9041080828443	1.03939778091129e-46	UP	2.72550242097043	0.00854987991074479
negative regulation of transcription from RNA polymerase II promoter	TRUE	bidirectional	KIRC UP	51.1733385156843	DOWN	-6.64355660457886	1.66766160820246e-10	UP	10.9754215334753	4.24056136719353e-25	DOWN	-9.00153941139786	9.48702738405736e-18
regulation of catalytic activity	FALSE	not common	not common	51.0819111475513	UP	0.849922854633949	0.453221741926895	UP	9.72629915087636	2.41101226172993e-20	DOWN	-12.7144616684986	7.57842200340834e-32
response to osmotic stress	FALSE	not common	not common	51.0447008178891	DOWN	-11.8856501516635	7.69545743280373e-29	UP	1.76453571768394	0.0931264826399744	DOWN	-10.3926031671729	1.25890066849397e-22
iron ion import	TRUE	bidirectional	KIRC UP	50.9699545892936	DOWN	-4.72151381874772	5.61398372027374e-06	UP	4.57963446885928	9.4637200315635e-06	DOWN	-14.8897084318215	2.01702966421737e-41
regulation of proteasomal protein catabolic process	TRUE	unidirectional	ALL DOWN	50.9484290120097	DOWN	-3.22121525740151	0.00208643410170738	DOWN	-12.7492288771029	2.23072885760727e-32	DOWN	-8.88285394480761	2.41946552629839e-17
cation transmembrane transport	TRUE	bidirectional	BRCA DOWN	50.9228463148102	DOWN	-6.5457643462226	3.06050217154192e-10	UP	14.622385913846	1.16676103969482e-40	UP	2.20706075180595	0.0334486915795738
positive regulation of T cell proliferation	TRUE	bidirectional	KIRC UP	50.8997567246005	DOWN	-5.66546752640423	4.81933969891276e-08	UP	7.33088519167349	1.58876983716453e-12	DOWN	-12.8703560160275	1.64510923627645e-32
positive regulation of transcription from RNA polymerase II promoter	TRUE	bidirectional	KIRC UP	50.8345391483529	DOWN	-10.0448594069112	1.52331513634005e-21	UP	4.84149198116946	2.80651254780368e-06	DOWN	-11.0588863063884	3.42376622977736e-25
positive regulation of interleukin-8 production	TRUE	bidirectional	KIRC UP	50.7349988954771	DOWN	-7.25654353728247	3.19140018913584e-12	UP	7.11045405721948	6.8308646234454e-12	DOWN	-11.9641153826251	8.44392128823537e-29
base-excision repair, gap-filling	TRUE	bidirectional	KIRC DOWN	50.7302785941002	UP	10.9009418935591	7.72814495270207e-25	DOWN	-3.39559742054289	0.00104170015491055	UP	10.8457336925596	2.31155095431092e-24
DNA synthesis involved in DNA repair	TRUE	bidirectional	KIRC DOWN	50.7302785941002	UP	10.9009418935591	7.72814495270207e-25	DOWN	-3.39559742054289	0.00104170015491055	UP	10.8457336925596	2.31155095431092e-24
response to temperature stimulus	TRUE	bidirectional	KIRC UP	50.7089984277758	DOWN	-11.0049834637207	2.99052805211095e-25	UP	6.71003608178056	9.07157395647852e-11	DOWN	-8.73891173467581	7.20395620633844e-17
double-strand break repair via homologous recombination	TRUE	unidirectional	ALL UP	50.5979555962558	UP	10.8261343937379	1.51504970373273e-24	UP	4.88136504521451	2.32888298725543e-06	UP	10.1890885028177	7.152696403521e-22
negative regulation of cell cycle	FALSE	not common	not common	50.4301982656663	DOWN	-1.05462656878927	0.34324312396448	UP	9.4039142207018	3.43982704203959e-19	DOWN	-12.8029758744206	3.14530923338598e-32
antibacterial humoral response	TRUE	bidirectional	LUAD DOWN	50.4039482319058	UP	3.96507151605454	0.000142412362222137	UP	11.9617888566402	4.31629555621203e-29	DOWN	-9.34162075181882	6.4178970758332e-19
defense response to Gram-positive bacterium	TRUE	bidirectional	LUAD DOWN	50.4039482319058	UP	3.96507151605454	0.000142412362222137	UP	11.9617888566402	4.31629555621203e-29	DOWN	-9.34162075181882	6.4178970758332e-19
cytochrome complex assembly	FALSE	not common	not common	50.3828118826228	UP	0.404073922466602	0.747776049772257	UP	10.4167835696389	6.23516235120027e-23	DOWN	-11.9568766302164	8.88318769043488e-29
positive regulation of toll-like receptor 2 signaling pathway	FALSE	not common	not common	50.3828118826228	UP	0.404073922466602	0.747776049772257	UP	10.4167835696389	6.23516235120027e-23	DOWN	-11.9568766302164	8.88318769043488e-29
positive regulation of defense response to bacterium	FALSE	not common	not common	50.3828118826228	UP	0.404073922466602	0.747776049772257	UP	10.4167835696389	6.23516235120027e-23	DOWN	-11.9568766302164	8.88318769043488e-29
positive regulation of reactive oxygen species biosynthetic process	FALSE	not common	not common	50.3828118826228	UP	0.404073922466602	0.747776049772257	UP	10.4167835696389	6.23516235120027e-23	DOWN	-11.9568766302164	8.88318769043488e-29
positive regulation of phagocytosis	FALSE	not common	not common	50.3828118826228	UP	0.404073922466602	0.747776049772257	UP	10.4167835696389	6.23516235120027e-23	DOWN	-11.9568766302164	8.88318769043488e-29
positive regulation of transcription, DNA-templated	TRUE	bidirectional	KIRC UP	50.3713521153231	DOWN	-9.45832425091046	2.07913528172727e-19	UP	4.89438210093508	2.18772585732007e-06	DOWN	-11.4551478207481	9.34915296850162e-27
negative regulation of myoblast differentiation	FALSE	not common	not common	50.3126109099587	DOWN	-1.19078536995376	0.278845024386696	UP	9.28723473010749	8.80693230617055e-19	DOWN	-12.850664691609	1.98244659047296e-32
hematopoietic progenitor cell differentiation	FALSE	not common	not common	50.3126109099587	DOWN	-1.19078536995376	0.278845024386696	UP	9.28723473010749	8.80693230617055e-19	DOWN	-12.850664691609	1.98244659047296e-32
behavior	TRUE	bidirectional	KIRC UP	50.1108225198817	DOWN	-9.26060190433885	1.04949066911172e-18	UP	7.18939821561439	4.04610423072718e-12	DOWN	-10.0718989808974	1.82457548213164e-21
T cell chemotaxis	TRUE	bidirectional	KIRC UP	50.1108225198817	DOWN	-9.26060190433885	1.04949066911172e-18	UP	7.18939821561439	4.04610423072718e-12	DOWN	-10.0718989808974	1.82457548213164e-21
eosinophil degranulation	TRUE	bidirectional	KIRC UP	50.1108225198817	DOWN	-9.26060190433885	1.04949066911172e-18	UP	7.18939821561439	4.04610423072718e-12	DOWN	-10.0718989808974	1.82457548213164e-21
granulocyte chemotaxis	TRUE	bidirectional	KIRC UP	50.1108225198817	DOWN	-9.26060190433885	1.04949066911172e-18	UP	7.18939821561439	4.04610423072718e-12	DOWN	-10.0718989808974	1.82457548213164e-21
regulation of sensory perception of pain	TRUE	bidirectional	KIRC UP	50.1108225198817	DOWN	-9.26060190433885	1.04949066911172e-18	UP	7.18939821561439	4.04610423072718e-12	DOWN	-10.0718989808974	1.82457548213164e-21
release of sequestered calcium ion into cytosol by sarcoplasmic reticulum	TRUE	bidirectional	KIRC UP	50.1108225198817	DOWN	-9.26060190433885	1.04949066911172e-18	UP	7.18939821561439	4.04610423072718e-12	DOWN	-10.0718989808974	1.82457548213164e-21
lymphocyte chemotaxis	TRUE	bidirectional	KIRC UP	50.1108225198817	DOWN	-9.26060190433885	1.04949066911172e-18	UP	7.18939821561439	4.04610423072718e-12	DOWN	-10.0718989808974	1.82457548213164e-21
negative regulation of bone mineralization	TRUE	bidirectional	KIRC UP	50.1108225198817	DOWN	-9.26060190433885	1.04949066911172e-18	UP	7.18939821561439	4.04610423072718e-12	DOWN	-10.0718989808974	1.82457548213164e-21
negative regulation of osteoclast differentiation	TRUE	bidirectional	KIRC UP	50.1108225198817	DOWN	-9.26060190433885	1.04949066911172e-18	UP	7.18939821561439	4.04610423072718e-12	DOWN	-10.0718989808974	1.82457548213164e-21
positive regulation of protein catabolic process	FALSE	not common	not common	50.1076597671772	UP	0.0408670496116171	0.991389909396726	UP	16.3710156226785	6.01786574452619e-49	UP	2.5733852611998	0.013081365486239
cell activation	TRUE	bidirectional	KIRC UP	50.0611437317806	DOWN	-9.25501119662097	1.09678226990091e-18	UP	7.18593651759007	4.13122630253719e-12	DOWN	-10.0658822468051	1.91715401407318e-21
peptidyl-serine autophosphorylation	TRUE	bidirectional	KIRC UP	49.8900440732252	DOWN	-8.18881329897471	4.48855404022839e-15	UP	10.8308747835734	1.56622896112521e-24	DOWN	-7.32450198605317	1.83229048775828e-12
protein targeting to membrane	FALSE	not common	not common	49.8551310392529	UP	1.66771434078949	0.123374667805869	UP	12.0526132383711	1.8484849834619e-29	DOWN	-9.92365748959243	6.12106362164656e-21
negative regulation of peptidyl-serine phosphorylation	FALSE	not common	not common	49.7173894279573	DOWN	-7.31911813032699	2.09505173773039e-12	DOWN	-1.94631270355333	0.0632953142506868	DOWN	-14.0430383932785	1.44558736959405e-37
protein targeting to plasma membrane	TRUE	unidirectional	ALL DOWN	49.5236723221349	DOWN	-13.4974134090201	7.59974211693835e-36	DOWN	-7.3578789501373	1.32191564376438e-12	DOWN	-3.0749260627356	0.00298074608734098
negative regulation of protein serine/threonine kinase activity	TRUE	bidirectional	KIRC UP	49.5207686678086	DOWN	-15.2129149944042	7.39493119763281e-44	UP	4.1167723629966	6.83359159720839e-05	DOWN	-2.8471234657451	0.0059655179112384
cell growth	FALSE	not common	not common	49.4854305569556	DOWN	-7.35843424551868	1.65425261889595e-12	DOWN	-13.9474382275561	1.27006932790911e-37	DOWN	-1.48658978436527	0.15564678896393
establishment or maintenance of transmembrane electrochemical gradient	TRUE	unidirectional	ALL UP	49.4402084314949	UP	10.2044419870408	3.76758056346288e-22	UP	11.1282515196193	1.07360902347014e-25	UP	3.43111015386641	0.000897186660837783
lipopolysaccharide-mediated signaling pathway	FALSE	not common	not common	49.4243534905544	DOWN	-1.27815429597954	0.243805032975437	UP	10.0251171815133	1.88187885798903e-21	DOWN	-11.9675085554616	8.20374621426655e-29
connective tissue replacement involved in inflammatory response wound healing	FALSE	not common	not common	49.4243249064545	UP	8.08706129664295	9.42326305916205e-15	UP	13.3978455580832	3.32821277833498e-35	UP	1.62127087275203	0.120022533115183
tyrosine phosphorylation of STAT protein	FALSE	not common	not common	49.4243249064545	UP	8.08706129664295	9.42326305916205e-15	UP	13.3978455580832	3.32821277833498e-35	UP	1.62127087275203	0.120022533115183
STAT protein import into nucleus	FALSE	not common	not common	49.4243249064545	UP	8.08706129664295	9.42326305916205e-15	UP	13.3978455580832	3.32821277833498e-35	UP	1.62127087275203	0.120022533115183
regulation of blood coagulation	FALSE	not common	not common	49.4243249064545	UP	8.08706129664295	9.42326305916205e-15	UP	13.3978455580832	3.32821277833498e-35	UP	1.62127087275203	0.120022533115183
positive regulation of interleukin-6 secretion	FALSE	not common	not common	49.4243249064545	UP	8.08706129664295	9.42326305916205e-15	UP	13.3978455580832	3.32821277833498e-35	UP	1.62127087275203	0.120022533115183
positive regulation of interleukin-8 secretion	FALSE	not common	not common	49.4243249064545	UP	8.08706129664295	9.42326305916205e-15	UP	13.3978455580832	3.32821277833498e-35	UP	1.62127087275203	0.120022533115183
positive regulation of cell growth	TRUE	bidirectional	KIRC UP	49.4094485466095	DOWN	-8.00359209364064	1.73554965794218e-14	UP	8.18882902952733	3.95866152640483e-15	DOWN	-10.2160553757704	5.66977613057232e-22
positive regulation of calcium ion import	FALSE	not common	not common	49.3759360856646	DOWN	-1.96446662984316	0.0660254318894903	UP	5.78136575583016	2.216442243786e-08	DOWN	-14.855030420694	2.87538712523106e-41
apoptotic mitochondrial changes	FALSE	not common	not common	49.2481271071593	UP	9.05359432404338	5.52441222275522e-18	UP	12.6489147281451	5.74381939784083e-32	UP	1.41170982713356	0.177986109684001
cellular response to drug	TRUE	bidirectional	KIRC UP	49.1330953010645	DOWN	-9.48865090506468	1.62159346679342e-19	UP	6.32168950658571	9.85412505182289e-10	DOWN	-10.2407804919929	4.60622085403512e-22
actin filament-based process	TRUE	unidirectional	ALL DOWN	49.1051143649778	DOWN	-4.53659209465934	1.30333424294014e-05	DOWN	-4.39626531520073	2.132223905604e-05	DOWN	-14.6387858814889	2.82486084788759e-40
release of matrix enzymes from mitochondria	TRUE	unidirectional	ALL UP	48.9383527783583	UP	10.2780875538115	2.02906918265281e-22	UP	11.2052854012736	5.28576690186249e-26	UP	2.64307122340464	0.0107458887342557
B cell receptor apoptotic signaling pathway	TRUE	unidirectional	ALL UP	48.9383527783583	UP	10.2780875538115	2.02906918265281e-22	UP	11.2052854012736	5.28576690186249e-26	UP	2.64307122340464	0.0107458887342557
B cell apoptotic process	TRUE	unidirectional	ALL UP	48.9383527783583	UP	10.2780875538115	2.02906918265281e-22	UP	11.2052854012736	5.28576690186249e-26	UP	2.64307122340464	0.0107458887342557
mitochondrial fusion	TRUE	unidirectional	ALL UP	48.9383527783583	UP	10.2780875538115	2.02906918265281e-22	UP	11.2052854012736	5.28576690186249e-26	UP	2.64307122340464	0.0107458887342557
cellular response to organic cyclic compound	FALSE	not common	not common	48.9314970257014	DOWN	-0.89464117456738	0.430071846945033	UP	9.99615950702699	2.40876677341886e-21	DOWN	-11.9310843725516	1.13023085559481e-28
mitochondrial fragmentation involved in apoptotic process	TRUE	unidirectional	ALL UP	48.9312433589495	UP	10.2771809509712	2.03997902302417e-22	UP	11.2038536182797	5.34427192382133e-26	UP	2.64284801499155	0.0107458887342557
regulation of cell cycle arrest	TRUE	bidirectional	KIRC UP	48.892821459338	DOWN	-4.05926299151891	9.69834105124705e-05	UP	14.1693062981887	1.29645311510389e-38	DOWN	-5.49659871011726	1.01794476605664e-07
necroptotic process	FALSE	not common	not common	48.872623866466	DOWN	-1.12163088036582	0.309600438079512	UP	16.0788026832004	1.54414604376043e-47	DOWN	-2.28280415576516	0.0280469857673955
T cell apoptotic process	FALSE	not common	not common	48.872623866466	DOWN	-1.12163088036582	0.309600438079512	UP	16.0788026832004	1.54414604376043e-47	DOWN	-2.28280415576516	0.0280469857673955
ERK1 and ERK2 cascade	TRUE	unidirectional	ALL DOWN	48.8093010629545	DOWN	-10.5986801717425	1.16022790836075e-23	DOWN	-6.49638076380074	3.44134657629661e-10	DOWN	-8.81921205541095	3.88532264096459e-17
inflammatory response	TRUE	bidirectional	KIRC UP	48.6528041138629	DOWN	-3.13956495096919	0.00269029660514514	UP	9.38420119236916	4.02685361695133e-19	DOWN	-11.8662572110251	2.05319285211049e-28
negative regulation of MAP kinase activity	FALSE	not common	not common	48.502590960734	DOWN	-12.8521345118284	5.23588524969639e-33	UP	0.371804455290571	0.745790680247178	DOWN	-8.72446774463772	8.0501134491915e-17
androgen biosynthetic process	FALSE	not common	not common	48.2849594950265	UP	0.171421206257132	0.90343391791434	DOWN	-14.4921915142918	4.50346076506739e-40	DOWN	-6.28530867409635	1.27525723635645e-09
non-canonical Wnt signaling pathway via MAPK cascade	FALSE	not common	not common	48.2849594950265	UP	0.171421206257132	0.90343391791434	DOWN	-14.4921915142918	4.50346076506739e-40	DOWN	-6.28530867409635	1.27525723635645e-09
positive regulation of cortisol biosynthetic process	FALSE	not common	not common	48.2849594950265	UP	0.171421206257132	0.90343391791434	DOWN	-14.4921915142918	4.50346076506739e-40	DOWN	-6.28530867409635	1.27525723635645e-09
positive regulation of aldosterone biosynthetic process	FALSE	not common	not common	48.2849594950265	UP	0.171421206257132	0.90343391791434	DOWN	-14.4921915142918	4.50346076506739e-40	DOWN	-6.28530867409635	1.27525723635645e-09
positive regulation of dermatome development	FALSE	not common	not common	48.2849594950265	UP	0.171421206257132	0.90343391791434	DOWN	-14.4921915142918	4.50346076506739e-40	DOWN	-6.28530867409635	1.27525723635645e-09
establishment of protein localization to plasma membrane	FALSE	not common	not common	48.2849594950265	UP	0.171421206257132	0.90343391791434	DOWN	-14.4921915142918	4.50346076506739e-40	DOWN	-6.28530867409635	1.27525723635645e-09
regulation of triglyceride biosynthetic process	FALSE	not common	not common	48.2705658288532	UP	1.98274449697971	0.0635716139002329	UP	15.9856951178905	4.24512547378583e-47	UP	1.34799926420463	0.198737795639176
positive regulation of glucose transport	FALSE	not common	not common	48.2705658288532	UP	1.98274449697971	0.0635716139002329	UP	15.9856951178905	4.24512547378583e-47	UP	1.34799926420463	0.198737795639176
positive regulation of lipid storage	FALSE	not common	not common	48.2705658288532	UP	1.98274449697971	0.0635716139002329	UP	15.9856951178905	4.24512547378583e-47	UP	1.34799926420463	0.198737795639176
positive regulation of G-protein coupled receptor protein signaling pathway	FALSE	not common	not common	48.2705658288532	UP	1.98274449697971	0.0635716139002329	UP	15.9856951178905	4.24512547378583e-47	UP	1.34799926420463	0.198737795639176
negative regulation of peptidyl-serine dephosphorylation	FALSE	not common	not common	47.8710734635792	DOWN	-12.1593911781192	5.31985142075755e-30	DOWN	-1.82301933012342	0.0826964575961331	DOWN	-9.14721734175537	3.05872302185213e-18
regulation of potassium ion transmembrane transporter activity	FALSE	not common	not common	47.8710734635792	DOWN	-12.1593911781192	5.31985142075755e-30	DOWN	-1.82301933012342	0.0826964575961331	DOWN	-9.14721734175537	3.05872302185213e-18
eosinophil chemotaxis	TRUE	bidirectional	KIRC UP	47.6797451331704	DOWN	-5.88890699401786	1.39621540240098e-08	UP	11.710644249577	4.61190206721737e-28	DOWN	-7.58047305871357	3.24655326864401e-13
peptide antigen assembly with MHC class II protein complex	TRUE	bidirectional	LUAD DOWN	47.5781057234166	UP	2.20383663839772	0.0375862841433275	UP	12.6507883888774	5.65438108089787e-32	DOWN	-8.36100059956138	1.24302518838066e-15
negative regulation of antigen processing and presentation of peptide antigen via MHC class II	TRUE	bidirectional	LUAD DOWN	47.5781057234166	UP	2.20383663839772	0.0375862841433275	UP	12.6507883888774	5.65438108089787e-32	DOWN	-8.36100059956138	1.24302518838066e-15
immunoglobulin production involved in immunoglobulin mediated immune response	TRUE	bidirectional	LUAD DOWN	47.5781057234166	UP	2.20383663839772	0.0375862841433275	UP	12.6507883888774	5.65438108089787e-32	DOWN	-8.36100059956138	1.24302518838066e-15
humoral immune response mediated by circulating immunoglobulin	TRUE	bidirectional	LUAD DOWN	47.5781057234166	UP	2.20383663839772	0.0375862841433275	UP	12.6507883888774	5.65438108089787e-32	DOWN	-8.36100059956138	1.24302518838066e-15
polysaccharide assembly with MHC class II protein complex	TRUE	bidirectional	LUAD DOWN	47.5781057234166	UP	2.20383663839772	0.0375862841433275	UP	12.6507883888774	5.65438108089787e-32	DOWN	-8.36100059956138	1.24302518838066e-15
antigen processing and presentation of peptide or polysaccharide antigen via MHC class II	TRUE	bidirectional	LUAD DOWN	47.5781057234166	UP	2.20383663839772	0.0375862841433275	UP	12.6507883888774	5.65438108089787e-32	DOWN	-8.36100059956138	1.24302518838066e-15
positive regulation of MAP kinase activity	TRUE	bidirectional	KIRC UP	47.5262767762513	DOWN	-5.87294754269445	1.5239221488088e-08	UP	8.2138180825604	3.2984994882717e-15	DOWN	-11.2553838207048	5.92166902073681e-26
stabilization of membrane potential	TRUE	bidirectional	BRCA DOWN	47.276804172925	DOWN	-2.90647316129151	0.00566127759038759	UP	9.79152344858883	1.38951145542081e-20	UP	11.2399941600725	6.72077503789216e-26
positive regulation of T cell receptor signaling pathway	TRUE	bidirectional	BRCA DOWN	47.276804172925	DOWN	-2.90647316129151	0.00566127759038759	UP	9.79152344858883	1.38951145542081e-20	UP	11.2399941600725	6.72077503789216e-26
positive regulation of DNA ligation	TRUE	unidirectional	ALL UP	47.1677757712207	UP	6.84903344119144	4.628028665698e-11	UP	12.9708732056351	2.40265909460438e-33	UP	4.1312618337144	6.11133357188637e-05
DNA unwinding involved in DNA replication	TRUE	unidirectional	ALL UP	47.1677757712207	UP	6.84903344119144	4.628028665698e-11	UP	12.9708732056351	2.40265909460438e-33	UP	4.1312618337144	6.11133357188637e-05
cellular response to camptothecin	TRUE	unidirectional	ALL UP	47.1677757712207	UP	6.84903344119144	4.628028665698e-11	UP	12.9708732056351	2.40265909460438e-33	UP	4.1312618337144	6.11133357188637e-05
regulation of double-strand break repair via homologous recombination	TRUE	unidirectional	ALL UP	47.1677757712207	UP	6.84903344119144	4.628028665698e-11	UP	12.9708732056351	2.40265909460438e-33	UP	4.1312618337144	6.11133357188637e-05
positive regulation of cell adhesion	TRUE	bidirectional	KIRC UP	47.0532370528963	DOWN	-3.51261663328822	0.000777359279754043	UP	14.5441220889659	2.6743405160837e-40	DOWN	-4.22144951392132	4.25524348094658e-05
negative regulation of calcium ion transmembrane transporter activity	FALSE	not common	not common	46.9281664647733	DOWN	-9.21931090672331	1.43826614242555e-18	UP	1.97900062296293	0.0588369168842331	DOWN	-11.9073264065817	1.39426215343444e-28
negative regulation of calcium ion binding	FALSE	not common	not common	46.9281664647733	DOWN	-9.21931090672331	1.43826614242555e-18	UP	1.97900062296293	0.0588369168842331	DOWN	-11.9073264065817	1.39426215343444e-28
regulation of calcium-transporting ATPase activity	FALSE	not common	not common	46.9281664647733	DOWN	-9.21931090672331	1.43826614242555e-18	UP	1.97900062296293	0.0588369168842331	DOWN	-11.9073264065817	1.39426215343444e-28
negative regulation of calcium-transporting ATPase activity	FALSE	not common	not common	46.9281664647733	DOWN	-9.21931090672331	1.43826614242555e-18	UP	1.97900062296293	0.0588369168842331	DOWN	-11.9073264065817	1.39426215343444e-28
negative regulation of calcium ion transport	FALSE	not common	not common	46.9281664647733	DOWN	-9.21931090672331	1.43826614242555e-18	UP	1.97900062296293	0.0588369168842331	DOWN	-11.9073264065817	1.39426215343444e-28
negative regulation of endopeptidase activity	FALSE	not common	not common	46.6189752029127	DOWN	-1.95377464767382	0.0675775935870487	UP	13.8989909284545	2.11085183321572e-37	DOWN	-6.23843786609882	1.6856376146391e-09
negative regulation of cell-substrate adhesion	TRUE	unidirectional	ALL DOWN	46.6078058414802	DOWN	-9.75098018409656	1.76429179358621e-20	DOWN	-3.72176862283247	0.000313976122585914	DOWN	-10.7726417676643	4.45376326449707e-24
histone H3 deacetylation	FALSE	not common	not common	45.9991333287399	DOWN	-10.1367843744305	6.82632849779291e-22	DOWN	-11.0160919647854	3.00140644172883e-25	DOWN	-0.748513825871049	0.48905168156195
negative regulation of cysteine-type endopeptidase activity involved in apoptotic process	TRUE	bidirectional	KIRC UP	45.9207437906104	DOWN	-2.39303817616577	0.0237544826928825	UP	15.0546129909532	1.083679819405e-42	DOWN	-2.92707585496611	0.00466240103121041
positive regulation of monocyte chemotactic protein-1 production	TRUE	bidirectional	KIRC UP	45.7438320589577	DOWN	-7.07143803660914	1.1000615880615e-11	UP	5.88062776556157	1.26791186760421e-08	DOWN	-11.6704443668959	1.29318802421644e-27
cell morphogenesis	TRUE	bidirectional	LUAD DOWN	45.6983153936525	UP	3.06984357766237	0.00338115633564912	UP	9.54518184012503	1.07845764272818e-19	DOWN	-11.0060091751103	5.49308296894273e-25
negative regulation of plasminogen activation	FALSE	not common	not common	45.6089752078013	DOWN	-0.718159561405473	0.53174799549718	UP	14.0214222350803	5.93284280074185e-38	DOWN	-5.97129153213984	7.79930836437622e-09
positive regulation of tyrosine phosphorylation of Stat3 protein	TRUE	bidirectional	KIRC UP	45.5573225691106	DOWN	-5.4560350485026	1.49409399717196e-07	UP	5.27739279127753	3.2800158895961e-07	DOWN	-12.979838983219	5.6548818935593e-33
ionotropic glutamate receptor signaling pathway	TRUE	bidirectional	KIRC UP	45.4752172620484	DOWN	-6.77816865317915	7.2033342137323e-11	UP	2.05793762476425	0.0492225076222146	DOWN	-13.3981527059779	9.44246574455377e-35
angiotensin-activated signaling pathway	FALSE	not common	not common	45.4417911031589	DOWN	-10.8416720238461	1.31586901541664e-24	DOWN	-0.589407566396844	0.600855358069316	DOWN	-10.2419136755896	4.57326431117709e-22
regulation of relaxation of cardiac muscle	FALSE	not common	not common	45.4417911031589	DOWN	-10.8416720238461	1.31586901541664e-24	DOWN	-0.589407566396844	0.600855358069316	DOWN	-10.2419136755896	4.57326431117709e-22
negative regulation of sodium ion transmembrane transport	FALSE	not common	not common	45.4417911031589	DOWN	-10.8416720238461	1.31586901541664e-24	DOWN	-0.589407566396844	0.600855358069316	DOWN	-10.2419136755896	4.57326431117709e-22
negative regulation of sodium ion transmembrane transporter activity	FALSE	not common	not common	45.4417911031589	DOWN	-10.8416720238461	1.31586901541664e-24	DOWN	-0.589407566396844	0.600855358069316	DOWN	-10.2419136755896	4.57326431117709e-22
regulation of GTPase activity	TRUE	bidirectional	LUAD DOWN	45.2525197409579	UP	5.75456850778365	2.94648575053503e-08	UP	3.40102802653299	0.00102337573605791	DOWN	-13.563227727308	1.85413213043216e-35
negative regulation of histone H3-K9 methylation	TRUE	unidirectional	ALL UP	45.1923331944175	UP	10.026381285399	1.70725378983704e-21	UP	4.14277132542959	6.14528087295392e-05	UP	9.92166318997185	6.12106362164656e-21
positive regulation of histone H4-K20 methylation	TRUE	unidirectional	ALL UP	45.1923331944175	UP	10.026381285399	1.70725378983704e-21	UP	4.14277132542959	6.14528087295392e-05	UP	9.92166318997185	6.12106362164656e-21
positive regulation of histone H3-K9 acetylation	TRUE	unidirectional	ALL UP	45.1923331944175	UP	10.026381285399	1.70725378983704e-21	UP	4.14277132542959	6.14528087295392e-05	UP	9.92166318997185	6.12106362164656e-21
positive regulation of histone acetylation	TRUE	unidirectional	ALL UP	45.1923331944175	UP	10.026381285399	1.70725378983704e-21	UP	4.14277132542959	6.14528087295392e-05	UP	9.92166318997185	6.12106362164656e-21
positive regulation of histone H4-K16 acetylation	TRUE	unidirectional	ALL UP	45.1923331944175	UP	10.026381285399	1.70725378983704e-21	UP	4.14277132542959	6.14528087295392e-05	UP	9.92166318997185	6.12106362164656e-21
postreplication repair	TRUE	unidirectional	ALL UP	45.1923331944175	UP	10.026381285399	1.70725378983704e-21	UP	4.14277132542959	6.14528087295392e-05	UP	9.92166318997185	6.12106362164656e-21
positive regulation of histone H3-K4 methylation	TRUE	unidirectional	ALL UP	45.1923331944175	UP	10.026381285399	1.70725378983704e-21	UP	4.14277132542959	6.14528087295392e-05	UP	9.92166318997185	6.12106362164656e-21
positive regulation of cell cycle arrest	TRUE	unidirectional	ALL UP	45.1923331944175	UP	10.026381285399	1.70725378983704e-21	UP	4.14277132542959	6.14528087295392e-05	UP	9.92166318997185	6.12106362164656e-21
protein K6-linked ubiquitination	TRUE	unidirectional	ALL UP	45.1923331944175	UP	10.026381285399	1.70725378983704e-21	UP	4.14277132542959	6.14528087295392e-05	UP	9.92166318997185	6.12106362164656e-21
double-strand break repair	TRUE	unidirectional	ALL UP	45.1594830948896	UP	10.0218716804987	1.77177644974408e-21	UP	4.13983151432773	6.21645392453957e-05	UP	9.91823475369713	6.28876501018254e-21
positive regulation of mismatch repair	TRUE	unidirectional	ALL DOWN	44.9826559226757	DOWN	-9.17579363358997	2.05411400219886e-18	DOWN	-8.33009313587236	1.40812034664956e-15	DOWN	-7.56518072692579	3.59815457040074e-13
positive regulation of bone mineralization	TRUE	unidirectional	ALL DOWN	44.9440872228488	DOWN	-5.19300922202503	5.90185779852424e-07	DOWN	-9.45253308263991	2.30602001261635e-19	DOWN	-9.88440143028591	8.35720273014581e-21
positive regulation of osteoblast differentiation	TRUE	unidirectional	ALL DOWN	44.9367758308055	DOWN	-5.19253248075249	5.90877076736604e-07	DOWN	-9.45137449714417	2.32390936160835e-19	DOWN	-9.88320467204094	8.42379731781269e-21
positive regulation of transcription from RNA polymerase II promoter in response to endoplasmic reticulum stress	TRUE	unidirectional	ALL DOWN	44.8874652994662	DOWN	-10.0346821013709	1.62935027674014e-21	DOWN	-5.12587536235642	7.0575793304746e-07	DOWN	-9.27208917128839	1.12684639688078e-18
positive regulation of oxidoreductase activity	FALSE	not common	not common	44.8852589769821	DOWN	-12.255376515	2.06794100183773e-30	UP	8.23674007272564	2.79450094913827e-15	DOWN	-1.27289897814604	0.225371311139297
regulation of response to DNA damage stimulus	FALSE	not common	not common	44.8852589769821	DOWN	-12.255376515	2.06794100183773e-30	UP	8.23674007272564	2.79450094913827e-15	DOWN	-1.27289897814604	0.225371311139297
negative regulation of cell death	TRUE	unidirectional	ALL DOWN	44.7384284394914	DOWN	-7.08331323962769	1.01763408623479e-11	DOWN	-4.61908093803703	7.89798348900163e-06	DOWN	-12.1030690262968	2.27229000433764e-29
innate immune response in mucosa	TRUE	bidirectional	BRCA UP	44.6627771017495	UP	4.20365133274881	5.40735483976492e-05	DOWN	-4.00233902440227	0.000108659633916655	DOWN	-13.9517988831281	3.69972870014801e-37
histone H3-T6 phosphorylation	TRUE	unidirectional	ALL DOWN	44.5801521912007	DOWN	-9.48005194579616	1.73550609537851e-19	DOWN	-8.06651252917124	9.66286260149473e-15	DOWN	-7.34872528996292	1.56789109978794e-12
regulation of platelet aggregation	TRUE	unidirectional	ALL DOWN	44.5801521912007	DOWN	-9.48005194579616	1.73550609537851e-19	DOWN	-8.06651252917124	9.66286260149473e-15	DOWN	-7.34872528996292	1.56789109978794e-12
positive regulation of collagen biosynthetic process	FALSE	not common	not common	44.3946609428621	UP	1.29058691179844	0.239075389405884	UP	8.75473122268525	5.87705332835371e-17	DOWN	-11.8302319992818	2.86843200358015e-28
cytokine-mediated signaling pathway	TRUE	bidirectional	KIRC UP	44.3901885372514	DOWN	-5.14891082565444	7.33762995034748e-07	UP	6.84205975979306	3.90717052856491e-11	DOWN	-11.9050163503498	1.42034346129362e-28
natural killer cell inhibitory signaling pathway	TRUE	bidirectional	LUAD DOWN	44.118091643421	UP	3.29646575238664	0.0016178714099781	UP	14.3279456484805	2.56588032180713e-39	DOWN	-3.22182440116796	0.00183538941684237
natural killer cell mediated immunity	TRUE	bidirectional	LUAD DOWN	44.118091643421	UP	3.29646575238664	0.0016178714099781	UP	14.3279456484805	2.56588032180713e-39	DOWN	-3.22182440116796	0.00183538941684237
ERBB signaling pathway	TRUE	unidirectional	ALL DOWN	44.0780548786811	DOWN	-10.6099391302583	1.04986660136625e-23	DOWN	-4.98240603915897	1.43440350004747e-06	DOWN	-8.46978140063345	5.54803685953938e-16
negative regulation of interleukin-1 beta secretion	TRUE	bidirectional	BRCA UP	43.9524987937963	UP	2.60870386993473	0.013428341082039	DOWN	-7.44659765572007	7.36580529258357e-13	DOWN	-12.4236275966032	1.12786923093755e-30
negative regulation of cell adhesion molecule production	TRUE	bidirectional	BRCA UP	43.9524987937963	UP	2.60870386993473	0.013428341082039	DOWN	-7.44659765572007	7.36580529258357e-13	DOWN	-12.4236275966032	1.12786923093755e-30
positive regulation of hydrolase activity	TRUE	bidirectional	BRCA UP	43.9524987937963	UP	2.60870386993473	0.013428341082039	DOWN	-7.44659765572007	7.36580529258357e-13	DOWN	-12.4236275966032	1.12786923093755e-30
negative regulation of response to cytokine stimulus	TRUE	bidirectional	BRCA UP	43.9524987937963	UP	2.60870386993473	0.013428341082039	DOWN	-7.44659765572007	7.36580529258357e-13	DOWN	-12.4236275966032	1.12786923093755e-30
positive regulation of Rho protein signal transduction	TRUE	bidirectional	BRCA UP	43.9524987937963	UP	2.60870386993473	0.013428341082039	DOWN	-7.44659765572007	7.36580529258357e-13	DOWN	-12.4236275966032	1.12786923093755e-30
phospholipid homeostasis	TRUE	bidirectional	BRCA UP	43.9524987937963	UP	2.60870386993473	0.013428341082039	DOWN	-7.44659765572007	7.36580529258357e-13	DOWN	-12.4236275966032	1.12786923093755e-30
triglyceride homeostasis	TRUE	bidirectional	BRCA UP	43.9524987937963	UP	2.60870386993473	0.013428341082039	DOWN	-7.44659765572007	7.36580529258357e-13	DOWN	-12.4236275966032	1.12786923093755e-30
negative chemotaxis	TRUE	bidirectional	BRCA UP	43.9524987937963	UP	2.60870386993473	0.013428341082039	DOWN	-7.44659765572007	7.36580529258357e-13	DOWN	-12.4236275966032	1.12786923093755e-30
cholesterol transport	TRUE	bidirectional	BRCA UP	43.9524987937963	UP	2.60870386993473	0.013428341082039	DOWN	-7.44659765572007	7.36580529258357e-13	DOWN	-12.4236275966032	1.12786923093755e-30
negative regulation of inflammatory response	TRUE	bidirectional	BRCA UP	43.9524987937963	UP	2.60870386993473	0.013428341082039	DOWN	-7.44659765572007	7.36580529258357e-13	DOWN	-12.4236275966032	1.12786923093755e-30
extrinsic apoptotic signaling pathway	FALSE	not common	not common	43.8954171932819	UP	1.53630914748002	0.158846774363231	UP	13.184008283148	2.90811902927832e-34	DOWN	-6.54275677998266	2.75417949785163e-10
cellular protein catabolic process	TRUE	bidirectional	KIRC UP	43.8004072257167	DOWN	-7.86993678953655	4.59260538494822e-14	UP	8.35362266185189	1.17991602978493e-15	DOWN	-8.55520512635533	2.92201573951008e-16
protein refolding	TRUE	bidirectional	KIRC DOWN	43.7803839933827	UP	11.7258833216912	3.61633471427867e-28	DOWN	-4.29382265187443	3.29727705436301e-05	UP	7.36666661994684	1.39056675818662e-12
negative regulation of inclusion body assembly	TRUE	bidirectional	KIRC DOWN	43.7803839933827	UP	11.7258833216912	3.61633471427867e-28	DOWN	-4.29382265187443	3.29727705436301e-05	UP	7.36666661994684	1.39056675818662e-12
negative regulation of fibril organization	TRUE	bidirectional	KIRC DOWN	43.7803839933827	UP	11.7258833216912	3.61633471427867e-28	DOWN	-4.29382265187443	3.29727705436301e-05	UP	7.36666661994684	1.39056675818662e-12
negative regulation of I-kappaB kinase/NF-kappaB signaling	TRUE	bidirectional	KIRC UP	43.368218088681	DOWN	-12.0163478285487	2.17361595320925e-29	UP	2.17584926002198	0.0370854219224359	DOWN	-7.8396573641552	5.3136859799296e-14
glycerophospholipid catabolic process	TRUE	unidirectional	ALL DOWN	43.1931075789141	DOWN	-8.15593751452401	5.70337569800042e-15	DOWN	-8.05036477550375	1.08538081180713e-14	DOWN	-8.38661759453238	1.03556664143606e-15
response to toxic substance	FALSE	not common	not common	43.1505408287945	UP	0.310571786330985	0.810626107263059	UP	14.3272962741242	2.56993216161809e-39	DOWN	-4.27625846604273	3.39403970245676e-05
regulation of lipid kinase activity	TRUE	unidirectional	ALL UP	43.0602092790329	UP	4.73059257012292	5.38296163226037e-06	UP	13.0654424862093	9.40195100542583e-34	UP	4.43554615740419	1.72009074350427e-05
regulation of activin receptor signaling pathway	TRUE	bidirectional	KIRC UP	43.0227364968131	DOWN	-11.4313975618175	5.92756367962614e-27	UP	2.75203767079054	0.00802827092034034	DOWN	-8.29658039837155	1.99418443042288e-15
cellular protein complex localization	TRUE	bidirectional	KIRC UP	43.0227364968131	DOWN	-11.4313975618175	5.92756367962614e-27	UP	2.75203767079054	0.00802827092034034	DOWN	-8.29658039837155	1.99418443042288e-15
negative regulation of peptidyl-threonine phosphorylation	TRUE	bidirectional	KIRC UP	43.0227364968131	DOWN	-11.4313975618175	5.92756367962614e-27	UP	2.75203767079054	0.00802827092034034	DOWN	-8.29658039837155	1.99418443042288e-15
positive regulation of cell-cell adhesion	TRUE	bidirectional	KIRC UP	43.0227364968131	DOWN	-11.4313975618175	5.92756367962614e-27	UP	2.75203767079054	0.00802827092034034	DOWN	-8.29658039837155	1.99418443042288e-15
negative regulation of pathway-restricted SMAD protein phosphorylation	TRUE	bidirectional	KIRC UP	43.0227364968131	DOWN	-11.4313975618175	5.92756367962614e-27	UP	2.75203767079054	0.00802827092034034	DOWN	-8.29658039837155	1.99418443042288e-15
negative regulation of BMP signaling pathway	TRUE	bidirectional	KIRC UP	43.0227364968131	DOWN	-11.4313975618175	5.92756367962614e-27	UP	2.75203767079054	0.00802827092034034	DOWN	-8.29658039837155	1.99418443042288e-15
cell division	TRUE	bidirectional	KIRC UP	42.9384327522341	DOWN	-6.65734413199442	1.53718039280275e-10	UP	9.56441698010925	9.19626267090235e-20	DOWN	-8.1018770860697	8.15137988483251e-15
peptidyl-lysine dimethylation	TRUE	unidirectional	ALL UP	42.9271496209389	UP	11.9082358276756	6.18385647763874e-29	UP	3.66451884348811	0.000389262493763112	UP	7.17351297987767	4.91301873699624e-12
histone lysine methylation	TRUE	unidirectional	ALL UP	42.9271496209389	UP	11.9082358276756	6.18385647763874e-29	UP	3.66451884348811	0.000389262493763112	UP	7.17351297987767	4.91301873699624e-12
chromatin modification	TRUE	unidirectional	ALL UP	42.9271496209389	UP	11.9082358276756	6.18385647763874e-29	UP	3.66451884348811	0.000389262493763112	UP	7.17351297987767	4.91301873699624e-12
histone methylation	TRUE	unidirectional	ALL UP	42.9271496209389	UP	11.9082358276756	6.18385647763874e-29	UP	3.66451884348811	0.000389262493763112	UP	7.17351297987767	4.91301873699624e-12
positive regulation of granulocyte macrophage colony-stimulating factor production	FALSE	not common	not common	42.8008879870542	DOWN	-0.536928020235509	0.652662035360567	UP	9.05920050166619	5.44298565954471e-18	DOWN	-11.2864130309022	4.45232097088389e-26
positive regulation of interferon-gamma production	FALSE	not common	not common	42.8008879870542	DOWN	-0.536928020235509	0.652662035360567	UP	9.05920050166619	5.44298565954471e-18	DOWN	-11.2864130309022	4.45232097088389e-26
positive regulation of angiogenesis	TRUE	bidirectional	KIRC UP	42.6632801911371	DOWN	-5.16465153374564	6.78580717002971e-07	UP	11.7303643060868	3.82533656172666e-28	DOWN	-6.35738739408128	8.36466583068852e-10
evasion or tolerance of host defenses by virus	TRUE	bidirectional	KIRC UP	42.5732194174195	DOWN	-3.47298541373323	0.000888688917052505	UP	7.67707994923265	1.51261009450815e-13	DOWN	-11.6221898085416	1.98748492986588e-27
regulation of T cell cytokine production	FALSE	not common	not common	42.5702854632085	UP	5.99667935729426	7.58384727938965e-09	DOWN	-13.3683569505703	4.4504504353425e-35	DOWN	-0.296365039291375	0.796931567277372
protein sumoylation	FALSE	not common	not common	42.5702854632085	UP	5.99667935729426	7.58384727938965e-09	DOWN	-13.3683569505703	4.4504504353425e-35	DOWN	-0.296365039291375	0.796931567277372
positive regulation of mitotic nuclear division	TRUE	bidirectional	KIRC UP	42.5569107352455	DOWN	-9.86393009551348	6.80929562269112e-21	UP	5.52101828246542	9.12309598550352e-08	DOWN	-8.49841561803046	4.46524002511756e-16
response to epidermal growth factor	TRUE	unidirectional	ALL DOWN	42.5449348726745	DOWN	-10.2244844045646	3.25458211717276e-22	DOWN	-5.0901712795485	8.4491894724106e-07	DOWN	-8.38623036644665	1.03694336966302e-15
interleukin-6-mediated signaling pathway	FALSE	not common	not common	42.3101108749306	DOWN	-6.8700533945907	4.06760677871772e-11	UP	0.778041686375049	0.480100245437556	DOWN	-12.826693902526	2.507368880225e-32
TRAIL-activated apoptotic signaling pathway	FALSE	not common	not common	42.2448878379112	DOWN	-0.736960496786531	0.519872263639905	UP	14.9741314878247	2.60367043731804e-42	DOWN	-0.861430294936914	0.420367922154346
positive regulation of NF-kappaB transcription factor activity	TRUE	bidirectional	KIRC UP	42.2062808877832	DOWN	-3.44658599248766	0.000973717893864628	UP	7.30639407680466	1.86645020924475e-12	DOWN	-11.811045035332	3.42191784646186e-28
cellular response to organic substance	TRUE	bidirectional	KIRC UP	42.1488877147297	DOWN	-2.6627557922055	0.0116024030212298	UP	8.22436924542945	3.05697139771341e-15	DOWN	-11.3729852850771	2.00111961975826e-26
protein phosphorylation	TRUE	unidirectional	ALL DOWN	42.1144999393347	DOWN	-9.99732612131112	2.19173025187115e-21	DOWN	-2.6181045040753	0.0117777973171824	DOWN	-9.73021625207405	2.97610949200944e-20
DNA damage induced protein phosphorylation	TRUE	unidirectional	ALL DOWN	42.1011613071018	DOWN	-10.761780548742	2.69758370466808e-24	DOWN	-4.33130306172127	2.81367162464514e-05	DOWN	-8.06810755613481	1.04373474700451e-14
negative regulation of metalloenzyme activity	FALSE	not common	not common	42.0531876032997	DOWN	-4.20159292194873	5.44950205989247e-05	UP	14.0859600428466	3.04517760309478e-38	UP	0.677551074917947	0.533141954807814
positive regulation of focal adhesion assembly	FALSE	not common	not common	42.0245548239175	DOWN	-1.47609524190874	0.177131665792092	UP	13.4376173814933	2.26662777964539e-35	DOWN	-5.33839046657003	2.35379512578336e-07
positive regulation of epithelial cell proliferation	TRUE	bidirectional	KIRC UP	42.0235149341135	DOWN	-13.4982211008918	7.57693891247903e-36	UP	4.11569077860188	6.8454576465434e-05	DOWN	-3.22398377807354	0.00182636957674953
acyl-CoA metabolic process	TRUE	bidirectional	LUAD UP	41.9636728034611	DOWN	-6.3564587191042	9.2212512892618e-10	DOWN	-11.8024110559819	1.95497145379443e-28	UP	4.66958928866542	6.03110712748488e-06
TOR signaling	FALSE	not common	not common	41.8621398721996	DOWN	-1.82689806488526	0.0892033880022848	UP	13.0459098380106	1.14015019174566e-33	UP	5.87272427718229	1.35056910847526e-08
negative regulation of smooth muscle cell proliferation	TRUE	bidirectional	KIRC UP	41.7938491460544	DOWN	-7.34015821305769	1.87359804145057e-12	UP	9.15782684279189	2.50302223369287e-18	DOWN	-7.57251599869666	3.42775548913681e-13
calcium ion transport	TRUE	bidirectional	KIRC UP	41.7789214268878	DOWN	-9.31510972400492	6.8116588670105e-19	UP	7.28432604269578	2.16696039683528e-12	DOWN	-7.3980837972467	1.12713203840151e-12
positive regulation of DNA replication	TRUE	unidirectional	ALL DOWN	41.3454380737582	DOWN	-10.1851736126438	4.4577561040993e-22	DOWN	-2.10718659099354	0.0437393287587215	DOWN	-9.47922087871638	2.31511961609592e-19
peptidyl-tyrosine phosphorylation	FALSE	not common	not common	41.3423011380871	DOWN	-9.36227708087849	4.61859415861005e-19	UP	0.702351996188124	0.529819520386892	DOWN	-10.6101850540352	1.85806618415568e-23
negative regulation of actin filament polymerization	TRUE	unidirectional	ALL UP	41.2884530525157	UP	8.10302913973607	8.46164062722262e-15	UP	10.4342810307894	5.39172632464638e-23	UP	4.53078066716179	1.12814410936345e-05
carnitine metabolic process	TRUE	unidirectional	ALL DOWN	41.238254709909	DOWN	-5.58257336563413	7.578557214942e-08	DOWN	-10.0505724483602	1.5273500863477e-21	DOWN	-7.84855623080985	4.99137514581371e-14
positive regulation of cysteine-type endopeptidase activity involved in apoptotic process	TRUE	bidirectional	KIRC UP	41.2004437018921	DOWN	-3.34810194049988	0.00136159757959995	UP	13.062242812089	9.68093766861135e-34	DOWN	-4.71969591514606	4.78178396126853e-06
chromosome organization	TRUE	bidirectional	KIRC UP	41.1776459056451	DOWN	-10.0385815158063	1.58088668730672e-21	UP	9.13696548424845	2.92226442238215e-18	DOWN	-3.29452957031458	0.00143791657073332
cellular iron ion homeostasis	TRUE	bidirectional	KIRC UP	41.1776459056451	DOWN	-10.0385815158063	1.58088668730672e-21	UP	9.13696548424845	2.92226442238215e-18	DOWN	-3.29452957031458	0.00143791657073332
response to gamma radiation	TRUE	bidirectional	KIRC UP	41.1776459056451	DOWN	-10.0385815158063	1.58088668730672e-21	UP	9.13696548424845	2.92226442238215e-18	DOWN	-3.29452957031458	0.00143791657073332
positive regulation of response to DNA damage stimulus	TRUE	bidirectional	KIRC UP	41.1776459056451	DOWN	-10.0385815158063	1.58088668730672e-21	UP	9.13696548424845	2.92226442238215e-18	DOWN	-3.29452957031458	0.00143791657073332
negative regulation of cell division	TRUE	bidirectional	KIRC UP	41.1776459056451	DOWN	-10.0385815158063	1.58088668730672e-21	UP	9.13696548424845	2.92226442238215e-18	DOWN	-3.29452957031458	0.00143791657073332
negative regulation of fibroblast proliferation	TRUE	bidirectional	KIRC UP	41.1776459056451	DOWN	-10.0385815158063	1.58088668730672e-21	UP	9.13696548424845	2.92226442238215e-18	DOWN	-3.29452957031458	0.00143791657073332
chromatin remodeling	TRUE	bidirectional	KIRC UP	41.1776459056451	DOWN	-10.0385815158063	1.58088668730672e-21	UP	9.13696548424845	2.92226442238215e-18	DOWN	-3.29452957031458	0.00143791657073332
positive regulation of fibroblast proliferation	TRUE	bidirectional	KIRC UP	41.166351263212	DOWN	-9.7680472783968	1.53400885548364e-20	UP	8.77109292588356	5.19387049919448e-17	DOWN	-4.5919586677787	8.55716249963875e-06
hair follicle development	TRUE	bidirectional	LUAD DOWN	41.1108012145729	UP	4.25890770235172	4.27594807121591e-05	UP	12.0864998202827	1.34168163023726e-29	DOWN	-5.87017155592899	1.35056910847526e-08
cardioblast differentiation	TRUE	bidirectional	LUAD DOWN	41.1108012145729	UP	4.25890770235172	4.27594807121591e-05	UP	12.0864998202827	1.34168163023726e-29	DOWN	-5.87017155592899	1.35056910847526e-08
negative regulation of alkaline phosphatase activity	TRUE	bidirectional	LUAD DOWN	41.1108012145729	UP	4.25890770235172	4.27594807121591e-05	UP	12.0864998202827	1.34168163023726e-29	DOWN	-5.87017155592899	1.35056910847526e-08
catagen	TRUE	bidirectional	LUAD DOWN	41.1108012145729	UP	4.25890770235172	4.27594807121591e-05	UP	12.0864998202827	1.34168163023726e-29	DOWN	-5.87017155592899	1.35056910847526e-08
positive regulation of heart contraction	TRUE	bidirectional	LUAD DOWN	41.1108012145729	UP	4.25890770235172	4.27594807121591e-05	UP	12.0864998202827	1.34168163023726e-29	DOWN	-5.87017155592899	1.35056910847526e-08
heart morphogenesis	TRUE	bidirectional	LUAD DOWN	41.1108012145729	UP	4.25890770235172	4.27594807121591e-05	UP	12.0864998202827	1.34168163023726e-29	DOWN	-5.87017155592899	1.35056910847526e-08
glial cell migration	TRUE	bidirectional	LUAD DOWN	41.1108012145729	UP	4.25890770235172	4.27594807121591e-05	UP	12.0864998202827	1.34168163023726e-29	DOWN	-5.87017155592899	1.35056910847526e-08
collagen fibril organization	TRUE	bidirectional	LUAD DOWN	41.1108012145729	UP	4.25890770235172	4.27594807121591e-05	UP	12.0864998202827	1.34168163023726e-29	DOWN	-5.87017155592899	1.35056910847526e-08
positive regulation of integrin biosynthetic process	TRUE	bidirectional	LUAD DOWN	41.1108012145729	UP	4.25890770235172	4.27594807121591e-05	UP	12.0864998202827	1.34168163023726e-29	DOWN	-5.87017155592899	1.35056910847526e-08
positive regulation of catagen	TRUE	bidirectional	LUAD DOWN	41.1108012145729	UP	4.25890770235172	4.27594807121591e-05	UP	12.0864998202827	1.34168163023726e-29	DOWN	-5.87017155592899	1.35056910847526e-08
positive regulation of cardioblast differentiation	TRUE	bidirectional	LUAD DOWN	41.1108012145729	UP	4.25890770235172	4.27594807121591e-05	UP	12.0864998202827	1.34168163023726e-29	DOWN	-5.87017155592899	1.35056910847526e-08
cardiac muscle cell proliferation	TRUE	bidirectional	LUAD DOWN	41.1108012145729	UP	4.25890770235172	4.27594807121591e-05	UP	12.0864998202827	1.34168163023726e-29	DOWN	-5.87017155592899	1.35056910847526e-08
eye development	TRUE	bidirectional	LUAD DOWN	41.1108012145729	UP	4.25890770235172	4.27594807121591e-05	UP	12.0864998202827	1.34168163023726e-29	DOWN	-5.87017155592899	1.35056910847526e-08
heart development	TRUE	bidirectional	LUAD DOWN	41.1108012145729	UP	4.25890770235172	4.27594807121591e-05	UP	12.0864998202827	1.34168163023726e-29	DOWN	-5.87017155592899	1.35056910847526e-08
positive regulation of stress-activated MAPK cascade	TRUE	bidirectional	LUAD DOWN	41.1108012145729	UP	4.25890770235172	4.27594807121591e-05	UP	12.0864998202827	1.34168163023726e-29	DOWN	-5.87017155592899	1.35056910847526e-08
detection of hypoxia	TRUE	bidirectional	LUAD DOWN	41.1108012145729	UP	4.25890770235172	4.27594807121591e-05	UP	12.0864998202827	1.34168163023726e-29	DOWN	-5.87017155592899	1.35056910847526e-08
regulation of gene expression	TRUE	bidirectional	KIRC UP	40.766306430634	DOWN	-10.461043434082	4.01731365402392e-23	UP	8.26768522541731	2.24180148665421e-15	DOWN	-3.84780081742423	0.000190178186604375
cellular response to indole-3-methanol	FALSE	not common	not common	40.729381454905	DOWN	-3.60368740889436	0.000565052562022548	DOWN	-14.0724589950262	3.49871189173231e-38	DOWN	-0.0999394420759378	0.943238436348825
negative regulation of smooth muscle cell-matrix adhesion	FALSE	not common	not common	40.6565562419138	DOWN	-0.375524192539411	0.768238161206762	UP	11.4360314991025	6.22958376927731e-27	DOWN	-8.18076285165764	4.60774898950801e-15
positive regulation of receptor-mediated endocytosis	FALSE	not common	not common	40.6565562419138	DOWN	-0.375524192539411	0.768238161206762	UP	11.4360314991025	6.22958376927731e-27	DOWN	-8.18076285165764	4.60774898950801e-15
negative regulation of cell adhesion mediated by integrin	FALSE	not common	not common	40.6565562419138	DOWN	-0.375524192539411	0.768238161206762	UP	11.4360314991025	6.22958376927731e-27	DOWN	-8.18076285165764	4.60774898950801e-15
negative regulation of cell migration	FALSE	not common	not common	40.6565562419138	DOWN	-0.375524192539411	0.768238161206762	UP	11.4360314991025	6.22958376927731e-27	DOWN	-8.18076285165764	4.60774898950801e-15
positive regulation of translation in response to endoplasmic reticulum stress	TRUE	unidirectional	ALL DOWN	40.6342810523212	DOWN	-4.64870911577872	7.80722785456045e-06	DOWN	-2.84656558166414	0.00611084785997967	DOWN	-13.2264335630546	4.86542298235247e-34
peptidyl-serine dephosphorylation	TRUE	unidirectional	ALL DOWN	40.6342810523212	DOWN	-4.64870911577872	7.80722785456045e-06	DOWN	-2.84656558166414	0.00611084785997967	DOWN	-13.2264335630546	4.86542298235247e-34
positive regulation of endoplasmic reticulum stress-induced intrinsic apoptotic signaling pathway	TRUE	unidirectional	ALL DOWN	40.6342810523212	DOWN	-4.64870911577872	7.80722785456045e-06	DOWN	-2.84656558166414	0.00611084785997967	DOWN	-13.2264335630546	4.86542298235247e-34
positive regulation of cap-dependent translational initiation	TRUE	unidirectional	ALL DOWN	40.6342810523212	DOWN	-4.64870911577872	7.80722785456045e-06	DOWN	-2.84656558166414	0.00611084785997967	DOWN	-13.2264335630546	4.86542298235247e-34
positive regulation of cap-independent translational initiation	TRUE	unidirectional	ALL DOWN	40.6342810523212	DOWN	-4.64870911577872	7.80722785456045e-06	DOWN	-2.84656558166414	0.00611084785997967	DOWN	-13.2264335630546	4.86542298235247e-34
negative regulation of transcription from RNA polymerase II promoter in response to endoplasmic reticulum stress	TRUE	unidirectional	ALL DOWN	40.6342810523212	DOWN	-4.64870911577872	7.80722785456045e-06	DOWN	-2.84656558166414	0.00611084785997967	DOWN	-13.2264335630546	4.86542298235247e-34
negative regulation of PERK-mediated unfolded protein response	TRUE	unidirectional	ALL DOWN	40.6342810523212	DOWN	-4.64870911577872	7.80722785456045e-06	DOWN	-2.84656558166414	0.00611084785997967	DOWN	-13.2264335630546	4.86542298235247e-34
negative regulation of endoplasmic reticulum stress-induced eIF2 alpha phosphorylation	TRUE	unidirectional	ALL DOWN	40.6342810523212	DOWN	-4.64870911577872	7.80722785456045e-06	DOWN	-2.84656558166414	0.00611084785997967	DOWN	-13.2264335630546	4.86542298235247e-34
positive regulation of reactive oxygen species metabolic process	TRUE	bidirectional	KIRC UP	40.6317134845329	DOWN	-7.81892306542194	6.64672773852006e-14	UP	7.9121441833187	2.90196105008181e-14	DOWN	-8.04710638137552	1.21056194972511e-14
negative regulation of steroid biosynthetic process	TRUE	unidirectional	ALL DOWN	40.5917426409693	DOWN	-2.49793886352271	0.0180971627930511	DOWN	-9.46739818059376	2.04153676080329e-19	DOWN	-9.9066181086585	6.92930495778551e-21
actin cytoskeleton organization	FALSE	not common	not common	40.239342864599	UP	0.901131220176025	0.426664386059563	UP	8.02477107959585	1.2914648511661e-14	DOWN	-11.4428421225588	1.04589544847405e-26
epinephrine biosynthetic process	TRUE	bidirectional	KIRC DOWN	40.233197067714	UP	5.5399363255425	9.53234369517028e-08	DOWN	-12.7065966026306	3.39520549999546e-32	UP	2.45619448942052	0.0180608147066421
norepinephrine biosynthetic process	TRUE	bidirectional	KIRC DOWN	40.233197067714	UP	5.5399363255425	9.53234369517028e-08	DOWN	-12.7065966026306	3.39520549999546e-32	UP	2.45619448942052	0.0180608147066421
dopamine biosynthetic process	TRUE	bidirectional	KIRC DOWN	40.233197067714	UP	5.5399363255425	9.53234369517028e-08	DOWN	-12.7065966026306	3.39520549999546e-32	UP	2.45619448942052	0.0180608147066421
regulation of membrane depolarization	FALSE	not common	not common	40.2045091191742	DOWN	-9.95087923198363	3.22610741928358e-21	DOWN	-0.848584963072569	0.439791047854668	DOWN	-9.68247135118322	4.4011463139925e-20
cell communication by electrical coupling	FALSE	not common	not common	40.1184714296692	UP	0.620261721205547	0.5938217044077	UP	11.194831298532	5.80034578302032e-26	DOWN	-8.28142881672359	2.21013414770767e-15
positive regulation of phosphorylation	TRUE	unidirectional	ALL DOWN	40.0450059063292	DOWN	-10.2044094472349	3.76758056346288e-22	DOWN	-4.30679452459463	3.12744454895418e-05	DOWN	-8.11065818003737	7.65141569713941e-15
transport	FALSE	not common	not common	40.0241158254055	DOWN	-6.22838075500627	1.97957482027893e-09	UP	1.77310476532525	0.0915519991458477	DOWN	-12.5113036683925	5.21968624716311e-31
negative regulation of natural killer cell chemotaxis	FALSE	not common	not common	39.9774876140989	DOWN	-4.61846914160478	8.9833694549582e-06	UP	1.89609931632375	0.0705894631233332	DOWN	-13.3417188883665	1.66086085245974e-34
G1/S transition of mitotic cell cycle	FALSE	not common	not common	39.9251276406302	UP	1.77702593072617	0.0987825093321095	UP	13.3878984386679	3.67587826377818e-35	DOWN	-4.28487139163815	3.27213520743307e-05
cellular response to hypoxia	TRUE	bidirectional	KIRC UP	39.8946860554977	DOWN	-5.63499950396032	5.6991189130531e-08	UP	11.9944414394436	3.2018508991372e-29	DOWN	-4.09892566522312	6.98401363389003e-05
negative regulation of protein ubiquitination	TRUE	unidirectional	ALL DOWN	39.7119392708548	DOWN	-8.94175651231258	1.35020261885786e-17	DOWN	-6.2710185862007	1.32320521315281e-09	DOWN	-8.06243928794197	1.08651198767493e-14
arginine catabolic process	TRUE	bidirectional	KIRC UP	39.7007997671342	DOWN	-2.24497933642085	0.0342555382238829	UP	10.0445905051444	1.59572837801226e-21	DOWN	-9.12485821990919	3.64343072139386e-18
nitric oxide biosynthetic process	TRUE	bidirectional	KIRC UP	39.7007997671342	DOWN	-2.24497933642085	0.0342555382238829	UP	10.0445905051444	1.59572837801226e-21	DOWN	-9.12485821990919	3.64343072139386e-18
negative regulation of antigen processing and presentation of peptide or polysaccharide antigen via MHC class II	FALSE	not common	not common	39.6845667474315	DOWN	-1.39220397552275	0.201936726349119	UP	13.8832756842924	2.38246345072889e-37	UP	2.95672974216366	0.00429726211885726
negative regulation of dendritic cell antigen processing and presentation	FALSE	not common	not common	39.6845667474315	DOWN	-1.39220397552275	0.201936726349119	UP	13.8832756842924	2.38246345072889e-37	UP	2.95672974216366	0.00429726211885726
negative regulation of plasma membrane long-chain fatty acid transport	FALSE	not common	not common	39.6845667474315	DOWN	-1.39220397552275	0.201936726349119	UP	13.8832756842924	2.38246345072889e-37	UP	2.95672974216366	0.00429726211885726
negative regulation of cGMP-mediated signaling	FALSE	not common	not common	39.6845667474315	DOWN	-1.39220397552275	0.201936726349119	UP	13.8832756842924	2.38246345072889e-37	UP	2.95672974216366	0.00429726211885726
negative regulation of fibroblast growth factor receptor signaling pathway	FALSE	not common	not common	39.6845667474315	DOWN	-1.39220397552275	0.201936726349119	UP	13.8832756842924	2.38246345072889e-37	UP	2.95672974216366	0.00429726211885726
response to magnesium ion	FALSE	not common	not common	39.6845667474315	DOWN	-1.39220397552275	0.201936726349119	UP	13.8832756842924	2.38246345072889e-37	UP	2.95672974216366	0.00429726211885726
engulfment of apoptotic cell	FALSE	not common	not common	39.6845667474315	DOWN	-1.39220397552275	0.201936726349119	UP	13.8832756842924	2.38246345072889e-37	UP	2.95672974216366	0.00429726211885726
negative regulation of endothelial cell migration	FALSE	not common	not common	39.6845667474315	DOWN	-1.39220397552275	0.201936726349119	UP	13.8832756842924	2.38246345072889e-37	UP	2.95672974216366	0.00429726211885726
peptide cross-linking	FALSE	not common	not common	39.6845667474315	DOWN	-1.39220397552275	0.201936726349119	UP	13.8832756842924	2.38246345072889e-37	UP	2.95672974216366	0.00429726211885726
negative regulation of endothelial cell proliferation	FALSE	not common	not common	39.6845667474315	DOWN	-1.39220397552275	0.201936726349119	UP	13.8832756842924	2.38246345072889e-37	UP	2.95672974216366	0.00429726211885726
regulation of protein complex assembly	FALSE	not common	not common	39.5790396318028	UP	6.72471497975749	1.01012136629868e-10	DOWN	-11.9938259311354	3.2018508991372e-29	UP	1.81163656842698	0.0815053025149337
histone H4-K5 acetylation	FALSE	not common	not common	39.5790396318028	UP	6.72471497975749	1.01012136629868e-10	DOWN	-11.9938259311354	3.2018508991372e-29	UP	1.81163656842698	0.0815053025149337
histone H4-K8 acetylation	FALSE	not common	not common	39.5790396318028	UP	6.72471497975749	1.01012136629868e-10	DOWN	-11.9938259311354	3.2018508991372e-29	UP	1.81163656842698	0.0815053025149337
histone H4-K16 acetylation	FALSE	not common	not common	39.5790396318028	UP	6.72471497975749	1.01012136629868e-10	DOWN	-11.9938259311354	3.2018508991372e-29	UP	1.81163656842698	0.0815053025149337
oxidation-reduction process	TRUE	bidirectional	KIRC UP	39.4171544859565	DOWN	-11.1072234085139	1.15922917829547e-25	UP	3.86917789881597	0.000181324697507708	DOWN	-6.97282272843279	1.82062004554825e-11
positive regulation of type I interferon-mediated signaling pathway	FALSE	not common	not common	39.3743440319501	UP	14.0722789856152	1.89915783361794e-38	UP	0.7014019489087	0.53011760945288	DOWN	-2.1121996784862	0.0419491037845022
positive regulation of peptidyl-threonine phosphorylation	TRUE	unidirectional	ALL DOWN	39.1447389887703	DOWN	-9.38070009432756	3.96867676636487e-19	DOWN	-3.19415612527727	0.00207386960776733	DOWN	-9.30414027541255	8.70630239379507e-19
negative regulation of cell-cell adhesion	FALSE	not common	not common	39.1023969941842	DOWN	-0.00821568766238128	0.999999958589256	UP	10.7447911172142	3.40229444639543e-24	DOWN	-8.58571530763353	2.32183425036746e-16
peptidyl-tyrosine autophosphorylation	TRUE	unidirectional	ALL DOWN	38.9655783969146	DOWN	-9.88158089192107	5.85605113033406e-21	DOWN	-3.04587933166879	0.00336306498915398	DOWN	-8.7739310680151	5.49643985344058e-17
activation of MAPKK activity	TRUE	unidirectional	ALL DOWN	38.9107496548331	DOWN	-5.48003620052233	1.31438993288581e-07	DOWN	-2.84052334903577	0.00622119932347436	DOWN	-12.394071231463	1.50193773361017e-30
SMAD protein complex assembly	TRUE	bidirectional	KIRC UP	38.8832101193124	DOWN	-5.86990978752872	1.54858964101251e-08	UP	5.45869154115392	1.27102749521058e-07	DOWN	-10.9844940398605	6.6481172673632e-25
positive regulation of erythrocyte differentiation	TRUE	bidirectional	KIRC UP	38.7723083378978	DOWN	-4.68822614611344	6.55812550166654e-06	UP	7.45385394126168	7.09876810975106e-13	DOWN	-10.2712088633488	3.62851485240147e-22
positive regulation of chemokine secretion	TRUE	bidirectional	KIRC UP	38.7104011683232	DOWN	-6.49675267149076	4.14051786798324e-10	UP	8.36700500475695	1.08790201740338e-15	DOWN	-8.19011314684289	4.32468431662581e-15
negative regulation of NF-kappaB import into nucleus	TRUE	bidirectional	KIRC UP	38.6805300803315	DOWN	-9.52708470052095	1.1775633362085e-19	UP	8.25215413393494	2.50805247134114e-15	DOWN	-4.63488978189633	7.06560302274332e-06
signal transduction by protein phosphorylation	TRUE	bidirectional	LUAD DOWN	38.3604142577669	UP	4.52681629148639	1.3615754592797e-05	UP	11.8331458377288	1.4830979486253e-28	DOWN	-4.88975523785381	2.15960507870724e-06
positive regulation of chemokine production	TRUE	bidirectional	KIRC UP	38.3510794485022	DOWN	-5.92894851530808	1.11307538022612e-08	UP	2.75948261675031	0.00788753069714998	DOWN	-12.0192774168947	5.07522205445475e-29
epidermal growth factor receptor signaling pathway	TRUE	bidirectional	KIRC UP	38.3338805286556	DOWN	-6.30975543430455	1.2161030933899e-09	UP	3.5343706264176	0.000632523254457653	DOWN	-11.5025634333208	6.02660303459133e-27
mRNA 5'-splice site recognition	TRUE	bidirectional	KIRC DOWN	38.1552315352692	UP	7.62930791969542	2.51963301813946e-13	DOWN	-7.4307909901648	8.13180149057996e-13	UP	7.90179716938318	3.41385039730852e-14
negative regulation of mRNA splicing, via spliceosome	TRUE	bidirectional	KIRC DOWN	38.1552315352692	UP	7.62930791969542	2.51963301813946e-13	DOWN	-7.4307909901648	8.13180149057996e-13	UP	7.90179716938318	3.41385039730852e-14
positive regulation of epithelial cell proliferation involved in lung morphogenesis	TRUE	bidirectional	KIRC DOWN	38.1552315352692	UP	7.62930791969542	2.51963301813946e-13	DOWN	-7.4307909901648	8.13180149057996e-13	UP	7.90179716938318	3.41385039730852e-14
alternative mRNA splicing, via spliceosome	TRUE	bidirectional	KIRC DOWN	38.1552315352692	UP	7.62930791969542	2.51963301813946e-13	DOWN	-7.4307909901648	8.13180149057996e-13	UP	7.90179716938318	3.41385039730852e-14
regulation of alternative mRNA splicing, via spliceosome	TRUE	bidirectional	KIRC DOWN	38.1552315352692	UP	7.62930791969542	2.51963301813946e-13	DOWN	-7.4307909901648	8.13180149057996e-13	UP	7.90179716938318	3.41385039730852e-14
negative regulation of MDA-5 signaling pathway	TRUE	bidirectional	KIRC DOWN	38.1552315352692	UP	7.62930791969542	2.51963301813946e-13	DOWN	-7.4307909901648	8.13180149057996e-13	UP	7.90179716938318	3.41385039730852e-14
negative regulation of RIG-I signaling pathway	TRUE	bidirectional	KIRC DOWN	38.1552315352692	UP	7.62930791969542	2.51963301813946e-13	DOWN	-7.4307909901648	8.13180149057996e-13	UP	7.90179716938318	3.41385039730852e-14
regulation of complement activation	TRUE	bidirectional	KIRC DOWN	38.1552315352692	UP	7.62930791969542	2.51963301813946e-13	DOWN	-7.4307909901648	8.13180149057996e-13	UP	7.90179716938318	3.41385039730852e-14
negative regulation of apoptotic process	TRUE	bidirectional	KIRC UP	37.6543766035507	DOWN	-7.5608107900957	4.0746823113049e-13	UP	4.3327050744571	2.80458925718361e-05	DOWN	-10.0642619137827	1.93936867680788e-21
PML body organization	FALSE	not common	not common	37.4438498643492	DOWN	-7.71584370264917	1.3817159610352e-13	UP	0.54038512426583	0.630287015337258	DOWN	-11.0380637441533	4.13231132709391e-25
positive regulation of myosin light chain kinase activity	TRUE	bidirectional	KIRC UP	37.4038368513103	DOWN	-2.30934597204835	0.0294647136430792	UP	6.49911070071592	3.38759235159577e-10	DOWN	-11.5480113820221	3.95339239728861e-27
monocyte aggregation	TRUE	bidirectional	KIRC UP	37.4038368513103	DOWN	-2.30934597204835	0.0294647136430792	UP	6.49911070071592	3.38759235159577e-10	DOWN	-11.5480113820221	3.95339239728861e-27
hyaluronan biosynthetic process	TRUE	bidirectional	KIRC UP	37.4038368513103	DOWN	-2.30934597204835	0.0294647136430792	UP	6.49911070071592	3.38759235159577e-10	DOWN	-11.5480113820221	3.95339239728861e-27
cardiac epithelial to mesenchymal transition	FALSE	not common	not common	37.3443121953541	UP	1.6500742416518	0.127654736752976	UP	10.0633214519691	1.36995207663449e-21	DOWN	-8.57141768022247	2.58788900910698e-16
regulation of cytokinesis	FALSE	not common	not common	37.3121217384777	DOWN	-9.82889933918881	9.11444802078701e-21	DOWN	-9.02772202414514	6.97623655849149e-18	UP	0.336170198354022	0.76652555846618
glucose transport	TRUE	bidirectional	BRCA DOWN	37.3112215748613	DOWN	-3.40528988039677	0.00112386282047738	UP	8.26238024940048	2.32953318909574e-15	UP	9.78741761073307	1.86550420752015e-20
cellular response to hydrogen peroxide	TRUE	bidirectional	KIRC UP	37.2840894281883	DOWN	-6.33783015093265	1.02757524097616e-09	UP	4.73107209658526	4.73699621471511e-06	DOWN	-10.6732519284837	1.06805551095422e-23
neuronal action potential	TRUE	bidirectional	KIRC UP	37.2593019780977	DOWN	-9.76290235461783	1.59597734255043e-20	UP	7.94334357422232	2.32849756998475e-14	DOWN	-3.91216692478879	0.000148113812432185
action potential	TRUE	bidirectional	KIRC UP	37.2593019780977	DOWN	-9.76290235461783	1.59597734255043e-20	UP	7.94334357422232	2.32849756998475e-14	DOWN	-3.91216692478879	0.000148113812432185
response to insulin	FALSE	not common	not common	37.2586498280719	DOWN	-0.383724701846834	0.763635141300954	DOWN	-10.9183841017107	7.11933846776875e-25	DOWN	-7.74778448257105	1.01396900780619e-13
BMP signaling pathway	FALSE	not common	not common	37.2326064425246	DOWN	-9.08672732097443	4.22884229756135e-18	DOWN	-2.00940794625231	0.0551829462579851	DOWN	-9.46158403578544	2.50822921711705e-19
positive regulation of vascular endothelial growth factor production	FALSE	not common	not common	37.1644880711389	DOWN	-1.37648203544287	0.20723113593848	UP	9.23071021741519	1.39183382633604e-18	DOWN	-9.47568855571437	2.37393937906092e-19
epithelial to mesenchymal transition	FALSE	not common	not common	37.133297030547	DOWN	-0.540088388176307	0.651560595491494	UP	8.65656907104137	1.239849650702e-16	DOWN	-10.1585713893495	9.10707696637814e-22
positive regulation of cell differentiation	TRUE	unidirectional	ALL DOWN	37.0688050476928	DOWN	-10.8605938652299	1.12090242515762e-24	DOWN	-2.22870488917087	0.0325123763936689	DOWN	-7.28783693978823	2.34195505861677e-12
negative regulation of cell-matrix adhesion	TRUE	bidirectional	BRCA DOWN	37.014179048963	DOWN	-3.7281339395823	0.000355181039828675	UP	11.1063625349304	1.30968570465007e-25	UP	6.20119337604114	2.08067406897246e-09
mitotic G1 DNA damage checkpoint	TRUE	bidirectional	LUAD DOWN	36.9560647130577	UP	2.90446284865454	0.00567672059080505	UP	11.9639992622064	4.24681860170045e-29	DOWN	-5.20812418335567	4.58959050202138e-07
detection of molecule of bacterial origin	FALSE	not common	not common	36.7702453294234	UP	5.89604318677698	1.3419216809765e-08	UP	12.0203603876581	2.5189772065758e-29	UP	0.727521371613526	0.50211496535323
positive regulation of protein binding	TRUE	bidirectional	KIRC UP	36.7690959415944	DOWN	-3.21995758023895	0.00209349303483259	UP	2.62574551959727	0.0115287170592527	DOWN	-12.9562449726528	7.05101191612877e-33
cellular response to catecholamine stimulus	FALSE	not common	not common	36.7250633189556	UP	3.17523049731338	0.00239819602028474	DOWN	-13.0796315805914	8.159426957613e-34	DOWN	-1.73307236550914	0.0962481444418973
positive regulation of cAMP biosynthetic process	FALSE	not common	not common	36.7250633189556	UP	3.17523049731338	0.00239819602028474	DOWN	-13.0796315805914	8.159426957613e-34	DOWN	-1.73307236550914	0.0962481444418973
positive regulation of cardiac muscle cell differentiation	TRUE	bidirectional	KIRC UP	36.7184199216314	DOWN	-7.67871115237557	1.80012719172559e-13	UP	9.09094061481036	4.22746573914756e-18	DOWN	-5.32571588294253	2.51302462271517e-07
negative regulation of DNA binding	TRUE	bidirectional	KIRC UP	36.6979573000626	DOWN	-8.98686482154575	9.43689849749663e-18	UP	7.92527050920501	2.65269010108971e-14	DOWN	-5.09729720180785	8.00805329422665e-07
positive regulation of insulin receptor signaling pathway	TRUE	unidirectional	ALL DOWN	36.5874889019205	DOWN	-10.9260045911926	6.15739521144701e-25	DOWN	-2.91290924302298	0.00507709167052479	DOWN	-6.73594294908175	8.26987742982685e-11
positive regulation of cyclin-dependent protein serine/threonine kinase activity	TRUE	bidirectional	LUAD DOWN	36.5089018415493	UP	2.87309681649783	0.00624722631357046	UP	11.416413121516	7.48136062537773e-27	DOWN	-5.99981024933508	6.62873029692244e-09
positive regulation of phosphatidylinositol 3-kinase activity	FALSE	not common	not common	36.3336984845406	UP	0.35033749129907	0.780969805972378	UP	8.37220972379912	1.04737254546312e-15	DOWN	-10.2163482458807	5.66977613057232e-22
cytoskeleton organization	TRUE	bidirectional	KIRC UP	36.2949993663076	DOWN	-6.53503541931603	3.26863887783043e-10	UP	5.74438193188875	2.71288362517703e-08	DOWN	-9.65003298154936	5.71745066857889e-20
response to UV-A	TRUE	bidirectional	KIRC UP	36.1490621652617	DOWN	-3.53755080142885	0.000712306941293662	UP	8.8213882741175	3.52899999898309e-17	DOWN	-8.86262285657281	2.82240284278446e-17
glycolytic process	TRUE	unidirectional	ALL DOWN	36.1487293953194	DOWN	-5.45350135921789	1.51263219883446e-07	DOWN	-9.33508720239361	6.00744945594483e-19	DOWN	-7.10326631159414	7.81352917307924e-12
I-kappaB phosphorylation	TRUE	bidirectional	KIRC UP	36.0719404391998	DOWN	-5.77243445099427	2.66755087443961e-08	UP	8.32436388283119	1.46825791822749e-15	DOWN	-7.96727424375283	2.16343842316064e-14
histone H2A-S1 phosphorylation	TRUE	unidirectional	ALL DOWN	36.0362717718197	DOWN	-3.83586789700785	0.00023739915174709	DOWN	-3.28231129766906	0.00154386230969642	DOWN	-12.3395431959425	2.50980790139277e-30
vascular endothelial growth factor signaling pathway	TRUE	bidirectional	KIRC UP	35.7261271222744	DOWN	-12.0805006509326	1.16317822018482e-29	UP	2.66875516777579	0.0101990206876487	DOWN	-4.45413444119193	1.58368338891107e-05
negative regulation of membrane protein ectodomain proteolysis	FALSE	not common	not common	35.6994624802797	DOWN	-2.96444277230865	0.00472942533442821	UP	12.9570523707562	2.75663618514474e-33	DOWN	-1.49543283293287	0.153232074159746
regulation of membrane potential	TRUE	bidirectional	KIRC UP	35.6760030378218	DOWN	-9.3309010660406	5.98624377549302e-19	UP	8.20476698508197	3.51913398502646e-15	DOWN	-3.40034914041602	0.00100093699926649
amine metabolic process	FALSE	not common	not common	35.5165204028105	DOWN	-1.64785634830039	0.128039651666583	UP	12.0807294977127	1.40796747411984e-29	DOWN	-4.94132413750109	1.68866115088837e-06
heterophilic cell-cell adhesion via plasma membrane cell adhesion molecules	FALSE	not common	not common	35.5165204028105	DOWN	-1.64785634830039	0.128039651666583	UP	12.0807294977127	1.40796747411984e-29	DOWN	-4.94132413750109	1.68866115088837e-06
regulation of protein kinase activity	TRUE	bidirectional	BRCA UP	35.0592266424723	UP	4.90278597122533	2.39418974125325e-06	DOWN	-2.56935898242011	0.0134548016953763	DOWN	-11.8365982252087	2.70855357332984e-28
cyclooxygenase pathway	FALSE	not common	not common	34.7439699214108	DOWN	-11.3930530237774	8.50243612949126e-27	DOWN	-1.0063397929346	0.353321672883531	DOWN	-6.01771385983774	6.00228228340618e-09
cellular response to UV	TRUE	bidirectional	KIRC DOWN	34.7337112590938	UP	8.74887893783214	6.17402659499574e-17	DOWN	-7.0771391417781	8.50950399142409e-12	UP	5.69568540219926	3.51411454037278e-08
positive regulation of interleukin-12 production	FALSE	not common	not common	34.4736695157588	UP	1.14773574368359	0.297337669587746	UP	12.2914376772893	1.90790372243846e-30	DOWN	-4.13951958105335	5.92275764941237e-05
angiotensin maturation	FALSE	not common	not common	34.3148421420896	DOWN	-0.128457710741178	0.930453955226571	UP	3.9396807259839	0.00013962024964692	DOWN	-12.5468210857669	3.72833253252386e-31
regulation of MAPK cascade	FALSE	not common	not common	34.3148421420896	DOWN	-0.128457710741178	0.930453955226571	UP	3.9396807259839	0.00013962024964692	DOWN	-12.5468210857669	3.72833253252386e-31
positive regulation of natural killer cell proliferation	FALSE	not common	not common	34.2389624836549	UP	1.43084427730267	0.191074051805307	UP	10.0449873011596	1.59572837801226e-21	DOWN	-7.6584622761933	1.8918070471966e-13
positive regulation of NK T cell proliferation	FALSE	not common	not common	34.2389624836549	UP	1.43084427730267	0.191074051805307	UP	10.0449873011596	1.59572837801226e-21	DOWN	-7.6584622761933	1.8918070471966e-13
positive regulation of activated T cell proliferation	FALSE	not common	not common	34.1656803145257	UP	1.37784072912164	0.207023522433129	UP	10.0825926701587	1.16084482756778e-21	DOWN	-7.60028917749994	2.84135688332834e-13
single organismal cell-cell adhesion	FALSE	not common	not common	34.0624620358894	UP	1.91569049423477	0.0734753513894324	DOWN	-11.612396042002	1.17898918326607e-27	UP	5.05177220959172	9.99738769837304e-07
carbohydrate phosphorylation	TRUE	unidirectional	ALL DOWN	33.8453836477588	DOWN	-7.29456984649543	2.47187082436186e-12	DOWN	-4.98470122349098	1.41964819066045e-06	DOWN	-8.81314266777113	4.0682713329566e-17
regulation of Cdc42 protein signal transduction	TRUE	bidirectional	BRCA UP	33.8398878611051	UP	2.33019251259923	0.027982609895974	DOWN	-9.36868141177676	4.56972403970075e-19	DOWN	-8.05681371025436	1.13066496371672e-14
negative regulation of cell cycle arrest	TRUE	bidirectional	LUAD DOWN	33.6700378872046	UP	2.95564520403953	0.00485573291051744	UP	11.3058675106521	2.09482600185789e-26	DOWN	-4.89606665825484	2.10164522910758e-06
response to glucocorticoid	TRUE	bidirectional	KIRC UP	33.6525225079634	DOWN	-5.22717765672141	4.95171879473997e-07	UP	3.11303399043104	0.00272122923170728	DOWN	-11.139054987156	1.65179647469388e-25
positive regulation of peptidyl-serine phosphorylation of STAT protein	TRUE	unidirectional	ALL UP	33.5612978930422	UP	5.0203952165615	1.36888136666156e-06	UP	11.336199503936	1.58264256332364e-26	UP	2.58494684293745	0.0126751590609248
positive regulation of G2/M transition of mitotic cell cycle	TRUE	bidirectional	LUAD DOWN	33.4285959572408	UP	2.80094009221657	0.00776906849883396	UP	11.2350165751577	4.04132401873829e-26	DOWN	-5.01575507805828	1.18716573532714e-06
protein ubiquitination involved in ubiquitin-dependent protein catabolic process	FALSE	not common	not common	33.3816857539304	DOWN	-9.66410198693966	3.6988929716279e-20	UP	8.03974662621131	1.17201650708898e-14	UP	0.0812286203860186	0.957874409768228
cytoplasmic sequestering of protein	FALSE	not common	not common	33.3222451401592	DOWN	-11.2596480772648	2.81056557847433e-26	DOWN	-0.676322120512184	0.543607492583918	DOWN	-5.71865839983576	3.11656073655786e-08
regulation of sodium ion transport	FALSE	not common	not common	33.3222451401592	DOWN	-11.2596480772648	2.81056557847433e-26	DOWN	-0.676322120512184	0.543607492583918	DOWN	-5.71865839983576	3.11656073655786e-08
glucocorticoid catabolic process	FALSE	not common	not common	33.3222451401592	DOWN	-11.2596480772648	2.81056557847433e-26	DOWN	-0.676322120512184	0.543607492583918	DOWN	-5.71865839983576	3.11656073655786e-08
glucocorticoid receptor signaling pathway	FALSE	not common	not common	33.3222451401592	DOWN	-11.2596480772648	2.81056557847433e-26	DOWN	-0.676322120512184	0.543607492583918	DOWN	-5.71865839983576	3.11656073655786e-08
regulation of neurogenesis	FALSE	not common	not common	33.3222451401592	DOWN	-11.2596480772648	2.81056557847433e-26	DOWN	-0.676322120512184	0.543607492583918	DOWN	-5.71865839983576	3.11656073655786e-08
contact inhibition	FALSE	not common	not common	33.3222451401592	DOWN	-11.2596480772648	2.81056557847433e-26	DOWN	-0.676322120512184	0.543607492583918	DOWN	-5.71865839983576	3.11656073655786e-08
regulation of stem cell proliferation	FALSE	not common	not common	33.3222451401592	DOWN	-11.2596480772648	2.81056557847433e-26	DOWN	-0.676322120512184	0.543607492583918	DOWN	-5.71865839983576	3.11656073655786e-08
negative regulation of nucleic acid-templated transcription	FALSE	not common	not common	33.3222451401592	DOWN	-11.2596480772648	2.81056557847433e-26	DOWN	-0.676322120512184	0.543607492583918	DOWN	-5.71865839983576	3.11656073655786e-08
stem cell division	FALSE	not common	not common	33.3222451401592	DOWN	-11.2596480772648	2.81056557847433e-26	DOWN	-0.676322120512184	0.543607492583918	DOWN	-5.71865839983576	3.11656073655786e-08
regulation of SMAD protein import into nucleus	FALSE	not common	not common	33.3222451401592	DOWN	-11.2596480772648	2.81056557847433e-26	DOWN	-0.676322120512184	0.543607492583918	DOWN	-5.71865839983576	3.11656073655786e-08
cell aging	FALSE	not common	not common	33.3123429910067	DOWN	-6.0798513116817	4.75302376312154e-09	UP	0.0280820353988617	0.999999987672558	DOWN	-11.1913691244451	1.02491266097847e-25
defense response to virus	TRUE	bidirectional	KIRC UP	33.3069009233143	DOWN	-4.89321911797719	2.50623881707431e-06	UP	7.08879866329168	7.8833485270829e-12	DOWN	-8.87837202519281	2.49669746363654e-17
negative regulation of macrophage chemotaxis	TRUE	unidirectional	ALL UP	33.3065943389036	UP	9.8441355303437	8.04532663566613e-21	UP	5.91349650419556	1.05635216008643e-08	UP	4.67781641907589	5.80835670918478e-06
cellular response to gamma radiation	FALSE	not common	not common	33.2992396949875	DOWN	-11.254485970397	2.91407168421761e-26	DOWN	-0.676098635854272	0.543607492583918	DOWN	-5.71544255792039	3.169382333098e-08
regulation of insulin secretion	FALSE	not common	not common	32.9795547455954	DOWN	-1.4474414449935	0.186470159310561	UP	7.57823556558763	3.01328059010248e-13	DOWN	-9.7872916678584	1.86550420752015e-20
response to copper ion	FALSE	not common	not common	32.9792448874112	DOWN	-0.206397700133158	0.883260481200199	UP	5.91148517108702	1.06740306253607e-08	DOWN	-11.1821590854456	1.11259668422321e-25
negative regulation of potassium ion transport	FALSE	not common	not common	32.9197586549515	DOWN	-0.166406332770982	0.905099392530855	UP	8.36323933743727	1.11593006933242e-15	DOWN	-9.26484430493817	1.19098995109931e-18
regulation of protein ubiquitination involved in ubiquitin-dependent protein catabolic process	FALSE	not common	not common	32.9197586549515	DOWN	-0.166406332770982	0.905099392530855	UP	8.36323933743727	1.11593006933242e-15	DOWN	-9.26484430493817	1.19098995109931e-18
peptidyl-tyrosine dephosphorylation	FALSE	not common	not common	32.8932463044089	DOWN	-8.85408511433654	2.68610038601287e-17	DOWN	-0.916127688931434	0.399856256373467	DOWN	-8.67376710675003	1.19049512858995e-16
response to estradiol	TRUE	unidirectional	ALL DOWN	32.5561758720493	DOWN	-6.00142367829767	7.41759775723923e-09	DOWN	-3.3367505379904	0.00128098297664878	DOWN	-10.2961544827813	2.92426975410627e-22
positive regulation of cAMP metabolic process	TRUE	unidirectional	ALL UP	32.3694537630113	UP	6.47994533472719	4.38908008708158e-10	UP	9.59215893203603	7.29912705198882e-20	UP	3.93860934282557	0.00013332202320186
positive regulation of cAMP-mediated signaling	TRUE	unidirectional	ALL UP	32.3694537630113	UP	6.47994533472719	4.38908008708158e-10	UP	9.59215893203603	7.29912705198882e-20	UP	3.93860934282557	0.00013332202320186
positive regulation of fructose 1,6-bisphosphate 1-phosphatase activity	FALSE	not common	not common	32.3266611594379	UP	2.25884742729148	0.0331144060737842	UP	12.5329950380187	1.76418864452685e-31	UP	0.280734246233615	0.806820110656357
positive regulation of fructose 1,6-bisphosphate metabolic process	FALSE	not common	not common	32.3266611594379	UP	2.25884742729148	0.0331144060737842	UP	12.5329950380187	1.76418864452685e-31	UP	0.280734246233615	0.806820110656357
positive regulation of tumor necrosis factor (ligand) superfamily member 11 production	FALSE	not common	not common	32.3266611594379	UP	2.25884742729148	0.0331144060737842	UP	12.5329950380187	1.76418864452685e-31	UP	0.280734246233615	0.806820110656357
positive regulation of tyrosine phosphorylation of Stat1 protein	FALSE	not common	not common	32.3266611594379	UP	2.25884742729148	0.0331144060737842	UP	12.5329950380187	1.76418864452685e-31	UP	0.280734246233615	0.806820110656357
dopamine receptor signaling pathway	TRUE	bidirectional	KIRC DOWN	32.277582838541	UP	7.47998614011679	7.13371380208848e-13	DOWN	-9.48115636693033	1.8238968729691e-19	UP	2.12765290553752	0.0405602991347416
cellular response to prostaglandin E stimulus	TRUE	bidirectional	KIRC DOWN	32.277582838541	UP	7.47998614011679	7.13371380208848e-13	DOWN	-9.48115636693033	1.8238968729691e-19	UP	2.12765290553752	0.0405602991347416
cAMP biosynthetic process	TRUE	bidirectional	KIRC DOWN	32.277582838541	UP	7.47998614011679	7.13371380208848e-13	DOWN	-9.48115636693033	1.8238968729691e-19	UP	2.12765290553752	0.0405602991347416
cellular response to ethanol	TRUE	bidirectional	KIRC DOWN	32.277582838541	UP	7.47998614011679	7.13371380208848e-13	DOWN	-9.48115636693033	1.8238968729691e-19	UP	2.12765290553752	0.0405602991347416
negative regulation of transcription, DNA-templated	TRUE	bidirectional	KIRC UP	32.1486818665444	DOWN	-5.43557910609846	1.66122619430055e-07	UP	7.74712735681867	9.30709146701372e-14	DOWN	-7.5296197987566	4.59277763995802e-13
regulation of cytokine production involved in inflammatory response	TRUE	bidirectional	KIRC UP	32.1019035844399	DOWN	-7.10326749725603	8.93068354318477e-12	UP	4.63805643344167	7.26617708322064e-06	DOWN	-8.67031979443783	1.21872476160957e-16
response to stress	TRUE	bidirectional	KIRC UP	32.1019035844399	DOWN	-7.10326749725603	8.93068354318477e-12	UP	4.63805643344167	7.26617708322064e-06	DOWN	-8.67031979443783	1.21872476160957e-16
myoblast differentiation	TRUE	bidirectional	KIRC UP	32.1002058343779	DOWN	-7.1028734682849	8.93921377358966e-12	UP	4.63770474719566	7.2707224877316e-06	DOWN	-8.6698056757532	1.22156653685517e-16
negative regulation of DNA-templated transcription, initiation	TRUE	unidirectional	ALL DOWN	31.9695901619945	DOWN	-7.8081067295871	7.14937106883972e-14	DOWN	-7.79564363474995	6.58955992729566e-14	DOWN	-4.87823201712461	2.27659365854632e-06
negative regulation of RNA polymerase II transcriptional preinitiation complex assembly	TRUE	unidirectional	ALL DOWN	31.9695901619945	DOWN	-7.8081067295871	7.14937106883972e-14	DOWN	-7.79564363474995	6.58955992729566e-14	DOWN	-4.87823201712461	2.27659365854632e-06
hormone-mediated signaling pathway	TRUE	unidirectional	ALL DOWN	31.9695901619945	DOWN	-7.8081067295871	7.14937106883972e-14	DOWN	-7.79564363474995	6.58955992729566e-14	DOWN	-4.87823201712461	2.27659365854632e-06
regulation of actin cytoskeleton organization	FALSE	not common	not common	31.9286891826067	UP	0.166677985415281	0.905099392530855	UP	8.24665354373998	2.60590847748021e-15	DOWN	-9.08404923521486	4.99638045962306e-18
negative regulation of cysteine-type endopeptidase activity involved in execution phase of apoptosis	FALSE	not common	not common	31.9208689500159	UP	0.305204617746128	0.813420571638583	DOWN	-3.00531226333762	0.00382200568677054	DOWN	-12.2943038667604	3.85944234378696e-30
MAPK cascade	TRUE	bidirectional	KIRC UP	31.9099412800578	DOWN	-5.16553273488907	6.76383250294016e-07	UP	4.26538021987138	3.71223157763703e-05	DOWN	-10.2333829119491	4.90039074494594e-22
negative regulation of osteoblast differentiation	TRUE	unidirectional	ALL UP	31.8534921870222	UP	4.97422660053024	1.71312271295142e-06	UP	10.9021243200888	8.21055028041596e-25	UP	2.67238319942098	0.00996201063840742
negative regulation of myeloid cell differentiation	TRUE	unidirectional	ALL UP	31.8534921870222	UP	4.97422660053024	1.71312271295142e-06	UP	10.9021243200888	8.21055028041596e-25	UP	2.67238319942098	0.00996201063840742
positive regulation of T cell migration	TRUE	bidirectional	KIRC UP	31.8405594070359	DOWN	-4.42497649927843	2.11337922933253e-05	UP	8.63748189057399	1.43620771631647e-16	DOWN	-7.17913671149271	4.75604424207672e-12
peroxisome proliferator activated receptor signaling pathway	TRUE	unidirectional	ALL DOWN	31.8376433967389	DOWN	-7.44674590630027	8.98571904309804e-13	DOWN	-3.17822740429762	0.00218737593730793	DOWN	-9.0331697867821	7.39401545620416e-18
regulation of T cell chemotaxis	TRUE	unidirectional	ALL UP	31.8096636771972	UP	6.42448853507447	6.10131328618486e-10	UP	9.39371237943075	3.72900286670251e-19	UP	4.10505139680569	6.81271633189838e-05
regulation of endothelial tube morphogenesis	TRUE	unidirectional	ALL UP	31.8096636771972	UP	6.42448853507447	6.10131328618486e-10	UP	9.39371237943075	3.72900286670251e-19	UP	4.10505139680569	6.81271633189838e-05
canonical Wnt signaling pathway	TRUE	bidirectional	KIRC UP	31.7752889264724	DOWN	-11.3207196134088	1.64585099690989e-26	UP	2.91287474291626	0.00507709167052479	DOWN	-3.83371252746086	0.000200773113240583
hippo signaling	FALSE	not common	not common	31.7247170794802	UP	1.71443620290802	0.112429841197455	UP	6.86106194708413	3.45841787179372e-11	DOWN	-9.95216418866057	4.84756919535416e-21
negative regulation of membrane tubulation	TRUE	bidirectional	LUAD DOWN	31.5733140065701	UP	5.05338779987526	1.16839341382272e-06	UP	9.86140162699514	7.67487959675416e-21	DOWN	-4.821289550732	2.97869054374549e-06
malate metabolic process	FALSE	not common	not common	31.474230246686	DOWN	-11.1363114353392	8.86756827019987e-26	DOWN	-4.92970793474609	1.84744190280367e-06	UP	1.33081906374637	0.204830442473336
G-protein coupled receptor signaling pathway, coupled to cyclic nucleotide second messenger	TRUE	unidirectional	ALL DOWN	31.3673148371497	DOWN	-6.82796912996825	5.24871348816698e-11	DOWN	-8.03062023283087	1.23885856582476e-14	DOWN	-5.57870470104184	6.60101063243061e-08
phospholipase C-activating dopamine receptor signaling pathway	TRUE	unidirectional	ALL DOWN	31.3673148371497	DOWN	-6.82796912996825	5.24871348816698e-11	DOWN	-8.03062023283087	1.23885856582476e-14	DOWN	-5.57870470104184	6.60101063243061e-08
positive regulation of cytosolic calcium ion concentration involved in phospholipase C-activating G-protein coupled signaling pathway	TRUE	unidirectional	ALL DOWN	31.3673148371497	DOWN	-6.82796912996825	5.24871348816698e-11	DOWN	-8.03062023283087	1.23885856582476e-14	DOWN	-5.57870470104184	6.60101063243061e-08
activation of adenylate cyclase activity	TRUE	unidirectional	ALL DOWN	31.3673148371497	DOWN	-6.82796912996825	5.24871348816698e-11	DOWN	-8.03062023283087	1.23885856582476e-14	DOWN	-5.57870470104184	6.60101063243061e-08
adenylate cyclase-activating dopamine receptor signaling pathway	TRUE	unidirectional	ALL DOWN	31.3673148371497	DOWN	-6.82796912996825	5.24871348816698e-11	DOWN	-8.03062023283087	1.23885856582476e-14	DOWN	-5.57870470104184	6.60101063243061e-08
adenylate cyclase-activating G-protein coupled receptor signaling pathway	TRUE	unidirectional	ALL DOWN	31.3673148371497	DOWN	-6.82796912996825	5.24871348816698e-11	DOWN	-8.03062023283087	1.23885856582476e-14	DOWN	-5.57870470104184	6.60101063243061e-08
response to interleukin-1	FALSE	not common	not common	31.2695242501423	DOWN	-3.22802001638568	0.00204011744507718	UP	1.84904277090835	0.0782906957989488	DOWN	-11.813143507346	3.36597248575414e-28
negative regulation of cell aging	TRUE	bidirectional	BRCA UP	31.2353148309014	UP	7.33599330841965	1.87467644964633e-12	DOWN	-8.44513724749062	6.05352091529564e-16	DOWN	-4.17397782680982	5.12567294208987e-05
positive regulation of Notch signaling pathway	TRUE	bidirectional	BRCA UP	31.2353148309014	UP	7.33599330841965	1.87467644964633e-12	DOWN	-8.44513724749062	6.05352091529564e-16	DOWN	-4.17397782680982	5.12567294208987e-05
hematopoietic stem cell proliferation	TRUE	bidirectional	BRCA UP	31.2353148309014	UP	7.33599330841965	1.87467644964633e-12	DOWN	-8.44513724749062	6.05352091529564e-16	DOWN	-4.17397782680982	5.12567294208987e-05
positive regulation of cGMP metabolic process	TRUE	bidirectional	BRCA UP	31.2353148309014	UP	7.33599330841965	1.87467644964633e-12	DOWN	-8.44513724749062	6.05352091529564e-16	DOWN	-4.17397782680982	5.12567294208987e-05
positive regulation of response to cytokine stimulus	TRUE	bidirectional	BRCA UP	31.2353148309014	UP	7.33599330841965	1.87467644964633e-12	DOWN	-8.44513724749062	6.05352091529564e-16	DOWN	-4.17397782680982	5.12567294208987e-05
negative regulation of mesenchymal cell proliferation	TRUE	bidirectional	BRCA UP	31.2353148309014	UP	7.33599330841965	1.87467644964633e-12	DOWN	-8.44513724749062	6.05352091529564e-16	DOWN	-4.17397782680982	5.12567294208987e-05
Wnt signaling pathway, calcium modulating pathway	TRUE	bidirectional	BRCA UP	31.2353148309014	UP	7.33599330841965	1.87467644964633e-12	DOWN	-8.44513724749062	6.05352091529564e-16	DOWN	-4.17397782680982	5.12567294208987e-05
cartilage condensation	TRUE	bidirectional	BRCA UP	31.2353148309014	UP	7.33599330841965	1.87467644964633e-12	DOWN	-8.44513724749062	6.05352091529564e-16	DOWN	-4.17397782680982	5.12567294208987e-05
cell proliferation in forebrain	TRUE	bidirectional	BRCA UP	31.2353148309014	UP	7.33599330841965	1.87467644964633e-12	DOWN	-8.44513724749062	6.05352091529564e-16	DOWN	-4.17397782680982	5.12567294208987e-05
Wnt signaling pathway involved in wound healing, spreading of epidermal cells	TRUE	bidirectional	BRCA UP	31.2353148309014	UP	7.33599330841965	1.87467644964633e-12	DOWN	-8.44513724749062	6.05352091529564e-16	DOWN	-4.17397782680982	5.12567294208987e-05
stem cell development	TRUE	bidirectional	BRCA UP	31.2353148309014	UP	7.33599330841965	1.87467644964633e-12	DOWN	-8.44513724749062	6.05352091529564e-16	DOWN	-4.17397782680982	5.12567294208987e-05
negative regulation of neurogenesis	TRUE	bidirectional	BRCA UP	31.2353148309014	UP	7.33599330841965	1.87467644964633e-12	DOWN	-8.44513724749062	6.05352091529564e-16	DOWN	-4.17397782680982	5.12567294208987e-05
positive regulation of epithelial cell proliferation involved in wound healing	TRUE	bidirectional	BRCA UP	31.2353148309014	UP	7.33599330841965	1.87467644964633e-12	DOWN	-8.44513724749062	6.05352091529564e-16	DOWN	-4.17397782680982	5.12567294208987e-05
negative regulation of heart induction by canonical Wnt signaling pathway	TRUE	bidirectional	BRCA UP	31.2353148309014	UP	7.33599330841965	1.87467644964633e-12	DOWN	-8.44513724749062	6.05352091529564e-16	DOWN	-4.17397782680982	5.12567294208987e-05
positive regulation of mesodermal cell fate specification	TRUE	bidirectional	BRCA UP	31.2353148309014	UP	7.33599330841965	1.87467644964633e-12	DOWN	-8.44513724749062	6.05352091529564e-16	DOWN	-4.17397782680982	5.12567294208987e-05
canonical Wnt signaling pathway involved in cardiac muscle cell fate commitment	TRUE	bidirectional	BRCA UP	31.2353148309014	UP	7.33599330841965	1.87467644964633e-12	DOWN	-8.44513724749062	6.05352091529564e-16	DOWN	-4.17397782680982	5.12567294208987e-05
positive regulation of T cell mediated cytotoxicity	FALSE	not common	not common	31.1713440901281	DOWN	-0.824352665009927	0.469021356846849	UP	10.4050583400009	6.90651922706317e-23	DOWN	-6.20123326416831	2.08067406897246e-09
positive regulation of insulin-like growth factor receptor signaling pathway	TRUE	bidirectional	BRCA UP	31.1546116209081	UP	7.32786214953736	1.97595748759481e-12	DOWN	-8.43034273552632	6.76777556059196e-16	DOWN	-4.16867827592695	5.2379929085598e-05
negative regulation of lipoprotein lipase activity	TRUE	bidirectional	BRCA DOWN	31.1335086555699	DOWN	-10.5735702005619	1.45464382174381e-23	UP	5.24496103770178	3.86993173114719e-07	UP	2.57415501071783	0.0130626454132109
clathrin coat assembly	FALSE	not common	not common	31.1027572884797	DOWN	-0.219144052425136	0.874172938913135	DOWN	-10.2821835232186	2.03467646873194e-22	DOWN	-6.46514105751174	4.43761962559938e-10
negative regulation of fibrinolysis	FALSE	not common	not common	30.9732696175872	DOWN	-0.290022449095283	0.824746409247925	UP	10.2520650285214	2.6425090037011e-22	DOWN	-6.44951632608105	4.87970396594962e-10
regulation of protein phosphatase type 2A activity	FALSE	not common	not common	30.9627976209505	UP	12.4809247697324	2.19428352618141e-31	UP	0.422538179738259	0.70968345614447	DOWN	-0.432788214828021	0.69959199382025
regulation of phosphoprotein phosphatase activity	FALSE	not common	not common	30.9627976209505	UP	12.4809247697324	2.19428352618141e-31	UP	0.422538179738259	0.70968345614447	DOWN	-0.432788214828021	0.69959199382025
cell migration	FALSE	not common	not common	30.9209691705251	DOWN	-1.52706433034668	0.161500022210826	UP	7.48535329235161	5.73346143727417e-13	DOWN	-9.25429159103794	1.29551201201402e-18
positive regulation of apoptotic process	TRUE	bidirectional	KIRC UP	30.906202609608	DOWN	-5.15584731871081	7.09038858995937e-07	UP	7.18819913889225	4.07381306380549e-12	DOWN	-7.86955929099496	4.29661302882936e-14
positive regulation of synapse assembly	TRUE	bidirectional	BRCA UP	30.6582209908717	UP	6.70790815908231	1.11626632751713e-10	DOWN	-8.55572981114327	2.67177132805604e-16	DOWN	-4.62554051120055	7.36566686423663e-06
chloride transmembrane transport	FALSE	not common	not common	30.6100173405263	DOWN	-4.18934149349666	5.73776108067452e-05	DOWN	-1.32990966803402	0.213780043677179	DOWN	-11.3728624571703	2.00111961975826e-26
positive regulation of cell adhesion mediated by integrin	FALSE	not common	not common	30.5416472320874	DOWN	-0.737016207595557	0.519872263639905	UP	8.6182738300673	1.65926078224681e-16	DOWN	-8.22640450275662	3.33074509967718e-15
internal protein amino acid acetylation	TRUE	unidirectional	ALL DOWN	30.5358553303234	DOWN	-3.35282207294394	0.00134283200409983	DOWN	-10.1530471439363	6.28940807208188e-22	DOWN	-5.26409968892179	3.4475709986506e-07
protein import into nucleus, translocation	FALSE	not common	not common	30.385438755513	DOWN	-0.257206951897144	0.846750904987498	UP	7.89287365918456	3.30510657225673e-14	DOWN	-8.94601912661354	1.47102461006468e-17
retrograde protein transport, ER to cytosol	FALSE	not common	not common	30.2277754083783	DOWN	-0.171216140083333	0.90343391791434	UP	11.9988623427869	3.08969340613299e-29	DOWN	-2.39456176985202	0.0212037565067676
ER-associated ubiquitin-dependent protein catabolic process	FALSE	not common	not common	30.2277754083783	DOWN	-0.171216140083333	0.90343391791434	UP	11.9988623427869	3.08969340613299e-29	DOWN	-2.39456176985202	0.0212037565067676
positive regulation of protein homooligomerization	TRUE	unidirectional	ALL DOWN	30.2209137552844	DOWN	-7.28618565820575	2.61383067353021e-12	DOWN	-8.62406983820076	1.58882083513804e-16	DOWN	-3.29207491899087	0.00144788351214158
kidney development	FALSE	not common	not common	30.2145694537438	UP	0.314111312104586	0.808268070486372	DOWN	-1.04238673825771	0.334680866382262	UP	12.3508775388992	2.2555066736235e-30
positive regulation of transcription initiation from RNA polymerase II promoter	FALSE	not common	not common	30.2145694537438	UP	0.314111312104586	0.808268070486372	DOWN	-1.04238673825771	0.334680866382262	UP	12.3508775388992	2.2555066736235e-30
mammary gland development	FALSE	not common	not common	30.1553386322486	DOWN	-10.3058086239697	1.60116553504184e-22	UP	0.220412909025739	0.861023213915644	DOWN	-6.04762587581298	5.07236098691497e-09
oxygen homeostasis	TRUE	unidirectional	ALL DOWN	30.1308759082682	DOWN	-7.16466707602967	5.94274175997445e-12	DOWN	-8.57336018073145	2.34284364738108e-16	DOWN	-3.57502492638153	0.000531366111357152
response to endoplasmic reticulum stress	FALSE	not common	not common	30.1102466579756	DOWN	-8.16503379821918	5.33691589412369e-15	DOWN	-0.674619207609955	0.544271677759474	DOWN	-8.56710503557233	2.67083567715828e-16
protein autophosphorylation	TRUE	unidirectional	ALL DOWN	30.0890333404184	DOWN	-5.94810634990395	9.976366899771e-09	DOWN	-3.60995920105291	0.000477194253602222	DOWN	-9.51616587559003	1.71119257250952e-19
negative regulation of ATPase activity	TRUE	bidirectional	KIRC UP	30.020293755127	DOWN	-4.87831410729487	2.6862480158573e-06	UP	2.70102517909216	0.00930787351843813	DOWN	-10.5282230535805	3.81688967689993e-23
response to drug	FALSE	not common	not common	29.8135795855158	DOWN	-1.62378355076065	0.134295373574786	UP	9.499349272133	1.57917083761237e-19	DOWN	-6.75730764909843	7.24319417837493e-11
ureteric bud development	TRUE	unidirectional	ALL DOWN	29.7816209035307	DOWN	-6.47874198525641	4.38908008708158e-10	DOWN	-2.52075793286542	0.0150189079444189	DOWN	-9.4605536498133	2.50822921711705e-19
mesenchymal to epithelial transition involved in metanephros morphogenesis	TRUE	unidirectional	ALL DOWN	29.7816209035307	DOWN	-6.47874198525641	4.38908008708158e-10	DOWN	-2.52075793286542	0.0150189079444189	DOWN	-9.4605536498133	2.50822921711705e-19
post-embryonic development	TRUE	unidirectional	ALL DOWN	29.7816209035307	DOWN	-6.47874198525641	4.38908008708158e-10	DOWN	-2.52075793286542	0.0150189079444189	DOWN	-9.4605536498133	2.50822921711705e-19
regulation of protein import into nucleus	TRUE	unidirectional	ALL DOWN	29.7816209035307	DOWN	-6.47874198525641	4.38908008708158e-10	DOWN	-2.52075793286542	0.0150189079444189	DOWN	-9.4605536498133	2.50822921711705e-19
lung alveolus development	TRUE	unidirectional	ALL DOWN	29.7816209035307	DOWN	-6.47874198525641	4.38908008708158e-10	DOWN	-2.52075793286542	0.0150189079444189	DOWN	-9.4605536498133	2.50822921711705e-19
intermediate mesodermal cell differentiation	TRUE	unidirectional	ALL DOWN	29.7816209035307	DOWN	-6.47874198525641	4.38908008708158e-10	DOWN	-2.52075793286542	0.0150189079444189	DOWN	-9.4605536498133	2.50822921711705e-19
lung morphogenesis	TRUE	unidirectional	ALL DOWN	29.7816209035307	DOWN	-6.47874198525641	4.38908008708158e-10	DOWN	-2.52075793286542	0.0150189079444189	DOWN	-9.4605536498133	2.50822921711705e-19
bronchus development	TRUE	unidirectional	ALL DOWN	29.7816209035307	DOWN	-6.47874198525641	4.38908008708158e-10	DOWN	-2.52075793286542	0.0150189079444189	DOWN	-9.4605536498133	2.50822921711705e-19
trachea development	TRUE	unidirectional	ALL DOWN	29.7816209035307	DOWN	-6.47874198525641	4.38908008708158e-10	DOWN	-2.52075793286542	0.0150189079444189	DOWN	-9.4605536498133	2.50822921711705e-19
epithelial tube branching involved in lung morphogenesis	TRUE	unidirectional	ALL DOWN	29.7816209035307	DOWN	-6.47874198525641	4.38908008708158e-10	DOWN	-2.52075793286542	0.0150189079444189	DOWN	-9.4605536498133	2.50822921711705e-19
epithelial cell proliferation involved in lung morphogenesis	TRUE	unidirectional	ALL DOWN	29.7816209035307	DOWN	-6.47874198525641	4.38908008708158e-10	DOWN	-2.52075793286542	0.0150189079444189	DOWN	-9.4605536498133	2.50822921711705e-19
bud dilation involved in lung branching	TRUE	unidirectional	ALL DOWN	29.7816209035307	DOWN	-6.47874198525641	4.38908008708158e-10	DOWN	-2.52075793286542	0.0150189079444189	DOWN	-9.4605536498133	2.50822921711705e-19
pulmonary artery endothelial tube morphogenesis	TRUE	unidirectional	ALL DOWN	29.7816209035307	DOWN	-6.47874198525641	4.38908008708158e-10	DOWN	-2.52075793286542	0.0150189079444189	DOWN	-9.4605536498133	2.50822921711705e-19
BMP signaling pathway involved in nephric duct formation	TRUE	unidirectional	ALL DOWN	29.7816209035307	DOWN	-6.47874198525641	4.38908008708158e-10	DOWN	-2.52075793286542	0.0150189079444189	DOWN	-9.4605536498133	2.50822921711705e-19
negative regulation of mesenchymal cell proliferation involved in ureter development	TRUE	unidirectional	ALL DOWN	29.7816209035307	DOWN	-6.47874198525641	4.38908008708158e-10	DOWN	-2.52075793286542	0.0150189079444189	DOWN	-9.4605536498133	2.50822921711705e-19
positive regulation of kidney development	TRUE	unidirectional	ALL DOWN	29.7816209035307	DOWN	-6.47874198525641	4.38908008708158e-10	DOWN	-2.52075793286542	0.0150189079444189	DOWN	-9.4605536498133	2.50822921711705e-19
negative regulation of glomerulus development	TRUE	unidirectional	ALL DOWN	29.7816209035307	DOWN	-6.47874198525641	4.38908008708158e-10	DOWN	-2.52075793286542	0.0150189079444189	DOWN	-9.4605536498133	2.50822921711705e-19
negative regulation of metanephric S-shaped body morphogenesis	TRUE	unidirectional	ALL DOWN	29.7816209035307	DOWN	-6.47874198525641	4.38908008708158e-10	DOWN	-2.52075793286542	0.0150189079444189	DOWN	-9.4605536498133	2.50822921711705e-19
negative regulation of metanephric comma-shaped body morphogenesis	TRUE	unidirectional	ALL DOWN	29.7816209035307	DOWN	-6.47874198525641	4.38908008708158e-10	DOWN	-2.52075793286542	0.0150189079444189	DOWN	-9.4605536498133	2.50822921711705e-19
branching involved in ureteric bud morphogenesis	TRUE	unidirectional	ALL DOWN	29.7816209035307	DOWN	-6.47874198525641	4.38908008708158e-10	DOWN	-2.52075793286542	0.0150189079444189	DOWN	-9.4605536498133	2.50822921711705e-19
regulation of cell fate commitment	TRUE	unidirectional	ALL DOWN	29.7816209035307	DOWN	-6.47874198525641	4.38908008708158e-10	DOWN	-2.52075793286542	0.0150189079444189	DOWN	-9.4605536498133	2.50822921711705e-19
telencephalon development	TRUE	unidirectional	ALL DOWN	29.7816209035307	DOWN	-6.47874198525641	4.38908008708158e-10	DOWN	-2.52075793286542	0.0150189079444189	DOWN	-9.4605536498133	2.50822921711705e-19
positive regulation of epidermal cell differentiation	TRUE	unidirectional	ALL DOWN	29.7816209035307	DOWN	-6.47874198525641	4.38908008708158e-10	DOWN	-2.52075793286542	0.0150189079444189	DOWN	-9.4605536498133	2.50822921711705e-19
negative regulation of striated muscle tissue development	TRUE	unidirectional	ALL DOWN	29.7816209035307	DOWN	-6.47874198525641	4.38908008708158e-10	DOWN	-2.52075793286542	0.0150189079444189	DOWN	-9.4605536498133	2.50822921711705e-19
negative regulation of branch elongation involved in ureteric bud branching by BMP signaling pathway	TRUE	unidirectional	ALL DOWN	29.7816209035307	DOWN	-6.47874198525641	4.38908008708158e-10	DOWN	-2.52075793286542	0.0150189079444189	DOWN	-9.4605536498133	2.50822921711705e-19
specification of ureteric bud anterior/posterior symmetry by BMP signaling pathway	TRUE	unidirectional	ALL DOWN	29.7816209035307	DOWN	-6.47874198525641	4.38908008708158e-10	DOWN	-2.52075793286542	0.0150189079444189	DOWN	-9.4605536498133	2.50822921711705e-19
negative regulation of glomerular mesangial cell proliferation	TRUE	unidirectional	ALL DOWN	29.7816209035307	DOWN	-6.47874198525641	4.38908008708158e-10	DOWN	-2.52075793286542	0.0150189079444189	DOWN	-9.4605536498133	2.50822921711705e-19
negative regulation of branching involved in ureteric bud morphogenesis	TRUE	unidirectional	ALL DOWN	29.7816209035307	DOWN	-6.47874198525641	4.38908008708158e-10	DOWN	-2.52075793286542	0.0150189079444189	DOWN	-9.4605536498133	2.50822921711705e-19
positive regulation of DNA-dependent DNA replication	TRUE	unidirectional	ALL DOWN	29.7816209035307	DOWN	-6.47874198525641	4.38908008708158e-10	DOWN	-2.52075793286542	0.0150189079444189	DOWN	-9.4605536498133	2.50822921711705e-19
blood vessel endothelial cell proliferation involved in sprouting angiogenesis	TRUE	unidirectional	ALL DOWN	29.7816209035307	DOWN	-6.47874198525641	4.38908008708158e-10	DOWN	-2.52075793286542	0.0150189079444189	DOWN	-9.4605536498133	2.50822921711705e-19
positive regulation of ossification	TRUE	unidirectional	ALL DOWN	29.7816209035307	DOWN	-6.47874198525641	4.38908008708158e-10	DOWN	-2.52075793286542	0.0150189079444189	DOWN	-9.4605536498133	2.50822921711705e-19
branching morphogenesis of an epithelial tube	TRUE	unidirectional	ALL DOWN	29.7816209035307	DOWN	-6.47874198525641	4.38908008708158e-10	DOWN	-2.52075793286542	0.0150189079444189	DOWN	-9.4605536498133	2.50822921711705e-19
negative regulation of mitotic nuclear division	TRUE	unidirectional	ALL DOWN	29.7816209035307	DOWN	-6.47874198525641	4.38908008708158e-10	DOWN	-2.52075793286542	0.0150189079444189	DOWN	-9.4605536498133	2.50822921711705e-19
positive regulation of cartilage development	TRUE	unidirectional	ALL DOWN	29.7816209035307	DOWN	-6.47874198525641	4.38908008708158e-10	DOWN	-2.52075793286542	0.0150189079444189	DOWN	-9.4605536498133	2.50822921711705e-19
Mullerian duct regression	FALSE	not common	not common	29.633847126725	UP	7.3667548835674	1.56448148145751e-12	UP	8.86978709269111	2.41330354101834e-17	UP	1.94212140406933	0.0615418472761035
negative regulation of cyclin-dependent protein serine/threonine kinase activity involved in G1/S transition of mitotic cell cycle	FALSE	not common	not common	29.4016981574793	DOWN	-6.02863656226335	6.34357805895797e-09	UP	0.922576182916174	0.398335107147073	DOWN	-10.0931201218933	1.56934691421853e-21
positive regulation of protein ubiquitination involved in ubiquitin-dependent protein catabolic process	FALSE	not common	not common	29.4016981574793	DOWN	-6.02863656226335	6.34357805895797e-09	UP	0.922576182916174	0.398335107147073	DOWN	-10.0931201218933	1.56934691421853e-21
inositol phosphate dephosphorylation	FALSE	not common	not common	29.4016981574793	DOWN	-6.02863656226335	6.34357805895797e-09	UP	0.922576182916174	0.398335107147073	DOWN	-10.0931201218933	1.56934691421853e-21
negative regulation of G1/S transition of mitotic cell cycle	FALSE	not common	not common	29.4016981574793	DOWN	-6.02863656226335	6.34357805895797e-09	UP	0.922576182916174	0.398335107147073	DOWN	-10.0931201218933	1.56934691421853e-21
phosphatidylinositol dephosphorylation	FALSE	not common	not common	29.4016981574793	DOWN	-6.02863656226335	6.34357805895797e-09	UP	0.922576182916174	0.398335107147073	DOWN	-10.0931201218933	1.56934691421853e-21
activation of APC-Cdc20 complex activity	FALSE	not common	not common	29.386456865005	DOWN	-6.02721316328199	6.38784240272947e-09	UP	0.92243606705315	0.398335107147073	DOWN	-10.0895712582092	1.61413696736823e-21
positive regulation of substrate adhesion-dependent cell spreading	FALSE	not common	not common	29.3760607347739	UP	4.59238297984433	1.01077180425442e-05	UP	1.14693840980272	0.285721603895779	DOWN	-10.8975400587568	1.45660880279772e-24
reactive oxygen species metabolic process	FALSE	not common	not common	29.3234014310906	UP	10.9361294955834	5.62017813476651e-25	UP	0.553283760198404	0.624108841142293	UP	4.48987089935499	1.35390453096807e-05
cell adhesion	FALSE	not common	not common	29.3029807420424	UP	1.15202032377392	0.296311539164105	UP	11.0796476010157	1.67431357451316e-25	DOWN	-4.01009106775196	0.000100330704331662
activation of MAPK activity	FALSE	not common	not common	29.1662271836321	DOWN	-1.62735571747328	0.133424881356898	UP	3.99442887081997	0.00011214945706919	DOWN	-11.027048515501	4.55762484613361e-25
positive regulation of interleukin-23 production	FALSE	not common	not common	29.0773698840481	UP	2.11707726301734	0.0464536020825293	UP	11.7889927196939	2.19716470405165e-28	DOWN	-0.261755438130774	0.819875751604175
Arp2/3 complex-mediated actin nucleation	TRUE	bidirectional	BRCA UP	28.981454035384	UP	3.56311499939647	0.000650169588537982	DOWN	-4.48318942372643	1.46422561735875e-05	DOWN	-10.1363142321965	1.09625352272959e-21
negative regulation of intracellular transport	TRUE	unidirectional	ALL UP	28.9679531206769	UP	11.0774966465882	1.52869247479664e-25	UP	2.68830057893799	0.00965802872960804	UP	2.77987335667748	0.00729186147153498
regulation of protein homodimerization activity	FALSE	not common	not common	28.9629991943046	UP	3.485657480301	0.000850039225372104	UP	11.3224940100204	1.79608168661389e-26	DOWN	-0.412035815174878	0.713240048549783
positive regulation of stress-activated protein kinase signaling cascade	TRUE	bidirectional	LUAD UP	28.942702673014	DOWN	-3.49427776380233	0.000824355216410543	DOWN	-10.9052529784152	8.01375039741889e-25	UP	2.4731962683453	0.0172721752987114
negative regulation of toll-like receptor 3 signaling pathway	FALSE	not common	not common	28.7631174355122	DOWN	-0.865217776772197	0.444783554112506	UP	10.5139148805063	2.67478104715173e-23	DOWN	-4.97380389589051	1.45025887448715e-06
protein K11-linked deubiquitination	FALSE	not common	not common	28.7631174355122	DOWN	-0.865217776772197	0.444783554112506	UP	10.5139148805063	2.67478104715173e-23	DOWN	-4.97380389589051	1.45025887448715e-06
protein K63-linked deubiquitination	FALSE	not common	not common	28.7631174355122	DOWN	-0.865217776772197	0.444783554112506	UP	10.5139148805063	2.67478104715173e-23	DOWN	-4.97380389589051	1.45025887448715e-06
protein K48-linked deubiquitination	FALSE	not common	not common	28.7631174355122	DOWN	-0.865217776772197	0.444783554112506	UP	10.5139148805063	2.67478104715173e-23	DOWN	-4.97380389589051	1.45025887448715e-06
protein K48-linked ubiquitination	FALSE	not common	not common	28.7631174355122	DOWN	-0.865217776772197	0.444783554112506	UP	10.5139148805063	2.67478104715173e-23	DOWN	-4.97380389589051	1.45025887448715e-06
transcription from RNA polymerase III promoter	TRUE	unidirectional	ALL UP	28.685101355915	UP	4.74556751079024	5.02381521900284e-06	UP	4.41191296737966	2.01461005155851e-05	UP	9.49472477566534	2.0402057245977e-19
positive regulation of nitric-oxide synthase biosynthetic process	FALSE	not common	not common	28.5867144372844	DOWN	-11.6296482378419	9.16061085475544e-28	DOWN	-0.286482133384927	0.811400227279459	DOWN	-2.19032084124017	0.0348438445701071
mRNA transcription from RNA polymerase II promoter	FALSE	not common	not common	28.5129830194795	UP	0.865786629657557	0.444783554112506	UP	10.2874518797692	1.94626418718363e-22	UP	5.25850495721617	3.54540978051387e-07
bicellular tight junction assembly	FALSE	not common	not common	28.4811604123033	DOWN	-6.08779419639243	4.54158528694222e-09	DOWN	-1.34701821583185	0.20774750287633	DOWN	-9.70994222902186	3.50022754992595e-20
negative regulation of microtubule depolymerization	FALSE	not common	not common	28.4811604123033	DOWN	-6.08779419639243	4.54158528694222e-09	DOWN	-1.34701821583185	0.20774750287633	DOWN	-9.70994222902186	3.50022754992595e-20
negative regulation of cyclin-dependent protein serine/threonine kinase activity	FALSE	not common	not common	28.4811604123033	DOWN	-6.08779419639243	4.54158528694222e-09	DOWN	-1.34701821583185	0.20774750287633	DOWN	-9.70994222902186	3.50022754992595e-20
DNA recombination	TRUE	unidirectional	ALL UP	28.4207108581407	UP	3.0531346707477	0.00356911317063031	UP	10.2593188701001	2.48405908341964e-22	UP	4.21982337781314	4.2812136240317e-05
cellular response to glucocorticoid stimulus	FALSE	not common	not common	28.3167223750095	UP	1.29330776152054	0.23810867545456	DOWN	-11.290952193999	2.40399431696681e-26	DOWN	-2.73120459974549	0.00842498196359838
type B pancreatic cell development	TRUE	unidirectional	ALL DOWN	28.3012259504711	DOWN	-6.2110778894561	2.19367937451741e-09	DOWN	-2.15753713814574	0.0387366781707641	DOWN	-9.35317694696431	5.88137079257897e-19
positive regulation of killing of cells of other organism	FALSE	not common	not common	28.236271603004	DOWN	-3.48146113051315	0.00086237585418375	UP	11.107714426529	1.2963709820026e-25	DOWN	-0.701334580953705	0.519161488572017
regulation of transcription from RNA polymerase II promoter	TRUE	bidirectional	KIRC UP	28.2248741328109	DOWN	-6.81672919206242	5.63750555925397e-11	UP	2.67103657684022	0.0101387786466454	DOWN	-8.69106883455259	1.04244546089075e-16
positive regulation of deoxyribonuclease activity	TRUE	bidirectional	KIRC DOWN	27.8490351475683	UP	8.25565619671672	2.72941634109112e-15	DOWN	-2.7880325982292	0.00729719738755026	UP	7.11767822466948	7.10786259810544e-12
translesion synthesis	TRUE	bidirectional	KIRC DOWN	27.8490351475683	UP	8.25565619671672	2.72941634109112e-15	DOWN	-2.7880325982292	0.00729719738755026	UP	7.11767822466948	7.10786259810544e-12
response to transforming growth factor beta	FALSE	not common	not common	27.8479347454302	DOWN	-8.28412011973082	2.20756629241135e-15	DOWN	-1.51388308298899	0.153723265027168	DOWN	-7.54344779780262	4.18226819651641e-13
activation of cysteine-type endopeptidase activity involved in apoptotic process	FALSE	not common	not common	27.8453676439634	UP	1.71781173433875	0.111869898397493	UP	9.11262286495878	3.55348076671986e-18	DOWN	-6.49959486053076	3.59141141756799e-10
autophagic cell death	FALSE	not common	not common	27.6425174886868	UP	0.0879612257325808	0.957025649021356	UP	10.8924381301487	8.93389897199339e-25	UP	3.76071476011717	0.000266389981113798
negative regulation of kinase activity	FALSE	not common	not common	27.6425174886868	UP	0.0879612257325808	0.957025649021356	UP	10.8924381301487	8.93389897199339e-25	UP	3.76071476011717	0.000266389981113798
regulation of alpha-amino-3-hydroxy-5-methyl-4-isoxazole propionate selective glutamate receptor activity	TRUE	bidirectional	LUAD UP	27.6051187150463	DOWN	-9.25386253352989	1.10481619299231e-18	DOWN	-5.47733983093826	1.15237719768221e-07	UP	3.20389414347133	0.00194983048172287
cell cycle arrest	TRUE	bidirectional	KIRC UP	27.5195838933945	DOWN	-6.44970451137839	5.24190194096739e-10	UP	8.2191940959224	3.17307798007008e-15	DOWN	-3.85941717231699	0.000181738335048308
negative regulation of cell growth	TRUE	bidirectional	KIRC UP	27.5017098140353	DOWN	-4.69812051570657	6.26563754714367e-06	UP	6.46307435127511	4.21464420617247e-10	DOWN	-7.72436156781485	1.19278979759901e-13
negative regulation of interleukin-12 production	TRUE	unidirectional	ALL UP	27.494167812861	UP	3.81889958060426	0.000253420529955152	UP	8.05273184829971	1.06817455260575e-14	UP	6.6784535790968	1.18399033215074e-10
positive regulation of extracellular matrix assembly	TRUE	bidirectional	KIRC UP	27.4463987630068	DOWN	-6.4219571910171	6.18857936996923e-10	UP	2.59808831302996	0.0124689237596805	DOWN	-8.79606550162205	4.63640561041845e-17
mismatch repair	TRUE	bidirectional	KIRC DOWN	27.3421683279428	UP	7.97119405228255	2.1924421186295e-14	DOWN	-2.58960626910476	0.0127367959638166	UP	7.3423575382307	1.62870838316256e-12
mitotic cell cycle arrest	FALSE	not common	not common	27.2661842816295	UP	0.109264782417169	0.944269603666883	UP	11.0779383512882	1.69710858245844e-25	UP	3.03430089382889	0.00338072576476185
regulation of pathway-restricted SMAD protein phosphorylation	FALSE	not common	not common	27.1021886127149	DOWN	-5.51966381824897	1.06170881977509e-07	DOWN	-1.91476426357637	0.0677039152390142	DOWN	-9.56981892351943	1.0994920946288e-19
positive regulation of JUN kinase activity	FALSE	not common	not common	27.0773098227667	DOWN	-1.43514003906848	0.189898059705123	UP	5.61840381817504	5.39777583994521e-08	DOWN	-9.6067219812764	8.16497187739523e-20
cell chemotaxis	FALSE	not common	not common	26.927213453175	DOWN	-5.59267444170531	7.1788868909756e-08	UP	1.20074783834657	0.261643272852245	DOWN	-9.63829410361122	6.29534935321272e-20
positive regulation of potassium ion export across plasma membrane	TRUE	bidirectional	KIRC UP	26.9109757182632	DOWN	-6.34496472207223	9.85110836613305e-10	UP	8.74345629446431	6.36691209973179e-17	DOWN	-2.42522004553138	0.019570878063918
regulation of blood pressure	TRUE	bidirectional	KIRC UP	26.9109757182632	DOWN	-6.34496472207223	9.85110836613305e-10	UP	8.74345629446431	6.36691209973179e-17	DOWN	-2.42522004553138	0.019570878063918
positive regulation of delayed rectifier potassium channel activity	TRUE	bidirectional	KIRC UP	26.9109757182632	DOWN	-6.34496472207223	9.85110836613305e-10	UP	8.74345629446431	6.36691209973179e-17	DOWN	-2.42522004553138	0.019570878063918
histone H3 acetylation	FALSE	not common	not common	26.8465397634039	DOWN	-7.90993258604037	3.43383200792937e-14	DOWN	-0.970002693946505	0.373031208670796	DOWN	-7.73447738475176	1.11156772220412e-13
meiotic nuclear division	TRUE	bidirectional	KIRC UP	26.7553683008618	DOWN	-4.08476866478806	8.8666085207683e-05	UP	3.20175491382404	0.00202255549109054	DOWN	-9.86525309948176	9.79430908479303e-21
response to UV-B	FALSE	not common	not common	26.7001665746816	DOWN	-1.65137683017939	0.127411818310459	UP	8.0010744618618	1.53489261917472e-14	DOWN	-7.41282464047184	1.01987173588778e-12
chemotaxis	FALSE	not common	not common	26.6913615731977	UP	4.37867388686535	2.59433177433219e-05	UP	10.2991813016268	1.75839776453971e-22	UP	0.81830073193534	0.446165224334228
positive regulation of calcidiol 1-monooxygenase activity	FALSE	not common	not common	26.6165928069362	DOWN	-0.688646279856635	0.550537351404392	UP	5.97779429312209	7.29954485507193e-09	DOWN	-9.34995700510368	6.01623151733384e-19
positive regulation of membrane protein ectodomain proteolysis	FALSE	not common	not common	26.6165928069362	DOWN	-0.688646279856635	0.550537351404392	UP	5.97779429312209	7.29954485507193e-09	DOWN	-9.34995700510368	6.01623151733384e-19
positive regulation of extrinsic apoptotic signaling pathway via death domain receptors	TRUE	unidirectional	ALL UP	26.5774878585805	UP	3.15239877648261	0.00258363073546576	UP	8.56586164726328	2.47456280523496e-16	UP	6.08304616238843	4.13793016179144e-09
response to wounding	TRUE	bidirectional	LUAD DOWN	26.5581376060162	UP	2.37403614026339	0.0249384269071342	UP	10.5384748859263	2.16932775631853e-23	DOWN	-2.89733123840351	0.0051129091888794
regulation of oxidoreductase activity	FALSE	not common	not common	26.5138068670208	DOWN	-4.95113293001146	1.89079623013753e-06	UP	0.545185431312199	0.627158502685136	DOWN	-10.0307378440178	2.58327838441698e-21
cell death	FALSE	not common	not common	26.5094505882704	UP	5.86899261640478	1.55464777851485e-08	UP	9.26147163201953	1.08598466740437e-18	UP	1.39539602192513	0.183270884929392
positive regulation of potassium ion transport	FALSE	not common	not common	26.4731020812507	DOWN	-4.30985112590864	3.5025287681078e-05	DOWN	-1.62407918558424	0.124000545255097	DOWN	-10.1796219633614	7.74627185751661e-22
neuropeptide signaling pathway	TRUE	bidirectional	KIRC UP	26.4451326084782	DOWN	-2.44837004646918	0.0206032090888528	UP	7.01261425199811	1.29422188108195e-11	DOWN	-8.03247904024631	1.34562430650484e-14
extrinsic apoptotic signaling pathway via death domain receptors	FALSE	not common	not common	26.4216964860835	DOWN	-0.490891616142364	0.687239201003798	UP	9.59869746081309	6.9356204275439e-20	DOWN	-5.54343821208592	7.94530006814297e-08
fructose 6-phosphate metabolic process	TRUE	bidirectional	BRCA UP	26.3254931811067	UP	3.96226847649664	0.000143599969286959	DOWN	-6.30785177353838	1.06791720862839e-09	DOWN	-7.91775073844602	3.08187412889492e-14
positive regulation of monocyte chemotaxis	FALSE	not common	not common	26.2599977706296	DOWN	-6.33688141455332	1.03207345213546e-09	UP	1.31204730347422	0.220075849998642	DOWN	-8.88278905277099	2.41946552629839e-17
cell projection assembly	FALSE	not common	not common	25.9913628969105	DOWN	-0.811861130735843	0.476843744777433	UP	7.42252564994204	8.59921592446018e-13	DOWN	-7.94766795215065	2.48772388182049e-14
positive regulation of metanephric mesenchymal cell migration	FALSE	not common	not common	25.9668771521556	UP	0.624536053812102	0.591103007079297	UP	4.39609067922326	2.132223905604e-05	DOWN	-10.1659603619568	8.56301833339563e-22
negative regulation of phosphatidylinositol biosynthetic process	FALSE	not common	not common	25.9668771521556	UP	0.624536053812102	0.591103007079297	UP	4.39609067922326	2.132223905604e-05	DOWN	-10.1659603619568	8.56301833339563e-22
positive regulation of metanephric mesenchymal cell migration by platelet-derived growth factor receptor-beta signaling pathway	FALSE	not common	not common	25.9668771521556	UP	0.624536053812102	0.591103007079297	UP	4.39609067922326	2.132223905604e-05	DOWN	-10.1659603619568	8.56301833339563e-22
positive regulation of glomerular mesangial cell proliferation	FALSE	not common	not common	25.9668771521556	UP	0.624536053812102	0.591103007079297	UP	4.39609067922326	2.132223905604e-05	DOWN	-10.1659603619568	8.56301833339563e-22
negative regulation of platelet activation	FALSE	not common	not common	25.9668771521556	UP	0.624536053812102	0.591103007079297	UP	4.39609067922326	2.132223905604e-05	DOWN	-10.1659603619568	8.56301833339563e-22
positive regulation of DNA biosynthetic process	FALSE	not common	not common	25.9668771521556	UP	0.624536053812102	0.591103007079297	UP	4.39609067922326	2.132223905604e-05	DOWN	-10.1659603619568	8.56301833339563e-22
platelet-derived growth factor receptor signaling pathway	FALSE	not common	not common	25.9668771521556	UP	0.624536053812102	0.591103007079297	UP	4.39609067922326	2.132223905604e-05	DOWN	-10.1659603619568	8.56301833339563e-22
phospholipid metabolic process	TRUE	unidirectional	ALL DOWN	25.951189335618	DOWN	-5.12878404262028	8.04062419141541e-07	DOWN	-6.30687722205316	1.06791720862839e-09	DOWN	-7.02408457927364	1.30311656345355e-11
multicellular organismal lipid catabolic process	TRUE	unidirectional	ALL DOWN	25.951189335618	DOWN	-5.12878404262028	8.04062419141541e-07	DOWN	-6.30687722205316	1.06791720862839e-09	DOWN	-7.02408457927364	1.30311656345355e-11
phosphatidylcholine metabolic process	TRUE	unidirectional	ALL DOWN	25.951189335618	DOWN	-5.12878404262028	8.04062419141541e-07	DOWN	-6.30687722205316	1.06791720862839e-09	DOWN	-7.02408457927364	1.30311656345355e-11
phosphatidic acid metabolic process	TRUE	unidirectional	ALL DOWN	25.951189335618	DOWN	-5.12878404262028	8.04062419141541e-07	DOWN	-6.30687722205316	1.06791720862839e-09	DOWN	-7.02408457927364	1.30311656345355e-11
positive regulation of phospholipase activity	TRUE	unidirectional	ALL DOWN	25.951189335618	DOWN	-5.12878404262028	8.04062419141541e-07	DOWN	-6.30687722205316	1.06791720862839e-09	DOWN	-7.02408457927364	1.30311656345355e-11
lysophospholipid transport	TRUE	unidirectional	ALL DOWN	25.951189335618	DOWN	-5.12878404262028	8.04062419141541e-07	DOWN	-6.30687722205316	1.06791720862839e-09	DOWN	-7.02408457927364	1.30311656345355e-11
axon guidance	TRUE	unidirectional	ALL DOWN	25.951189335618	DOWN	-5.12878404262028	8.04062419141541e-07	DOWN	-6.30687722205316	1.06791720862839e-09	DOWN	-7.02408457927364	1.30311656345355e-11
sequestering of triglyceride	FALSE	not common	not common	25.906712162276	DOWN	-0.925475223311237	0.412697461351135	UP	5.16840751643835	5.70485802677108e-07	DOWN	-9.6601095419505	5.2651552379561e-20
regulation of I-kappaB kinase/NF-kappaB signaling	FALSE	not common	not common	25.906712162276	DOWN	-0.925475223311237	0.412697461351135	UP	5.16840751643835	5.70485802677108e-07	DOWN	-9.6601095419505	5.2651552379561e-20
positive regulation of heterotypic cell-cell adhesion	FALSE	not common	not common	25.906712162276	DOWN	-0.925475223311237	0.412697461351135	UP	5.16840751643835	5.70485802677108e-07	DOWN	-9.6601095419505	5.2651552379561e-20
cellular response to DNA damage stimulus	TRUE	bidirectional	KIRC UP	25.806057638354	DOWN	-4.57744903054654	1.08198388116316e-05	UP	8.81650733195417	3.66145552484382e-17	DOWN	-4.24069636262098	3.94518752054515e-05
endoplasmic reticulum unfolded protein response	FALSE	not common	not common	25.4142604533452	UP	0.648014288140491	0.578009017762018	UP	11.1618852435577	7.86839571360022e-26	DOWN	-0.227085901283128	0.847068865364054
response to lipopolysaccharide	TRUE	bidirectional	KIRC UP	25.4137226942632	DOWN	-4.2838678810803	3.91205537159397e-05	UP	5.29747637236136	2.95666776547537e-07	DOWN	-8.22603421534883	3.33479984179062e-15
positive regulation of glucose import in response to insulin stimulus	TRUE	unidirectional	ALL DOWN	25.3909581553363	DOWN	-8.67823962053294	1.07279652254056e-16	DOWN	-2.25511647996993	0.0304726289659194	DOWN	-5.88821808780468	1.2434098252116e-08
activation of cysteine-type endopeptidase activity	TRUE	unidirectional	ALL UP	25.3548031863853	UP	5.80985102288035	2.17459178709804e-08	UP	8.78907455035567	4.53114927521301e-17	UP	2.08298368233424	0.0448343255754177
positive regulation of proteolysis	TRUE	unidirectional	ALL UP	25.3547622618855	UP	5.80968996302582	2.17459178709804e-08	UP	8.78884266632609	4.53157550982159e-17	UP	2.08291144900902	0.0448343255754177
cellular response to interleukin-1	FALSE	not common	not common	25.2277724051635	DOWN	-1.55529265841532	0.153370036536613	UP	7.86950290840934	3.89359315565794e-14	DOWN	-7.06705221995419	9.91143744495613e-12
JAK-STAT cascade involved in growth hormone signaling pathway	TRUE	unidirectional	ALL DOWN	25.2096813331425	DOWN	-3.96348418473936	0.000143038175169086	DOWN	-4.07605700125985	8.06231534500247e-05	DOWN	-9.07418777940805	5.35065404149289e-18
cellular response to hormone stimulus	TRUE	unidirectional	ALL DOWN	25.2096813331425	DOWN	-3.96348418473936	0.000143038175169086	DOWN	-4.07605700125985	8.06231534500247e-05	DOWN	-9.07418777940805	5.35065404149289e-18
negative regulation of NF-kappaB transcription factor activity	TRUE	bidirectional	KIRC UP	25.205237238926	DOWN	-3.30172105264251	0.00159137169768968	UP	7.95801366460844	2.10101560375087e-14	DOWN	-6.22018264997782	1.86449719245806e-09
negative regulation of sequence-specific DNA binding transcription factor activity	TRUE	unidirectional	ALL DOWN	25.15923251108	DOWN	-7.59297258562394	3.2504396864726e-13	DOWN	-2.37684359439509	0.0222708348994162	DOWN	-7.07247620619332	9.57390055407608e-12
negative regulation of extrinsic apoptotic signaling pathway in absence of ligand	FALSE	not common	not common	25.1546367523863	DOWN	-0.845835294895112	0.455512126964566	UP	5.2464656331641	3.84399639364412e-07	DOWN	-9.40029824887979	4.00018796243624e-19
BMP signaling pathway involved in heart induction	FALSE	not common	not common	25.0503542437925	DOWN	-4.06868772988846	9.35345801425785e-05	UP	1.22853040915353	0.249920178174741	DOWN	-9.98108157982235	3.80953653335727e-21
negative regulation of Wnt signaling pathway involved in heart development	FALSE	not common	not common	25.0503542437925	DOWN	-4.06868772988846	9.35345801425785e-05	UP	1.22853040915353	0.249920178174741	DOWN	-9.98108157982235	3.80953653335727e-21
cardiocyte differentiation	FALSE	not common	not common	25.0503542437925	DOWN	-4.06868772988846	9.35345801425785e-05	UP	1.22853040915353	0.249920178174741	DOWN	-9.98108157982235	3.80953653335727e-21
negative regulation of calcium-independent cell-cell adhesion	FALSE	not common	not common	25.0503542437925	DOWN	-4.06868772988846	9.35345801425785e-05	UP	1.22853040915353	0.249920178174741	DOWN	-9.98108157982235	3.80953653335727e-21
positive regulation of transcription from RNA polymerase II promoter involved in cellular response to chemical stimulus	FALSE	not common	not common	25.0503542437925	DOWN	-4.06868772988846	9.35345801425785e-05	UP	1.22853040915353	0.249920178174741	DOWN	-9.98108157982235	3.80953653335727e-21
positive regulation of phosphatase activity	FALSE	not common	not common	25.0503542437925	DOWN	-4.06868772988846	9.35345801425785e-05	UP	1.22853040915353	0.249920178174741	DOWN	-9.98108157982235	3.80953653335727e-21
mesenchymal cell differentiation	FALSE	not common	not common	25.0503542437925	DOWN	-4.06868772988846	9.35345801425785e-05	UP	1.22853040915353	0.249920178174741	DOWN	-9.98108157982235	3.80953653335727e-21
negative regulation of cardiac muscle cell differentiation	FALSE	not common	not common	25.0503542437925	DOWN	-4.06868772988846	9.35345801425785e-05	UP	1.22853040915353	0.249920178174741	DOWN	-9.98108157982235	3.80953653335727e-21
negative regulation of aldosterone biosynthetic process	FALSE	not common	not common	25.0503542437925	DOWN	-4.06868772988846	9.35345801425785e-05	UP	1.22853040915353	0.249920178174741	DOWN	-9.98108157982235	3.80953653335727e-21
negative regulation of cortisol biosynthetic process	FALSE	not common	not common	25.0503542437925	DOWN	-4.06868772988846	9.35345801425785e-05	UP	1.22853040915353	0.249920178174741	DOWN	-9.98108157982235	3.80953653335727e-21
negative regulation of insulin-like growth factor receptor signaling pathway	FALSE	not common	not common	25.0503542437925	DOWN	-4.06868772988846	9.35345801425785e-05	UP	1.22853040915353	0.249920178174741	DOWN	-9.98108157982235	3.80953653335727e-21
cellular response to BMP stimulus	FALSE	not common	not common	25.0503542437925	DOWN	-4.06868772988846	9.35345801425785e-05	UP	1.22853040915353	0.249920178174741	DOWN	-9.98108157982235	3.80953653335727e-21
bone mineralization involved in bone maturation	FALSE	not common	not common	25.0403839576033	DOWN	-4.06786071966705	9.37588708895664e-05	UP	1.22820379077424	0.249920178174741	DOWN	-9.97841096015708	3.88868068609695e-21
positive regulation of NF-kappaB import into nucleus	FALSE	not common	not common	25.0370210606863	DOWN	-1.22970439951274	0.264699461248125	UP	5.33786632068897	2.39721578655357e-07	DOWN	-9.24046321798073	1.44716746523455e-18
negative regulation of cell proliferation	TRUE	bidirectional	KIRC UP	25.0180934933538	DOWN	-5.26421400794537	4.08875199592196e-07	UP	4.79280464186088	3.54202676504948e-06	DOWN	-7.80797221277929	6.62313915777663e-14
positive regulation of MHC class I biosynthetic process	FALSE	not common	not common	24.8303535421084	UP	1.21758841004018	0.269429613779923	UP	10.818917140017	1.73550625161125e-24	DOWN	-1.06019512098832	0.316064016759581
response to antibiotic	FALSE	not common	not common	24.8303535421084	UP	1.21758841004018	0.269429613779923	UP	10.818917140017	1.73550625161125e-24	DOWN	-1.06019512098832	0.316064016759581
response to interferon-gamma	FALSE	not common	not common	24.8303535421084	UP	1.21758841004018	0.269429613779923	UP	10.818917140017	1.73550625161125e-24	DOWN	-1.06019512098832	0.316064016759581
cellular response to interferon-beta	TRUE	unidirectional	ALL UP	24.8016365436439	UP	7.8042268596051	7.33973436745361e-14	UP	6.46499769595679	4.16983489681892e-10	UP	2.89422201836693	0.00515898531721164
cellular response to tumor necrosis factor	TRUE	bidirectional	KIRC UP	24.7166490128216	DOWN	-2.15227079605834	0.0426128636097941	UP	7.24621389031576	2.80089898328045e-12	DOWN	-7.34475273216596	1.6088404086004e-12
positive regulation of transforming growth factor beta receptor signaling pathway	FALSE	not common	not common	24.7140826296725	DOWN	-8.17116313961573	5.10645364023297e-15	UP	0.350889795927399	0.761232234627789	DOWN	-6.81646420702826	4.9691354384398e-11
positive regulation of nitric oxide biosynthetic process	TRUE	bidirectional	KIRC UP	24.5550530957463	DOWN	-2.54291251772079	0.0159874687276563	UP	3.88746221383408	0.00016896802854619	DOWN	-9.57826015014643	1.03124675529503e-19
negative regulation of neuron apoptotic process	FALSE	not common	not common	24.5277417691443	DOWN	-1.32483803345071	0.226471377363483	UP	9.23547522703544	1.3411189412618e-18	DOWN	-5.05661838717349	9.7673676626089e-07
nucleotide-binding oligomerization domain containing 2 signaling pathway	FALSE	not common	not common	24.425455045479	DOWN	-1.59325979372144	0.142517647592046	UP	7.76613477326098	8.13362985865148e-14	DOWN	-6.88349912840907	3.2388594811768e-11
high-density lipoprotein particle remodeling	TRUE	unidirectional	ALL DOWN	24.2702588133652	DOWN	-6.85888237275433	4.36843445841401e-11	DOWN	-6.66374785848967	1.21604005511124e-10	DOWN	-4.00775267685588	0.000101033986391234
negative regulation of calcidiol 1-monooxygenase activity	FALSE	not common	not common	24.1156058209598	DOWN	-1.52767000864838	0.161432858260699	UP	7.73108168962631	1.03950710470382e-13	DOWN	-6.82978439573058	4.56640799707305e-11
retinoic acid receptor signaling pathway	FALSE	not common	not common	24.0710696510996	DOWN	-3.75880106185588	0.000317769488373399	DOWN	-1.59604122265937	0.130957623400728	DOWN	-9.77541122908393	2.04026876338007e-20
regulation of nucleic acid-templated transcription	FALSE	not common	not common	24.0710696510996	DOWN	-3.75880106185588	0.000317769488373399	DOWN	-1.59604122265937	0.130957623400728	DOWN	-9.77541122908393	2.04026876338007e-20
microspike assembly	FALSE	not common	not common	24.0710696510996	DOWN	-3.75880106185588	0.000317769488373399	DOWN	-1.59604122265937	0.130957623400728	DOWN	-9.77541122908393	2.04026876338007e-20
negative regulation of canonical Wnt signaling pathway	TRUE	unidirectional	ALL DOWN	23.9770105092242	DOWN	-5.38415982188937	2.18097212077167e-07	DOWN	-7.46874432206115	6.42720166257176e-13	DOWN	-4.61999653675708	7.52172484980731e-06
negative regulation of complement activation, alternative pathway	FALSE	not common	not common	23.8629505750527	DOWN	-8.47726638786027	5.03448044287884e-16	UP	1.81977120992071	0.0829887986860027	DOWN	-5.70821360939136	3.28152189389519e-08
positive regulation of serine-type endopeptidase activity	FALSE	not common	not common	23.8629505750527	DOWN	-8.47726638786027	5.03448044287884e-16	UP	1.81977120992071	0.0829887986860027	DOWN	-5.70821360939136	3.28152189389519e-08
negative regulation of serine-type endopeptidase activity	FALSE	not common	not common	23.8629505750527	DOWN	-8.47726638786027	5.03448044287884e-16	UP	1.81977120992071	0.0829887986860027	DOWN	-5.70821360939136	3.28152189389519e-08
complement receptor mediated signaling pathway	FALSE	not common	not common	23.8629505750527	DOWN	-8.47726638786027	5.03448044287884e-16	UP	1.81977120992071	0.0829887986860027	DOWN	-5.70821360939136	3.28152189389519e-08
negative regulation of complement activation, classical pathway	FALSE	not common	not common	23.8629505750527	DOWN	-8.47726638786027	5.03448044287884e-16	UP	1.81977120992071	0.0829887986860027	DOWN	-5.70821360939136	3.28152189389519e-08
regulation of necroptotic process	TRUE	bidirectional	KIRC UP	23.6339316759278	DOWN	-2.26123699182455	0.0330411623813716	UP	8.22662356092765	3.01030085635121e-15	DOWN	-5.77243531062993	2.33562496217804e-08
negative regulation of protein complex assembly	FALSE	not common	not common	23.5474270247427	UP	0.182872919257676	0.898979293074132	DOWN	-8.25116582585255	2.52288045483861e-15	DOWN	-6.28981209913656	1.25004757615952e-09
histone acetylation	TRUE	unidirectional	ALL DOWN	23.5062593756458	DOWN	-6.79767537355441	6.3589691119956e-11	DOWN	-5.42813621681134	1.49032334153377e-07	DOWN	-5.27356232589697	3.28907293120814e-07
protein oligomerization	TRUE	bidirectional	KIRC UP	23.41716551317	DOWN	-3.43369657660127	0.00101935065673948	UP	6.20859700719106	1.90036158065673e-09	DOWN	-7.31306080529124	1.97548772972244e-12
negative regulation of interleukin-4 production	TRUE	unidirectional	ALL UP	23.4067097913055	UP	6.23865878447458	1.86593996908146e-09	UP	7.02486772198141	1.19644276224371e-11	UP	3.86847450935624	0.000175590322705252
positive regulation of DNA binding	FALSE	not common	not common	23.306572021972	UP	3.63012378488816	0.000512926715452729	UP	9.64610716209851	4.66979256365373e-20	UP	1.3269907880927	0.206098573635874
response to cAMP	FALSE	not common	not common	23.2989217832253	DOWN	-7.05518880923931	1.22021261583512e-11	DOWN	-7.21051868383214	3.5532230906759e-12	DOWN	-1.64083560726737	0.115883069989701
osteoblast differentiation	TRUE	bidirectional	KIRC UP	23.1180318106527	DOWN	-4.00468708724904	0.000121265659206094	UP	3.32915036603689	0.00131466708315625	DOWN	-8.79196682938876	4.77985193266606e-17
negative regulation of lipid catabolic process	FALSE	not common	not common	23.0187561333531	DOWN	-0.855276200222089	0.450759117593967	UP	3.7820444881825	0.000251992777920614	DOWN	-9.6026240184635	8.43162415305185e-20
transcription, DNA-templated	TRUE	bidirectional	KIRC UP	23.0129940163344	DOWN	-8.35964161215243	1.24299425853913e-15	UP	4.26468845010156	3.71223157763703e-05	DOWN	-3.82174996412391	0.000210330316019954
ephrin receptor signaling pathway	TRUE	bidirectional	KIRC UP	23.0085627394622	DOWN	-5.1088902013029	8.87629316929676e-07	UP	5.49282250503187	1.06132944110107e-07	DOWN	-6.69899621850211	1.04077183339955e-10
negative regulation of extrinsic apoptotic signaling pathway	FALSE	not common	not common	22.8006731589121	DOWN	-1.2983117023562	0.236192051500324	UP	8.81045792180626	3.83406670857437e-17	DOWN	-4.93416167220042	1.74743750566595e-06
positive regulation of hyaluronan biosynthetic process	FALSE	not common	not common	22.7490124791807	DOWN	-1.94547765860807	0.0688329210072417	UP	6.4355244569324	4.98362039918298e-10	DOWN	-7.51170108869371	5.19572778882506e-13
ATP-dependent chromatin remodeling	TRUE	bidirectional	BRCA UP	22.6229288013092	UP	3.30267204022528	0.0015875817632111	DOWN	-4.57101654028002	9.83779543639956e-06	DOWN	-8.33364642912382	1.52558833026548e-15
ER overload response	FALSE	not common	not common	22.5530710046139	UP	1.41887013608824	0.194955679816469	DOWN	-5.88562401035443	1.23361497951181e-08	UP	8.05269711056467	1.16362593100296e-14
negative regulation of very-low-density lipoprotein particle remodeling	TRUE	bidirectional	BRCA UP	22.5377577977155	UP	2.27535679833916	0.0320667207677908	DOWN	-8.52924808066087	3.26154329430466e-16	DOWN	-4.83682250863287	2.77181665490854e-06
phospholipid efflux	TRUE	bidirectional	BRCA UP	22.5377577977155	UP	2.27535679833916	0.0320667207677908	DOWN	-8.52924808066087	3.26154329430466e-16	DOWN	-4.83682250863287	2.77181665490854e-06
cholesterol efflux	TRUE	bidirectional	BRCA UP	22.5377577977155	UP	2.27535679833916	0.0320667207677908	DOWN	-8.52924808066087	3.26154329430466e-16	DOWN	-4.83682250863287	2.77181665490854e-06
negative regulation of viral genome replication	FALSE	not common	not common	22.3566891043781	UP	0.76021047653755	0.506504700298027	UP	7.2494740621644	2.74311795301811e-12	DOWN	-6.88721239143832	3.1657961709208e-11
JUN phosphorylation	FALSE	not common	not common	21.9125052269381	DOWN	-5.99941044480117	7.49490668058245e-09	DOWN	-1.12569163502037	0.295212681088656	DOWN	-7.83394793152784	5.52832407123759e-14
response to UV	FALSE	not common	not common	21.9117602144522	DOWN	-5.99916283474425	7.4953792866072e-09	DOWN	-1.1256445580296	0.295212681088656	DOWN	-7.83351653747283	5.53746683243316e-14
negative regulation of gene expression	FALSE	not common	not common	21.9048960464183	UP	0.851416315508535	0.452899192979396	UP	4.26493298730136	3.71223157763703e-05	DOWN	-9.03278066520935	7.40401513979339e-18
response to nitric oxide	TRUE	unidirectional	ALL UP	21.7463532082709	UP	2.58721103473671	0.014125999533373	UP	7.61991640646802	2.25852887737348e-13	UP	5.60949471303147	5.6208493189918e-08
cellular response to heat	TRUE	bidirectional	LUAD DOWN	21.6872944843757	UP	7.06427768606152	1.15212538141308e-11	UP	3.04715370728305	0.003351872015066	DOWN	-6.03924731879599	5.32008438335224e-09
neurofilament bundle assembly	TRUE	bidirectional	KIRC UP	21.6708506083036	DOWN	-5.14454644315456	7.4938898477721e-07	UP	3.1101395026224	0.00274295312009267	DOWN	-7.74428715027603	1.03806317795812e-13
positive regulation of apoptotic signaling pathway	TRUE	bidirectional	LUAD DOWN	21.5190625389703	UP	2.242475379339	0.0343362727280557	UP	7.90868870448463	2.97157057454505e-14	DOWN	-5.29360750257488	2.96618521291188e-07
positive regulation of cell death	TRUE	bidirectional	KIRC UP	21.5133483058573	DOWN	-6.88812259508985	3.62579892930321e-11	UP	6.37289364048152	7.28331284016657e-10	DOWN	-2.615626440126	0.011612317147925
positive regulation of interleukin-1 beta secretion	TRUE	bidirectional	KIRC UP	21.4756054538286	DOWN	-2.27149493437995	0.0322015496081162	UP	7.48552138211291	5.73346143727417e-13	DOWN	-5.8179521002369	1.81176080536759e-08
fructose 1,6-bisphosphate metabolic process	FALSE	not common	not common	21.4431100159814	DOWN	-2.02688950446683	0.0575536046148093	UP	9.73941958602022	2.16104810930892e-20	DOWN	-1.11749157623969	0.289836526949306
regulation of protein localization	FALSE	not common	not common	21.4239161301743	DOWN	-5.87676820333666	1.49292046732756e-08	DOWN	-1.14033508192252	0.288629124191368	DOWN	-7.76894742568003	8.74394078511957e-14
growth hormone receptor signaling pathway	TRUE	bidirectional	KIRC UP	21.3172211897029	DOWN	-2.47859686045257	0.019082385910125	UP	5.15806208024765	6.00213397674831e-07	DOWN	-7.87272503194885	4.20572023885345e-14
release of sequestered calcium ion into cytosol	TRUE	unidirectional	ALL DOWN	21.2436010681636	DOWN	-6.83193890296501	5.16485182597232e-11	DOWN	-2.3958247537372	0.0211769812127956	DOWN	-6.4380189239112	5.21767455594779e-10
regulation of calcium ion transport	TRUE	bidirectional	KIRC UP	21.1304263705598	DOWN	-3.76058580357935	0.000316539543557536	UP	6.7864017808884	5.5828391516554e-11	DOWN	-5.66347633488017	4.19073938011434e-08
cellular response to pH	TRUE	bidirectional	KIRC DOWN	21.0651696169588	UP	2.52151156446082	0.0169688096703866	DOWN	-7.06673094968889	9.10835051958089e-12	UP	6.03121055450351	5.5685129775665e-09
regulation of actin filament polymerization	FALSE	not common	not common	20.9628176442006	DOWN	-0.746042508657413	0.514726318757248	DOWN	-1.95543274473103	0.0620188841629151	DOWN	-9.7137270475371	3.41257368260514e-20
regulation of Rac protein signal transduction	FALSE	not common	not common	20.8772789389718	UP	8.96462985536473	1.12488665673051e-17	UP	1.4781680491079	0.164560781241219	DOWN	-3.49332791421014	0.000716614818702093
regulation of collagen catabolic process	FALSE	not common	not common	20.8594440756509	DOWN	-1.17202770191656	0.286881696346607	UP	9.70404673622461	2.9061587171793e-20	DOWN	-1.45095941824654	0.165780577239932
cellular response to ionizing radiation	FALSE	not common	not common	20.8138655822378	DOWN	-9.61933374878475	5.40692350060811e-20	UP	0.518638106063095	0.645577151036174	DOWN	-2.09199021672076	0.0439780527015287
regulation of smooth muscle cell-matrix adhesion	TRUE	bidirectional	KIRC DOWN	20.6860791347134	UP	2.68254136941978	0.0109644174467803	DOWN	-8.98411599740848	9.8311335306734e-18	UP	2.43500092874811	0.019113120644788
regulation of smooth muscle cell migration	TRUE	bidirectional	KIRC DOWN	20.6860791347134	UP	2.68254136941978	0.0109644174467803	DOWN	-8.98411599740848	9.8311335306734e-18	UP	2.43500092874811	0.019113120644788
response to nicotine	FALSE	not common	not common	20.6163600627603	DOWN	-1.59805703761962	0.141257808360498	UP	8.97885501937852	1.02363255266647e-17	DOWN	-3.2497264306756	0.00167295122705526
positive regulation of inositol 1,4,5-trisphosphate-sensitive calcium-release channel activity	FALSE	not common	not common	20.5973964346438	DOWN	-4.17615928945115	6.06458908934056e-05	DOWN	-8.77014783216947	5.22364300242718e-17	UP	0.294789583469359	0.797680040943988
negative regulation of interleukin-5 secretion	FALSE	not common	not common	20.5682063845107	DOWN	-0.891573961599882	0.430766127095724	DOWN	-3.3234217099238	0.0013380136053587	UP	9.09261679700641	4.68912144034439e-18
negative regulation of interleukin-13 secretion	FALSE	not common	not common	20.5682063845107	DOWN	-0.891573961599882	0.430766127095724	DOWN	-3.3234217099238	0.0013380136053587	UP	9.09261679700641	4.68912144034439e-18
negative regulation of viral entry into host cell	FALSE	not common	not common	20.5682063845107	DOWN	-0.891573961599882	0.430766127095724	DOWN	-3.3234217099238	0.0013380136053587	UP	9.09261679700641	4.68912144034439e-18
glycogen metabolic process	TRUE	bidirectional	KIRC DOWN	20.4908104452247	UP	5.18633750521531	6.08492319564104e-07	DOWN	-4.11572139380051	6.8454576465434e-05	UP	6.74623813350976	7.7541104663588e-11
positive regulation of protein export from nucleus	TRUE	bidirectional	KIRC DOWN	20.4908104452247	UP	5.18633750521531	6.08492319564104e-07	DOWN	-4.11572139380051	6.8454576465434e-05	UP	6.74623813350976	7.7541104663588e-11
proteolysis	FALSE	not common	not common	20.3846674747625	UP	3.32253997660214	0.0014870864299511	UP	8.76361953590734	5.48961774843472e-17	DOWN	-2.02816636132644	0.0505189500169697
positive regulation of establishment of protein localization to plasma membrane	FALSE	not common	not common	20.1828346133884	DOWN	-1.45150022008483	0.185186706264689	UP	9.361944233102	4.8222356717275e-19	DOWN	-1.86112883851479	0.0735033528457943
JNK cascade	FALSE	not common	not common	20.1745045341735	DOWN	-5.720382345967	3.55633741560589e-08	DOWN	-0.215559296811308	0.864420224448227	DOWN	-7.63838660037071	2.17654508874898e-13
protein homotrimerization	FALSE	not common	not common	20.1699670089138	DOWN	-1.93227631749502	0.0708468335853036	UP	8.73910837038894	6.57688608816157e-17	DOWN	-3.29120474078647	0.00145108255427754
establishment of protein localization to membrane	FALSE	not common	not common	20.1412551302952	DOWN	-8.98502845474913	9.55800412419251e-18	DOWN	-3.07348683556141	0.00308052606440556	DOWN	-1.22243928911737	0.245331194539462
negative regulation of triglyceride catabolic process	FALSE	not common	not common	20.1280958155813	UP	1.04104777237847	0.348857621850091	DOWN	-9.67213093999521	3.7628425800685e-20	DOWN	-0.623945146743369	0.567204774667851
chylomicron remnant clearance	FALSE	not common	not common	20.1280958155813	UP	1.04104777237847	0.348857621850091	DOWN	-9.67213093999521	3.7628425800685e-20	DOWN	-0.623945146743369	0.567204774667851
negative regulation of fatty acid biosynthetic process	FALSE	not common	not common	20.1280958155813	UP	1.04104777237847	0.348857621850091	DOWN	-9.67213093999521	3.7628425800685e-20	DOWN	-0.623945146743369	0.567204774667851
negative regulation of lipid metabolic process	FALSE	not common	not common	20.1280958155813	UP	1.04104777237847	0.348857621850091	DOWN	-9.67213093999521	3.7628425800685e-20	DOWN	-0.623945146743369	0.567204774667851
negative regulation of very-low-density lipoprotein particle clearance	FALSE	not common	not common	20.1280958155813	UP	1.04104777237847	0.348857621850091	DOWN	-9.67213093999521	3.7628425800685e-20	DOWN	-0.623945146743369	0.567204774667851
negative regulation of receptor-mediated endocytosis	FALSE	not common	not common	20.1280958155813	UP	1.04104777237847	0.348857621850091	DOWN	-9.67213093999521	3.7628425800685e-20	DOWN	-0.623945146743369	0.567204774667851
superoxide metabolic process	FALSE	not common	not common	20.0628971538909	UP	0.0979578331956189	0.950457230981989	UP	1.66503708742044	0.114329304090223	DOWN	-9.60998936656685	7.96182678073461e-20
positive regulation of fibroblast apoptotic process	FALSE	not common	not common	19.9398402448294	DOWN	-8.4864817425961	4.73489924247356e-16	DOWN	-3.66483514367678	0.000389262493763112	DOWN	-1.93638109282924	0.0623169882182706
positive regulation of protein ubiquitination	FALSE	not common	not common	19.8648316019061	UP	0.0246924260030536	0.999999958589256	UP	8.95835884456626	1.20403016633505e-17	DOWN	-3.36413096260339	0.00113378612753238
cell-matrix adhesion	FALSE	not common	not common	19.8619346983716	DOWN	-0.442904058282311	0.722163989042998	UP	9.63280454678572	5.21419076477278e-20	DOWN	-0.965446404541976	0.364957716682472
ion transmembrane transport	TRUE	bidirectional	KIRC UP	19.7616656375188	DOWN	-4.50374193697905	1.49248016411012e-05	UP	4.87716969711526	2.37454223618384e-06	DOWN	-6.44914610161058	4.88479060981457e-10
protein oxidation	TRUE	bidirectional	BRCA UP	19.6846871995766	UP	2.45997343795384	0.0199890625522227	DOWN	-6.26121850501829	1.39553773035961e-09	DOWN	-6.37770942826591	7.40932712028646e-10
peptidyl-methionine modification	TRUE	bidirectional	BRCA UP	19.6846871995766	UP	2.45997343795384	0.0199890625522227	DOWN	-6.26121850501829	1.39553773035961e-09	DOWN	-6.37770942826591	7.40932712028646e-10
high-density lipoprotein particle assembly	TRUE	bidirectional	BRCA UP	19.6846871995766	UP	2.45997343795384	0.0199890625522227	DOWN	-6.26121850501829	1.39553773035961e-09	DOWN	-6.37770942826591	7.40932712028646e-10
positive regulation of cholesterol esterification	TRUE	bidirectional	BRCA UP	19.6846871995766	UP	2.45997343795384	0.0199890625522227	DOWN	-6.26121850501829	1.39553773035961e-09	DOWN	-6.37770942826591	7.40932712028646e-10
cholesterol homeostasis	TRUE	bidirectional	BRCA UP	19.6846871995766	UP	2.45997343795384	0.0199890625522227	DOWN	-6.26121850501829	1.39553773035961e-09	DOWN	-6.37770942826591	7.40932712028646e-10
protein dephosphorylation	TRUE	unidirectional	ALL DOWN	19.6609314706859	DOWN	-3.67775824897472	0.000429697288809751	DOWN	-4.61116016402714	8.18599997907952e-06	DOWN	-7.13840008549279	6.20631987391276e-12
Notch signaling pathway	FALSE	not common	not common	19.6582730930974	DOWN	-8.83424177746181	3.14166091728496e-17	UP	0.498415948467603	0.660290068792518	DOWN	-3.38427274979038	0.00105884648084049
negative regulation of T-helper 2 cell cytokine production	FALSE	not common	not common	19.5835633992254	UP	4.79902454772842	3.91025266610955e-06	UP	1.65256168172342	0.117144307653354	UP	7.82920523580014	5.69522073021818e-14
negative regulation of T cell differentiation	FALSE	not common	not common	19.5835633992254	UP	4.79902454772842	3.91025266610955e-06	UP	1.65256168172342	0.117144307653354	UP	7.82920523580014	5.69522073021818e-14
response to glucose	FALSE	not common	not common	19.2710114737528	UP	0.337565291443997	0.790780658033467	UP	8.78109990890364	4.80846442808753e-17	UP	3.30200136715405	0.00140904901494081
modulation by virus of host morphology or physiology	TRUE	unidirectional	ALL DOWN	19.2377745050845	DOWN	-7.25932160062961	3.13669649728462e-12	DOWN	-4.12225170590717	6.68370035869512e-05	DOWN	-3.7515019977366	0.000275890066676951
negative regulation of cation channel activity	FALSE	not common	not common	19.2308899261697	UP	2.30590554341592	0.0297072304403882	UP	9.02923896179269	6.90396524528697e-18	DOWN	-1.12747697883311	0.286516272736412
microtubule depolymerization	TRUE	bidirectional	KIRC DOWN	19.1093494452888	UP	8.22013998159702	3.56446485529262e-15	DOWN	-2.22639015900942	0.0326806680683662	UP	3.51316006901004	0.000667367796358912
mitotic spindle organization	TRUE	bidirectional	KIRC DOWN	19.1034789072241	UP	8.21850885696938	3.60156145624333e-15	DOWN	-2.22536268860476	0.0327419608009404	UP	3.51258057462266	0.000668229497682153
negative regulation of determination of dorsal identity	FALSE	not common	not common	19.0706915869998	UP	0.425450913332694	0.73314694276092	UP	7.36631703722245	1.24905040309387e-12	UP	5.51395902803025	9.2797782943711e-08
negative regulation of RNA polymerase II regulatory region sequence-specific DNA binding	FALSE	not common	not common	19.0706915869998	UP	0.425450913332694	0.73314694276092	UP	7.36631703722245	1.24905040309387e-12	UP	5.51395902803025	9.2797782943711e-08
response to unfolded protein	FALSE	not common	not common	19.0706915869998	UP	0.425450913332694	0.73314694276092	UP	7.36631703722245	1.24905040309387e-12	UP	5.51395902803025	9.2797782943711e-08
necroptotic signaling pathway	FALSE	not common	not common	19.0116159940588	DOWN	-0.0530479594461133	0.982662605378189	UP	6.90943695429588	2.53957550868369e-11	DOWN	-6.09328110037201	3.90138147174772e-09
negative regulation of leukocyte tethering or rolling	TRUE	unidirectional	ALL DOWN	18.993193415088	DOWN	-6.7172306970648	1.05313934149444e-10	DOWN	-2.54804615372615	0.0142846149446249	DOWN	-5.57435049246217	6.75231162580425e-08
negative regulation of phosphorylation	FALSE	not common	not common	18.8962135891951	DOWN	-3.76643279344747	0.000309696054424387	UP	8.28576731464669	1.96230648761008e-15	DOWN	-1.31809855324206	0.208970011920567
positive regulation of NFAT protein import into nucleus	FALSE	not common	not common	18.734191986088	DOWN	-1.87295650357495	0.0808206835483971	DOWN	-1.33228170136004	0.213023723445138	DOWN	-8.98609811485653	1.07116761087836e-17
positive regulation of epidermal growth factor-activated receptor activity	FALSE	not common	not common	18.5623912568717	DOWN	-7.55246839052451	4.31434571059586e-13	UP	2.04612450744788	0.0506014842730061	UP	4.50683950228378	1.25467281416309e-05
cellular response to lipopolysaccharide	FALSE	not common	not common	18.5477022498323	DOWN	-5.00221431106794	1.49556868886562e-06	UP	1.91700422937609	0.0674076573034339	DOWN	-7.25971483322841	2.81048960312414e-12
tumor necrosis factor-mediated signaling pathway	FALSE	not common	not common	18.5472807499213	UP	3.19982313026189	0.00223661565820338	UP	8.56876625152927	2.42359848103224e-16	UP	0.694811766529336	0.523199421136778
regulation of respiratory burst	TRUE	bidirectional	LUAD DOWN	18.2885755893348	UP	4.73926493470101	5.17110123676317e-06	UP	4.16809432343028	5.56551017203e-05	DOWN	-6.22740568561334	1.78787177160418e-09
response to organic substance	FALSE	not common	not common	18.2114417360947	DOWN	-1.75900728214684	0.102619495126935	UP	4.64148320509295	7.16537703313135e-06	DOWN	-7.4419031723049	8.35774883008799e-13
phosphatidylcholine biosynthetic process	FALSE	not common	not common	18.1963219517215	UP	1.20595113024486	0.272607482929043	DOWN	-6.47534813895323	3.91589294559952e-10	DOWN	-6.01930198789889	5.96086701490027e-09
UFP-specific transcription factor mRNA processing involved in endoplasmic reticulum unfolded protein response	FALSE	not common	not common	18.1530611020094	DOWN	-3.49675164357197	0.000817691760572617	UP	8.35613966301163	1.16120182004063e-15	DOWN	-0.370946005634916	0.740357496655557
IRE1-mediated unfolded protein response	FALSE	not common	not common	18.1530611020094	DOWN	-3.49675164357197	0.000817691760572617	UP	8.35613966301163	1.16120182004063e-15	DOWN	-0.370946005634916	0.740357496655557
activation of signaling protein activity involved in unfolded protein response	FALSE	not common	not common	18.1530611020094	DOWN	-3.49675164357197	0.000817691760572617	UP	8.35613966301163	1.16120182004063e-15	DOWN	-0.370946005634916	0.740357496655557
mRNA splicing, via endonucleolytic cleavage and ligation	FALSE	not common	not common	18.1530611020094	DOWN	-3.49675164357197	0.000817691760572617	UP	8.35613966301163	1.16120182004063e-15	DOWN	-0.370946005634916	0.740357496655557
HAC1-type intron splice site recognition and cleavage	FALSE	not common	not common	18.1530611020094	DOWN	-3.49675164357197	0.000817691760572617	UP	8.35613966301163	1.16120182004063e-15	DOWN	-0.370946005634916	0.740357496655557
insulin metabolic process	FALSE	not common	not common	18.1530611020094	DOWN	-3.49675164357197	0.000817691760572617	UP	8.35613966301163	1.16120182004063e-15	DOWN	-0.370946005634916	0.740357496655557
mRNA cleavage	FALSE	not common	not common	18.1530611020094	DOWN	-3.49675164357197	0.000817691760572617	UP	8.35613966301163	1.16120182004063e-15	DOWN	-0.370946005634916	0.740357496655557
positive regulation of RNA splicing	FALSE	not common	not common	18.1530611020094	DOWN	-3.49675164357197	0.000817691760572617	UP	8.35613966301163	1.16120182004063e-15	DOWN	-0.370946005634916	0.740357496655557
intrinsic apoptotic signaling pathway in response to endoplasmic reticulum stress	FALSE	not common	not common	18.1110998878576	DOWN	-0.6842855130802	0.553241028084607	UP	8.91129385957193	1.74082612232921e-17	DOWN	-1.81915019309973	0.0803952504048127
protein complex assembly	FALSE	not common	not common	18.0246660999382	DOWN	-1.81664352210278	0.0911707729762095	UP	2.35866119910372	0.0233462815093426	UP	8.49940559797413	4.43874878379505e-16
hemidesmosome assembly	FALSE	not common	not common	18.0051770769354	DOWN	-0.0866350571883561	0.957025649021356	UP	9.22451146832526	1.45878060878349e-18	UP	0.420892466839805	0.707797935375594
negative regulation of protein homodimerization activity	FALSE	not common	not common	18.0051770769354	DOWN	-0.0866350571883561	0.957025649021356	UP	9.22451146832526	1.45878060878349e-18	UP	0.420892466839805	0.707797935375594
protein polyubiquitination	FALSE	not common	not common	17.9252005155307	DOWN	-0.262989706486819	0.845824866795141	UP	8.12796582478989	6.17461887821697e-15	DOWN	-3.80168575737079	0.00022746203145565
positive regulation of nitric-oxide synthase activity	FALSE	not common	not common	17.8896873297333	DOWN	-8.18533411151767	4.59873905299648e-15	UP	3.24861447602067	0.00172788113005734	DOWN	-1.46342999930587	0.162240765616609
positive regulation of phosphoprotein phosphatase activity	FALSE	not common	not common	17.8817989681154	UP	1.12966660006501	0.30602565791953	UP	9.05122000776434	5.79430906188088e-18	UP	0.375046537969578	0.740357496655557
positive regulation of cytokine secretion	FALSE	not common	not common	17.8117528995896	UP	0.11336924107046	0.942244087452507	UP	4.71070865739721	5.18511142010043e-06	DOWN	-7.58464944426806	3.15737140859445e-13
melanin biosynthetic process	FALSE	not common	not common	17.7504902837817	DOWN	-6.52084962352772	3.56700537920765e-10	DOWN	-5.67844789656079	3.89170474897927e-08	DOWN	-1.5885338127529	0.127957553954205
positive regulation of transcription factor import into nucleus	TRUE	unidirectional	ALL DOWN	17.7198999206052	DOWN	-3.69870213263914	0.000397229684834829	DOWN	-4.81268958310346	3.22221803351459e-06	DOWN	-6.25933053327355	1.48902957563087e-09
cellular response to nicotine	TRUE	bidirectional	LUAD DOWN	17.6936995834138	UP	3.80939416503221	0.000262867669880434	UP	7.04821243298046	1.02878530355126e-11	DOWN	-3.48117742653657	0.000748580612320095
actin cytoskeleton reorganization	FALSE	not common	not common	17.6905678029944	UP	4.37307695895657	2.65084818840089e-05	UP	0.561891948294496	0.620141062856733	DOWN	-7.71865536895557	1.24038618824711e-13
regulation of protein catabolic process	FALSE	not common	not common	17.6900151737286	UP	4.10175965531499	8.28186988122493e-05	UP	7.60913257821266	2.43051377572157e-13	UP	1.70698590004543	0.101428077848128
negative regulation of signal transduction by p53 class mediator	FALSE	not common	not common	17.6900151737286	UP	4.10175965531499	8.28186988122493e-05	UP	7.60913257821266	2.43051377572157e-13	UP	1.70698590004543	0.101428077848128
positive regulation of viral genome replication	TRUE	bidirectional	KIRC DOWN	17.6893387350748	UP	2.80087878583022	0.00776906849883396	DOWN	-5.79985973744069	2.00143457920425e-08	UP	5.87818864354775	1.31507570575517e-08
positive regulation of actin filament polymerization	TRUE	bidirectional	KIRC UP	17.5001977428863	DOWN	-3.69920694550655	0.000396862532483691	UP	2.97210755187517	0.004242659732915	DOWN	-7.32074639545955	1.87725807402163e-12
regulation of cell proliferation	FALSE	not common	not common	17.4039231508435	UP	1.41817575027084	0.19506109092832	UP	8.21098885887041	3.36404649991221e-15	DOWN	-2.84434251654672	0.0060123504409378
cartilage development	FALSE	not common	not common	17.3897640232756	DOWN	-8.65116641068638	1.32500145513868e-16	UP	0.900607949763141	0.408679534882718	DOWN	-1.85015681599968	0.0752725995847859
histone deubiquitination	TRUE	bidirectional	KIRC UP	17.3512543459648	DOWN	-3.59101301832663	0.000589117167168295	UP	6.2092021220959	1.8956829386453e-09	DOWN	-4.75894256709203	3.98821240680014e-06
histone H2A acetylation	TRUE	bidirectional	KIRC UP	17.3512543459648	DOWN	-3.59101301832663	0.000589117167168295	UP	6.2092021220959	1.8956829386453e-09	DOWN	-4.75894256709203	3.98821240680014e-06
positive regulation of protein acetylation	TRUE	bidirectional	KIRC UP	17.3512543459648	DOWN	-3.59101301832663	0.000589117167168295	UP	6.2092021220959	1.8956829386453e-09	DOWN	-4.75894256709203	3.98821240680014e-06
DNA damage response, signal transduction by p53 class mediator resulting in transcription of p21 class mediator	TRUE	bidirectional	KIRC UP	17.3512543459648	DOWN	-3.59101301832663	0.000589117167168295	UP	6.2092021220959	1.8956829386453e-09	DOWN	-4.75894256709203	3.98821240680014e-06
steroid biosynthetic process	FALSE	not common	not common	17.2828601417733	DOWN	-8.72581623389239	7.39697415932429e-17	DOWN	-0.402610183773653	0.724616623754149	UP	1.72777642212321	0.0972696758622656
response to ionizing radiation	TRUE	bidirectional	KIRC UP	17.2445147167288	DOWN	-3.57578256780113	0.000621299629288637	UP	6.19417297625501	2.06895048340611e-09	DOWN	-4.73621866348488	4.43031110562035e-06
positive regulation of endopeptidase activity	FALSE	not common	not common	17.108300742744	UP	2.66718899574868	0.0114622336372264	UP	8.39369113520646	8.92271821679789e-16	DOWN	-0.342610216649592	0.761961395195663
cellular response to lithium ion	FALSE	not common	not common	17.0810062070592	UP	1.98641510928393	0.0632301213971473	DOWN	-4.08399826441581	7.81340602314473e-05	UP	7.33764510685981	1.67969113976354e-12
serotonin receptor signaling pathway	FALSE	not common	not common	17.0801245814347	UP	2.06551965369971	0.0525035818008616	DOWN	-8.24358189508801	2.66266724388593e-15	UP	1.95716414521258	0.0594798196568704
response to superoxide	FALSE	not common	not common	17.0162386091752	UP	8.91932830046134	1.60417073811864e-17	UP	0.478233147558347	0.673369754869871	UP	0.165518110112608	0.89177865036834
hydrogen peroxide biosynthetic process	FALSE	not common	not common	17.0162386091752	UP	8.91932830046134	1.60417073811864e-17	UP	0.478233147558347	0.673369754869871	UP	0.165518110112608	0.89177865036834
heart contraction	FALSE	not common	not common	17.0162386091752	UP	8.91932830046134	1.60417073811864e-17	UP	0.478233147558347	0.673369754869871	UP	0.165518110112608	0.89177865036834
negative regulation of cholesterol biosynthetic process	FALSE	not common	not common	17.0162386091752	UP	8.91932830046134	1.60417073811864e-17	UP	0.478233147558347	0.673369754869871	UP	0.165518110112608	0.89177865036834
positive regulation of glucose metabolic process	FALSE	not common	not common	16.9232439860144	UP	4.82730319727247	3.41877954885391e-06	UP	0.230537415569606	0.853351961818104	UP	7.20177857763765	4.09031392777031e-12
response to dsRNA	FALSE	not common	not common	16.9232439860144	UP	4.82730319727247	3.41877954885391e-06	UP	0.230537415569606	0.853351961818104	UP	7.20177857763765	4.09031392777031e-12
proteasomal protein catabolic process	FALSE	not common	not common	16.9232439860144	UP	4.82730319727247	3.41877954885391e-06	UP	0.230537415569606	0.853351961818104	UP	7.20177857763765	4.09031392777031e-12
positive regulation of intrinsic apoptotic signaling pathway	FALSE	not common	not common	16.9232439860144	UP	4.82730319727247	3.41877954885391e-06	UP	0.230537415569606	0.853351961818104	UP	7.20177857763765	4.09031392777031e-12
positive regulation of protein kinase activity	FALSE	not common	not common	16.9208134002336	DOWN	-1.11390191640101	0.313269450959425	UP	6.38113800757719	6.93361596883851e-10	DOWN	-5.61284071503084	5.52469999264731e-08
interferon-gamma-mediated signaling pathway	TRUE	unidirectional	ALL UP	16.8806156091952	UP	2.76749925227979	0.00857766981640374	UP	7.74395288019382	9.49434216135863e-14	UP	2.49733434372443	0.0161640458470323
JAK-STAT cascade	TRUE	unidirectional	ALL UP	16.8806156091952	UP	2.76749925227979	0.00857766981640374	UP	7.74395288019382	9.49434216135863e-14	UP	2.49733434372443	0.0161640458470323
histone monoubiquitination	TRUE	unidirectional	ALL UP	16.7734640496335	UP	5.97223945453996	8.72000005997632e-09	UP	5.20138263779465	4.8317100447643e-07	UP	2.98171561816574	0.00399869765691624
pore complex assembly	FALSE	not common	not common	16.6902738039723	UP	5.04534877746672	1.21364102740504e-06	UP	6.62150005953974	1.58644087574816e-10	UP	1.68572246305337	0.105977067966905
regulation of filopodium assembly	TRUE	bidirectional	LUAD DOWN	16.6651743796894	UP	3.1656902427322	0.00247472071349696	UP	3.62082219318924	0.000458806416485365	DOWN	-6.965791353877	1.9040128091849e-11
regulation of extrinsic apoptotic signaling pathway	FALSE	not common	not common	16.5995429385558	UP	5.09745168283917	9.39591308251579e-07	UP	6.886654055712	2.94269757894348e-11	UP	0.14230007037777	0.909436466021112
T cell receptor signaling pathway	FALSE	not common	not common	16.5017343576804	DOWN	-6.81284443820915	5.7722622971878e-11	UP	1.63402275973673	0.121598218471064	DOWN	-4.73331566299381	4.48737565494731e-06
regulation of receptor activity	FALSE	not common	not common	16.4379570291004	UP	0.738734024062205	0.519366258882756	UP	6.78422649984572	5.65460763919868e-11	DOWN	-5.00646019467474	1.24212940050818e-06
protein K63-linked ubiquitination	FALSE	not common	not common	16.4303262438015	UP	0.170300583636278	0.90361513000316	UP	7.21631640421613	3.42099740994335e-12	DOWN	-4.51665300646668	1.2009849024009e-05
positive regulation of osteoclast differentiation	FALSE	not common	not common	16.3394381745781	UP	0.239533485289807	0.859070070435819	UP	5.42378940218628	1.52364513626335e-07	DOWN	-6.50411462778042	3.49662792082637e-10
response to iron ion	FALSE	not common	not common	16.2700925737088	DOWN	-0.692527680589843	0.548548320906897	UP	8.18083352085643	4.1833928060416e-15	DOWN	-2.35589492318072	0.0233971987378368
negative regulation of cellular pH reduction	FALSE	not common	not common	16.2700925737088	DOWN	-0.692527680589843	0.548548320906897	UP	8.18083352085643	4.1833928060416e-15	DOWN	-2.35589492318072	0.0233971987378368
transmembrane transport	FALSE	not common	not common	16.2700925737088	DOWN	-0.692527680589843	0.548548320906897	UP	8.18083352085643	4.1833928060416e-15	DOWN	-2.35589492318072	0.0233971987378368
epithelial cell migration	TRUE	bidirectional	LUAD DOWN	16.241192498319	UP	2.64060413026756	0.0123584066262491	UP	5.58215067301471	6.56286561637438e-08	DOWN	-5.56537390150875	7.07540618186281e-08
histone H3-T11 phosphorylation	TRUE	bidirectional	LUAD DOWN	16.241192498319	UP	2.64060413026756	0.0123584066262491	UP	5.58215067301471	6.56286561637438e-08	DOWN	-5.56537390150875	7.07540618186281e-08
regulation of protein heterodimerization activity	FALSE	not common	not common	16.1932270609272	DOWN	-0.455544644294637	0.713108530309966	UP	8.37321205616446	1.04107732823824e-15	DOWN	-1.7849986924845	0.0863245805589461
complement component C5a signaling pathway	FALSE	not common	not common	16.1341290596106	UP	1.54383488068559	0.156635358483054	UP	8.4093133845977	7.93374294980961e-16	DOWN	-0.587727690654365	0.590884941833891
membrane raft localization	TRUE	bidirectional	BRCA UP	16.1127683833998	UP	6.95365282328032	2.37960210079446e-11	DOWN	-3.7325652621182	0.000301637218620406	DOWN	-2.64438187347641	0.0107458887342557
regulation of exocytosis	TRUE	bidirectional	BRCA UP	16.1127683833998	UP	6.95365282328032	2.37960210079446e-11	DOWN	-3.7325652621182	0.000301637218620406	DOWN	-2.64438187347641	0.0107458887342557
cytokinesis	TRUE	bidirectional	BRCA UP	16.0979170573168	UP	6.94904048029552	2.4490999996132e-11	DOWN	-3.73094483750173	0.000303273184747872	DOWN	-2.64330440274401	0.0107458887342557
regulation of transmembrane transporter activity	FALSE	not common	not common	16.0634244940575	DOWN	-0.615001566161283	0.597266095904977	UP	8.15475038202757	5.06658841403727e-15	DOWN	-2.2753146851545	0.0285556527061988
type I interferon signaling pathway	TRUE	unidirectional	ALL UP	16.0244138103719	UP	5.73165100944606	3.34291520761873e-08	UP	4.3318044827122	2.81021680843798e-05	UP	4.0089433099086	0.000100628466164795
response to exogenous dsRNA	TRUE	unidirectional	ALL UP	16.0244138103719	UP	5.73165100944606	3.34291520761873e-08	UP	4.3318044827122	2.81021680843798e-05	UP	4.0089433099086	0.000100628466164795
protein catabolic process	FALSE	not common	not common	15.9923051382721	UP	0.36981367771557	0.77082773081826	UP	7.91250166250945	2.89858674569846e-14	UP	2.9351437985532	0.00455565864877945
ubiquitin-dependent protein catabolic process	FALSE	not common	not common	15.9923051382721	UP	0.36981367771557	0.77082773081826	UP	7.91250166250945	2.89858674569846e-14	UP	2.9351437985532	0.00455565864877945
regulation of myosin-light-chain-phosphatase activity	TRUE	bidirectional	KIRC UP	15.9822560828304	DOWN	-2.73492019704241	0.00943004697246718	UP	7.55456246017044	3.54875281996583e-13	DOWN	-2.23670802993304	0.0311282206290053
negative regulation of catalytic activity	TRUE	bidirectional	KIRC UP	15.9822560828304	DOWN	-2.73492019704241	0.00943004697246718	UP	7.55456246017044	3.54875281996583e-13	DOWN	-2.23670802993304	0.0311282206290053
protein autoubiquitination	FALSE	not common	not common	15.938720373725	UP	2.59016922776102	0.0141217002583436	UP	7.68918442361367	1.39171117427894e-13	DOWN	-1.96424528640968	0.0585927069190148
mesangial cell-matrix adhesion	TRUE	unidirectional	ALL DOWN	15.9065916272743	DOWN	-6.92747275054307	2.80925436553365e-11	DOWN	-2.731339154752	0.00852328499575154	DOWN	-3.58486064621767	0.000517857555861449
positive regulation of myeloid dendritic cell chemotaxis	TRUE	unidirectional	ALL DOWN	15.9065916272743	DOWN	-6.92747275054307	2.80925436553365e-11	DOWN	-2.731339154752	0.00852328499575154	DOWN	-3.58486064621767	0.000517857555861449
activation of GTPase activity	TRUE	unidirectional	ALL DOWN	15.9065916272743	DOWN	-6.92747275054307	2.80925436553365e-11	DOWN	-2.731339154752	0.00852328499575154	DOWN	-3.58486064621767	0.000517857555861449
positive regulation of B cell apoptotic process	FALSE	not common	not common	15.7864077919826	DOWN	-1.28360259440094	0.241668962992258	UP	7.89880910197097	3.1701291269143e-14	DOWN	-2.3915426018995	0.0213449054373076
negative regulation of B cell proliferation	FALSE	not common	not common	15.7864077919826	DOWN	-1.28360259440094	0.241668962992258	UP	7.89880910197097	3.1701291269143e-14	DOWN	-2.3915426018995	0.0213449054373076
activation of protein kinase B activity	TRUE	bidirectional	LUAD DOWN	15.7085139030567	UP	2.9673542898751	0.00468972838076611	UP	2.54648796454507	0.0143366720231175	DOWN	-7.25342698719922	2.90998106573768e-12
cellular protein localization	TRUE	bidirectional	BRCA UP	15.6461907065328	UP	4.84263155776954	3.18896870474427e-06	DOWN	-5.86200122589824	1.40848024238729e-08	DOWN	-2.90290056217671	0.00502815136574029
endocytosis	FALSE	not common	not common	15.5789373005492	DOWN	-1.23359619393278	0.263136788378164	DOWN	-4.78045942134813	3.75424535754578e-06	DOWN	-6.54799875961689	2.66906056363793e-10
negative regulation of insulin secretion	TRUE	unidirectional	ALL UP	15.4681807679383	UP	2.27406211442795	0.0321478825635259	UP	3.85021877050499	0.000194176859987247	UP	6.80187504616519	5.45091355286515e-11
stress-activated MAPK cascade	FALSE	not common	not common	15.3288292176239	UP	1.15019202712813	0.296352865797792	UP	7.59997321085111	2.5891559718647e-13	DOWN	-2.83875618878568	0.0061122816606464
membrane to membrane docking	TRUE	unidirectional	ALL UP	15.2769096956928	UP	3.08660125503331	0.00320472886477403	UP	6.09980241098318	3.60781491234951e-09	UP	4.20412540133135	4.57145783655468e-05
leukocyte migration	TRUE	unidirectional	ALL UP	15.2769096956928	UP	3.08660125503331	0.00320472886477403	UP	6.09980241098318	3.60781491234951e-09	UP	4.20412540133135	4.57145783655468e-05
regulation of gene silencing	TRUE	bidirectional	KIRC DOWN	15.2396308002643	UP	5.40968858930458	1.90581280042352e-07	DOWN	-3.91831731911804	0.000151687255270507	UP	4.40081595334254	1.99223131353979e-05
positive regulation of receptor binding	FALSE	not common	not common	15.1324623983623	UP	1.61243469050915	0.137320345244895	UP	7.91611808179715	2.83143734523686e-14	DOWN	-1.37658177198788	0.18958146049845
transcription from RNA polymerase II promoter	FALSE	not common	not common	15.0922025928086	DOWN	-3.46769814402058	0.0009051463772201	DOWN	-0.376507916084325	0.743534235838318	DOWN	-7.38856266319346	1.20164855324127e-12
positive regulation of intracellular estrogen receptor signaling pathway	FALSE	not common	not common	15.0481711832726	UP	3.31629833209882	0.001517707180234	UP	1.24384504385863	0.245850408965124	DOWN	-7.28411403056061	2.39866693147649e-12
L-glutamate import	FALSE	not common	not common	14.9853126757962	UP	1.15029187374751	0.296352865797792	DOWN	-0.0518544340037065	0.984861365715665	DOWN	-8.21725498221836	3.54407570019197e-15
D-aspartate import	FALSE	not common	not common	14.9853126757962	UP	1.15029187374751	0.296352865797792	DOWN	-0.0518544340037065	0.984861365715665	DOWN	-8.21725498221836	3.54407570019197e-15
L-glutamate transmembrane transport	FALSE	not common	not common	14.9853126757962	UP	1.15029187374751	0.296352865797792	DOWN	-0.0518544340037065	0.984861365715665	DOWN	-8.21725498221836	3.54407570019197e-15
positive regulation of ion transmembrane transporter activity	TRUE	bidirectional	KIRC UP	14.8403736133397	DOWN	-3.00828898957067	0.00411687256474672	UP	6.7123533773897	8.94942653525145e-11	DOWN	-2.98815926646635	0.00391979790745962
cytoplasmic sequestering of transcription factor	FALSE	not common	not common	14.7913961407644	DOWN	-1.02923609486127	0.353802926326821	UP	4.35752799541246	2.52081524576407e-05	DOWN	-6.6102900986914	1.81259842247967e-10
negative regulation of catenin import into nucleus	TRUE	unidirectional	ALL DOWN	14.7665434090961	DOWN	-7.0189976675898	1.5481329355704e-11	DOWN	-3.07694715675587	0.00305183504036847	DOWN	-2.17449665948396	0.0362315835606604
positive regulation of stress fiber assembly	FALSE	not common	not common	14.6943343894856	UP	1.55719947086921	0.152910274083082	DOWN	-1.83839072975103	0.0800493742994679	DOWN	-7.67808492292007	1.65147102452239e-13
negative regulation of B cell apoptotic process	FALSE	not common	not common	14.6316079912565	DOWN	-0.807392985703008	0.479115682140642	UP	7.46009010475351	6.80712996283748e-13	DOWN	-2.78607736936221	0.00716122949162404
positive regulation of B cell proliferation	FALSE	not common	not common	14.6316079912565	DOWN	-0.807392985703008	0.479115682140642	UP	7.46009010475351	6.80712996283748e-13	DOWN	-2.78607736936221	0.00716122949162404
thermoception	FALSE	not common	not common	14.5446614062597	DOWN	-1.3155104389481	0.229443715608801	UP	5.77929522786697	2.23991464127146e-08	UP	5.16999716101883	5.55176252368441e-07
positive regulation of Ras protein signal transduction	TRUE	bidirectional	KIRC UP	14.2453716747226	DOWN	-3.84649168658549	0.000228037589120379	UP	5.37142142077581	2.01031850719002e-07	DOWN	-3.95712597821399	0.000123981464203134
protein localization to synapse	FALSE	not common	not common	13.9979246373189	DOWN	-5.08323273480179	1.0073308348637e-06	UP	1.42472919332077	0.181534706093223	UP	5.61403106802986	5.494693910037e-08
positive regulation of filopodium assembly	TRUE	unidirectional	ALL DOWN	13.9774244682098	DOWN	-4.61422237209314	9.15239734534512e-06	DOWN	-3.90516661464393	0.000157633525704195	DOWN	-4.62763851495466	7.30116533706828e-06
leukocyte tethering or rolling	FALSE	not common	not common	13.9472957325034	UP	0.648988731353051	0.5776956772156	UP	6.05324308485534	4.73133631446439e-09	DOWN	-4.75116106283955	4.13067791445706e-06
translational initiation	TRUE	bidirectional	BRCA DOWN	13.8328402823302	DOWN	-4.3751136795152	2.63283894670222e-05	UP	3.66362884279596	0.000390247795699611	UP	4.97764134682668	1.4301936576828e-06
DNA damage response, signal transduction by p53 class mediator resulting in cell cycle arrest	FALSE	not common	not common	13.7451361494839	DOWN	-3.61357928222334	0.000544875312944329	UP	6.58409611003548	2.00490265205519e-10	DOWN	-1.45540518807927	0.16461650517047
negative regulation of calcium ion transport into cytosol	FALSE	not common	not common	13.7355895270348	UP	3.74560511126274	0.000333198589203789	UP	6.35930785551857	7.86619606882027e-10	UP	1.88263510260722	0.070136247201231
negative regulation of intrinsic apoptotic signaling pathway in response to osmotic stress	FALSE	not common	not common	13.7355895270348	UP	3.74560511126274	0.000333198589203789	UP	6.35930785551857	7.86619606882027e-10	UP	1.88263510260722	0.070136247201231
negative regulation of erythrocyte apoptotic process	FALSE	not common	not common	13.7355895270348	UP	3.74560511126274	0.000333198589203789	UP	6.35930785551857	7.86619606882027e-10	UP	1.88263510260722	0.070136247201231
cellular hyperosmotic response	FALSE	not common	not common	13.7355895270348	UP	3.74560511126274	0.000333198589203789	UP	6.35930785551857	7.86619606882027e-10	UP	1.88263510260722	0.070136247201231
DNA repair	FALSE	not common	not common	13.7099338646285	UP	4.54242773488648	1.27030581785321e-05	DOWN	-1.56417664277519	0.139466978606669	UP	5.90994768030386	1.10074354444188e-08
positive regulation of immunoglobulin production	FALSE	not common	not common	13.6335663936512	DOWN	-0.426152235731602	0.73314694276092	DOWN	-2.64459537714691	0.0109215512686313	DOWN	-7.25394055397234	2.90374438500081e-12
positive regulation of B cell differentiation	FALSE	not common	not common	13.6335663936512	DOWN	-0.426152235731602	0.73314694276092	DOWN	-2.64459537714691	0.0109215512686313	DOWN	-7.25394055397234	2.90374438500081e-12
positive regulation of plasma cell differentiation	FALSE	not common	not common	13.6335663936512	DOWN	-0.426152235731602	0.73314694276092	DOWN	-2.64459537714691	0.0109215512686313	DOWN	-7.25394055397234	2.90374438500081e-12
regulation of translation	FALSE	not common	not common	13.6260732277471	DOWN	-0.849938740152732	0.453221741926895	UP	4.06530798817235	8.42467393105528e-05	DOWN	-6.4098059527193	6.19530913849415e-10
positive regulation of smooth muscle cell apoptotic process	FALSE	not common	not common	13.5045267100409	DOWN	-0.305935817844138	0.813351241174316	UP	6.43123798073323	5.10468540766695e-10	DOWN	-4.08008036603799	7.53748086927559e-05
negative regulation of interleukin-17 production	FALSE	not common	not common	13.5045267100409	DOWN	-0.305935817844138	0.813351241174316	UP	6.43123798073323	5.10468540766695e-10	DOWN	-4.08008036603799	7.53748086927559e-05
adenylate cyclase-inhibiting serotonin receptor signaling pathway	TRUE	unidirectional	ALL UP	13.4423337174612	UP	3.87160255841999	0.00020646223860848	UP	5.0536622006004	1.00701853920086e-06	UP	3.87140716911128	0.000173695289412799
cellular response to alkaloid	TRUE	unidirectional	ALL UP	13.4423337174612	UP	3.87160255841999	0.00020646223860848	UP	5.0536622006004	1.00701853920086e-06	UP	3.87140716911128	0.000173695289412799
negative regulation of cAMP biosynthetic process	TRUE	unidirectional	ALL UP	13.4423337174612	UP	3.87160255841999	0.00020646223860848	UP	5.0536622006004	1.00701853920086e-06	UP	3.87140716911128	0.000173695289412799
protein destabilization	FALSE	not common	not common	13.377197838041	DOWN	-5.77661324447672	2.61228593354736e-08	UP	1.87837074550748	0.0734210285275268	DOWN	-4.37958049042811	2.18756451997532e-05
microtubule cytoskeleton organization	FALSE	not common	not common	13.3239506583657	UP	0.7509656412415	0.511726572230405	UP	5.76692573390499	2.39324246646946e-08	DOWN	-4.76592357625631	3.87279686147195e-06
positive regulation of microtubule polymerization	FALSE	not common	not common	13.3239506583657	UP	0.7509656412415	0.511726572230405	UP	5.76692573390499	2.39324246646946e-08	DOWN	-4.76592357625631	3.87279686147195e-06
positive regulation of axon extension	FALSE	not common	not common	13.3239506583657	UP	0.7509656412415	0.511726572230405	UP	5.76692573390499	2.39324246646946e-08	DOWN	-4.76592357625631	3.87279686147195e-06
activation of MAPKKK activity	FALSE	not common	not common	13.2625065954086	UP	0.271664033674329	0.839243170444275	UP	3.24207872528931	0.00176578844953228	DOWN	-6.86330237772664	3.68694812802365e-11
positive regulation of protein oligomerization	TRUE	unidirectional	ALL UP	13.2024417429259	UP	4.07162303875442	9.35345801425785e-05	UP	2.7141079780004	0.00895956508543077	UP	5.55478053446988	7.48685000350004e-08
actin filament organization	FALSE	not common	not common	13.1950910277431	DOWN	-3.53414014193035	0.000720668863883479	DOWN	-0.923801796610656	0.398335107147073	DOWN	-6.57751232986691	2.22292390351133e-10
positive regulation of vitamin D biosynthetic process	FALSE	not common	not common	13.1448157596202	UP	0.626559073272504	0.591103007079297	UP	4.35097277579539	2.59244009757928e-05	DOWN	-6.06198356532954	4.67533144600714e-09
positive regulation of tyrosine phosphorylation of Stat5 protein	FALSE	not common	not common	13.081118861033	UP	0.537367260099585	0.652662035360567	UP	6.95669224614101	1.8660325344568e-11	DOWN	-2.80298289452489	0.00681198196728041
positive regulation of interleukin-8 biosynthetic process	FALSE	not common	not common	13.0786118690491	DOWN	-0.546547926895433	0.647079588101121	UP	2.96285826548718	0.00434913742057771	DOWN	-6.89749963513859	2.96501813724504e-11
negative regulation of interleukin-23 production	TRUE	bidirectional	LUAD DOWN	13.0384516496884	UP	3.52600566789723	0.000740530592180716	UP	2.59087961660909	0.0127002335011996	DOWN	-5.9320359483048	9.7318127075863e-09
positive regulation of lamellipodium assembly	TRUE	bidirectional	LUAD DOWN	13.0384516496884	UP	3.52600566789723	0.000740530592180716	UP	2.59087961660909	0.0127002335011996	DOWN	-5.9320359483048	9.7318127075863e-09
cell motility	TRUE	bidirectional	LUAD DOWN	13.0384516496884	UP	3.52600566789723	0.000740530592180716	UP	2.59087961660909	0.0127002335011996	DOWN	-5.9320359483048	9.7318127075863e-09
positive regulation of release of sequestered calcium ion into cytosol	FALSE	not common	not common	12.982362740064	UP	3.81890932702926	0.000253420529955152	UP	6.37028013285844	7.39171260390194e-10	DOWN	-0.643220318412147	0.555968817080355
response to ethanol	FALSE	not common	not common	12.8490947278162	UP	1.65316034032856	0.127043306572466	UP	3.87677788346926	0.000176049184204373	UP	6.00819316193665	6.32877174212125e-09
cation transport	FALSE	not common	not common	12.8387863262008	DOWN	-1.74756997748984	0.105086764589848	UP	1.86284161427914	0.0759707720476172	UP	6.97344011439541	1.81559503454985e-11
smoothened signaling pathway	FALSE	not common	not common	12.7613440059866	DOWN	-5.60982365596657	6.54071686130914e-08	UP	1.23796140678754	0.248173111967848	DOWN	-4.54311305201055	1.06727386719795e-05
negative regulation of vitamin D receptor signaling pathway	FALSE	not common	not common	12.6768649276394	DOWN	-6.64863852701939	1.61714432155167e-10	DOWN	-3.27068422097943	0.00160483204871469	DOWN	-0.274347562101448	0.810880368558693
negative regulation of keratinocyte proliferation	FALSE	not common	not common	12.6768649276394	DOWN	-6.64863852701939	1.61714432155167e-10	DOWN	-3.27068422097943	0.00160483204871469	DOWN	-0.274347562101448	0.810880368558693
negative regulation of cytokine secretion involved in immune response	FALSE	not common	not common	12.6380770362627	UP	0.359011482220304	0.776886198473098	UP	2.580294311298	0.0130610615212448	DOWN	-6.93886229555764	2.26770771371504e-11
negative regulation of GTPase activity	FALSE	not common	not common	12.5825417248341	UP	0.591183098784226	0.614408000361942	DOWN	-7.36682290960364	1.24905040309387e-12	DOWN	-1.0112791793176	0.340738793056889
establishment of protein localization	FALSE	not common	not common	12.5135202433245	DOWN	-1.93799233934929	0.069976448556991	UP	3.615502826109	0.000467717763932548	UP	5.93930707484991	9.36577991673462e-09
receptor biosynthetic process	FALSE	not common	not common	12.5083698494963	UP	0.108741311971097	0.944269603666883	UP	4.02412729155765	9.9593464594806e-05	DOWN	-6.12242533568995	3.29839954122318e-09
negative regulation of interleukin-6 production	FALSE	not common	not common	12.5083698494963	UP	0.108741311971097	0.944269603666883	UP	4.02412729155765	9.9593464594806e-05	DOWN	-6.12242533568995	3.29839954122318e-09
response to virus	FALSE	not common	not common	12.492344217724	UP	0.255226300594338	0.846750904987498	UP	3.88817275721572	0.000168639451292458	DOWN	-6.18755266812097	2.25393176947506e-09
positive regulation of cytokine production	FALSE	not common	not common	12.400629909624	UP	1.86942095176563	0.0814006445149752	UP	2.91428161398573	0.00506295591877421	DOWN	-6.33351014784073	9.64579739683708e-10
proteasome-mediated ubiquitin-dependent protein catabolic process	FALSE	not common	not common	12.3451692222936	UP	2.5016708213948	0.0179247575776619	UP	6.78786486139722	5.53729254590035e-11	DOWN	-0.803436280188472	0.455071775743338
programmed cell death	TRUE	unidirectional	ALL UP	12.3420091697285	UP	6.03658086297827	6.09717302593187e-09	UP	3.05821953839121	0.00323509190449248	UP	2.36227854269037	0.0230661798882607
activation of JUN kinase activity	TRUE	bidirectional	LUAD DOWN	12.3091693359585	UP	4.14426185107186	6.94090022854847e-05	UP	3.77452356080609	0.000259073111580408	DOWN	-4.3288918716229	2.72893052632582e-05
negative regulation of vitamin D biosynthetic process	FALSE	not common	not common	12.2988187687053	DOWN	-6.66039181721543	1.50999772018338e-10	DOWN	-0.836979798792149	0.446687053443159	DOWN	-2.77250978940792	0.00745077546126768
cellular response to growth factor stimulus	TRUE	unidirectional	ALL DOWN	12.1547514214069	DOWN	-3.04992725366887	0.00360360296090989	DOWN	-2.90677822964898	0.00517139643009254	DOWN	-5.68340565907105	3.75754178947728e-08
phosphatidylinositol biosynthetic process	FALSE	not common	not common	12.1172961975167	DOWN	-5.06995303669323	1.07600788452714e-06	DOWN	-5.06233391657485	9.67120832340397e-07	DOWN	-0.385173550564021	0.733512586073927
epidermal cell differentiation	FALSE	not common	not common	12.093824484949	DOWN	-5.35340506736857	2.56453114034304e-07	UP	1.11186525031226	0.300629563766829	DOWN	-4.54812269639123	1.04504680444707e-05
regulation of transcription, DNA-templated	TRUE	unidirectional	ALL DOWN	12.0452408952926	DOWN	-4.2591217405065	4.27594807121591e-05	DOWN	-3.47006648240991	0.000799893353433983	DOWN	-4.33711095897428	2.63447765319922e-05
regulation of cell adhesion	FALSE	not common	not common	11.891165308215	DOWN	-0.318636117246595	0.805631200192057	UP	3.95212285318342	0.000132975415792561	DOWN	-5.89474601754719	1.19929784996497e-08
negative regulation of G-protein coupled receptor protein signaling pathway	TRUE	bidirectional	KIRC UP	11.6813512546446	DOWN	-2.86476678860182	0.00640604343456859	UP	3.66457579219196	0.000389262493763112	DOWN	-5.0887494214163	8.35249653867428e-07
positive regulation of podosome assembly	FALSE	not common	not common	11.6682891527435	UP	0.162880511044868	0.906909577892205	UP	3.09341403990441	0.0028924193073116	DOWN	-6.36120748472239	8.18249260128559e-10
cellular response to histamine	FALSE	not common	not common	11.6024580082676	DOWN	-5.44283581087936	1.59982596963228e-07	DOWN	-4.32452176847405	2.89608090592563e-05	UP	0.668298432040632	0.539086560030186
gamma-aminobutyric acid signaling pathway	FALSE	not common	not common	11.5127202187183	DOWN	-2.99783808767864	0.00425481049826893	UP	5.89897214830058	1.14548784560996e-08	UP	1.93126362134792	0.063009943222764
oligodendrocyte apoptotic process	FALSE	not common	not common	11.3771797422174	DOWN	-1.39797041446843	0.201495115120828	DOWN	-4.4103717945763	2.01641299783419e-05	UP	5.04386787554987	1.03270517881831e-06
DNA damage response, signal transduction by p53 class mediator	FALSE	not common	not common	11.3771797422174	DOWN	-1.39797041446843	0.201495115120828	DOWN	-4.4103717945763	2.01641299783419e-05	UP	5.04386787554987	1.03270517881831e-06
chromatin assembly	FALSE	not common	not common	11.3771797422174	DOWN	-1.39797041446843	0.201495115120828	DOWN	-4.4103717945763	2.01641299783419e-05	UP	5.04386787554987	1.03270517881831e-06
cellular response to glucose starvation	FALSE	not common	not common	11.3771797422174	DOWN	-1.39797041446843	0.201495115120828	DOWN	-4.4103717945763	2.01641299783419e-05	UP	5.04386787554987	1.03270517881831e-06
protein localization	FALSE	not common	not common	11.3771797422174	DOWN	-1.39797041446843	0.201495115120828	DOWN	-4.4103717945763	2.01641299783419e-05	UP	5.04386787554987	1.03270517881831e-06
DNA strand renaturation	FALSE	not common	not common	11.3771797422174	DOWN	-1.39797041446843	0.201495115120828	DOWN	-4.4103717945763	2.01641299783419e-05	UP	5.04386787554987	1.03270517881831e-06
negative regulation of protein complex disassembly	FALSE	not common	not common	11.3753975204848	UP	0.356037282551191	0.776886198473098	UP	2.76877977779881	0.00767593112800952	DOWN	-6.3866200851587	7.06503034097861e-10
positive regulation of chemokine biosynthetic process	FALSE	not common	not common	11.3753975204848	UP	0.356037282551191	0.776886198473098	UP	2.76877977779881	0.00767593112800952	DOWN	-6.3866200851587	7.06503034097861e-10
positive regulation of protein transport	FALSE	not common	not common	11.3753975204848	UP	0.356037282551191	0.776886198473098	UP	2.76877977779881	0.00767593112800952	DOWN	-6.3866200851587	7.06503034097861e-10
negative regulation of branching involved in lung morphogenesis	FALSE	not common	not common	11.3753975204848	UP	0.356037282551191	0.776886198473098	UP	2.76877977779881	0.00767593112800952	DOWN	-6.3866200851587	7.06503034097861e-10
positive regulation of chemokine (C-X-C motif) ligand 2 production	FALSE	not common	not common	11.3753975204848	UP	0.356037282551191	0.776886198473098	UP	2.76877977779881	0.00767593112800952	DOWN	-6.3866200851587	7.06503034097861e-10
transformed cell apoptotic process	FALSE	not common	not common	11.3753975204848	UP	0.356037282551191	0.776886198473098	UP	2.76877977779881	0.00767593112800952	DOWN	-6.3866200851587	7.06503034097861e-10
positive regulation of programmed cell death	FALSE	not common	not common	11.3753975204848	UP	0.356032122462772	0.776886198473098	UP	2.76873465853571	0.00767593112800952	DOWN	-6.38650674301671	7.06503034097861e-10
positive regulation of protein complex disassembly	FALSE	not common	not common	11.3753975204848	UP	0.356032122462772	0.776886198473098	UP	2.76873465853571	0.00767593112800952	DOWN	-6.38650674301671	7.06503034097861e-10
positive regulation of protein localization to cell surface	FALSE	not common	not common	11.3753975204848	UP	0.356037282551191	0.776886198473098	UP	2.76877977779881	0.00767593112800952	DOWN	-6.3866200851587	7.06503034097861e-10
response to molecule of bacterial origin	TRUE	bidirectional	KIRC UP	11.3721415349407	DOWN	-3.76785886512714	0.000308931609145222	UP	2.87885645437475	0.00564049334475368	DOWN	-4.86410264884425	2.43600950928593e-06
regulation of intrinsic apoptotic signaling pathway	FALSE	not common	not common	11.22406213877	DOWN	-0.194636530284716	0.88985394087359	UP	5.07862074475744	8.91870275285434e-07	DOWN	-4.6200514417312	7.52172484980731e-06
positive regulation of cysteine-type endopeptidase activity	FALSE	not common	not common	11.22406213877	DOWN	-0.194636530284716	0.88985394087359	UP	5.07862074475744	8.91870275285434e-07	DOWN	-4.6200514417312	7.52172484980731e-06
activation of innate immune response	FALSE	not common	not common	11.22406213877	DOWN	-0.194636530284716	0.88985394087359	UP	5.07862074475744	8.91870275285434e-07	DOWN	-4.6200514417312	7.52172484980731e-06
positive regulation of extrinsic apoptotic signaling pathway	FALSE	not common	not common	11.22406213877	DOWN	-0.194636530284716	0.88985394087359	UP	5.07862074475744	8.91870275285434e-07	DOWN	-4.6200514417312	7.52172484980731e-06
positive regulation of I-kappaB kinase/NF-kappaB signaling	FALSE	not common	not common	11.1630849606729	DOWN	-0.447331462549516	0.719131539877065	UP	3.03100696710537	0.00352759448484265	DOWN	-6.15642216334013	2.70787215773833e-09
positive regulation of smoothened signaling pathway	FALSE	not common	not common	10.7571030095388	DOWN	-4.29092310077064	3.7973483094525e-05	UP	1.03033504632257	0.340763512886241	DOWN	-4.98919882250783	1.3519594138166e-06
protein ubiquitination	FALSE	not common	not common	10.6858054387159	DOWN	-2.19581963189461	0.0383114786113147	UP	6.11811533325371	3.24587617358458e-09	DOWN	-1.45097641805794	0.165780577239932
histone phosphorylation	FALSE	not common	not common	10.5337507641614	UP	4.09000685869281	8.68299757015462e-05	DOWN	-5.24836547558225	3.81040972391909e-07	DOWN	-0.178850051010056	0.884316661746241
positive regulation of pseudopodium assembly	FALSE	not common	not common	10.5241672794187	DOWN	-2.32139687718426	0.0286164597662364	DOWN	-0.087892624831236	0.959579287502658	DOWN	-6.31282559158762	1.08927082305989e-09
negative regulation of transforming growth factor beta receptor signaling pathway	FALSE	not common	not common	10.1926292445283	DOWN	-2.79364363571641	0.00793578149217888	UP	1.07187890848506	0.320214179971608	DOWN	-5.75829482752666	2.52545951861983e-08
B cell proliferation	FALSE	not common	not common	10.0915268976288	DOWN	-0.879664190025405	0.437870017129874	UP	6.30217513213982	1.09747618729716e-09	DOWN	-1.44180741541338	0.16855157554772
ruffle organization	FALSE	not common	not common	9.93138873115209	UP	1.42921016775141	0.191515077881423	UP	1.47417498909508	0.165703313819362	DOWN	-6.10294428742565	3.69043136645124e-09
substrate adhesion-dependent cell spreading	FALSE	not common	not common	9.90162911456715	UP	0.226332757645073	0.868813733874089	UP	6.51406377258378	3.09814532710997e-10	UP	0.785113852815208	0.465953366373717
positive regulation of protein K63-linked ubiquitination	TRUE	bidirectional	LUAD DOWN	9.89535183933414	UP	2.43655054489299	0.0211742628165203	UP	5.44816862980232	1.34038376691249e-07	DOWN	-2.08257970191568	0.0448343255754177
positive regulation of protein K48-linked ubiquitination	TRUE	bidirectional	LUAD DOWN	9.89535183933414	UP	2.43655054489299	0.0211742628165203	UP	5.44816862980232	1.34038376691249e-07	DOWN	-2.08257970191568	0.0448343255754177
positive regulation of protein monoubiquitination	TRUE	bidirectional	LUAD DOWN	9.89535183933414	UP	2.43655054489299	0.0211742628165203	UP	5.44816862980232	1.34038376691249e-07	DOWN	-2.08257970191568	0.0448343255754177
intracellular receptor signaling pathway	TRUE	unidirectional	ALL DOWN	9.86125762029202	DOWN	-2.25877816625887	0.0331144060737842	DOWN	-2.37572070680346	0.0223211578142568	DOWN	-5.38304073673437	1.86212433998031e-07
response to estrogen	FALSE	not common	not common	9.84400942530252	UP	3.45534409422239	0.000945944580728232	DOWN	-0.666410995075119	0.549236820585927	UP	5.30784649535656	2.75654630556933e-07
regulation of ATPase activity	FALSE	not common	not common	9.82363860367727	UP	4.10057139184665	8.31442052776142e-05	DOWN	-0.112986244592287	0.943415369784294	DOWN	-4.91545291236676	1.91349137258773e-06
cellular response to epidermal growth factor stimulus	FALSE	not common	not common	9.77454459977065	DOWN	-6.23574882780813	1.89627822019008e-09	DOWN	-0.053671540565965	0.984861365715665	UP	1.76546848663883	0.0899866943615602
negative regulation of DNA damage response, signal transduction by p53 class mediator	FALSE	not common	not common	9.67604169138571	DOWN	-3.83693913046999	0.000236636701292875	DOWN	-1.84541184902508	0.078868343488746	DOWN	-4.5302653253312	1.12972686052918e-05
intrinsic apoptotic signaling pathway in response to DNA damage by p53 class mediator	FALSE	not common	not common	9.63394012302045	DOWN	-1.54693964978278	0.155800315494511	DOWN	-4.02321755228844	9.98756701843869e-05	UP	4.46806389413642	1.49290351097704e-05
negative regulation of protein dephosphorylation	FALSE	not common	not common	9.58191925995396	DOWN	-4.00939600119865	0.000119055909590875	DOWN	-0.382998305472064	0.738937322032722	DOWN	-4.82163884137669	2.97661171032293e-06
N-terminal peptidyl-lysine acetylation	FALSE	not common	not common	9.46015824940063	UP	1.77751704763679	0.0987550426361693	UP	3.85622593050017	0.000189752197420664	UP	4.4176536559366	1.84967575377184e-05
protein acetylation	FALSE	not common	not common	9.46015824940063	UP	1.77751704763679	0.0987550426361693	UP	3.85622593050017	0.000189752197420664	UP	4.4176536559366	1.84967575377184e-05
histone H2B acetylation	FALSE	not common	not common	9.46015824940063	UP	1.77751704763679	0.0987550426361693	UP	3.85622593050017	0.000189752197420664	UP	4.4176536559366	1.84967575377184e-05
regulation of tubulin deacetylation	FALSE	not common	not common	9.46015824940063	UP	1.77751704763679	0.0987550426361693	UP	3.85622593050017	0.000189752197420664	UP	4.4176536559366	1.84967575377184e-05
internal peptidyl-lysine acetylation	FALSE	not common	not common	9.46015824940063	UP	1.77751704763679	0.0987550426361693	UP	3.85622593050017	0.000189752197420664	UP	4.4176536559366	1.84967575377184e-05
regulation of androgen receptor signaling pathway	FALSE	not common	not common	9.46015824940063	UP	1.77751704763679	0.0987550426361693	UP	3.85622593050017	0.000189752197420664	UP	4.4176536559366	1.84967575377184e-05
positive regulation of protein homodimerization activity	FALSE	not common	not common	9.44883028054221	UP	5.94854074778833	9.96489933999797e-09	UP	2.12848398354699	0.041600633972915	UP	0.211883884994476	0.85821661906938
3'-UTR-mediated mRNA stabilization	TRUE	unidirectional	ALL DOWN	9.44229028049035	DOWN	-2.11075809258635	0.0471422655818286	DOWN	-5.33234060995342	2.46525846254406e-07	DOWN	-2.24108579307527	0.0310768436883343
cleavage furrow formation	FALSE	not common	not common	9.44184340306649	UP	0.374181799940353	0.768312976030429	DOWN	-6.00651599279773	6.19287130468379e-09	DOWN	-1.84529405915326	0.0759847388202001
positive regulation of lipase activity	FALSE	not common	not common	9.44184340306649	UP	0.374181799940353	0.768312976030429	DOWN	-6.00651599279773	6.19287130468379e-09	DOWN	-1.84529405915326	0.0759847388202001
dendritic cell differentiation	FALSE	not common	not common	9.44068933500474	DOWN	-2.47395124815294	0.0193133598800111	UP	5.6698884970545	4.07628183681744e-08	DOWN	-0.794336834827267	0.460456509916718
nucleoside transport	FALSE	not common	not common	9.390952304694	DOWN	-4.66826518642727	7.18872839914141e-06	DOWN	-4.03985808218522	9.35711230357479e-05	UP	0.568441173238317	0.604301713328406
calcium ion transmembrane transport	TRUE	bidirectional	KIRC UP	9.3180890106374	DOWN	-3.3517011105334	0.00134689498033007	UP	3.51216147144439	0.000686043973095922	DOWN	-3.58089479383384	0.000520265797175108
negative regulation of protein binding	FALSE	not common	not common	9.27567183326946	UP	3.79395100385052	0.000279107463322235	UP	4.36009652015928	2.49476392116992e-05	DOWN	-1.84414892354273	0.0761249848190857
positive regulation of protein linear polyubiquitination	TRUE	bidirectional	LUAD DOWN	8.94942708181422	UP	3.27481065046608	0.0017399981585412	UP	4.46656953109371	1.57710226411364e-05	DOWN	-2.12356262624318	0.040941564143244
regulation of sodium-dependent phosphate transport	TRUE	unidirectional	ALL DOWN	8.91575244369078	DOWN	-4.43834466373515	1.99442220908453e-05	DOWN	-3.07334588750579	0.00308052606440556	DOWN	-2.42111789755799	0.0197608494811669
photoreactive repair	TRUE	unidirectional	ALL DOWN	8.91575244369078	DOWN	-4.43834466373515	1.99442220908453e-05	DOWN	-3.07334588750579	0.00308052606440556	DOWN	-2.42111789755799	0.0197608494811669
negative regulation of peptide secretion	TRUE	bidirectional	BRCA UP	8.89942996692049	UP	2.75980426586053	0.008772075357792	DOWN	-4.6715546002938	6.23005672636975e-06	DOWN	-2.36208180170558	0.0230661798882607
integrin-mediated signaling pathway	FALSE	not common	not common	8.77495153640415	DOWN	-1.47161702333713	0.178516660743858	UP	4.02091545398549	0.000100736919090851	DOWN	-4.0279569112588	9.33643433857292e-05
protein folding	FALSE	not common	not common	8.7747992350842	UP	0.238725558387383	0.859183168697173	UP	6.05275925127415	4.73933125121926e-09	UP	0.875255601064089	0.412475282904289
positive regulation of JNK cascade	FALSE	not common	not common	8.73150002424549	DOWN	-1.92558880652364	0.0718861114564573	UP	2.71847164510088	0.00885069219978102	DOWN	-4.8260684618353	2.91660552406312e-06
positive regulation of natural killer cell activation	FALSE	not common	not common	8.62221334439469	DOWN	-1.03495210434441	0.3509337550797	UP	2.97085194513651	0.004242659732915	DOWN	-4.95230784763511	1.60296215927249e-06
positive regulation of natural killer cell mediated cytotoxicity directed against tumor cell target	FALSE	not common	not common	8.62221334439469	DOWN	-1.03495210434441	0.3509337550797	UP	2.97085194513651	0.004242659732915	DOWN	-4.95230784763511	1.60296215927249e-06
positive regulation of lymphocyte proliferation	FALSE	not common	not common	8.62221334439469	DOWN	-1.03495210434441	0.3509337550797	UP	2.97085194513651	0.004242659732915	DOWN	-4.95230784763511	1.60296215927249e-06
T-helper cell differentiation	FALSE	not common	not common	8.62221334439469	DOWN	-1.03495210434441	0.3509337550797	UP	2.97085194513651	0.004242659732915	DOWN	-4.95230784763511	1.60296215927249e-06
natural killer cell activation	FALSE	not common	not common	8.62221334439469	DOWN	-1.03495210434441	0.3509337550797	UP	2.97085194513651	0.004242659732915	DOWN	-4.95230784763511	1.60296215927249e-06
regulation of phagocytosis	FALSE	not common	not common	8.58662104466847	UP	1.39743644329919	0.201495115120828	UP	5.65440462657218	4.43110138848694e-08	UP	1.11602991295872	0.290136805230873
negative regulation of entry of bacterium into host cell	FALSE	not common	not common	8.58662104466847	UP	1.39743644329919	0.201495115120828	UP	5.65440462657218	4.43110138848694e-08	UP	1.11602991295872	0.290136805230873
protein K11-linked ubiquitination	FALSE	not common	not common	8.56110330551026	UP	2.90544461886546	0.00566428386197299	UP	0.101981443476815	0.948896928100296	UP	5.18654963507721	5.11131524832427e-07
regulation of mitotic metaphase/anaphase transition	FALSE	not common	not common	8.56110330551026	UP	2.90544461886546	0.00566428386197299	UP	0.101981443476815	0.948896928100296	UP	5.18654963507721	5.11131524832427e-07
mitotic metaphase plate congression	FALSE	not common	not common	8.56110330551026	UP	2.90544461886546	0.00566428386197299	UP	0.101981443476815	0.948896928100296	UP	5.18654963507721	5.11131524832427e-07
mitotic nuclear division	FALSE	not common	not common	8.53120622432029	UP	2.90029626262268	0.00574656370832963	UP	0.101654753865891	0.948896928100296	UP	5.17572133214256	5.39717540578715e-07
cellular response to interleukin-4	FALSE	not common	not common	8.46944332066968	DOWN	-4.50848790642856	1.46214045978319e-05	DOWN	-0.829049005505323	0.448038003645474	DOWN	-3.58233409442907	0.000517908309218339
positive regulation of granulocyte differentiation	FALSE	not common	not common	8.46944332066968	DOWN	-4.50848790642856	1.46214045978319e-05	DOWN	-0.829049005505323	0.448038003645474	DOWN	-3.58233409442907	0.000517908309218339
negative regulation of interleukin-13 production	FALSE	not common	not common	8.46944332066968	DOWN	-4.50848790642856	1.46214045978319e-05	DOWN	-0.829049005505323	0.448038003645474	DOWN	-3.58233409442907	0.000517908309218339
negative regulation of interleukin-5 production	FALSE	not common	not common	8.46944332066968	DOWN	-4.50848790642856	1.46214045978319e-05	DOWN	-0.829049005505323	0.448038003645474	DOWN	-3.58233409442907	0.000517908309218339
negative regulation of estrogen receptor binding	FALSE	not common	not common	8.46944332066968	DOWN	-4.50848790642856	1.46214045978319e-05	DOWN	-0.829049005505323	0.448038003645474	DOWN	-3.58233409442907	0.000517908309218339
steroid hormone mediated signaling pathway	FALSE	not common	not common	8.46944332066968	DOWN	-4.50848790642856	1.46214045978319e-05	DOWN	-0.829049005505323	0.448038003645474	DOWN	-3.58233409442907	0.000517908309218339
positive regulation of insulin secretion	FALSE	not common	not common	8.46944332066968	DOWN	-4.50848790642856	1.46214045978319e-05	DOWN	-0.829049005505323	0.448038003645474	DOWN	-3.58233409442907	0.000517908309218339
regulation of hormone metabolic process	FALSE	not common	not common	8.46944332066968	DOWN	-4.50848790642856	1.46214045978319e-05	DOWN	-0.829049005505323	0.448038003645474	DOWN	-3.58233409442907	0.000517908309218339
myoblast fate commitment	FALSE	not common	not common	8.46944332066968	DOWN	-4.50848790642856	1.46214045978319e-05	DOWN	-0.829049005505323	0.448038003645474	DOWN	-3.58233409442907	0.000517908309218339
negative regulation of type B pancreatic cell apoptotic process	FALSE	not common	not common	8.46944332066968	DOWN	-4.50848790642856	1.46214045978319e-05	DOWN	-0.829049005505323	0.448038003645474	DOWN	-3.58233409442907	0.000517908309218339
fat cell differentiation	FALSE	not common	not common	8.46944332066968	DOWN	-4.50848790642856	1.46214045978319e-05	DOWN	-0.829049005505323	0.448038003645474	DOWN	-3.58233409442907	0.000517908309218339
response to interferon-alpha	FALSE	not common	not common	8.452515797287	UP	1.34117244366333	0.22077318451072	DOWN	-5.22515120465678	4.28330803929945e-07	DOWN	-2.16254443180986	0.0373042675469367
extracellular matrix disassembly	TRUE	bidirectional	BRCA UP	8.39550107072516	UP	2.38890760087297	0.023980294809705	DOWN	-3.92342304625487	0.000148722973337108	DOWN	-3.36583401114075	0.00112788944968286
positive regulation of fibrinolysis	TRUE	bidirectional	BRCA UP	8.39550107072516	UP	2.38890760087297	0.023980294809705	DOWN	-3.92342304625487	0.000148722973337108	DOWN	-3.36583401114075	0.00112788944968286
positive regulation of defense response to virus by host	FALSE	not common	not common	8.38044077669912	UP	0.916921833368924	0.417296672511335	UP	4.97023619119152	1.52202592309548e-06	DOWN	-2.81570228947868	0.00655680392587232
actin filament bundle assembly	FALSE	not common	not common	8.32824039098676	DOWN	-0.205450163673272	0.883260481200199	DOWN	-0.187234757300073	0.885838213755108	DOWN	-6.01787154185437	6.00228228340618e-09
phosphatidylinositol-mediated signaling	FALSE	not common	not common	8.32512657258928	DOWN	-0.205384911509602	0.883260481200199	DOWN	-0.187206983226855	0.885838213755108	DOWN	-6.01628154104146	6.0454717465937e-09
positive regulation of natural killer cell mediated cytotoxicity	FALSE	not common	not common	8.09971032735612	DOWN	-2.42964739473865	0.0215597725585459	UP	1.25607032754386	0.240891444610245	DOWN	-4.9627079866607	1.53046840427057e-06
positive regulation of T cell differentiation	TRUE	bidirectional	KIRC UP	8.07798067719244	DOWN	-3.23909180233066	0.00196746791309941	UP	3.25756032961603	0.00167800346001659	DOWN	-3.12540549405746	0.00253115622122739
positive regulation of cytosolic calcium ion concentration	FALSE	not common	not common	7.91925270940353	DOWN	-2.82671642111353	0.00719542073049015	UP	4.35044469500821	2.59594477513896e-05	DOWN	-1.92092445347078	0.0644756289273013
negative regulation of epithelial cell migration	FALSE	not common	not common	7.91111974125121	DOWN	-3.58000551574219	0.000612148863706882	UP	4.38281825692424	2.25762862059638e-05	UP	0.173038203156122	0.887913402264948
T-helper 2 cell cytokine production	FALSE	not common	not common	7.91111974125121	DOWN	-3.58000551574219	0.000612148863706882	UP	4.38281825692424	2.25762862059638e-05	UP	0.173038203156122	0.887913402264948
activation of anaphase-promoting complex activity	FALSE	not common	not common	7.86600841447879	UP	2.54437538641066	0.0159350528306142	UP	0.153359275205729	0.912366378693828	UP	5.06521995173524	9.36416079569504e-07
anaphase-promoting complex-dependent proteasomal ubiquitin-dependent protein catabolic process	FALSE	not common	not common	7.86600841447879	UP	2.54437538641066	0.0159350528306142	UP	0.153359275205729	0.912366378693828	UP	5.06521995173524	9.36416079569504e-07
regulation of mitochondrial membrane potential	FALSE	not common	not common	7.78268862938099	UP	4.88653455612459	2.58343731834963e-06	UP	2.25353303359313	0.0305512894196174	DOWN	-1.31819936527393	0.208970011920567
release of cytochrome c from mitochondria	FALSE	not common	not common	7.78268862938099	UP	4.88653455612459	2.58343731834963e-06	UP	2.25353303359313	0.0305512894196174	DOWN	-1.31819936527393	0.208970011920567
negative regulation of protein tyrosine kinase activity	FALSE	not common	not common	7.76457446869434	UP	1.67993503014296	0.120562289813866	DOWN	-5.16783102253927	5.71559951650231e-07	UP	1.21200354138364	0.249546895866665
somatic stem cell maintenance	FALSE	not common	not common	7.74360873468632	UP	1.32324397303953	0.226471377363483	DOWN	-4.87277577207825	2.4158718202324e-06	UP	2.21285999875104	0.0329840485404426
response to growth factor	FALSE	not common	not common	7.74360873468632	UP	1.32324397303953	0.226471377363483	DOWN	-4.87277577207825	2.4158718202324e-06	UP	2.21285999875104	0.0329840485404426
endodermal cell fate specification	FALSE	not common	not common	7.74360873468632	UP	1.32324397303953	0.226471377363483	DOWN	-4.87277577207825	2.4158718202324e-06	UP	2.21285999875104	0.0329840485404426
regulation of cysteine-type endopeptidase activity involved in apoptotic process	FALSE	not common	not common	7.74360873468632	UP	1.32324397303953	0.226471377363483	DOWN	-4.87277577207825	2.4158718202324e-06	UP	2.21285999875104	0.0329840485404426
antigen receptor-mediated signaling pathway	FALSE	not common	not common	7.7395507036862	DOWN	-2.19532385903695	0.0383114786113147	DOWN	-0.64119200621974	0.565397405464462	DOWN	-5.08699358600716	8.40942986001048e-07
B cell receptor signaling pathway	FALSE	not common	not common	7.7395507036862	DOWN	-2.19532385903695	0.0383114786113147	DOWN	-0.64119200621974	0.565397405464462	DOWN	-5.08699358600716	8.40942986001048e-07
protein import into nucleus	FALSE	not common	not common	7.71497728609057	UP	1.05262014971235	0.344078054642257	UP	0.145765409415165	0.918012001936283	DOWN	-5.59426520209982	6.10263403622071e-08
regulation of natural killer cell apoptotic process	FALSE	not common	not common	7.62556128158304	UP	1.42344670900119	0.19344410034975	UP	4.12249262729124	6.68321553978606e-05	DOWN	-3.22286368421156	0.00183188314415989
neurotrophin TRK receptor signaling pathway	FALSE	not common	not common	7.55927044353024	UP	4.49061402466251	1.57915167718117e-05	UP	2.85351478113582	0.00607406290309606	UP	1.12386609116488	0.287624810809492
erythrocyte differentiation	FALSE	not common	not common	7.55927044353024	UP	4.49061402466251	1.57915167718117e-05	UP	2.85351478113582	0.00607406290309606	UP	1.12386609116488	0.287624810809492
execution phase of apoptosis	FALSE	not common	not common	7.55927044353024	UP	4.49061402466251	1.57915167718117e-05	UP	2.85351478113582	0.00607406290309606	UP	1.12386609116488	0.287624810809492
negative regulation of phosphoprotein phosphatase activity	TRUE	bidirectional	BRCA UP	7.46320640355917	UP	4.38558309617566	2.51845121047026e-05	DOWN	-2.24253976437074	0.031403953283412	DOWN	-2.0965937766849	0.0435186853657475
intrinsic apoptotic signaling pathway in response to DNA damage	FALSE	not common	not common	7.18918688661385	DOWN	-2.96193142976064	0.00476331506152641	DOWN	-1.67103913824444	0.112997010286265	UP	3.96519390246788	0.000120181336532709
signal transduction in response to DNA damage	FALSE	not common	not common	7.06903766785704	UP	1.5021668667199	0.169190193369723	DOWN	-4.77921898054471	3.7727343997321e-06	UP	1.56642087207037	0.133638258717894
positive regulation of NK T cell activation	FALSE	not common	not common	6.87722996200455	DOWN	-0.158628064090016	0.906909577892205	UP	4.20348876169719	4.78811038269244e-05	DOWN	-3.06570248191754	0.00305521593292381
positive regulation of tyrosine phosphorylation of Stat4 protein	FALSE	not common	not common	6.87722996200455	DOWN	-0.158628064090016	0.906909577892205	UP	4.20348876169719	4.78811038269244e-05	DOWN	-3.06570248191754	0.00305521593292381
regulation of tyrosine phosphorylation of Stat1 protein	FALSE	not common	not common	6.87722996200455	DOWN	-0.158628064090016	0.906909577892205	UP	4.20348876169719	4.78811038269244e-05	DOWN	-3.06570248191754	0.00305521593292381
positive regulation of T-helper 1 type immune response	FALSE	not common	not common	6.87722996200455	DOWN	-0.158628064090016	0.906909577892205	UP	4.20348876169719	4.78811038269244e-05	DOWN	-3.06570248191754	0.00305521593292381
positive regulation of activation of JAK2 kinase activity	FALSE	not common	not common	6.87722996200455	DOWN	-0.158628064090016	0.906909577892205	UP	4.20348876169719	4.78811038269244e-05	DOWN	-3.06570248191754	0.00305521593292381
positive regulation of interleukin-10 production	FALSE	not common	not common	6.87722996200455	DOWN	-0.158628064090016	0.906909577892205	UP	4.20348876169719	4.78811038269244e-05	DOWN	-3.06570248191754	0.00305521593292381
defense response to Gram-negative bacterium	FALSE	not common	not common	6.87722996200455	DOWN	-0.158628064090016	0.906909577892205	UP	4.20348876169719	4.78811038269244e-05	DOWN	-3.06570248191754	0.00305521593292381
regulation of autophagy	FALSE	not common	not common	6.85801924811111	UP	5.13431385661572	7.88647375493224e-07	DOWN	-0.326262951225954	0.780188006774224	DOWN	-1.27324027465924	0.225371311139297
regulation of ion transmembrane transport	TRUE	bidirectional	LUAD DOWN	6.50718415059148	UP	2.91299024795721	0.00555602286606178	UP	2.35322345453591	0.0236693751000945	DOWN	-3.14588755254204	0.00236518437260789
positive regulation of release of cytochrome c from mitochondria	TRUE	unidirectional	ALL UP	6.42952691636269	UP	2.27347305488681	0.0321702396400006	UP	2.15988997753937	0.0385387780934461	UP	3.72970719330824	0.000299999698636087
negative regulation of intrinsic apoptotic signaling pathway	FALSE	not common	not common	6.38607229908443	DOWN	-0.485034386099945	0.691347881003777	UP	3.25733276019305	0.00167800346001659	DOWN	-3.68628786827539	0.000354354828415424
regulation of apoptotic process	FALSE	not common	not common	6.33170775339733	DOWN	-0.172701976563236	0.90343391791434	DOWN	-2.97672734060475	0.0041842241355524	UP	3.95879763812989	0.000123248271675136
positive regulation of catalytic activity	FALSE	not common	not common	6.21888043016249	UP	1.96854735981067	0.0654532140522222	DOWN	-0.191195188916581	0.883699742458797	DOWN	-4.54845787467625	1.04444063688747e-05
negative regulation of smoothened signaling pathway	FALSE	not common	not common	6.12464017082967	UP	4.75558197202542	4.80611953429553e-06	DOWN	-0.469669275996603	0.679428800207509	DOWN	-1.26121834624389	0.229837736411048
regulation of cell cycle	FALSE	not common	not common	5.9477006430478	UP	2.85233089312147	0.00665287931035322	UP	3.23371913058727	0.00181427678593698	DOWN	-1.74754772506059	0.0934514686943531
negative regulation of cytolysis	FALSE	not common	not common	5.90130531405542	UP	1.48516372508775	0.174214770284399	UP	4.24422951550531	4.04784161345804e-05	DOWN	-1.4115796616769	0.177986109684001
positive regulation of macrophage derived foam cell differentiation	FALSE	not common	not common	5.90130531405542	UP	1.48516372508775	0.174214770284399	UP	4.24422951550531	4.04784161345804e-05	DOWN	-1.4115796616769	0.177986109684001
myeloid dendritic cell chemotaxis	FALSE	not common	not common	5.5538021821442	UP	1.84424193754098	0.0860436923035815	UP	0.91843706576973	0.398781279215352	UP	4.06136830170202	8.14224171907931e-05
serine phosphorylation of STAT protein	FALSE	not common	not common	5.46551669817173	UP	1.18419684959013	0.281386164324409	UP	2.98402622816348	0.00409054557402051	DOWN	-3.07582024348266	0.00297439854414853
negative regulation of interferon-beta production	FALSE	not common	not common	5.43309016873081	UP	1.33566447652108	0.222804074916215	DOWN	-0.834485618603867	0.447941441769373	DOWN	-4.25597289429106	3.69628503159067e-05
triglyceride-rich lipoprotein particle remodeling	FALSE	not common	not common	5.33866815970844	UP	0.775412625139349	0.496625600214702	DOWN	-3.73736891304527	0.000296584481797592	UP	2.23689024734662	0.0311282206290053
negative regulation of lipase activity	FALSE	not common	not common	5.33866815970844	UP	0.775412625139349	0.496625600214702	DOWN	-3.73736891304527	0.000296584481797592	UP	2.23689024734662	0.0311282206290053
negative regulation of cholesterol import	FALSE	not common	not common	5.33866815970844	UP	0.775412625139349	0.496625600214702	DOWN	-3.73736891304527	0.000296584481797592	UP	2.23689024734662	0.0311282206290053
negative regulation of cholesterol transporter activity	FALSE	not common	not common	5.33866815970844	UP	0.775412625139349	0.496625600214702	DOWN	-3.73736891304527	0.000296584481797592	UP	2.23689024734662	0.0311282206290053
diacylglycerol catabolic process	FALSE	not common	not common	5.33866815970844	UP	0.775412625139349	0.496625600214702	DOWN	-3.73736891304527	0.000296584481797592	UP	2.23689024734662	0.0311282206290053
high-density lipoprotein particle clearance	FALSE	not common	not common	5.33866815970844	UP	0.775412625139349	0.496625600214702	DOWN	-3.73736891304527	0.000296584481797592	UP	2.23689024734662	0.0311282206290053
positive regulation of lipid catabolic process	FALSE	not common	not common	5.33866815970844	UP	0.775412625139349	0.496625600214702	DOWN	-3.73736891304527	0.000296584481797592	UP	2.23689024734662	0.0311282206290053
low-density lipoprotein particle remodeling	FALSE	not common	not common	5.33866815970844	UP	0.775412625139349	0.496625600214702	DOWN	-3.73736891304527	0.000296584481797592	UP	2.23689024734662	0.0311282206290053
reverse cholesterol transport	FALSE	not common	not common	5.33866815970844	UP	0.775412625139349	0.496625600214702	DOWN	-3.73736891304527	0.000296584481797592	UP	2.23689024734662	0.0311282206290053
phospholipid catabolic process	FALSE	not common	not common	5.33866815970844	UP	0.775412625139349	0.496625600214702	DOWN	-3.73736891304527	0.000296584481797592	UP	2.23689024734662	0.0311282206290053
regulation of protein stability	FALSE	not common	not common	5.33866815970844	UP	0.775412625139349	0.496625600214702	DOWN	-3.73736891304527	0.000296584481797592	UP	2.23689024734662	0.0311282206290053
intestinal epithelial cell differentiation	FALSE	not common	not common	5.32114666612634	UP	3.35107958738253	0.00134857712440835	UP	1.96986671039311	0.0600608388205601	DOWN	-1.96142120211352	0.0589367491609281
quaternary ammonium group transport	FALSE	not common	not common	4.74529223968272	UP	0.0975747847993692	0.950457230981989	DOWN	-4.27534009896303	3.56036395884364e-05	UP	0.680884709962911	0.531227786566755
organic cation transport	FALSE	not common	not common	4.74529223968272	UP	0.0975747847993692	0.950457230981989	DOWN	-4.27534009896303	3.56036395884364e-05	UP	0.680884709962911	0.531227786566755
carnitine transport	FALSE	not common	not common	4.74529223968272	UP	0.0975747847993692	0.950457230981989	DOWN	-4.27534009896303	3.56036395884364e-05	UP	0.680884709962911	0.531227786566755
sodium-dependent organic cation transport	FALSE	not common	not common	4.74529223968272	UP	0.0975747847993692	0.950457230981989	DOWN	-4.27534009896303	3.56036395884364e-05	UP	0.680884709962911	0.531227786566755
negative regulation of cell motility	FALSE	not common	not common	4.71980102716079	UP	1.71396932788383	0.112429841197455	UP	1.97991649213565	0.0588369168842331	DOWN	-3.08564090921239	0.00288182489810459
positive regulation of ubiquitin-protein transferase activity	FALSE	not common	not common	4.71980102716079	UP	1.71396932788383	0.112429841197455	UP	1.97991649213565	0.0588369168842331	DOWN	-3.08564090921239	0.00288182489810459
protein peptidyl-prolyl isomerization	FALSE	not common	not common	4.71980102716079	UP	1.71396932788383	0.112429841197455	UP	1.97991649213565	0.0588369168842331	DOWN	-3.08564090921239	0.00288182489810459
tachykinin receptor signaling pathway	FALSE	not common	not common	4.62144545113766	UP	3.44820893724001	0.000968934386746225	UP	1.76638516226101	0.0928228844722149	DOWN	-1.1739086959172	0.265830748869485
Ras protein signal transduction	FALSE	not common	not common	4.62002698606176	UP	3.20405572808366	0.0022065676969538	UP	1.51871605174579	0.152393927588467	DOWN	-1.87481081447938	0.0713326105971707
negative regulation of intrinsic apoptotic signaling pathway in response to DNA damage	FALSE	not common	not common	4.55064356775732	DOWN	-0.484375434777807	0.691402087071152	DOWN	-1.71936471855485	0.102482277354256	DOWN	-3.65599814193357	0.000397170447074285
CDP-choline pathway	FALSE	not common	not common	4.35728658184645	DOWN	-3.14381571278196	0.00265454449683438	DOWN	-2.29893082125942	0.0272766420072546	DOWN	-0.56357196689329	0.606642220537623
phosphatidylethanolamine biosynthetic process	FALSE	not common	not common	4.35728658184645	DOWN	-3.14381571278196	0.00265454449683438	DOWN	-2.29893082125942	0.0272766420072546	DOWN	-0.56357196689329	0.606642220537623
negative regulation of leukocyte apoptotic process	FALSE	not common	not common	4.34121777943418	DOWN	-3.27995435028208	0.00171070803079743	DOWN	-1.19074064008041	0.265894916794497	DOWN	-1.71339356741229	0.100206552039015
regulation of cell adhesion mediated by integrin	FALSE	not common	not common	4.33396297833605	DOWN	-1.67713297713778	0.12117322888362	UP	3.10277431396561	0.0028086416876777	DOWN	-1.55654454928602	0.136186488916256
response to cytokine	FALSE	not common	not common	4.15538800456991	UP	0.722078451036887	0.529757282908909	UP	2.67652791611566	0.00999185311686032	DOWN	-2.56969978484675	0.0132095814632166
apoptotic cell clearance	FALSE	not common	not common	4.15255195866266	DOWN	-3.31003373436996	0.00155003100219628	DOWN	-1.92625646941451	0.0662372329027082	DOWN	-0.452475398854831	0.685496933295372
interleukin-15-mediated signaling pathway	FALSE	not common	not common	4.12527369051605	UP	2.27150421860804	0.0322015496081162	UP	1.77312489592585	0.0915519991458477	DOWN	-2.32348047539842	0.0254203613499088
interleukin-1-mediated signaling pathway	FALSE	not common	not common	4.12527369051605	UP	2.27150421860804	0.0322015496081162	UP	1.77312489592585	0.0915519991458477	DOWN	-2.32348047539842	0.0254203613499088
interleukin-12-mediated signaling pathway	FALSE	not common	not common	4.12527369051605	UP	2.27150421860804	0.0322015496081162	UP	1.77312489592585	0.0915519991458477	DOWN	-2.32348047539842	0.0254203613499088
regulation of systemic arterial blood pressure	FALSE	not common	not common	4.12527369051605	UP	2.27150421860804	0.0322015496081162	UP	1.77312489592585	0.0915519991458477	DOWN	-2.32348047539842	0.0254203613499088
positive regulation of neutrophil chemotaxis	FALSE	not common	not common	3.9537508633029	DOWN	-1.51003924270007	0.166814974392062	DOWN	-2.106104203761	0.0438228042807928	UP	2.51946419903881	0.0152164704105822
negative regulation of execution phase of apoptosis	FALSE	not common	not common	3.71894833006243	UP	0.033811834770268	0.996534997383105	DOWN	-1.96912310273545	0.0601207399490622	DOWN	-3.05248791061096	0.00318812114194799
suppression by virus of host apoptotic process	FALSE	not common	not common	3.67315924450028	UP	0.0775901347004902	0.963219149312214	DOWN	-1.70183327493494	0.106188628491299	DOWN	-3.18511461164013	0.00207509355741641
negative regulation of establishment of protein localization to plasma membrane	FALSE	not common	not common	3.67315924450028	UP	0.0775901347004902	0.963219149312214	DOWN	-1.70183327493494	0.106188628491299	DOWN	-3.18511461164013	0.00207509355741641
regulation of synaptic transmission	FALSE	not common	not common	3.3370517694299	DOWN	-1.97751082607637	0.064149003006254	DOWN	-1.92408922307175	0.0663721841275384	DOWN	-1.67492636181341	0.108086686879173
glutamate receptor signaling pathway	FALSE	not common	not common	3.3370517694299	DOWN	-1.97751082607637	0.064149003006254	DOWN	-1.92408922307175	0.0663721841275384	DOWN	-1.67492636181341	0.108086686879173
G-protein coupled glutamate receptor signaling pathway	FALSE	not common	not common	3.3370517694299	DOWN	-1.97751082607637	0.064149003006254	DOWN	-1.92408922307175	0.0663721841275384	DOWN	-1.67492636181341	0.108086686879173
adenylate cyclase-inhibiting G-protein coupled glutamate receptor signaling pathway	FALSE	not common	not common	3.3370517694299	DOWN	-1.97751082607637	0.064149003006254	DOWN	-1.92408922307175	0.0663721841275384	DOWN	-1.67492636181341	0.108086686879173
regulation of single stranded viral RNA replication via double stranded DNA intermediate	FALSE	not common	not common	3.17480717115161	DOWN	-1.55790602158868	0.152814353046603	DOWN	-0.108701737328095	0.945486992933887	DOWN	-2.92967812112393	0.00462778337345128
positive regulation of ruffle assembly	FALSE	not common	not common	3.16944128343856	UP	2.24371130779368	0.0342555382238829	UP	0.46000978087156	0.685020759033364	DOWN	-2.27023503916645	0.0288485625881441
positive regulation of miRNA metabolic process	FALSE	not common	not common	3.16944128343856	UP	2.24371130779368	0.0342555382238829	UP	0.46000978087156	0.685020759033364	DOWN	-2.27023503916645	0.0288485625881441
positive regulation of actin cytoskeleton reorganization	FALSE	not common	not common	3.16944128343856	UP	2.24371130779368	0.0342555382238829	UP	0.46000978087156	0.685020759033364	DOWN	-2.27023503916645	0.0288485625881441
cellular senescence	FALSE	not common	not common	3.16944128343856	UP	2.24371130779368	0.0342555382238829	UP	0.46000978087156	0.685020759033364	DOWN	-2.27023503916645	0.0288485625881441
receptor internalization	FALSE	not common	not common	3.06485071003864	DOWN	-1.30016706852911	0.235592919043512	UP	0.0354216822130038	0.997073940995667	DOWN	-3.00908341512301	0.00366656811363405
proteoglycan metabolic process	FALSE	not common	not common	2.76224685065821	UP	0.255863204991856	0.846750904987498	UP	1.35568717149817	0.204951202365198	UP	2.67133912329929	0.00996201063840742
cytokine biosynthetic process	FALSE	not common	not common	2.76224685065821	UP	0.255863204991856	0.846750904987498	UP	1.35568717149817	0.204951202365198	UP	2.67133912329929	0.00996201063840742
lymphotoxin A biosynthetic process	FALSE	not common	not common	2.76224685065821	UP	0.255863204991856	0.846750904987498	UP	1.35568717149817	0.204951202365198	UP	2.67133912329929	0.00996201063840742
regulation of interleukin-2 biosynthetic process	FALSE	not common	not common	2.76224685065821	UP	0.255863204991856	0.846750904987498	UP	1.35568717149817	0.204951202365198	UP	2.67133912329929	0.00996201063840742
regulation of interleukin-6 biosynthetic process	FALSE	not common	not common	2.76224685065821	UP	0.255863204991856	0.846750904987498	UP	1.35568717149817	0.204951202365198	UP	2.67133912329929	0.00996201063840742
regulation of interleukin-8 biosynthetic process	FALSE	not common	not common	2.76224685065821	UP	0.255863204991856	0.846750904987498	UP	1.35568717149817	0.204951202365198	UP	2.67133912329929	0.00996201063840742
regulation of granulocyte macrophage colony-stimulating factor biosynthetic process	FALSE	not common	not common	2.76224685065821	UP	0.255863204991856	0.846750904987498	UP	1.35568717149817	0.204951202365198	UP	2.67133912329929	0.00996201063840742
fibroblast activation	FALSE	not common	not common	2.76224685065821	UP	0.255863204991856	0.846750904987498	UP	1.35568717149817	0.204951202365198	UP	2.67133912329929	0.00996201063840742
synaptic vesicle recycling	FALSE	not common	not common	2.74665803450754	DOWN	-0.899683385809606	0.427257457134996	UP	2.29746591264846	0.0273607268914237	DOWN	-1.49486853542975	0.153293804218759
establishment of T cell polarity	FALSE	not common	not common	2.67103945690741	DOWN	-2.69239306329111	0.0106680797599203	DOWN	-1.11463567224259	0.299698090224541	UP	0.478589731063551	0.667098959385102
dendritic cell chemotaxis	FALSE	not common	not common	2.67103945690741	DOWN	-2.69239306329111	0.0106680797599203	DOWN	-1.11463567224259	0.299698090224541	UP	0.478589731063551	0.667098959385102
response to prostaglandin E	FALSE	not common	not common	2.67103945690741	DOWN	-2.69239306329111	0.0106680797599203	DOWN	-1.11463567224259	0.299698090224541	UP	0.478589731063551	0.667098959385102
positive regulation of cell motility	FALSE	not common	not common	2.67103945690741	DOWN	-2.69239306329111	0.0106680797599203	DOWN	-1.11463567224259	0.299698090224541	UP	0.478589731063551	0.667098959385102
regulation of mitochondrial membrane permeability	FALSE	not common	not common	2.35007518447517	UP	1.08353037021937	0.328178647172255	DOWN	-1.2288762515741	0.249920178174741	DOWN	-1.99618724012113	0.0544519225169036
hypermethylation of CpG island	FALSE	not common	not common	1.94390192416889	DOWN	-1.09708624089506	0.321390187647864	DOWN	-1.31567434601637	0.218815933602708	UP	1.4655694711264	0.161802952200575
negative regulation of gene expression, epigenetic	FALSE	not common	not common	1.94390192416889	DOWN	-1.09708624089506	0.321390187647864	DOWN	-1.31567434601637	0.218815933602708	UP	1.4655694711264	0.161802952200575
aldosterone biosynthetic process	FALSE	not common	not common	1.91184467584185	UP	0.630424271825147	0.589990139760412	UP	1.9981544826832	0.0565841739787353	UP	0.9609028264334	0.36695740806755
C21-steroid hormone biosynthetic process	FALSE	not common	not common	1.91184467584185	UP	0.630424271825147	0.589990139760412	UP	1.9981544826832	0.0565841739787353	UP	0.9609028264334	0.36695740806755
insulin receptor signaling pathway	FALSE	not common	not common	1.75985370349409	UP	1.46765067699201	0.179734308177796	UP	0.265273060666661	0.827408077650835	UP	1.63625082239044	0.116894936823362
insulin secretion	FALSE	not common	not common	1.66455968786122	UP	0.546975362424985	0.647079588101121	UP	0.57769651551642	0.608971655755451	UP	1.99209285760581	0.0549396002959285
negative regulation of Wnt signaling pathway	FALSE	not common	not common	1.32740919287963	DOWN	-1.89175218769871	0.0775260313005465	UP	0.552580880428003	0.624108841142293	UP	0.062554997503834	0.972485138666646
protein heterotetramerization	FALSE	not common	not common	1.31357644088353	UP	1.39143420996271	0.202072985147684	UP	0.0475804115819655	0.9877454410315	UP	1.22754042524143	0.243371801974957
positive regulation of glycogen biosynthetic process	FALSE	not common	not common	1.20959647832984	UP	1.32571809223487	0.226305246442664	DOWN	-0.111946154826653	0.943415369784294	UP	1.11953568846801	0.289072027197619
positive regulation of glucose import	FALSE	not common	not common	1.20959647832984	UP	1.32571809223487	0.226305246442664	DOWN	-0.111946154826653	0.943415369784294	UP	1.11953568846801	0.289072027197619
positive regulation of respiratory burst	FALSE	not common	not common	1.20959647832984	UP	1.32612840855341	0.226305246442664	DOWN	-0.112168196552662	0.943415369784294	UP	1.11991737896031	0.289072027197619
negative regulation of acute inflammatory response	FALSE	not common	not common	1.18468563366843	UP	1.2069894003216	0.272326616783124	DOWN	-0.549885449457844	0.624108841142293	UP	0.924727078999674	0.384559931594614
alpha-beta T cell activation	FALSE	not common	not common	1.18468563366843	UP	1.2069894003216	0.272326616783124	DOWN	-0.549885449457844	0.624108841142293	UP	0.924727078999674	0.384559931594614
negative regulation of feeding behavior	FALSE	not common	not common	1.18468563366843	UP	1.2069894003216	0.272326616783124	DOWN	-0.549885449457844	0.624108841142293	UP	0.924727078999674	0.384559931594614
acute-phase response	FALSE	not common	not common	1.18468563366843	UP	1.2069894003216	0.272326616783124	DOWN	-0.549885449457844	0.624108841142293	UP	0.924727078999674	0.384559931594614
negative regulation of NAD(P)H oxidase activity	FALSE	not common	not common	1.18468563366843	UP	1.2069894003216	0.272326616783124	DOWN	-0.549885449457844	0.624108841142293	UP	0.924727078999674	0.384559931594614
negative regulation of respiratory burst involved in inflammatory response	FALSE	not common	not common	1.18468563366843	UP	1.2069894003216	0.272326616783124	DOWN	-0.549885449457844	0.624108841142293	UP	0.924727078999674	0.384559931594614
negative regulation of protein oligomerization	FALSE	not common	not common	1.18468563366843	UP	1.2069894003216	0.272326616783124	DOWN	-0.549885449457844	0.624108841142293	UP	0.924727078999674	0.384559931594614
regulation of protein secretion	FALSE	not common	not common	1.18468563366843	UP	1.2069894003216	0.272326616783124	DOWN	-0.549885449457844	0.624108841142293	UP	0.924727078999674	0.384559931594614
positive regulation of protein localization to nucleus	FALSE	not common	not common	1.18468563366843	UP	1.2069894003216	0.272326616783124	DOWN	-0.549885449457844	0.624108841142293	UP	0.924727078999674	0.384559931594614
negative regulation of protein secretion	FALSE	not common	not common	1.18468563366843	UP	1.2069894003216	0.272326616783124	DOWN	-0.549885449457844	0.624108841142293	UP	0.924727078999674	0.384559931594614
positive regulation of glycolytic process	FALSE	not common	not common	1.17925896534094	UP	1.20539073485193	0.27266857993702	DOWN	-0.539663132325476	0.630411601701025	UP	0.923464317136097	0.38501864900432
positive regulation of proteasomal ubiquitin-dependent protein catabolic process	FALSE	not common	not common	0.624260206301786	UP	0.892833950270233	0.430766127095724	DOWN	-0.2709988784982	0.823320302967359	DOWN	-0.473887503248318	0.669775814871541
regulation of cyclin-dependent protein serine/threonine kinase activity	FALSE	not common	not common	0.573434784519528	DOWN	-0.522894480525474	0.66295019184738	DOWN	-0.757511611944242	0.493169064315201	UP	0.266326711518919	0.816748701001981
positive regulation of centriole replication	FALSE	not common	not common	1.30288364093869e-07	UP	5.63785890181134e-06	0.999999958589256	UP	3.38736269329691e-05	0.999999987672558	UP	1.25583690942333e-06	0.99999971697587
regulation of centriole replication	FALSE	not common	not common	1.30288364093869e-07	UP	5.63785890181134e-06	0.999999958589256	UP	3.38736269329691e-05	0.999999987672558	UP	1.25583690942333e-06	0.99999971697587
positive regulation of proteasomal ubiquitin-dependent protein catabolic process involved in cellular response to hypoxia	FALSE	not common	not common	1.30288364093869e-07	UP	5.63785890181134e-06	0.999999958589256	UP	3.38736269329691e-05	0.999999987672558	UP	1.25583690942333e-06	0.99999971697587
regulation of cell division	FALSE	not common	not common	1.30288364093869e-07	UP	5.63785890181134e-06	0.999999958589256	UP	3.38736269329691e-05	0.999999987672558	UP	1.25583690942333e-06	0.99999971697587
Golgi disassembly	FALSE	not common	not common	1.30288364093869e-07	UP	5.63785890181134e-06	0.999999958589256	UP	3.38736269329691e-05	0.999999987672558	UP	1.25583690942333e-06	0.99999971697587
response to reactive oxygen species	FALSE	not common	not common	1.30288364093869e-07	UP	5.63785890181134e-06	0.999999958589256	UP	3.38736269329691e-05	0.999999987672558	UP	1.25583690942333e-06	0.99999971697587
response to radiation	FALSE	not common	not common	1.30288364093869e-07	UP	5.63785890181134e-06	0.999999958589256	UP	3.38736269329691e-05	0.999999987672558	UP	1.25583690942333e-06	0.99999971697587
protein localization to chromatin	FALSE	not common	not common	1.30288364093869e-07	UP	5.63785890181134e-06	0.999999958589256	UP	3.38736269329691e-05	0.999999987672558	UP	1.25583690942333e-06	0.99999971697587
regulation of mitotic spindle assembly	FALSE	not common	not common	1.30288364093869e-07	UP	5.63785890181134e-06	0.999999958589256	UP	3.38736269329691e-05	0.999999987672558	UP	1.25583690942333e-06	0.99999971697587
microtubule bundle formation	FALSE	not common	not common	1.30288364093869e-07	UP	5.63785890181134e-06	0.999999958589256	UP	3.38736269329691e-05	0.999999987672558	UP	1.25583690942333e-06	0.99999971697587
G2 DNA damage checkpoint	FALSE	not common	not common	1.30288364093869e-07	UP	5.63785890181134e-06	0.999999958589256	UP	3.38736269329691e-05	0.999999987672558	UP	1.25583690942333e-06	0.99999971697587
G2/M transition of mitotic cell cycle	FALSE	not common	not common	1.30288364093869e-07	UP	5.63785890181134e-06	0.999999958589256	UP	3.38736269329691e-05	0.999999987672558	UP	1.25583690942333e-06	0.99999971697587
negative regulation of membrane potential	FALSE	not common	not common	1.30288364093869e-07	UP	1.23074690872438e-05	0.999999958589256	UP	3.94328056285289e-05	0.999999987672558	UP	2.16092175936095e-06	0.99999971697587
negative regulation of mitochondrial fusion	FALSE	not common	not common	1.30288364093869e-07	UP	1.23074690872438e-05	0.999999958589256	UP	3.94328056285289e-05	0.999999987672558	UP	2.16092175936095e-06	0.99999971697587
mitochondrial outer membrane permeabilization	FALSE	not common	not common	1.30288364093869e-07	UP	1.23074690872438e-05	0.999999958589256	UP	3.94328056285289e-05	0.999999987672558	UP	2.16092175936095e-06	0.99999971697587
granzyme-mediated apoptotic signaling pathway	FALSE	not common	not common	1.30288364093869e-07	UP	1.23074690872438e-05	0.999999958589256	UP	3.94328056285289e-05	0.999999987672558	UP	2.16092175936095e-06	0.99999971697587
positive regulation of mitochondrial fission	FALSE	not common	not common	1.30288364093869e-07	UP	1.23074690872438e-05	0.999999958589256	UP	3.94328056285289e-05	0.999999987672558	UP	2.16092175936095e-06	0.99999971697587
histone mRNA catabolic process	FALSE	not common	not common	1.30288364093869e-07	UP	1.14018777802704e-05	0.999999958589256	UP	3.47846860506696e-05	0.999999987672558	UP	1.58217831330664e-06	0.99999971697587
sphingosine-1-phosphate signaling pathway	FALSE	not common	not common	1.30288364093869e-07	UP	8.35238965519431e-06	0.999999958589256	UP	3.33612704047913e-05	0.999999987672558	DOWN	-3.54872902890667e-07	0.99999971697587
positive regulation of chromosome segregation	FALSE	not common	not common	1.30288364093869e-07	DOWN	-8.34347685221986e-07	0.999999958589256	DOWN	-1.54565850561093e-08	0.999999987672558	UP	4.3404780168783e-07	0.99999971697587
NADP metabolic process	FALSE	not common	not common	1.30288364093869e-07	UP	3.13123578601689e-06	0.999999958589256	DOWN	-4.40756882236601e-05	0.999999987672558	UP	2.63526833396098e-05	0.99999971697587
UV-damage excision repair	FALSE	not common	not common	1.30288364093869e-07	UP	5.19204799125332e-08	0.999999958589256	UP	3.80396526073071e-06	0.999999987672558	UP	1.59706780427994e-05	0.99999971697587
histone H2A monoubiquitination	FALSE	not common	not common	1.30288364093869e-07	UP	5.19204799125332e-08	0.999999958589256	UP	3.80396526073071e-06	0.999999987672558	UP	1.59706780427994e-05	0.99999971697587
positive regulation of myoblast differentiation	FALSE	not common	not common	1.30288364093869e-07	DOWN	-2.48225894702989e-06	0.999999958589256	UP	1.80968691553251e-05	0.999999987672558	UP	4.87726634390975e-05	0.99999971697587
protein secretion	FALSE	not common	not common	1.30288364093869e-07	UP	9.56290211010099e-07	0.999999958589256	DOWN	-2.63704947170333e-05	0.999999987672558	UP	2.91464429225939e-05	0.99999971697587
peptidyl-threonine dephosphorylation	FALSE	not common	not common	1.30288364093869e-07	DOWN	-1.28887306497524e-07	0.999999958589256	DOWN	-2.73019341562089e-05	0.999999987672558	UP	5.81913188790644e-06	0.99999971697587
skeletal muscle satellite cell maintenance involved in skeletal muscle regeneration	FALSE	not common	not common	1.30288364093869e-07	DOWN	-2.60259789297142e-05	0.999999958589256	DOWN	-2.38467877866671e-06	0.999999987672558	DOWN	-2.64686720866274e-05	0.99999971697587
myoblast proliferation	FALSE	not common	not common	1.30288364093869e-07	DOWN	-2.60259789297142e-05	0.999999958589256	DOWN	-2.38467877866671e-06	0.999999987672558	DOWN	-2.64686720866274e-05	0.99999971697587
myotube cell development	FALSE	not common	not common	1.30288364093869e-07	DOWN	-2.60259789297142e-05	0.999999958589256	DOWN	-2.38467877866671e-06	0.999999987672558	DOWN	-2.64686720866274e-05	0.99999971697587
negative regulation of smooth muscle cell apoptotic process	FALSE	not common	not common	1.30288364093869e-07	DOWN	-2.60259789297142e-05	0.999999958589256	DOWN	-2.38467877866671e-06	0.999999987672558	DOWN	-2.64686720866274e-05	0.99999971697587
proteoglycan biosynthetic process	FALSE	not common	not common	1.30288364093869e-07	DOWN	-2.60259789297142e-05	0.999999958589256	DOWN	-2.38467877866671e-06	0.999999987672558	DOWN	-2.64686720866274e-05	0.99999971697587
response to heat	FALSE	not common	not common	1.30288364093869e-07	DOWN	-2.60259789297142e-05	0.999999958589256	DOWN	-2.38467877866671e-06	0.999999987672558	DOWN	-2.64686720866274e-05	0.99999971697587
protein ADP-ribosylation	FALSE	not common	not common	1.30288364093869e-07	UP	0.00355798704136668	0.999999958589256	DOWN	-0.0019863511186145	0.999999987672558	UP	0.0231755273444485	0.99999971697587
protein poly-ADP-ribosylation	FALSE	not common	not common	1.30288364093869e-07	UP	0.00355798704136668	0.999999958589256	DOWN	-0.0019863511186145	0.999999987672558	UP	0.0231755273444485	0.99999971697587
cellular protein modification process	FALSE	not common	not common	1.30288364093869e-07	UP	0.00355798704136668	0.999999958589256	DOWN	-0.0019863511186145	0.999999987672558	UP	0.0231755273444485	0.99999971697587
cellular response to sterol	FALSE	not common	not common	1.30288364093869e-07	UP	2.99568749868587e-05	0.999999958589256	UP	0.000235122411250582	0.999999987672558	DOWN	-5.62146311738125e-05	0.99999971697587
lactation	FALSE	not common	not common	1.30288364093869e-07	DOWN	-1.76817315311441e-05	0.999999958589256	UP	6.28356395939441e-08	0.999999987672558	UP	9.90708671601489e-07	0.99999971697587
