# Supplementary material for: Common pathways and functional profiles reveal underlying patterns in Breast, Kidney and Lung cancers
Source: Biol Direct. 2021 May 26;16:9. doi: 10.1186/s13062-021-00293-8 (PMC8152308; doi:10.1186/s13062-021-00293-8)
Supplement: Supplementary file 8 — Additional file 8: Table S3. Results table for the comparison of normal versus tumor tissue of Uniprot keyword values. Description: Rows represent the features analyzed. Columns: feature is the Uniprot identifier, common is a boolean indicating whether the feature is significant in all three cancers, type indicates whether the feature is unidirectional, bidirectional or not common, subtype classifies common features into 8 subgroups (unidirectional can be ALL UP or ALL DOWN, indicating whether the feature has positive or negative statistic in all three cancers, respectively, and bidirectional are represented by the cancer that differs from the other two, so that KIRC UP represent the group of features which a positive statistic in KIRC and negative one in BRCA and LUAD), combined. PV is the sum of the negative logarithms in base 10 of the comparison p-values in the three cancers, sign.[cancer] is the direction of the change in cancer [cancer], stat.[cancer] is the statistic of the comparison in cancer [cancer] and adj. PV.[cancer] is the FDR adjusted p-value of the comparison in cancer [cancer]. [file 13062_2021_293_MOESM8_ESM.xls]

## Sheet: S3_005_All_results_uniprot_ordered
feature	common	type	subtype	combined.PV	sign.BRCA	stat.BRCA	adj.PV.BRCA	sign.KIRC	stat.KIRC	adj.PV.KIRC	sign.LUAD	stat.LUAD	adj.PV.LUAD
Taste	TRUE	unidirectional	ALL DOWN	207.135584174582	DOWN	-19.8729305150241	1.33983103916155e-67	DOWN	-28.6975309317087	1.30278025840366e-112	DOWN	-12.0123767153672	4.19270850096689e-29
Sodium channel	TRUE	unidirectional	ALL DOWN	195.448782602698	DOWN	-20.9540778958881	7.16374153114923e-73	DOWN	-21.0725033708365	8.58050454660602e-73	DOWN	-17.1106858689897	5.78848079733357e-52
Sodium transport	TRUE	unidirectional	ALL DOWN	184.92013847864	DOWN	-17.5958482511519	6.65390261239873e-56	DOWN	-22.263983437857	5.25140289048978e-79	DOWN	-17.1724759348094	3.4396143423165e-52
Sodium/potassium transport	TRUE	unidirectional	ALL DOWN	170.277311094346	DOWN	-17.2771032937259	2.50265580117995e-54	DOWN	-23.6321534631258	3.6433602623878e-86	DOWN	-12.7028242800767	5.79142820548972e-32
Detoxification	TRUE	unidirectional	ALL DOWN	147.740100228628	DOWN	-16.7510706036722	1.08933331215953e-51	DOWN	-12.2468680589262	3.17229460291116e-30	DOWN	-20.3435077427808	5.26460202561718e-68
Antiport	TRUE	unidirectional	ALL DOWN	128.838076385187	DOWN	-12.5182869850877	6.97975757229287e-32	DOWN	-15.3462587392696	4.64209455133594e-44	DOWN	-17.7726357900614	4.48094058570277e-55
Transport	TRUE	unidirectional	ALL DOWN	127.331140007349	DOWN	-20.3704663884838	5.41240653114168e-70	DOWN	-10.4801306787072	3.80349837970133e-23	DOWN	-13.7346152275108	2.26613766505854e-36
Chromosome partition	TRUE	unidirectional	ALL UP	125.662042436936	UP	14.3841805195423	2.67126751616911e-40	UP	17.050082156868	4.25567176580737e-52	UP	13.5169920658998	1.91545476316239e-35
Cholesterol metabolism	TRUE	unidirectional	ALL DOWN	121.217148393259	DOWN	-19.4934556144076	9.54151094987333e-66	DOWN	-12.0361872987418	2.25865026659447e-29	DOWN	-11.8004367355122	2.81439844062649e-28
Sterol metabolism	TRUE	unidirectional	ALL DOWN	121.217148393259	DOWN	-19.4934556144076	9.54151094987333e-66	DOWN	-12.0361872987418	2.25865026659447e-29	DOWN	-11.8004367355122	2.81439844062649e-28
Steroid metabolism	TRUE	unidirectional	ALL DOWN	119.885058936026	DOWN	-19.483919005895	9.54151094987333e-66	DOWN	-11.7556588218207	3.21569608048756e-28	DOWN	-11.7541458281853	4.24667371915995e-28
Ion transport	TRUE	unidirectional	ALL DOWN	117.074078760875	DOWN	-16.2327079529073	3.85986515503954e-49	DOWN	-14.4199762995627	1.06996725213815e-39	DOWN	-12.3264965491046	2.04163820099808e-30
Tricarboxylic acid cycle	FALSE	not common	not common	113.544905605754	UP	1.50175004140806	0.143767472269966	DOWN	-24.7350080177725	7.154851888205e-92	DOWN	-10.2505134108649	2.77225405442028e-22
Phagocytosis	TRUE	bidirectional	KIRC UP	112.934913320031	DOWN	-12.7838271775832	5.0733243025901e-33	UP	4.96660896741346	1.40246268023382e-06	DOWN	-21.8299121557114	1.63268624151809e-75
Carbohydrate metabolism	TRUE	unidirectional	ALL DOWN	103.507327462813	DOWN	-16.6617183443588	2.90779490305934e-51	DOWN	-6.70386645644903	1.00687893338905e-10	DOWN	-15.3804627989198	1.06201714499092e-43
Autophagy	TRUE	unidirectional	ALL DOWN	102.226732878325	DOWN	-19.9496451240051	6.87887824212117e-68	DOWN	-4.72562490269729	4.4613627630493e-06	DOWN	-12.3359047738108	1.93322326484089e-30
Calcium transport	TRUE	unidirectional	ALL DOWN	101.848818719944	DOWN	-15.8466996448211	2.71299922988222e-47	DOWN	-10.2650226652689	2.43998798365923e-22	DOWN	-13.2667269313197	2.13965604082566e-34
Lipid metabolism	FALSE	not common	not common	96.1459334820304	DOWN	-18.6709166620382	1.84039741613833e-61	DOWN	-0.67705079682819	0.516832279044795	DOWN	-13.6131632725966	7.51286075515752e-36
Cholesterol biosynthesis	TRUE	unidirectional	ALL DOWN	94.4069236053802	DOWN	-14.9002189337525	1.05101807182542e-42	DOWN	-15.5771202377979	3.86813091533721e-45	DOWN	-5.89923161274858	9.63751508870442e-09
Sterol biosynthesis	TRUE	unidirectional	ALL DOWN	94.4069236053802	DOWN	-14.9002189337525	1.05101807182542e-42	DOWN	-15.5771202377979	3.86813091533721e-45	DOWN	-5.89923161274858	9.63751508870442e-09
Potassium transport	TRUE	unidirectional	ALL DOWN	93.9194242397392	DOWN	-9.98404635828375	1.4220371504555e-21	DOWN	-15.6778633884137	1.50794858581109e-45	DOWN	-11.9785094328182	5.61407485038011e-29
Glycogen metabolism	FALSE	not common	not common	93.1425678051039	DOWN	-18.1738556120821	6.9496336021092e-59	DOWN	-1.25684232396951	0.237763048546065	DOWN	-13.431849972624	4.35838924226925e-35
Lipid degradation	TRUE	unidirectional	ALL DOWN	88.175026712672	DOWN	-16.1415804080128	1.05005756582466e-48	DOWN	-5.61652154213931	5.49499234362285e-08	DOWN	-13.0961768370583	1.15822536832193e-33
Glucose metabolism	FALSE	not common	not common	86.2190572661004	DOWN	-16.5504795929011	1.00536723431514e-50	DOWN	-0.585862634451195	0.574366879465768	DOWN	-13.821758287407	1.04575238945539e-36
Steroid biosynthesis	TRUE	unidirectional	ALL DOWN	85.5096647275095	DOWN	-15.9898654675284	5.75750793648015e-48	DOWN	-12.571252045305	1.47988731540907e-31	DOWN	-5.65734708333913	3.62971165660018e-08
Thrombophilia	FALSE	not common	not common	85.3111364790011	DOWN	-6.63614888339327	1.12739375396954e-10	DOWN	-0.689883793171313	0.512174453847021	DOWN	-21.942905316703	8.45999019720181e-76
DNA replication	TRUE	unidirectional	ALL UP	83.9184077463525	UP	14.6436620680835	1.5765522917998e-41	UP	6.28931076427949	1.2446637516852e-09	UP	13.3933246584117	6.14938654206308e-35
Hydrogen peroxide	TRUE	unidirectional	ALL DOWN	82.6979935265631	DOWN	-13.8017801491177	1.40630274314115e-37	DOWN	-5.83749993682652	1.64134030213381e-08	DOWN	-14.3195203320884	8.68418364631556e-39
Ion channel	TRUE	unidirectional	ALL DOWN	81.569459257466	DOWN	-13.5181981169679	2.66534342484353e-36	DOWN	-12.2544986960437	3.1107973544265e-30	DOWN	-8.8285985500489	3.25024368013568e-17
Steroidogenesis	TRUE	unidirectional	ALL DOWN	78.7342924466279	DOWN	-15.0447412620384	2.26146799397528e-43	DOWN	-10.8819717769988	1.1173409707352e-24	DOWN	-7.42827166917006	7.2967816159272e-13
Glycogen biosynthesis	TRUE	bidirectional	KIRC UP	78.5714729371124	DOWN	-15.715917691063	1.16267790480228e-46	UP	2.75588126579813	0.00771505828425749	DOWN	-12.533362064193	2.99039363594396e-31
Porin	TRUE	unidirectional	ALL UP	77.0331233765114	UP	9.45904377061866	1.18960701360673e-19	UP	10.1280682911237	7.37858160078029e-22	UP	14.0556060219229	1.0556020908538e-37
Phospholipid biosynthesis	TRUE	unidirectional	ALL DOWN	76.4975774006601	DOWN	-8.66655161426612	6.94174103808012e-17	DOWN	-14.0462076262976	4.80662727311741e-38	DOWN	-10.6409486497297	9.53045777252215e-24
Phospholipid metabolism	TRUE	unidirectional	ALL DOWN	76.4975774006601	DOWN	-8.66655161426612	6.94174103808012e-17	DOWN	-14.0462076262976	4.80662727311741e-38	DOWN	-10.6409486497297	9.53045777252215e-24
Melanin biosynthesis	TRUE	unidirectional	ALL DOWN	72.0679226168643	DOWN	-6.2642937143473	1.09388304397517e-09	DOWN	-16.6718362818552	2.18946121117716e-50	DOWN	-7.86540995666013	3.57083126237618e-14
Lipid transport	TRUE	unidirectional	ALL DOWN	69.1616970838849	DOWN	-14.6754269774742	1.14796686352572e-41	DOWN	-9.92478294373259	4.20766453077904e-21	DOWN	-5.82642818747687	1.42669918492034e-08
Ligand-gated ion channel	TRUE	unidirectional	ALL DOWN	66.3047769917765	DOWN	-13.5580709671694	1.79527153064531e-36	DOWN	-9.09666572765807	3.68302222789235e-18	DOWN	-7.76011573582401	7.49701558796404e-14
Neurogenesis	FALSE	not common	not common	66.0153982482125	DOWN	-13.6172339361638	9.84491961990804e-37	UP	0.334803495197384	0.753815696956627	DOWN	-12.3802519534995	1.30054195593214e-30
Lipid biosynthesis	TRUE	bidirectional	KIRC UP	65.9444667613995	DOWN	-14.7781070560991	3.80161098318671e-42	UP	3.49481137556557	0.000709003968719866	DOWN	-10.2001269179788	4.21615812204389e-22
Lactation	TRUE	unidirectional	ALL DOWN	65.5354066196556	DOWN	-9.81629114926493	5.82735238248511e-21	DOWN	-9.40052994421653	3.18056822173218e-19	DOWN	-11.6072509814174	1.57259670287574e-27
Chloride channel	TRUE	unidirectional	ALL DOWN	65.0771487548938	DOWN	-12.6863831738312	1.34671833286322e-32	DOWN	-10.6259560189623	1.08332596123074e-23	DOWN	-6.75846191803521	5.73872503961538e-11
Cell adhesion	TRUE	unidirectional	ALL DOWN	64.7848763807098	DOWN	-11.5389913968831	1.03701214576986e-27	DOWN	-2.62369958158842	0.0113076331648189	DOWN	-13.7871630549017	1.39948452432477e-36
MHC II	TRUE	bidirectional	LUAD DOWN	64.3512442200078	UP	2.65681611112208	0.00940484513307902	UP	16.8650189094527	2.68757024702502e-51	DOWN	-7.29578673967673	1.76215621550465e-12
MHC I	TRUE	bidirectional	LUAD DOWN	64.3512442200078	UP	2.65681611112208	0.00940484513307902	UP	16.8650189094527	2.68757024702502e-51	DOWN	-7.29578673967673	1.76215621550465e-12
Calcium channel	TRUE	unidirectional	ALL DOWN	64.2608274891158	DOWN	-12.6756883267096	1.46690534797284e-32	DOWN	-10.1300568772341	7.37858160078029e-22	DOWN	-7.1317291677842	5.06754540041179e-12
Fatty acid metabolism	TRUE	bidirectional	KIRC UP	63.7297966248423	DOWN	-14.8409485923801	1.95934579285785e-42	UP	4.71622396253923	4.61399214125709e-06	DOWN	-8.88864115966476	2.06070304290369e-17
Biological rhythms	TRUE	unidirectional	ALL DOWN	63.389906714811	DOWN	-13.5058331850093	2.95517770027977e-36	DOWN	-7.49469386927353	5.65099787683623e-13	DOWN	-8.55851278243063	2.43997039623244e-16
Fatty acid biosynthesis	TRUE	bidirectional	KIRC UP	62.7209711284195	DOWN	-12.6220750158902	2.47967843595648e-32	UP	9.52968210222501	1.10702494141946e-19	DOWN	-7.43770414864233	6.92589886202144e-13
Differentiation	TRUE	bidirectional	KIRC UP	61.8742944356605	DOWN	-11.4614092714003	2.10502614983956e-27	UP	5.49273766932624	1.03770125699223e-07	DOWN	-11.9661381007774	6.11471021053359e-29
Iron transport	FALSE	not common	not common	61.6351010288426	DOWN	-17.3651876685084	9.55134254493372e-55	UP	5.51760823723153	9.30467371594338e-08	UP	1.16581797574031	0.260695360447726
Acute phase	FALSE	not common	not common	60.1707668840789	DOWN	-10.6427038589476	4.18171394605825e-24	UP	0.919948942215256	0.385086931831052	DOWN	-13.9164380439154	4.19102262368075e-37
Sugar transport	TRUE	bidirectional	KIRC UP	59.7000644052672	DOWN	-17.1373595784308	1.21762092715384e-53	UP	3.78126388569441	0.000246136843981376	DOWN	-3.48259734950462	0.000665651528561994
Elongation factor	TRUE	unidirectional	ALL UP	58.3680751055637	UP	15.9624062909068	7.50990030878315e-48	UP	6.43451908762226	5.28298106367642e-10	UP	2.62490316340638	0.0107997021965455
Potassium channel	TRUE	bidirectional	KIRC UP	58.3499024195288	DOWN	-11.9576759543315	1.88570650639568e-29	UP	3.07964692929593	0.00290291903893694	DOWN	-11.6824056394984	8.16184659938106e-28
Angiogenesis	TRUE	bidirectional	KIRC UP	57.9853989399235	DOWN	-11.5235969079514	1.17918532146576e-27	UP	4.12354949580532	6.22959700459387e-05	DOWN	-11.6219073697118	1.4078593310142e-27
rRNA processing	TRUE	unidirectional	ALL DOWN	55.2453940585667	DOWN	-13.2828797564551	3.03822059252704e-35	DOWN	-2.8514745620079	0.0058637205256234	DOWN	-9.4116205946636	3.19016595104464e-19
Glycerol metabolism	TRUE	unidirectional	ALL DOWN	54.6019571260199	DOWN	-9.3319860000382	3.39439530534496e-19	DOWN	-7.57660421303137	3.23829410778114e-13	DOWN	-10.8105137623034	2.27490976480721e-24
DNA recombination	TRUE	unidirectional	ALL UP	54.5682856385912	UP	11.0886376826814	6.90473894762598e-26	UP	5.45705281772758	1.24174538550375e-07	UP	10.5019712191916	3.15162605212792e-23
Wnt signaling pathway	FALSE	not common	not common	53.0495519770102	DOWN	-8.48226561193243	2.88810313540417e-16	DOWN	-13.9085068619969	1.95519460590516e-37	DOWN	-1.46477018206227	0.157995707595126
Mitosis	TRUE	unidirectional	ALL UP	52.6720573969944	UP	12.7932186283912	4.72376223952239e-33	UP	4.98116708519881	1.31948303626993e-06	UP	8.19351678091355	3.41389980648313e-15
Growth regulation	TRUE	bidirectional	KIRC UP	52.4905091369367	DOWN	-4.20425454815007	3.95904690139357e-05	UP	2.8436664003787	0.00595274248170866	DOWN	-15.9960853993215	1.37146044795007e-46
Gluconeogenesis	TRUE	bidirectional	BRCA UP	51.7535101799932	UP	5.23515505980486	3.28743861020223e-07	DOWN	-12.1814994337657	5.82458450142178e-30	DOWN	-8.69096450878235	9.21227969355165e-17
Spliceosome	TRUE	bidirectional	KIRC DOWN	50.5583171874256	UP	11.8309186062646	6.43075623302768e-29	DOWN	-5.67194579107954	4.10014999882151e-08	UP	8.36095417067099	1.04862718922836e-15
mRNA splicing	TRUE	bidirectional	KIRC DOWN	50.4256284450668	UP	11.7683158823613	1.13834270787399e-28	DOWN	-5.84943754668449	1.55441183356013e-08	UP	8.25924463702053	2.12095886598422e-15
mRNA processing	TRUE	bidirectional	KIRC DOWN	50.4256284450668	UP	11.7683158823613	1.13834270787399e-28	DOWN	-5.84943754668449	1.55441183356013e-08	UP	8.25924463702053	2.12095886598422e-15
Growth arrest	TRUE	unidirectional	ALL DOWN	50.3204164745278	DOWN	-12.9789056538491	7.10306003981367e-34	DOWN	-4.27740944795727	3.28704102661553e-05	DOWN	-7.61635928182199	2.04801393237045e-13
Vision	TRUE	bidirectional	LUAD UP	48.4882862980554	DOWN	-5.5703269703261	5.66935967751062e-08	DOWN	-13.843055780463	3.69860970534855e-37	UP	4.42670498312101	1.54931973981969e-05
Blood coagulation	FALSE	not common	not common	48.4429589394184	DOWN	-6.93184319415785	1.70385124118816e-11	UP	1.16832316075543	0.271856399483997	DOWN	-14.0928386496868	7.78520207403846e-38
Hemostasis	FALSE	not common	not common	48.4429589394184	DOWN	-6.93184319415785	1.70385124118816e-11	UP	1.16832316075543	0.271856399483997	DOWN	-14.0928386496868	7.78520207403846e-38
Translation regulation	TRUE	bidirectional	KIRC UP	45.8001614407749	DOWN	-8.93472328278675	8.55098062091478e-18	UP	7.11296461851307	7.29773258253802e-12	DOWN	-9.1551642331085	2.53883588187401e-18
Hydrogen ion transport	FALSE	not common	not common	45.6132531946213	DOWN	-1.14160171844595	0.269202625239409	DOWN	-9.56595737192377	8.33850440410202e-20	DOWN	-11.3963518240722	1.08537433620822e-26
Complement alternate pathway	TRUE	unidirectional	ALL UP	45.0293416566299	UP	4.53607429929992	9.39593017870487e-06	UP	14.2479436444802	6.33207771327885e-39	UP	2.49004279958006	0.0157098609774518
cGMP biosynthesis	FALSE	not common	not common	43.860525734411	DOWN	-13.8679312424795	7.12221889148489e-38	UP	1.10126157726278	0.300888245666753	DOWN	-5.10591504332052	6.43359572490517e-07
Inflammatory response	TRUE	bidirectional	KIRC UP	43.4721003241042	DOWN	-4.31341217016268	2.50882667364289e-05	UP	8.73938824625873	6.01100992721938e-17	DOWN	-10.5430105246988	2.23605027021991e-23
Cell division	TRUE	bidirectional	LUAD DOWN	41.3304749465163	UP	7.3615546287216	9.70141960478804e-13	UP	11.3160790148779	2.04421727643064e-26	DOWN	-3.76902450643263	0.000235593207665414
Voltage-gated channel	TRUE	unidirectional	ALL DOWN	41.0290902472304	DOWN	-6.21686348020966	1.4400257672864e-09	DOWN	-8.72125692164174	6.80638064141474e-17	DOWN	-8.68424910669538	9.54164344320377e-17
Antiviral defense	TRUE	unidirectional	ALL UP	40.6582757464172	UP	6.07953848908235	3.22793386082866e-09	UP	12.3003429704235	2.10413961925147e-30	UP	3.01981679308398	0.00323388831388089
Myogenesis	FALSE	not common	not common	40.4982471680219	DOWN	-9.63140412184408	2.80588222479548e-20	UP	0.152820574911008	0.884822150890918	DOWN	-10.069175870021	1.27887281159731e-21
Catecholamine biosynthesis	TRUE	bidirectional	KIRC DOWN	40.3347340711353	UP	5.54176935424403	6.55701683768975e-08	DOWN	-12.7071762913424	4.13562042576449e-32	UP	2.4571801498415	0.0170615716769858
DNA repair	TRUE	bidirectional	KIRC DOWN	40.055627001617	UP	6.78952916317241	4.26504428934954e-11	DOWN	-5.32992014896157	2.38042544029707e-07	UP	10.6567440543321	8.66552731001359e-24
Cilium biogenesis/degradation	FALSE	not common	not common	39.6977614241582	DOWN	-8.87475715114255	1.36491435415231e-17	DOWN	-1.08311572592294	0.307326460325795	DOWN	-10.4525784909728	4.78115959138062e-23
Neurotransmitter biosynthesis	TRUE	bidirectional	KIRC DOWN	39.0606172641594	UP	5.06823273747007	7.57638922559519e-07	DOWN	-12.656643198572	6.56591622687763e-32	UP	2.4452515292838	0.0174833702206008
Neurotransmitter degradation	FALSE	not common	not common	38.8639463332161	DOWN	-10.6375825549668	4.23126687519332e-24	DOWN	-1.36525369548997	0.197750555115035	DOWN	-8.29793834745634	1.63480305529814e-15
Catecholamine metabolism	FALSE	not common	not common	38.8639463332161	DOWN	-10.6375825549668	4.23126687519332e-24	DOWN	-1.36525369548997	0.197750555115035	DOWN	-8.29793834745634	1.63480305529814e-15
Osteogenesis	FALSE	not common	not common	38.5513256493869	DOWN	-7.87983446352088	2.55428857789687e-14	UP	1.48207041575589	0.165355868814659	DOWN	-10.9485051241617	6.65249614811485e-25
mRNA transport	TRUE	bidirectional	KIRC DOWN	38.4696625088309	UP	7.63190856139248	1.4900405247269e-13	DOWN	-7.43314706820553	8.38769381524311e-13	UP	7.90533056763824	2.71329334976442e-14
Ribosome biogenesis	TRUE	bidirectional	KIRC DOWN	38.4696625088309	UP	7.63190856139248	1.4900405247269e-13	DOWN	-7.43314706820553	8.38769381524311e-13	UP	7.90533056763824	2.71329334976442e-14
Pyrogen	TRUE	bidirectional	KIRC UP	37.6669272277651	DOWN	-2.31038089551574	0.0240565573205407	UP	6.50195218115746	3.53315437239283e-10	DOWN	-11.5539301874216	2.53324188259598e-27
DNA synthesis	TRUE	unidirectional	ALL DOWN	37.4853440665225	DOWN	-10.8636428674639	5.55412301573342e-25	DOWN	-2.22916953035455	0.0323156032428731	DOWN	-7.28901626983752	1.82233493941702e-12
Olfaction	FALSE	not common	not common	36.1786305729511	UP	0.934843110090504	0.36837245638582	DOWN	-13.5506466846892	7.56214330257207e-36	UP	1.22922086220402	0.237923544498176
Oogenesis	TRUE	bidirectional	KIRC UP	35.425704829742	DOWN	-2.93011417159547	0.00414896157050879	UP	12.0176097584198	2.62040048240047e-29	DOWN	-4.24255132417515	3.45134318372871e-05
Prostaglandin biosynthesis	FALSE	not common	not common	35.2063726840057	DOWN	-11.3978272717675	3.73004031736803e-27	DOWN	-1.00674492307034	0.340867297838289	DOWN	-6.02078297556801	4.89022089415348e-09
Prostaglandin metabolism	FALSE	not common	not common	35.2063726840057	DOWN	-11.3978272717675	3.73004031736803e-27	DOWN	-1.00674492307034	0.340867297838289	DOWN	-6.02078297556801	4.89022089415348e-09
Notch signaling pathway	TRUE	bidirectional	KIRC UP	35.1021115294168	DOWN	-10.2678479367556	1.17659263346632e-22	UP	2.38708034647039	0.0215374573393077	DOWN	-7.20590949891223	3.11937569643284e-12
Innate immunity	FALSE	not common	not common	34.7980262316752	UP	1.53670677701787	0.135330814998695	UP	12.2526759451176	3.1107973544265e-30	DOWN	-4.21915976330945	3.78185961883472e-05
Fibrinolysis	FALSE	not common	not common	34.5002396099859	DOWN	-6.48626339052303	2.82915772036902e-10	DOWN	-10.8485879530047	1.47360037370952e-24	DOWN	-1.83335555482756	0.0758094866914787
Immunity	FALSE	not common	not common	33.9784431199825	DOWN	-1.8262021563785	0.0763382292277534	UP	10.1354116289585	7.24954676433744e-22	DOWN	-7.28114633481422	1.89890843213179e-12
Transcription	TRUE	bidirectional	KIRC UP	33.6496769612367	DOWN	-8.38166347577679	6.18766917495991e-16	UP	3.26556629824025	0.00157636152765693	DOWN	-8.5685158224453	2.29688863460269e-16
Membrane attack complex	TRUE	unidirectional	ALL UP	33.6186154071179	UP	9.84870557792217	4.47268349475339e-21	UP	5.9162159927037	1.09074457299431e-08	UP	4.68028123642024	4.93279721903269e-06
Cytolysis	TRUE	unidirectional	ALL UP	33.6186154071179	UP	9.84870557792217	4.47268349475339e-21	UP	5.9162159927037	1.09074457299431e-08	UP	4.68028123642024	4.93279721903269e-06
Transcription regulation	TRUE	bidirectional	KIRC UP	32.8047107482857	DOWN	-8.25731173149483	1.57658340781778e-15	UP	3.21804872925804	0.00183929612922441	DOWN	-8.45244646192396	5.40655708260287e-16
Adaptive immunity	FALSE	not common	not common	32.6969007915059	DOWN	-6.96100905371482	1.44024965954703e-11	DOWN	-1.69463354427129	0.109102259836155	DOWN	-10.0676382770247	1.27887281159731e-21
Neurotransmitter transport	TRUE	bidirectional	BRCA DOWN	30.9985076539976	DOWN	-5.45750692634561	1.02441377381268e-07	UP	10.4505492238876	4.82683475933936e-23	UP	2.38430964072004	0.0202933845961634
Gonadal differentiation	FALSE	not common	not common	29.9295441927344	UP	7.37035557376071	9.24344025083178e-13	UP	8.87383078725771	2.11701547355906e-17	UP	1.9431678329465	0.0601032931634509
Thyroid hormones biosynthesis	FALSE	not common	not common	29.1393586747144	DOWN	-4.94778898505997	1.37000129966866e-06	DOWN	-10.6127086230322	1.18784267546248e-23	DOWN	-0.794927543250923	0.445821876231166
Chemotaxis	TRUE	bidirectional	KIRC UP	28.1805173609073	DOWN	-5.9823153641891	5.64526006601843e-09	UP	3.83881596250662	0.000198099537126862	DOWN	-8.75031326516401	5.90085982854816e-17
Spermatogenesis	TRUE	bidirectional	KIRC UP	27.9963328156848	DOWN	-4.89917144780244	1.72363632649931e-06	UP	5.50876176946014	9.63729738875756e-08	DOWN	-8.4351170147523	6.07108587371651e-16
Protein transport	FALSE	not common	not common	26.8857773857428	DOWN	-3.49886007694261	0.000610670455906893	DOWN	-0.888679443951583	0.399874710106784	DOWN	-10.7135554838919	5.32711137100164e-24
Chondrogenesis	TRUE	unidirectional	ALL DOWN	26.0939403441997	DOWN	-4.74439779044523	3.57535236551379e-06	DOWN	-3.6723888371898	0.000367919130994105	DOWN	-9.04341104703119	6.123342238851e-18
cAMP biosynthesis	FALSE	not common	not common	24.8582828485596	UP	3.83329403741546	0.000175743197818008	DOWN	-9.83824870923395	8.46953186374615e-21	DOWN	-1.73503725402822	0.0931063276687475
Stress response	TRUE	bidirectional	KIRC UP	24.7782789624227	DOWN	-4.27912485120776	2.88833754955982e-05	UP	5.07133438237122	8.69854334947052e-07	DOWN	-8.10195731854631	6.63172518120661e-15
Symport	FALSE	not common	not common	24.6480813108531	DOWN	-3.90627860002858	0.00013476637000852	UP	9.91214737167087	4.5892301109698e-21	DOWN	-0.94382791578659	0.363577671948648
Sensory transduction	FALSE	not common	not common	23.4479882507261	DOWN	-0.0386512911712003	0.983025602351362	DOWN	-9.15558012852505	2.32878323838285e-18	UP	4.92652152108978	1.5571054818479e-06
Apoptosis	TRUE	bidirectional	KIRC UP	23.3432977841257	DOWN	-5.1058066826073	6.32675204741053e-07	UP	4.50362847750393	1.22541768287007e-05	DOWN	-7.46399529383403	5.85109464319591e-13
Complement pathway	FALSE	not common	not common	21.5848684141571	UP	0.883865407927528	0.393729228926042	UP	10.1466088065979	6.73379795512541e-22	UP	0.0324776433961816	0.981010966472802
ER-Golgi transport	FALSE	not common	not common	21.1509153704663	UP	8.96766114023701	6.65211941017473e-18	UP	1.47872431734819	0.165355868814659	DOWN	-3.49477454953923	0.000642251196974642
Molybdenum cofactor biosynthesis	FALSE	not common	not common	20.3897197641337	DOWN	-7.9717777808089	1.31752313658282e-14	DOWN	-5.17839695586873	5.16697839802338e-07	UP	0.544725137000422	0.598805023598387
DNA damage	TRUE	bidirectional	LUAD DOWN	19.4782921372443	UP	3.1228911264096	0.00226917992851199	UP	8.16340431646918	4.68940525265642e-15	DOWN	-3.03309029690331	0.00312407292492499
Meiosis	FALSE	not common	not common	17.9720777019801	UP	0.0144641898253414	0.995474431114416	DOWN	-9.0063908551679	7.48141027854454e-18	UP	1.51996154544632	0.143188652719656
Galactose metabolism	FALSE	not common	not common	17.6817770602239	DOWN	-2.31741499678282	0.0238057511829007	UP	8.63323075737504	1.33003314647138e-16	UP	0.456900566586822	0.657171370912886
Host-virus interaction	FALSE	not common	not common	15.6848634930963	DOWN	-1.6957256490281	0.100301350656434	UP	5.05459258100255	9.24810852023024e-07	DOWN	-6.15867398201156	2.22728893230045e-09
Unfolded protein response	TRUE	unidirectional	ALL DOWN	15.6730871075006	DOWN	-5.89180900943302	9.42650109299347e-09	DOWN	-4.25954597510618	3.51563476383612e-05	DOWN	-3.49791658170334	0.000640558202083423
Glycolysis	TRUE	bidirectional	BRCA DOWN	15.6598162893524	DOWN	-3.52181713393907	0.000570897718646665	UP	7.05868116370604	1.03152553639375e-11	UP	2.14723311048718	0.0371659489808813
Tissue remodeling	FALSE	not common	not common	15.4057446986935	UP	6.56113460382643	1.79064490321275e-10	DOWN	-1.45162568532059	0.172661371000554	UP	4.47288088645487	1.2707218435155e-05
Electron transport	FALSE	not common	not common	14.3388536986247	DOWN	-1.47018514716978	0.151599640355736	UP	3.75984759262476	0.000264983105254979	DOWN	-6.64839250592435	1.14085410221997e-10
Collagen degradation	FALSE	not common	not common	14.1892405358747	UP	3.51483518919768	0.000580736794691167	UP	6.93647010031429	2.27470879365555e-11	DOWN	-0.719095883701267	0.489614540227857
Erythrocyte maturation	FALSE	not common	not common	13.8683657488865	UP	3.74731143448602	0.000244408531551381	UP	6.36227460315141	8.10732934639668e-10	UP	1.88338565072514	0.0683345212452198
Exocytosis	TRUE	bidirectional	BRCA UP	13.8278391093792	UP	4.82935191268861	2.39916344486112e-06	DOWN	-2.16682479908971	0.0375075499122816	DOWN	-5.37282594206293	1.65189488537459e-07
Behavior	TRUE	unidirectional	ALL UP	13.6535921657279	UP	3.87324708215196	0.000152540979358154	UP	5.05579166824497	9.24810852023024e-07	UP	3.8733741941372	0.000157386804540396
Endocytosis	FALSE	not common	not common	11.3166079355697	DOWN	-3.85667007147627	0.000161544141035969	DOWN	-0.318180253951335	0.761179458761163	DOWN	-5.64134541911803	3.92296044626297e-08
Initiation factor	TRUE	bidirectional	LUAD UP	11.0963371976226	DOWN	-3.01997392616966	0.00316035914728442	DOWN	-3.30180797983327	0.0014028194085357	UP	4.89408873417478	1.8068611136486e-06
Isoprene biosynthesis	TRUE	unidirectional	ALL DOWN	10.3636357763543	DOWN	-2.96527039924526	0.00373975848728642	DOWN	-4.32455081021557	2.70250591692588e-05	DOWN	-3.60855307122189	0.000428305877213102
Cell cycle	FALSE	not common	not common	10.2503503558617	DOWN	-0.123130015046464	0.921510398545355	UP	5.37262165002817	1.92348024645585e-07	DOWN	-3.69005146752098	0.000317001752381014
Necrosis	FALSE	not common	not common	10.0355948404382	DOWN	-0.551825772567477	0.602469427993089	DOWN	-1.88467352898299	0.0727667429049519	UP	6.17040903876907	2.10153809331072e-09
Cell shape	FALSE	not common	not common	9.73271097507307	UP	0.251453132906588	0.824775683837018	DOWN	-2.46542954086965	0.01754633973328	DOWN	-5.84765795613988	1.27869409607988e-08
Photoreceptor protein	TRUE	unidirectional	ALL DOWN	9.10779581063775	DOWN	-4.43956342416346	1.44393797390279e-05	DOWN	-3.07446979362921	0.00292537559497541	DOWN	-2.42212619107419	0.0184702967604296
Protein biosynthesis	FALSE	not common	not common	8.73378013152584	UP	2.36646167283533	0.0210675745420739	DOWN	-1.43539636674454	0.176561681058072	UP	5.1590072163091	4.96259588780833e-07
Gastrulation	FALSE	not common	not common	7.87541213999413	UP	1.68065978851831	0.102708057983023	DOWN	-5.16983012238518	5.33543863169513e-07	UP	1.21204280071713	0.243115670092505
B-cell activation	FALSE	not common	not common	5.26133169790752	DOWN	-4.08166460990371	6.60444157502953e-05	UP	0.822595223448661	0.435605254372703	UP	1.36007968830094	0.1904316374053
Ubl conjugation pathway	FALSE	not common	not common	3.51974936371896	UP	1.59726523025011	0.120905686370561	UP	2.94983669235484	0.00434284367233588	DOWN	-0.584269712507132	0.575479179964292
Plasminogen activation	FALSE	not common	not common	2.03319000123708	DOWN	-1.83289931336331	0.0758130417479084	DOWN	-0.793636306215873	0.449898155692564	UP	1.13628520445228	0.2716137510487
Translocation	FALSE	not common	not common	1.63296360773304e-05	DOWN	-2.45647116988984e-06	0.999998040766613	DOWN	-3.18880135419553e-05	0.999974567616373	UP	1.28151102322006e-05	0.999989779475442
