# Supplementary material for: Common pathways and functional profiles reveal underlying patterns in Breast, Kidney and Lung cancers
Source: Biol Direct. 2021 May 26;16:9. doi: 10.1186/s13062-021-00293-8 (PMC8152308; doi:10.1186/s13062-021-00293-8)
Supplement: Supplementary file 9 — Additional file 9: Table S4. Metrics results from the algorithm comparison through K-Fold Cross-Validation to classify tumor and healthy tissue. Description: The comparison has been made by cancer type (BRCA, LUAD, KIRC), taking in account either all significant paths or only the top ten most significant ones. The algorithms used were K-Nearest-Neighbor (KNN), Decision Tree (CART), Naive-Bayes Classificator (NB), K-Means clustering (KMN) and Random Forest (RF). The metrics analysed take account of the mean Accuracy of the model testing across all the possible training and test combinations data splits resulting from the K-Fold Cross-Validation, along with its associated Standard Deviation. [file 13062_2021_293_MOESM9_ESM.xls]

## Sheet: Sheet1
Cancer type	Number of paths	Classification algorithm	Accuracy	Standard deviation
BRCA	All paths	KNN	0.95	0.076376
BRCA	All paths	CART	0.946667	0.110755
BRCA	All paths	NB	0.95	0.076376
BRCA	All paths	KMN	0	0
BRCA	All paths	RF	0.983333	0.05
BRCA	Top ten paths	KNN	0.983333	0.05
BRCA	Top ten paths	CART	0.896667	0.13536
BRCA	Top ten paths	NB	0.983333	0.05
BRCA	Top ten paths	KMN	0	0
BRCA	Top ten paths	RF	1	0
LUAD	All paths	KNN	0.957576	0.042478
LUAD	All paths	CART	0.983333	0.033333
LUAD	All paths	NB	0.975	0.075
LUAD	All paths	KMN	0	0
LUAD	All paths	RF	0.958333	0.07683
LUAD	Top ten paths	KNN	0.983333	0.033333
LUAD	Top ten paths	CART	0.957576	0.056509
LUAD	Top ten paths	NB	0.982576	0.03489
LUAD	Top ten paths	KMN	0	0
LUAD	Top ten paths	RF	0.958333	0.067185
KIRC	All paths	KNN	0.964762	0.964762
KIRC	All paths	CART	0.944762	0.944762
KIRC	All paths	NB	0.972381	0.972381
KIRC	All paths	KMN	0	0
KIRC	All paths	RF	0.96438	0.05265
KIRC	Top ten paths	KNN	0.979048	0.032029
KIRC	Top ten paths	CART	0.951429	0.062807
KIRC	Top ten paths	NB	0.979048	0.032029
KIRC	Top ten paths	KMN	0	0
KIRC	Top ten paths	RF	0.965238	0.034801
