# Supplementary material for: Common pathways and functional profiles reveal underlying patterns in Breast, Kidney and Lung cancers
Source: Biol Direct. 2021 May 26;16:9. doi: 10.1186/s13062-021-00293-8 (PMC8152308; doi:10.1186/s13062-021-00293-8)
Supplement: Supplementary file 10 — Additional file 10: Table S5. Metrics results from the algorithm comparison through K-Fold Cross-Validation to classify three types of tumors. Description: The comparison has been made by grouping the tumor samples of the three types of cancer (BRCA, LUAD, KIRC), taking in account either all significant paths or only the top ten most significant ones. The algorithms used were K-Nearest-Neighbor (KNN), Decision Tree (CART), Naive-Bayes Classificator (NB), K-Means clustering (KMN) and Random Forest (RF). The metrics analysed take account of the mean Accuracy of the model testing across all the possible training and test combinations data splits resulting from the K-Fold Cross-Validation, along with its associated Standard Deviation. [file 13062_2021_293_MOESM10_ESM.xls]

## Sheet: Sheet1
Number of paths	Classification algorithm	Accuracy	Standard deviation
All paths	KNN	0.998167	0.0028
All paths	CART	0.99327	0.008403
All paths	NB	0.995096	0.007154
All paths	KMN	0.056442	0.155538
All paths	RF	0.998163	0.002806
Top ten paths	KNN	0.923436	0.030682
Top ten paths	CART	0.847662	0.023936
Top ten paths	NB	0.886735	0.025853
Top ten paths	KMN	0.136088	0.226523
Top ten paths	RF	0.907598	0.024037
