# Supplementary material for: Common pathways and functional profiles reveal underlying patterns in Breast, Kidney and Lung cancers
Source: Biol Direct. 2021 May 26;16:9. doi: 10.1186/s13062-021-00293-8 (PMC8152308; doi:10.1186/s13062-021-00293-8)
Supplement: Supplementary file 11 — Additional file 11: Table S6. Results table for the survival analysis of path values. Description: Rows represent the features analyzed. Columns: feature is the Hipathia path identifier, combined. PV is the sum of the negative logarithms in base 10 of the survival p-values in the three cancers, PV.[cancer] is the raw p-value of the survival analysis in cancer [cancer] and adj. PV.[cancer] is the FDR adjusted p-value of the survival analysis in cancer [cancer]. [file 13062_2021_293_MOESM11_ESM.xls]

## Sheet: S6_017_All_survival_results_paths_ordered
feature	combined.PV	PV.BRCA	adj.PV.BRCA	PV.KIRC	adj.PV.KIRC	PV.LUAD	adj.PV.LUAD
P-hsa03320-38	11.213336085561	0.0582772819831077	0.393845024810027	1.34336985979644e-14	2.51344500767914e-11	0.310708367460467	0.618114839411259
P-hsa04750-90	10.3826182491445	0.000844793197133598	0.060825110193619	1.50524037678679e-12	1.40815237248404e-09	0.177154878441707	0.483781560667632
P-hsa05169-45	9.07436093661029	0.97136399739697	0.992031316490522	4.2525982735242e-12	2.65220378992126e-09	0.0623605615701955	0.320262990206977
P-hsa05160-53	9.06088307384725	0.335216573828831	0.738089016640359	4.44568826196701e-11	8.31788273814027e-09	0.00605033631031782	0.141577869661437
P-hsa05162-74	9.06088307384725	0.335216573828831	0.738089016640359	4.44568826196701e-11	8.31788273814027e-09	0.00605033631031782	0.141577869661437
P-hsa04960-4	8.85365390296395	0.285358086395057	0.706200717499892	2.28093099963189e-11	6.09660271473038e-09	0.0646406677375113	0.325334429462899
P-hsa04110-10 11 12 13 14 9 15 16 17 18 19 20	8.81498225752972	0.492833836863561	0.820805109082371	1.08109077245899e-11	4.04544167054155e-09	0.158298230520612	0.461117614153032
P-hsa04110-59 15 16 17 18 19 20	8.79376257902997	0.957592588992794	0.987121875878034	1.75209846631219e-11	5.46362705078351e-09	0.0512785371141333	0.298116215769123
P-hsa04727-8	8.64162767987746	0.291052516443989	0.708159593083737	7.57061080491894e-12	3.54115320400084e-09	0.816511787575765	0.910115451871536
P-hsa04261-34	8.56583210568839	0.420953905580712	0.783859823857639	6.96759316909379e-11	1.08636390161454e-08	0.0615150655793369	0.319120074510809
P-hsa03320-22	8.36105661387397	0.634753561195789	0.888085699968997	4.2417958034946e-11	8.31788273814027e-09	0.276480415532185	0.589488995303246
P-hsa04510-44	8.27957768342604	0.323302100919827	0.72849473875554	2.95725777199607e-10	3.25472311259097e-08	0.0203127237590929	0.221555157478934
P-hsa04530-13 45 20	8.23675818082391	0.27855215241451	0.702974270400536	6.34555741285681e-11	1.07932162904137e-08	0.528216030723649	0.764102041610318
P-hsa04066-56	8.12079570338969	0.649416647771932	0.889724183964973	8.65386651227595e-11	1.15652744603345e-08	0.474454480642666	0.735856493589952
P-hsa04727-35	8.08302285167301	0.894110342297828	0.95741846457127	7.68436425602204e-11	1.1059573479244e-08	0.559221398175861	0.780076346784808
P-hsa05231-17	7.93743407541183	0.173316524647715	0.569045876087314	2.09551598295832e-10	2.61380693607668e-08	0.554173479488576	0.776506552097765
P-hsa04152-78	7.90955306172599	0.217530915317709	0.636277927304299	1.58425556007202e-08	5.48915213499029e-07	0.000414392284030951	0.0352610161684518
P-hsa04066-52	7.81792797557208	0.601184684396505	0.875130427053077	1.0554018770037e-09	7.84363497272281e-08	0.0204219422821728	0.221555157478934
P-hsa04370-37	7.70421992582923	0.704856695131788	0.901600484655484	2.45279241362084e-10	2.86823412867787e-08	0.518688006882006	0.764102041610318
P-hsa04152-24	7.6282226372406	0.00042530083752923	0.0519643700148786	1.7089139214832e-08	5.78182707443507e-07	0.565795216471068	0.783441555046794
P-hsa04922-51	7.59860231099426	0.283023230366602	0.703786946295772	3.90309895514918e-10	4.05705452504673e-08	0.760996294582932	0.88256273085355
P-hsa04530-7 52	7.58957001646492	0.222450480114387	0.643627973375783	5.0007509244665e-10	4.25291135439856e-08	0.881516268217726	0.939958718185223
P-hsa05150-13	7.58668021198374	0.974438826998479	0.992999395493267	4.47474279852145e-10	4.24000862568145e-08	0.303647808207463	0.615182572472262
P-hsa05160-22 23	7.49258575427213	0.536752064573334	0.848697668634263	6.02403127381024e-10	4.90041848404302e-08	0.541194640828058	0.773442636646631
P-hsa05140-26	7.47289275603455	0.610334316277457	0.877531521784454	4.75896211327154e-10	4.24000862568145e-08	0.800262061885132	0.904644069957105
P-hsa04211-56	7.46997257179524	0.193411340891231	0.598340129863911	1.08997599834737e-09	7.84363497272281e-08	0.456289863434279	0.72204110257732
P-hsa05231-21	7.4657416616724	0.126797054622119	0.520535276869753	2.80218537263011e-09	1.74762961073031e-07	0.0891708287946282	0.376147931391035
P-hsa05150-48	7.44730065793241	0.975494598457328	0.992999395493267	7.15688397434633e-10	5.57938746500082e-08	0.34373891313127	0.64441237225556
P-hsa04919-28	7.42766283042977	0.81807862292176	0.938502526090829	4.70440353339541e-10	4.24000862568145e-08	0.876376382282462	0.938717562809309
P-hsa04520-44 52 45	7.36266341489496	0.652474083428692	0.890381585679315	3.72085251498788e-09	2.19927041866103e-07	0.0210463657732909	0.221555157478934
P-hsa05212-14	7.27532648776195	6.54565835180865e-05	0.0245069448691716	2.82777679605495e-07	5.23838652021664e-06	0.114976869579252	0.413225243617376
P-hsa05211-41	7.224314149926	0.698124377000101	0.899424785942164	1.41647323870231e-08	5.30044285922404e-07	0.00389285601649025	0.125143652548478
P-hsa05321-81	7.21978015518311	0.205972256931174	0.617909274687954	1.62850588569796e-09	1.08819089719317e-07	0.789410248671066	0.896581976887738
P-hsa05210-23	7.19063585194491	0.513194313477877	0.834323186824434	1.49801426818641e-09	1.03806840584325e-07	0.485240919143576	0.744395998205686
P-hsa04218-37 38	7.17313941259433	0.0602302073313894	0.400763411021951	1.04573480985692e-08	4.36270074732903e-07	0.0955646222198059	0.383899083252096
P-hsa04014-38	7.14942024308939	2.67263248148186e-05	0.0191209387481526	4.67935962422672e-07	7.41956089570186e-06	0.197709718866888	0.499680393152153
P-hsa05200-201	7.146466338812	0.83244676391351	0.943932765883876	2.70411470992826e-09	1.74462021457786e-07	0.129881940309132	0.433402838250794
P-hsa05100-15	7.12997518657377	0.0197143311436937	0.283886368469189	4.94626850588986e-09	2.64413382129141e-07	0.967846155010212	0.987635770601006
P-hsa04261-36	7.05280590454398	0.795044877824269	0.934430217937194	6.06998773466927e-09	3.15470751432394e-07	0.0520842233566909	0.300391785812539
P-hsa04664-47	7.02943608153369	0.531154236332397	0.845468912265485	4.61846128008148e-09	2.54151207500954e-07	0.131337343529915	0.434884682765024
P-hsa04012-22	6.96207928607643	0.464460447880899	0.8074480771936	4.43518011206123e-09	2.51461272414138e-07	0.226155671128574	0.537446144305878
P-hsa04151-73	6.89858713385532	0.137051148424448	0.541672267356962	8.3380486959328e-09	4.00012541284366e-07	0.271447836810215	0.582911603322542
P-hsa05212-19	6.8635252901018	0.00116468022749294	0.072076701423436	4.37793533980546e-07	7.1941051762613e-06	0.0366867962186123	0.264060258399033
P-hsa04211-42	6.82531469606271	0.649730595948031	0.889724183964973	3.76144593250416e-09	2.19927041866103e-07	0.528666621898757	0.764102041610318
P-hsa04919-46	6.77967937574606	0.409989783189784	0.776034485166562	1.93201361575746e-08	6.34174995628456e-07	0.0717476549917766	0.337466357147251
P-hsa04919-26	6.76451155475697	0.806571304470869	0.936232298254023	6.7894768696064e-09	3.43327330352259e-07	0.222900981807561	0.535052610227733
P-hsa04010-58	6.65646583588053	0.555560210729528	0.855060176591399	1.07260413884092e-08	4.36270074732903e-07	0.282998541876852	0.591264810706995
P-hsa05205-319	6.65063350323076	0.336970273291681	0.738089016640359	9.01431540523134e-09	4.21644603079696e-07	0.450094159245104	0.718308837260729
P-hsa04922-59	6.6226883121918	0.399742815969378	0.766383283174884	1.0640003988982e-08	4.36270074732903e-07	0.444122650513065	0.713033963773978
P-hsa04919-103	6.61432118831086	0.974540504167588	0.992999395493267	9.74233049788609e-09	4.3399762765583e-07	0.252455875853311	0.563952463434676
P-hsa04925-3	6.60039958694021	0.662853873001636	0.893379268187842	1.10662541352724e-08	4.40531095470099e-07	0.333135549169425	0.637658229085035
P-hsa05150-1 2 3	6.58893669884048	0.608959240589842	0.877531521784454	1.31274909831447e-08	5.01255829172729e-07	0.273806260821379	0.585788937437282
P-hsa03320-20	6.58014355602327	0.974707593560423	0.992999395493267	2.79395958591167e-08	8.29761648450909e-07	0.0615397152235054	0.319120074510809
P-hsa04520-1 13	6.57482867078885	0.695625947693967	0.899037113876896	7.04173608312431e-09	3.46712847671726e-07	0.700062071424551	0.853933075273664
P-hsa05016-12	6.56365259883323	4.08567067268217e-05	0.0191209387481526	1.28020812872887e-06	1.61842527625115e-05	0.761870391591526	0.88256273085355
P-hsa04261-62	6.55079116354548	0.694695989141662	0.899037113876896	1.19731351500008e-08	4.66702830534404e-07	0.39045774073924	0.67048769360076
P-hsa04664-23	6.52286510157277	0.668070365678726	0.893757009708537	9.69525537630744e-09	4.3399762765583e-07	0.544716650223806	0.773442636646631
P-hsa04914-30	6.48981601715345	0.0447733984164844	0.371631830027797	3.79303026432076e-07	6.4515996586765e-06	0.00540952414306484	0.135021722610898
P-hsa05211-22	6.47990169219483	0.332688648621813	0.736334082021464	2.50736996720846e-08	7.62035568096885e-07	0.278736964562688	0.590266513191575
P-hsa04727-47	6.45927325656345	0.273147703957346	0.695690478650546	2.52518467247498e-08	7.62035568096885e-07	0.361088692351424	0.655141969672933
P-hsa05221-35	6.44731900585863	0.816325134803354	0.93830543961191	1.05762267832432e-08	4.36270074732903e-07	0.736326885113216	0.872130169648039
P-hsa05200-146 147	6.44195836067443	0.643195981282592	0.889724183964973	1.5060417135615e-08	5.31661140768598e-07	0.530267754193629	0.764102041610318
P-hsa05222-14 15	6.44195836067443	0.643195981282592	0.889724183964973	1.5060417135615e-08	5.31661140768598e-07	0.530267754193629	0.764102041610318
P-hsa05223-29 34	6.44195836067443	0.643195981282592	0.889724183964973	1.5060417135615e-08	5.31661140768598e-07	0.530267754193629	0.764102041610318
P-hsa04261-66	6.42865312201846	0.689032139981999	0.899037113876896	2.97212071620478e-08	8.68880915627993e-07	0.171599804138741	0.477099552001471
P-hsa05222-34	6.41494230160961	0.715813134756294	0.906027087714925	1.26016605372925e-07	2.84068757412943e-06	0.00700186986702667	0.149448987947014
P-hsa04370-38	6.39952390321969	0.676934583712095	0.897552051234692	3.32633348643085e-08	9.2889103777793e-07	0.173386639129359	0.478026198012017
P-hsa05166-64	6.38378645964152	0.615211008702969	0.880080347173504	2.74153525436915e-07	5.18122470800473e-06	0.0023721874140249	0.0906272416133593
P-hsa04919-84	6.36646760115378	0.593699148372412	0.871006901060466	4.79727657598517e-08	1.28224349623832e-06	0.0975018741036183	0.385070692662391
P-hsa05215-13	6.36532319265659	0.205959585692861	0.617909274687954	3.40708687929236e-08	9.37449933993532e-07	0.488317473631782	0.744395998205686
P-hsa05145-67	6.36073193862568	0.00100932465712023	0.0699798428936689	1.17212104167042e-06	1.51244032342438e-05	0.113490842085963	0.411734217800237
P-hsa04390-17 51	6.35885209241513	0.814966462369941	0.93830543961191	3.18964257228771e-08	9.12080831658926e-07	0.205438746420929	0.511411347473377
P-hsa04750-53	6.35629025068652	0.996577599093207	0.999246526782262	1.73053081864438e-08	5.78182707443507e-07	0.513606327040376	0.762029891575483
P-hsa04014-41	6.33823042648415	0.00234681470981135	0.0998262950117024	5.77058434703126e-07	8.59608801652445e-06	0.222075192282612	0.534839835380326
P-hsa04152-54	6.33342322550278	0.350835506262086	0.743321291453604	2.23065709237247e-08	7.07382952513371e-07	0.761490513714728	0.88256273085355
P-hsa05321-122	6.33156149262971	0.245203057879231	0.669115546350318	2.17366578070255e-08	7.01194599257667e-07	0.982198792429738	0.993342052635586
P-hsa04010-66	6.33058402801823	0.214539400517314	0.631658590641748	4.12305236618948e-08	1.11800448944066e-06	0.372413121591098	0.661439623926503
P-hsa05010-61	6.2787612231472	0.814563651267629	0.93830543961191	1.17178865388645e-07	2.74052071427694e-06	0.0164908647280626	0.204673401646013
P-hsa03320-28	6.21027244324998	0.726568257745392	0.911538178845521	5.19744741356298e-07	8.10368675898028e-06	0.00196072580446016	0.0834199705897596
P-hsa04742-48	6.19778112752569	0.102084176648838	0.484819352055718	7.7458987779444e-08	1.95845629912621e-06	0.386766229122865	0.667921015607014
P-hsa04213-71	6.19652444273048	0.703980450179554	0.901600484655484	3.21738828912288e-08	9.12080831658926e-07	0.544772961239182	0.773442636646631
P-hsa04066-88	6.18665848171137	0.582572158289117	0.864573012070714	2.45844711255216e-08	7.62035568096885e-07	0.966314176516627	0.987562484743339
P-hsa04218-36 38	6.11678613668409	0.657782421846294	0.893379268187842	9.3569136883076e-08	2.27360850789916e-06	0.0907654550861371	0.376237614635804
P-hsa05216-12	6.09027714567635	0.0208134721483788	0.292953532795227	1.36321120836058e-07	3.00066843628547e-06	0.844104932466128	0.924072768173446
P-hsa04022-71	6.0614163911075	0.857094840157646	0.943932765883876	7.5065404114838e-08	1.92393659039537e-06	0.173297745334088	0.478026198012017
P-hsa04933-19	6.05362918520101	0.238838068144958	0.662377575655349	8.19240685290268e-08	2.01684121339223e-06	0.376185513712926	0.661597003397463
P-hsa04664-25	6.03646476949959	0.594347284606046	0.871274954410743	5.11161112326519e-08	1.34701752276467e-06	0.581884187668293	0.783441555046794
P-hsa04510-43	6.03590616088606	0.0024005082069618	0.0998262950117024	0.00011975234579098	0.000608849562431857	0.000121373605740938	0.015147425996469
P-hsa04068-72	6.02080477729759	0.199096269716181	0.610030227832478	2.69845440770133e-07	5.15184509878489e-06	0.0541284468251352	0.303306052589425
P-hsa05205-270	6.01256730927075	0.0300246662362716	0.330374126601772	7.43008637393849e-07	1.04523997034879e-05	0.0425295931799139	0.281326496228971
P-hsa05200-173	6.00117557823161	0.000648602371495	0.0526366590605947	1.88103164522335e-06	2.17247543716845e-05	0.736558652891854	0.872130169648039
P-hsa05221-16	6.00117557823161	0.000648602371495	0.0526366590605947	1.88103164522335e-06	2.17247543716845e-05	0.736558652891854	0.872130169648039
P-hsa04211-57	5.99150338923701	0.000128609077514552	0.026935615982417	1.42057277344732e-05	0.000107173050770965	0.0785003019174283	0.353251358628427
P-hsa04370-23	5.97506867356779	0.265875596587597	0.692922964680645	6.97992387221902e-08	1.8138107729058e-06	0.677462091783263	0.842663811174929
P-hsa05200-191	5.939469388184	0.162864959476496	0.566705609294441	1.23333995571961e-07	2.81412080140414e-06	0.454239378416399	0.720825816646808
P-hsa04014-24	5.93242193142022	0.0231017425829109	0.306712497270987	2.43581431358386e-07	4.84830700076107e-06	0.587595784993042	0.785699506790696
P-hsa05200-212	5.89501831662023	0.152716959177793	0.559212399976418	1.74104414774057e-07	3.7016972732075e-06	0.303410579648517	0.615182572472262
P-hsa04520-34	5.89455058037313	0.0184663139702868	0.278781772196587	3.62690952049327e-07	6.28328491929899e-06	0.463413520366233	0.727776938024821
P-hsa04310-20	5.88243913552781	0.0720252259638777	0.432151355783266	4.58061697794498e-07	7.32507210746587e-06	0.117517315173337	0.414107486532378
P-hsa04750-60	5.87662612311658	0.927058531220062	0.970611616579394	1.40379250002098e-07	3.03550060798025e-06	0.146933898299297	0.450918455108663
P-hsa04919-43	5.86061745688858	0.979290029836877	0.994159943522036	7.88108537319587e-08	1.9660680977666e-06	0.434880255162827	0.705225080563328
P-hsa05220-6	5.85035009291294	0.436319413268278	0.798502376608752	4.47846177031863e-07	7.22344997609152e-06	0.0269271505134674	0.244697212433063
P-hsa04530-22 33	5.81742415022257	0.218814756671269	0.639034671589105	1.8835022008723e-07	3.91559179759119e-06	0.29839451340809	0.608490772440027
P-hsa03320-45	5.78241060580633	0.00708285949763177	0.173554558641654	1.45634845738485e-06	1.76936880764094e-05	0.226232671855252	0.537446144305878
P-hsa03320-26	5.76107756237143	0.621490015868168	0.883222829484178	1.22840676297642e-07	2.81412080140414e-06	0.421745023229265	0.697444066683025
P-hsa04662-24	5.75543860905153	0.517545996369076	0.835212159657681	2.56308867907507e-07	4.99535304015567e-06	0.122318304932646	0.420918872856457
P-hsa04014-35	5.75481869241727	0.141668473254277	0.545067211126433	1.01283114362083e-06	1.33451202092575e-05	0.0262179639271223	0.241773539268832
P-hsa05221-13	5.74842179166195	0.689905420158858	0.899037113876896	1.36040425036121e-07	3.00066843628547e-06	0.373906027550061	0.661580419256819
P-hsa05213-29	5.74695220389048	0.236629177164762	0.659677252769714	2.0592252936158e-07	4.2338577190716e-06	0.339769205231869	0.641180050438855
P-hsa05210-31	5.73925848638138	0.329331513864266	0.734155198998267	1.06885385542377e-07	2.53142476392135e-06	0.952434885661556	0.980818320943152
P-hsa04922-50	5.72458274563025	0.653517253591548	0.890381585679315	1.01223303072828e-07	2.4280615390931e-06	0.733634809548725	0.872130169648039
P-hsa04211-39	5.71358026098364	0.10333642176649	0.484826520167593	7.6642691171358e-07	1.06221092727119e-05	0.0870575541084092	0.375510924633507
P-hsa04550-69	5.71345750098587	0.0552136340535632	0.392175244662756	6.92585702899429e-07	9.89181564980787e-06	0.193382457423021	0.498639063768451
P-hsa05210-53	5.70958206009635	0.628496243478639	0.88643729259272	3.22236443528467e-07	5.85344063924041e-06	0.0889816640251977	0.376147931391035
P-hsa04919-42	5.70888973504488	0.105008182036489	0.487582378086333	0.000600972500726216	0.00221919044735721	1.37522522025701e-06	0.00180662377007224
P-hsa04510-42	5.69721699758616	0.00455555015068942	0.147034308311907	0.000176406294757236	0.000821568576863987	0.000142080547875678	0.0166234241014543
P-hsa05166-65	5.69184726164617	0.913331262987378	0.965947640928104	6.25924752251095e-07	9.1492594645453e-06	0.0246338432428576	0.230045229361045
P-hsa04960-3	5.69119275714043	0.840409044830624	0.943932765883876	1.85556683240939e-07	3.90086016116627e-06	0.239020970750727	0.552975405136974
P-hsa04520-64	5.6846982113963	0.0702181471062652	0.4284598378889	6.12206384364988e-07	9.01919799328262e-06	0.222278521327935	0.534839835380326
P-hsa05160-66	5.68083156134049	0.121329367289464	0.508117618715609	2.82489773684169e-07	5.23838652021664e-06	0.579047613933276	0.783441555046794
P-hsa04510-47	5.67862871585466	0.984609267837079	0.995083032907067	2.34199628801335e-07	4.7116936073903e-06	0.142774048436373	0.447028164880004
P-hsa05205-17	5.6626900334741	0.0222076796076502	0.305682178128833	6.85613071538249e-07	9.86755428344665e-06	0.454366700664121	0.720825816646808
P-hsa04071-89	5.62626359694303	0.56272462036251	0.858655135683428	1.41148344678932e-07	3.03550060798025e-06	0.804432285409786	0.907167011016336
P-hsa04919-40	5.61321998844943	0.173804139458881	0.569045876087314	2.49287938847154e-07	4.90966035350552e-06	0.736011063963671	0.872130169648039
P-hsa04071-69	5.58374751225963	0.802014492223606	0.934430217937194	3.50464223641822e-07	6.24267492766943e-06	0.143232782362797	0.447028164880004
P-hsa05212-27	5.58161808536466	0.716954648144133	0.906238420881713	4.29300342830174e-07	7.17161554852908e-06	0.108338933829794	0.403201757712472
P-hsa05231-39	5.57546035178986	0.785888694629785	0.930393147193681	3.53673726527504e-07	6.24267492766943e-06	0.152854269850976	0.457617282677164
P-hsa05212-10	5.56507508443646	0.0024529965654585	0.0998262950117024	5.09808030845216e-05	0.000300899314104542	0.00227269187992429	0.0906272416133593
P-hsa05211-23	5.55845747801942	0.880047558588108	0.953936901955378	3.37577460651772e-07	6.07314835461025e-06	0.16948326347392	0.477099552001471
P-hsa04750-8	5.5346779290407	0.509769751420396	0.831986900312974	2.26690883065039e-07	4.61020263276835e-06	0.511297071176261	0.761176783951386
P-hsa03320-21	5.53459208060802	0.204618028806474	0.616819565097775	6.53334046862852e-07	9.47587598201858e-06	0.194303501132925	0.499609176254528
P-hsa04261-37	5.50762075703739	0.551069219777302	0.854978328060021	2.47568417377497e-06	2.73982739418738e-05	0.00521516398005051	0.132648088294602
P-hsa05110-51	5.50148109472501	0.93339608155714	0.973978519885712	0.000102685508593714	0.000527814798293513	3.60225771790512e-05	0.00613038767992581
P-hsa04151-36	5.49373016150635	0.120260676071638	0.506646061071554	4.38336713037835e-07	7.1941051762613e-06	0.755852069695367	0.880214252552595
P-hsa04670-14	5.49306742551712	0.138842155930552	0.541672267356962	4.14193534692409e-07	6.98158651720267e-06	0.686933260087743	0.849653434430175
P-hsa05321-55	5.48332299915197	0.150397353506089	0.557512565868114	3.66674279606016e-07	6.29401446920052e-06	0.87143889286731	0.936471646066363
P-hsa04970-21	5.46240768445544	0.504316712263912	0.831553515293023	2.60329364953904e-07	5.02140455493561e-06	0.652592295542019	0.825803765063694
P-hsa05168-91 92	5.46212526857227	0.497512192080578	0.825725217794321	3.602063579633e-07	6.28328491929899e-06	0.381229599401895	0.665047129235694
P-hsa04650-119	5.45773093599247	0.281441895880509	0.703786946295772	0.000296397471994836	0.00126036288659622	1.42461455470144e-05	0.00392945438968884
P-hsa04014-33	5.44797077672471	0.0348887377432445	0.351138263738461	4.62868031514407e-06	4.58214860827225e-05	0.0209757714651778	0.221555157478934
P-hsa04919-11	5.44740468320428	0.0623986018135224	0.405590911787896	7.14847810723285e-07	1.01324261656308e-05	0.724253412551975	0.868547333950863
P-hsa04919-89	5.42093021675779	0.271620433436891	0.694635862559918	4.83262738493195e-07	7.59818977916612e-06	0.451164018507168	0.718790674591846
P-hsa05205-109	5.39783590203404	0.127357400846114	0.521691585085176	2.68920866086653e-06	2.90838693900652e-05	0.0327005090746114	0.263692676317509
P-hsa04370-16	5.38912986515824	0.362443337446702	0.747059581159574	5.34112753580729e-07	8.25888398305408e-06	0.374416909140882	0.661597003397463
P-hsa05200-194	5.38772847646644	0.19324745739207	0.598340129863911	7.49823614643041e-07	1.04695521119189e-05	0.357643476248803	0.653725426303805
P-hsa04919-100	5.38727806025769	0.403730053667224	0.771206796392901	3.07447487246648e-07	5.63955145723999e-06	0.885132588579145	0.942554694889258
P-hsa05216-15	5.37767143625023	0.0684641695477719	0.428155153771551	1.26926194354837e-06	1.61550278665238e-05	0.295447982079454	0.605926047660408
P-hsa05031-15	5.36122659425739	0.000702946835745122	0.0526366590605947	2.52130726358102e-05	0.000165521610181056	0.197182559040203	0.499609176254528
P-hsa05031-77	5.36122659425739	0.000702946835745122	0.0526366590605947	2.52130726358102e-05	0.000165521610181056	0.197182559040203	0.499609176254528
P-hsa04114-56	5.34141939993844	0.362917076464231	0.747059581159574	7.84166497069805e-07	1.06346905838265e-05	0.265284926193207	0.573456561008872
P-hsa05212-31	5.33609980484847	0.000588864247154541	0.0526366590605947	1.50545831142379e-05	0.000113120983962808	0.551027837720163	0.774584202670277
P-hsa05205-400	5.3202400538223	0.00614299525828443	0.173554558641654	1.9200160606081e-05	0.000135050753736758	0.0156126675297619	0.204092363725879
P-hsa04530-11 33	5.31842374427628	0.00319654294104799	0.118393271136238	6.84728820188329e-06	6.1133352411132e-05	0.37992496431976	0.663698818780972
P-hsa05221-41	5.31443904219062	0.336543524531044	0.738089016640359	5.7889208449069e-07	8.59608801652445e-06	0.522796598927431	0.764102041610318
P-hsa05220-25	5.30961733509724	0.012952782112812	0.252527635144583	4.2599887816186e-06	4.28518226366043e-05	0.148749571607266	0.453006540994939
P-hsa04012-3	5.29377634187579	0.108691792044709	0.490208505051668	7.97470233060427e-06	6.93984560956306e-05	0.0071911751892163	0.149448987947014
P-hsa04630-35	5.28526286342809	0.236230314064414	0.659677252769714	1.57235485498397e-06	1.89798447333872e-05	0.117535166730235	0.414107486532378
P-hsa05211-49	5.27020614017982	0.803346887415368	0.934430217937194	1.19543291066115e-06	1.53195546290892e-05	0.0865324258494324	0.374973845347541
P-hsa04722-53	5.26784389984074	0.264910055469892	0.692922964680645	1.71926078917917e-06	2.04887702965237e-05	0.0934129846960912	0.380150233371919
P-hsa04261-52	5.26139299755184	0.101851667904844	0.484819352055718	9.49981692155433e-06	7.7384053275307e-05	0.00631763856654677	0.146007646871303
P-hsa05152-98	5.26074211974204	0.923767058275848	0.968790998931309	1.35150954005958e-06	1.68578289963432e-05	0.0706995243886058	0.335912461054493
P-hsa04910-48	5.25858278877132	0.672890499472385	0.897187332629846	4.44558018619645e-07	7.22344997609152e-06	0.688487717262601	0.850725416973987
P-hsa04064-94	5.25276089526765	0.00124080612029032	0.072076701423436	0.000268424273420886	0.00117068022277501	0.00109663439398777	0.0662225672756487
P-hsa04151-26	5.24815871354478	0.00322545770723726	0.118393271136238	6.56473236904098e-06	5.90510301080561e-05	0.624812213899081	0.807768276532513
P-hsa03320-31	5.23132832576843	0.669262132903836	0.893757009708537	5.71648436920036e-07	8.59608801652445e-06	0.519512495575799	0.764102041610318
P-hsa04530-20 62	5.20786778198512	0.344722567364957	0.740046612508256	8.14071655086401e-07	1.09577558752997e-05	0.522463601899179	0.764102041610318
P-hsa04072-3	5.19199327333422	0.973557079843145	0.992999395493267	1.11712521488894e-06	1.45148699795639e-05	0.139776873698083	0.445907307986658
P-hsa05205-318	5.19068034392437	0.911702709438239	0.965947640928104	5.4176249175697e-07	8.30850509899418e-06	0.619590191038741	0.803236037136096
P-hsa04520-44 47	5.17741119266377	0.0985854468171534	0.481628733402268	1.93512747703739e-06	2.22124141689384e-05	0.314949634559853	0.621270512008478
P-hsa04014-55	5.17541229036864	0.000443262747076956	0.0519643700148786	7.24069443942543e-05	0.000391952871304767	0.0664885929815344	0.327829598018375
P-hsa03320-25	5.1706601213935	0.652735297801109	0.890381585679315	5.67089468717086e-07	8.59608801652445e-06	0.758653521761051	0.881988360970983
P-hsa05205-129	5.12944282661797	0.203352104437652	0.615979190141236	2.99637922018814e-06	3.20355744055543e-05	0.0893118131191811	0.376147931391035
P-hsa05164-77	5.11332608940018	0.322306854219925	0.72849473875554	7.81455762988159e-07	1.06346905838265e-05	0.98422010106144	0.994311942356727
P-hsa05150-40	5.09187979601207	0.903992964383276	0.961519789389485	1.37327459370784e-06	1.70158726147508e-05	0.190254295071527	0.494661167185971
P-hsa04370-39	5.06611371721343	0.117495443146377	0.505700019434995	1.59557620171835e-06	1.91366863680451e-05	0.767954802009936	0.887414437878148
P-hsa04151-37	5.06284825633044	0.425548084161225	0.787841884713713	1.06940989996751e-06	1.3992069390484e-05	0.585762106274389	0.784929608407772
P-hsa05100-24	5.05481178170795	0.169919133391961	0.569045876087314	3.05603456611792e-05	0.000193170293013737	0.00164253884791643	0.0801863752640877
P-hsa04530-11 20 16	5.05302949703613	0.668349188699089	0.893757009708537	2.13826147366092e-06	2.42465891952702e-05	0.111484740766619	0.408413766565776
P-hsa04950-31	5.03116521954382	0.0448511097618604	0.371631830027797	2.52976420034301e-06	2.75185396444289e-05	0.811698654370913	0.910115451871536
P-hsa04621-21 30	5.02583632686468	0.361668920239826	0.747059581159574	1.42861439156317e-06	1.75761280983648e-05	0.448886173009438	0.717604539601766
P-hsa05120-19	5.02359944120462	0.138283432180716	0.541672267356962	4.05493600030837e-06	4.10096500355512e-05	0.125088301800832	0.426361412639821
P-hsa04024-3	5.02325945497557	0.106953235405955	0.490208505051668	1.96327610768599e-06	2.23981073017102e-05	0.717088692449642	0.863273332646772
P-hsa04670-18	5.02038439729446	0.952822293015338	0.983920482173485	7.84386585017671e-07	1.06346905838265e-05	0.82077633953575	0.911865464457522
P-hsa04726-41	5.01408626278424	0.0390504948614394	0.36019325616866	1.34733526571118e-05	0.000104167945543207	0.030093518835094	0.258014579304213
P-hsa04742-57	5.01408626278424	0.0390504948614394	0.36019325616866	1.34733526571118e-05	0.000104167945543207	0.030093518835094	0.258014579304213
P-hsa05223-37	5.01315951376685	0.308709511670097	0.722380257308027	1.43727824641893e-06	1.75761280983648e-05	0.52003415768529	0.764102041610318
P-hsa04270-10 3 71	4.97612315092234	0.846117267213994	0.943932765883876	8.92185714196359e-07	1.19234247947242e-05	0.875410155131132	0.938717562809309
P-hsa05221-26	4.96679199053443	0.968113593247313	0.989791723953561	9.34062776458688e-07	1.23945493244979e-05	0.753931604013535	0.87990022613051
P-hsa03320-9	4.96568169648913	0.0969327297924616	0.481628733402268	6.4279941505152e-06	5.83824128913298e-05	0.0962673080030114	0.384878720215429
P-hsa04261-8 38	4.95686201211878	0.319032002850588	0.727404590507563	1.82336974430264e-06	2.1322029947439e-05	0.44122870020563	0.712087562722184
P-hsa04024-108	4.95559160596791	0.0256499917363908	0.320111896870157	4.82932748335774e-06	4.70607902154288e-05	0.473291346737204	0.735270872275556
P-hsa05223-23	4.93202969240976	0.166762851219469	0.569045876087314	1.74451300327672e-06	2.06581255008274e-05	0.990008739944315	0.994791390861921
P-hsa05142-53	4.90316230920072	0.157893571979709	0.560905896734869	7.16240963871684e-06	6.3511224805873e-05	0.0775874937513088	0.350830406527657
P-hsa04014-103	4.90009820325209	0.0695294694158929	0.428155153771551	5.22908708844305e-06	5.04310409406028e-05	0.271808661386164	0.582911603322542
P-hsa04066-47	4.89742950511499	0.00507989023333399	0.158364068633674	1.69839382087034e-05	0.000124128704642516	0.342837898092006	0.644231020726507
P-hsa05032-13	4.89168415160598	0.0984684793709429	0.481628733402268	5.72840159940302e-06	5.33225840422042e-05	0.197804500625944	0.499680393152153
P-hsa04668-40	4.88935670565044	0.292079042949438	0.708159593083737	1.03721432233028e-05	8.22299998762694e-05	0.0214545514366064	0.221555157478934
P-hsa05223-8	4.88679861483776	0.222088919130483	0.643576558223319	4.53263069932763e-06	4.51093193534149e-05	0.144006513223337	0.447028164880004
P-hsa03320-8	4.88099471495329	0.0163888097195305	0.274526711133905	1.41928189473228e-05	0.000107173050770965	0.142349712946548	0.447028164880004
P-hsa04916-10	4.8747604472142	0.68277444405903	0.899037113876896	2.43389339493749e-06	2.71060389400479e-05	0.234422459580788	0.547514794977075
P-hsa04015-27	4.86945573908731	0.421240909615804	0.783859823857639	2.71018688224878e-06	2.91422968775141e-05	0.282552962422135	0.591264810706995
P-hsa04933-52	4.85620287780447	0.921640086465683	0.967648356602534	1.8114925390833e-06	2.13163681800306e-05	0.395431454070881	0.675097201102465
P-hsa04919-104	4.85283451502786	0.0247857377780357	0.319992421520572	1.86923364048353e-05	0.00013310439128419	0.0674079921390748	0.329483281079942
P-hsa04970-27	4.84480272144226	0.771746924039632	0.922548047127836	1.33077142505655e-06	1.67105593038981e-05	0.853404207557332	0.927293635766892
P-hsa04919-29	4.82857065334365	0.255374783934707	0.683097600619075	4.01732644639274e-06	4.0850096636961e-05	0.218862017811458	0.531806282214534
P-hsa04390-78	4.82131591953244	0.382324839969536	0.755767793477268	9.18640207481225e-06	7.7384053275307e-05	0.0303045256900971	0.258014579304213
P-hsa04530-8	4.81638780747144	0.188124957426403	0.591936837025391	5.43766884508745e-06	5.19075429038705e-05	0.19237052827044	0.496713970927261
P-hsa05142-36	4.812784076627	0.362424433701494	0.747059581159574	0.000149281849656457	0.000730723831407486	0.000301183786473369	0.0281908024139073
P-hsa04014-79	4.80530120422416	0.0414153980032373	0.363115909110113	1.99696013395423e-05	0.000139414642187625	0.0583195442428605	0.309275316778002
P-hsa05321-74	4.80149061727652	0.0577928430995663	0.393444160192953	4.66623735995153e-06	4.59501584235227e-05	0.743445578751754	0.873653561470987
P-hsa04152-33	4.79498632512749	0.0314354291552015	0.330374126601772	5.67844531806916e-06	5.33225840422042e-05	0.814014276892821	0.910115451871536
P-hsa04922-60	4.79498632512749	0.0314354291552015	0.330374126601772	5.67844531806916e-06	5.33225840422042e-05	0.814014276892821	0.910115451871536
P-hsa04933-26	4.79314305193396	0.692463608498841	0.899037113876896	3.89710428450041e-06	4.00630885511004e-05	0.142994549179654	0.447028164880004
P-hsa04010-64	4.79220473249729	0.312843307584654	0.726603811164359	3.29731585668736e-06	3.48546777845313e-05	0.331745637195036	0.637142385166624
P-hsa05223-9	4.78626334617164	0.00377937995141298	0.128636350346274	0.000176520880758591	0.000821568576863987	0.00818574974300956	0.154785086049635
P-hsa05222-39	4.78241952668557	0.152892678186448	0.559212399976418	6.29657017348073e-05	0.000353780264101575	0.00188193955797367	0.0834199705897596
P-hsa05231-48	4.77772380865194	0.0331955136702112	0.337103957131444	1.88655178088304e-05	0.000133369637230912	0.0846403633284226	0.37106969590353
P-hsa04750-44	4.77761000861283	0.507576782538656	0.831553515293023	0.00126348384788411	0.00414421362779847	2.5867339818797e-05	0.00484236601407879
P-hsa04750-63	4.77761000861283	0.507576782538656	0.831553515293023	0.00126348384788411	0.00414421362779847	2.5867339818797e-05	0.00484236601407879
P-hsa04370-25	4.7746114187816	0.548575251706164	0.85364328445049	2.22915291647752e-06	2.51249705224665e-05	0.582657939221966	0.783441555046794
P-hsa05214-23	4.76653816469707	0.443093362270245	0.800203643491324	2.439344211147e-05	0.000161272544842969	0.00524356759284217	0.132648088294602
P-hsa05214-56	4.76653816469707	0.443093362270245	0.800203643491324	2.439344211147e-05	0.000161272544842969	0.00524356759284217	0.132648088294602
P-hsa05205-238	4.76386206182291	0.350123388110234	0.743321291453604	1.60956622995423e-05	0.000119980016583441	0.0134790461967417	0.193131230918846
P-hsa03320-27	4.73570671473852	0.246757502101375	0.669463831788077	2.52243486953407e-06	2.75185396444289e-05	0.995511055773167	0.997564025123244
P-hsa05160-85	4.73055364977356	0.000103064302822808	0.026935615982417	0.000212238060263492	0.000959172489741531	0.452962345716179	0.719817921206016
P-hsa03320-23	4.71547562879691	0.000622281920383605	0.0526366590605947	0.000160340558013616	0.000767256225175131	0.168835532135045	0.476755422123685
P-hsa04630-33	4.70916763357963	0.0649640362662569	0.413648557450452	1.38711080384102e-05	0.000105929971999451	0.13861142158381	0.445842923032462
P-hsa04064-3	4.70786664913229	0.0551678288311845	0.392175244662756	7.47262931677373e-06	6.56398565806744e-05	0.511809573059604	0.761176783951386
P-hsa05166-39	4.70670846997306	0.667483110027349	0.893757009708537	9.48905493169949e-06	7.7384053275307e-05	0.0433901694080375	0.284066887855082
P-hsa05152-15	4.69263066162985	0.282165216561919	0.703786946295772	7.24839293064772e-06	6.39704866662353e-05	0.146642514875089	0.450763198433772
P-hsa05200-75	4.68624697691246	0.175204419523573	0.569045876087314	2.71543904356575e-05	0.000176409251753872	0.0167675592736978	0.205156019348773
P-hsa05164-99	4.68111163125019	0.385688270161336	0.756714163101004	3.29111621422129e-06	3.48546777845313e-05	0.596600616202003	0.790124280879921
P-hsa04550-53 64	4.67819091555981	0.364643938726311	0.747059581159574	4.40539844992482e-06	4.40775427797291e-05	0.330961956744274	0.637142385166624
P-hsa04810-48	4.67590232267046	0.303905970323956	0.72026312397953	6.48444284145899e-06	5.86105920597574e-05	0.194504157620156	0.499609176254528
P-hsa05205-451	4.67148296263139	0.943263784188045	0.979362065446489	5.7129278107082e-06	5.33225840422042e-05	0.110843317995493	0.408002292153537
P-hsa04970-39	4.65318644694124	0.261065455691501	0.688330328245759	5.51778953328252e-06	5.24049960242213e-05	0.309361261785527	0.616089661768624
P-hsa04210-102	4.650732675436	0.437272089581636	0.798502376608752	1.7555317426976e-05	0.000126330765022585	0.0225892367729127	0.221555157478934
P-hsa04151-25	4.64500743419226	0.211194157026888	0.626565798117562	4.71218823439035e-06	4.61597077829547e-05	0.564246551077597	0.783001885557644
P-hsa04916-6	4.63932192527638	0.760273120826617	0.919844705015586	6.05411853471516e-06	5.57992895490249e-05	0.144285666325376	0.447028164880004
P-hsa04910-43	4.63743630873603	0.769096867947087	0.920555841941781	2.24622211675296e-06	2.51657579667353e-05	0.986408802127354	0.99472607650579
P-hsa05200-203	4.62792567831545	0.602547619347409	0.875199963586304	3.78483238627769e-06	3.9123875108981e-05	0.410828982189728	0.687899691108382
P-hsa04931-151	4.61825631084189	0.363633364379764	0.747059581159574	3.51071369164568e-06	3.69019399835341e-05	0.742965885189043	0.873653561470987
P-hsa04014-61	4.61739961988058	0.0175857724515088	0.274526711133905	0.000141163041760151	0.00070243630620543	0.00411463525305034	0.125143652548478
P-hsa04150-31	4.60499511882295	0.794901119367076	0.934430217937194	2.48942093539206e-06	2.73982739418738e-05	0.937276195189335	0.969917654723292
P-hsa05162-20	4.60455540169647	0.561630045908518	0.858655135683428	9.04932169887296e-06	7.69603677208696e-05	0.0898096824429178	0.376147931391035
P-hsa04530-11 43	4.58151741580509	0.43780499813277	0.798502376608752	1.71654078857664e-05	0.000124482473466158	0.0356109826414972	0.263692676317509
P-hsa05221-29	4.55275641606016	0.763893642381902	0.919844705015586	3.73821254440188e-06	3.88617588204829e-05	0.575259550144255	0.783441555046794
P-hsa05152-13	4.55166659752632	0.0177191666105802	0.274526711133905	1.34356760552734e-05	0.000104167945543207	0.957480159211681	0.981781599090788
P-hsa04020-42	4.54985432457103	0.327525438523292	0.731655872214323	3.96599466578884e-06	4.05485028398411e-05	0.904398503183345	0.950307203236711
P-hsa04015-17	4.54541382888898	0.036992679676638	0.36019325616866	2.29172760404239e-05	0.00015443701456298	0.206477939850055	0.512034509739209
P-hsa05200-197	4.54524996190494	0.268333478115984	0.693568467803377	1.02624234251669e-05	8.22299998762694e-05	0.196948616598591	0.499609176254528
P-hsa04530-14 20 43	4.54159085044617	0.234548475116653	0.659677252769714	6.21559478197753e-06	5.70067541033331e-05	0.521773861288246	0.764102041610318
P-hsa04261-39	4.53726967524583	0.0974664601284814	0.481628733402268	0.000129833003944979	0.000654764286741391	0.00245808618861409	0.0920307469017117
P-hsa04970-18	4.53603595993636	0.204551778268438	0.616819565097775	2.59735565458774e-05	0.000169325868631835	0.0416806698040501	0.278665049547077
P-hsa05211-42	4.53228370274643	0.786464785111781	0.930393147193681	0.00732787197077578	0.0174655394360783	1.93015360050453e-06	0.00180662377007224
P-hsa04218-63	4.52406999915702	0.704593493006354	0.901600484655484	5.3938227692063e-06	5.17530379547948e-05	0.338067487630684	0.641180050438855
P-hsa04530-5 11 31	4.52159954671255	0.828858936587595	0.943810175968356	2.0841515825154e-05	0.000143891055752263	0.0229300420543389	0.221555157478934
P-hsa04550-60	4.51197895161163	0.623409157269926	0.884777818354284	6.41779202892323e-06	5.83824128913298e-05	0.285957635435121	0.595531589245471
P-hsa05218-14	4.50767731900381	0.000444139914657082	0.0519643700148786	0.00094486911490288	0.00325570923385504	0.01172639170748	0.183641754844467
P-hsa04022-63	4.50072408136793	0.228521162022977	0.653116969934372	6.86157349349958e-06	6.1133352411132e-05	0.599345389840836	0.79069092730555
P-hsa04910-46	4.49995555989004	0.210949305957559	0.626565798117562	2.19508126582113e-05	0.000149345347212776	0.0720366064096182	0.337976258643622
P-hsa04670-15	4.49211065350292	0.545887908801361	0.851941940815685	5.12426039278591e-06	4.96761201808416e-05	0.510356837443458	0.760907176536154
P-hsa04370-36	4.48595983066942	0.833907724651833	0.943932765883876	3.73870475023352e-06	3.88617588204829e-05	0.776330607011822	0.890382550835165
P-hsa05160-15 16	4.48583024730926	0.8479596651298	0.943932765883876	1.02371006432955e-05	8.22299998762694e-05	0.121978196027383	0.420918872856457
P-hsa05014-53	4.46133445412539	0.00012949815376162	0.026935615982417	0.000305546692751846	0.00129338882836811	0.980562522976698	0.992223266493178
P-hsa05152-9	4.45632580218504	0.00132932351863835	0.072076701423436	0.000141584718036492	0.000702665802244763	0.414722864192913	0.690447222847573
P-hsa05231-18	4.45425077764722	0.372634851701317	0.75007789503749	4.9785147156145e-05	0.00029717628024334	0.0086728145870234	0.157626300067066
P-hsa05212-12	4.45256719617097	0.157947985857939	0.560905896734869	1.409297661914e-05	0.000107173050770965	0.274571378487528	0.586755274576088
P-hsa04666-20	4.44961218924773	0.315159268130583	0.727054642244723	2.17102157443749e-05	0.000148247495101188	0.0674103080414624	0.329483281079942
P-hsa05166-34 35 36	4.44940513925811	0.128264804100423	0.52426138269867	6.64709217217396e-05	0.000369041823564911	0.0114104867920695	0.183641754844467
P-hsa05218-9	4.44609755667429	0.823154884247316	0.940748439139789	1.73689576076219e-05	0.000125472276771663	0.0551605248163876	0.303306052589425
P-hsa04151-105 62	4.44315751556597	0.174315692348294	0.569045876087314	8.24339447003108e-06	7.10731215307625e-05	0.778874123413344	0.891230048306712
P-hsa05032-4	4.42218769461341	0.478606677139185	0.812197806541798	1.71202720103958e-05	0.000124482473466158	0.0861417351004867	0.374146932965455
P-hsa05223-14	4.41850736020952	0.797458367522671	0.934430217937194	2.93693871231682e-05	0.000186905181317849	0.0196032382069333	0.218436082877257
P-hsa05200-76	4.41359079760377	0.010659682079378	0.21690135709343	4.29698127160094e-05	0.000261027661011862	0.405013504333445	0.681491323284313
P-hsa05166-53 146	4.41320787447719	0.155016693564445	0.559212399976418	3.49202545105731e-05	0.000215629690393671	0.0626487382397516	0.320262990206977
P-hsa04650-14	4.412026195639	0.384161757393599	0.756714163101004	9.42842109341591e-06	7.7384053275307e-05	0.371974368323808	0.661287765908991
P-hsa04071-1	4.40842328923697	0.366341830883028	0.747059581159574	2.84144917254148e-05	0.000182811758918949	0.0443211201681317	0.285902034697461
P-hsa04390-89	4.4056615639138	0.110805529172812	0.495054774729127	2.01603110199233e-05	0.00014022283240995	0.256984685728834	0.566065323531016
P-hsa04910-32	4.40149979406826	0.389112377901447	0.756714163101004	1.62375694945371e-05	0.00012055751001698	0.131380985213833	0.434884682765024
P-hsa05133-24	4.39684063096518	0.0300075594881691	0.330374126601772	1.88898737927268e-05	0.000133369637230912	0.815827499861784	0.910115451871536
P-hsa05216-5	4.39399716846399	0.491455459933701	0.819238308990105	2.84651854371987e-05	0.000182811758918949	0.0391713973336016	0.269518358896024
P-hsa04010-14	4.39241379759739	0.233830821375991	0.659677252769714	3.40715664192137e-05	0.000212667376663953	0.0472029732951481	0.288771130746788
P-hsa04950-20	4.38024927115412	0.0765516336072405	0.438763646492646	1.65800463477472e-05	0.000122285497591951	0.553661791837475	0.776506552097765
P-hsa04919-31	4.36832284889164	0.141515329335235	0.545067211126433	1.87100240019999e-05	0.00013310439128419	0.278097716467026	0.590248214542259
P-hsa05219-21	4.35682404780109	2.17889123995674e-05	0.0191209387481526	0.000763441658140462	0.00272076065215391	0.680881943416737	0.845232757344915
P-hsa05142-21	4.34590294913428	0.302089599740204	0.717654480601094	1.0332365642185e-05	8.22299998762694e-05	0.527863136152485	0.764102041610318
P-hsa04725-18	4.34535375879763	0.767286223443496	0.920068906344139	5.95013537041389e-06	5.51123924655663e-05	0.775546971001082	0.890382550835165
P-hsa04620-19	4.34423045626276	0.682520387065888	0.899037113876896	1.66663826220992e-05	0.000122285497591951	0.112897196902824	0.411734217800237
P-hsa05222-32	4.33819190447525	0.15259987761999	0.559212399976418	0.000393436893655008	0.00157965757087665	0.00066615244372048	0.0519598906101975
P-hsa04931-87	4.33343016106101	0.646201159949455	0.889724183964973	1.36522967012498e-05	0.000105117066370528	0.19163442460531	0.496182078646115
P-hsa04072-36	4.32808685632535	0.454038784988034	0.806625996021162	1.0172705750211e-05	8.22299998762694e-05	0.438050808154722	0.708289228476248
P-hsa05212-29	4.31416326168826	0.96225735242657	0.988981180520757	8.81712495315323e-06	7.53280401248845e-05	0.350280265041392	0.65116649072243
P-hsa05016-48	4.31347598195573	0.36929895934854	0.747059581159574	8.28110127937265e-06	7.10731215307625e-05	0.824655644873731	0.915089132900785
P-hsa05016-46	4.31347598195573	0.36929895934854	0.747059581159574	8.28110127937265e-06	7.10731215307625e-05	0.824655644873731	0.915089132900785
P-hsa04924-31	4.30961295743406	0.713829569393086	0.904731857754811	9.38046641707491e-06	7.7384053275307e-05	0.42751965799781	0.700189676090901
P-hsa04151-34	4.30836560252486	0.0194610357562253	0.28247563287528	3.71302742164792e-05	0.000227772928062402	0.519680779837021	0.764102041610318
P-hsa05164-20	4.28250156154695	0.752460801690613	0.919844705015586	1.58869713986487e-05	0.000118898093947487	0.171571902562049	0.477099552001471
P-hsa04114-80	4.28030731620099	0.798948225560847	0.934430217937194	3.4354291495009e-05	0.000212837348964112	0.032004077144875	0.263692676317509
P-hsa05200-80	4.27422251791971	0.86807974910924	0.948411593379953	2.96580990537532e-05	0.000188102723151092	0.050756696407236	0.298116215769123
P-hsa05161-188	4.2715727012023	0.370771329330893	0.747339956263702	1.15829938390766e-05	9.1442115919461e-05	0.562422929549097	0.783001885557644
P-hsa05145-9	4.26915747316507	0.000559372526434232	0.0526366590605947	0.000700027868867248	0.00253336971499153	0.108637627398327	0.403511187479499
P-hsa04014-44	4.26553244154087	0.91699503388735	0.965947640928104	2.06688170160119e-05	0.000143227246803549	0.102053139105625	0.392182734885059
P-hsa04727-26	4.26276476084661	0.88687580825903	0.956354558214807	9.49340614753158e-06	7.7384053275307e-05	0.477707023468152	0.737844511495363
P-hsa05032-81	4.26276476084661	0.88687580825903	0.956354558214807	9.49340614753158e-06	7.7384053275307e-05	0.477707023468152	0.737844511495363
P-hsa05032-91	4.26276476084661	0.88687580825903	0.956354558214807	9.49340614753158e-06	7.7384053275307e-05	0.477707023468152	0.737844511495363
P-hsa05032-85	4.26276476084661	0.88687580825903	0.956354558214807	9.49340614753158e-06	7.7384053275307e-05	0.477707023468152	0.737844511495363
P-hsa05211-45	4.25541770262133	0.765554891718765	0.920068906344139	1.38491027392718e-05	0.000105929971999451	0.261170675905461	0.569826929248279
P-hsa04620-18	4.24797937168073	0.848868982845121	0.943932765883876	9.51273770888328e-06	7.7384053275307e-05	0.542723349885557	0.773442636646631
P-hsa04610-46	4.24737532820865	0.686529846607847	0.899037113876896	1.95099994533265e-05	0.000136716138491288	0.155613064356516	0.460285604155995
P-hsa05220-22	4.24720453339344	0.393469166705672	0.758572893998989	3.42131910079368e-05	0.000212667376663953	0.0773127891161134	0.350830406527657
P-hsa04610-17	4.24248956551637	0.241324582149274	0.663453747036881	2.12817139408905e-05	0.000145853797741414	0.282662845486513	0.591264810706995
P-hsa04919-32	4.23309115396115	0.798684900660071	0.934430217937194	1.03333753147528e-05	8.22299998762694e-05	0.51052319109477	0.760907176536154
P-hsa05168-79	4.21769409174063	0.374912866292154	0.751177424010399	5.24682445706137e-05	0.0003058195812823	0.0350950297162945	0.263692676317509
P-hsa03320-37	4.21256208416175	0.899839858475991	0.959829182374391	5.60548221639756e-05	0.000323699297125921	0.0142745215270935	0.197288698087928
P-hsa05200-49	4.21158968175245	0.767707068220911	0.920068906344139	7.84276043985788e-06	6.85691812288509e-05	0.941529077832748	0.973780350112102
P-hsa05222-35	4.2110690738941	0.47124718353341	0.810012749060204	7.69082723794945e-05	0.000413492464431133	0.0119679952200571	0.183641754844467
P-hsa04066-60	4.20732621383607	0.916992159352811	0.965947640928104	1.27470635548077e-05	0.00010020905844977	0.336937222669116	0.640933599131321
P-hsa04810-8 79	4.20659491720054	0.15514241909156	0.559212399976418	4.77252034305486e-05	0.000286198255187681	0.0995626924691471	0.388294500629674
P-hsa04810-8 82	4.20659491720054	0.15514241909156	0.559212399976418	4.77252034305486e-05	0.000286198255187681	0.0995626924691471	0.388294500629674
P-hsa05215-14	4.20023698350783	0.0255084225291058	0.320111896870157	4.07476044909094e-05	0.000249146300661737	0.599033970519192	0.79069092730555
P-hsa05321-75	4.19614167874002	0.0915091735553613	0.472069026410399	2.29468145636069e-05	0.00015443701456298	0.74023997962843	0.873175325686466
P-hsa04976-95 96	4.16979134579263	0.998145421047691	1	5.62594405496553e-05	0.000323881271595092	0.0171873390165076	0.208844374016082
P-hsa04924-23	4.13370688024081	0.291444572616389	0.708159593083737	1.66333993096845e-05	0.000122285497591951	0.68508685634353	0.848764126456048
P-hsa04012-21	4.11830189327949	0.889229390116729	0.956781647404833	1.33656401526405e-05	0.000104167945543207	0.519809963764813	0.764102041610318
P-hsa04933-65	4.10839317643476	0.0835985494518438	0.452301978537143	3.11696870531897e-05	0.000195699612337308	0.75516734900806	0.880214252552595
P-hsa05200-168	4.10186954050897	0.706061063303921	0.901600484655484	7.83511194371034e-05	0.000420042820821835	0.0172921356690666	0.208844374016082
P-hsa04920-10	4.0890126393437	0.557496357172468	0.856841691811873	2.85307501893817e-05	0.000182811758918949	0.210871787074667	0.520094842429219
P-hsa05200-53	4.08374525639227	0.0516783925993359	0.386967803783828	0.000552458891349805	0.00206730117143097	0.00291840945522703	0.103080424531793
P-hsa05213-27	4.08296303592465	0.694562872460026	0.899037113876896	5.14910314088901e-05	0.000302955093603879	0.0550866305054828	0.303306052589425
P-hsa05210-40	4.07871987354307	0.0262590736744927	0.325542953103644	0.0014257553426722	0.00453671470431918	0.000831468737277685	0.0564846357369886
P-hsa05161-69	4.07778458181323	0.965266271534128	0.989582946501581	2.35449184223802e-05	0.000157894417090585	0.223212123281234	0.535052610227733
P-hsa04218-58	4.07711992077542	0.453681400924209	0.806625996021162	0.00103660863133315	0.00351357744424695	0.000331414756305271	0.0295432582763555
P-hsa04919-21 53	4.05905757733411	0.02214502919884	0.305682178128833	0.000227623512315422	0.0010237586335148	0.0419297808451523	0.278916731613579
P-hsa05210-9 11	4.0580152015893	0.551111344609125	0.854978328060021	2.22949060586508e-05	0.000151136845057013	0.399994207661592	0.677110375470537
P-hsa04530-11 24 23	4.05797957017432	0.256439018467288	0.684001967157389	5.05609161930431e-05	0.000299365424674632	0.126007010015594	0.427328120922448
P-hsa04916-9	4.05531619880632	0.480806534609144	0.812197806541798	1.7707803815048e-05	0.000126939850336992	0.700311259574351	0.853933075273664
P-hsa05205-69	4.04232834749271	0.0176374586225807	0.274526711133905	0.000293612720457803	0.0012513653758008	0.0368160937190959	0.264060258399033
P-hsa03320-42	4.03746672247194	0.121600858844668	0.508117874458076	2.82549631761553e-05	0.000182811758918949	0.966944462121733	0.987562484743339
P-hsa04012-29	4.03237559121717	0.479624901923114	0.812197806541798	3.09673547571609e-05	0.000195083908251341	0.273618179336548	0.585788937437282
P-hsa04630-27	4.02511077382944	0.342915271774766	0.739652368406358	2.41067259685313e-05	0.000160763956981663	0.60632633497678	0.793729952586417
P-hsa05010-37	4.02350902983455	0.330785790309534	0.734553506824343	5.3596509222209e-05	0.000311425679362587	0.116136411698738	0.414107486532378
P-hsa04152-15	4.02328517884711	0.0996489086980806	0.481628733402268	5.47118599051322e-05	0.00031692225969815	0.313595741276889	0.620939999326991
P-hsa05210-16	4.01352590683133	0.0353429095086112	0.351925141490001	0.000133666399798615	0.000668689395783982	0.114198625196328	0.411907179898892
P-hsa04950-11	4.0047000492089	0.27880795019231	0.702974270400536	2.41446669758671e-05	0.000160763956981663	0.747677543927422	0.875329807524786
P-hsa04390-88	3.99957574226127	0.610803190643773	0.877531521784454	6.07153115301795e-05	0.000344237417796866	0.0681488237840504	0.331362592529201
P-hsa04924-58	3.99686509589957	0.175382173200658	0.569045876087314	4.70479713620131e-05	0.000283957272317182	0.317250756632453	0.623353759191953
P-hsa05216-14	3.98592455065295	0.731311238642712	0.914505436699503	7.19397485714479e-05	0.000391952871304767	0.0469514781005987	0.288174318046954
P-hsa05162-93	3.982032938062	0.444130120506135	0.800203643491324	2.12252011853042e-05	0.000145853797741414	0.783278307482425	0.892994513768026
P-hsa04922-36	3.96751027267421	0.845062925230466	0.943932765883876	9.94260572869665e-05	0.000515307903556549	0.0230476236490124	0.221555157478934
P-hsa04919-91	3.96083767043847	0.690736001392083	0.899037113876896	8.8666048894348e-05	0.00046599488056552	0.0315359662814451	0.26121826937551
P-hsa05212-8	3.95174656144836	0.292527881821786	0.708159593083737	0.00017468514681318	0.000817089774218652	0.0136182278212007	0.193131230918846
P-hsa04211-38	3.93360888880617	0.00410685513312026	0.137286300164306	0.000205846590107917	0.000932539879157171	0.815807176580299	0.910115451871536
P-hsa04933-21	3.9220364075132	0.03745025343548	0.36019325616866	8.17985393923859e-05	0.000434787122736233	0.5202036903774	0.764102041610318
P-hsa04115-11 12	3.92154903022657	0.318074174855278	0.727404590507563	3.412453074636e-05	0.000212667376663953	0.548245953808368	0.774415454263905
P-hsa05220-50	3.90588780560104	0.53489873186953	0.847262352243369	9.8651976372266e-05	0.000512716243868082	0.0453899135786439	0.285902034697461
P-hsa04010-67	3.90032117961614	0.049150968836872	0.378644500669236	5.91433904985061e-05	0.000338401478968517	0.957656623899454	0.981781599090788
P-hsa05134-10	3.87703480497795	0.00157275415151159	0.0754921992725563	0.00681826285791443	0.0165245722890646	0.00306916941058466	0.106397872900268
P-hsa05200-96	3.85765407748834	0.282333396502033	0.703786946295772	8.34404365783747e-05	0.00044225795138283	0.138864657065678	0.445891317370411
P-hsa04923-66	3.85579490843299	0.530457281876072	0.845415625350523	3.59857510782158e-05	0.000221478092984677	0.485886095504562	0.744395998205686
P-hsa03320-30	3.8530292087643	0.183612241708931	0.585557268277886	0.000148645052629681	0.000730723831407486	0.0660501344003545	0.327829598018375
P-hsa04620-77	3.84754276280507	0.395732361652928	0.762151215035269	7.67701635391305e-05	0.000413492464431133	0.146595411910388	0.450763198433772
P-hsa04012-23	3.84572962179673	0.913540512201857	0.965947640928104	2.93058852346428e-05	0.000186905181317849	0.595267236509362	0.790124280879921
P-hsa05321-94	3.84567977478808	0.370215931915685	0.747339956263702	0.000146645722954197	0.000723942342077317	0.0336893526347827	0.263692676317509
P-hsa05223-22	3.83591706334384	0.0229777811713955	0.306712497270987	0.000261699084267542	0.00114878430274017	0.117089793898998	0.414107486532378
P-hsa04520-9 57	3.82792466165194	0.580818486786542	0.864573012070714	0.000493708001618631	0.00189677139841573	0.00234311324529979	0.0906272416133593
P-hsa04933-62	3.827586296026	0.00669168544170873	0.173554558641654	0.000690452177535494	0.00251329965791617	0.0741347638011844	0.340983483626087
P-hsa04972-18	3.81969530129285	0.243332046870423	0.66693644471659	6.5868627082577e-05	0.00036898263853743	0.304791467117932	0.615480594836101
P-hsa04971-55	3.81530605798377	0.354491586634227	0.743321291453604	6.15870706939248e-05	0.000348125103529708	0.28279493300009	0.591264810706995
P-hsa04950-18	3.79889763719108	0.120195202591287	0.506646061071554	6.23531034127378e-05	0.000351393543630218	0.781668009750241	0.892491254728379
P-hsa04910-42	3.79406253686603	0.994013211688292	0.999246526782262	2.54487905471112e-05	0.00016648491997778	0.926596067044468	0.965806145605369
P-hsa05200-205	3.79210320894583	0.905881535625645	0.962971806204273	0.0211100010121072	0.0426531445935774	1.67925401268754e-05	0.00392945438968884
P-hsa05215-8	3.78883398017194	9.96965836819186e-05	0.026935615982417	0.0160049103548789	0.0334209679397081	0.0109041694735527	0.180642524376023
P-hsa05231-60	3.78706426836093	0.433998130178389	0.797295878011722	0.00017353662375863	0.000813751937474678	0.0286350505921047	0.251665796753145
P-hsa05211-40	3.78224689345995	0.0462797948861997	0.373430069081749	0.00708461624060641	0.0169505332304023	0.000264733131658534	0.0260831801297251
P-hsa04022-49	3.77350242929501	0.131809300222286	0.530638731217463	7.97790524018627e-05	0.000426476020125386	0.49038203256537	0.744395998205686
P-hsa04213-54	3.77343785511871	0.281847348082955	0.703786946295772	4.18456676837264e-05	0.000255026854189746	0.876455425753314	0.938717562809309
P-hsa05222-40	3.77043382076727	0.631796913301668	0.886749040697975	0.000324934857513837	0.00136007409039908	0.00578612479070273	0.140670462444098
P-hsa04012-56	3.76619825248772	0.313817736238146	0.727054642244723	0.000153122319478394	0.000738381081814625	0.0612862918561358	0.319120074510809
P-hsa05200-66	3.76592890444789	0.467190867573357	0.807554297412119	0.000342418959851543	0.00142038632610838	0.00689413897689151	0.149448987947014
P-hsa04910-18	3.75864096801817	0.193693439475176	0.598340129863911	0.000162241125399865	0.000774370269446803	0.0908022899952642	0.376237614635804
P-hsa04071-68	3.75467722196821	0.729620802263692	0.913001431709646	0.000149553913139977	0.000730723831407486	0.0355399659465789	0.263692676317509
P-hsa04810-30	3.74766522535308	0.660143919482571	0.893379268187842	7.12328396735851e-05	0.000390840595393776	0.206436695437923	0.512034509739209
P-hsa04064-113	3.74635249145685	0.352827183887868	0.743321291453604	6.63738358199772e-05	0.000369041823564911	0.356993876726654	0.653725426303805
P-hsa05212-54	3.74294418571252	0.186571212394788	0.58996842838352	8.15994607715753e-05	0.000434787122736233	0.433984136161397	0.704612578399076
P-hsa05221-27	3.73879756413803	0.0422753063483142	0.363115909110113	0.000280839575774072	0.00121351234705148	0.117684392540184	0.414107486532378
P-hsa05169-79	3.7367931453103	0.788782200482191	0.931021613683897	0.000155430011925306	0.000745665518749353	0.0365350910399562	0.264060258399033
P-hsa05110-17	3.73388714792246	0.00130604600475326	0.072076701423436	0.00445345831673283	0.0115567552158212	0.0231458377018378	0.221555157478934
P-hsa04152-30	3.72531926120513	0.47787282607765	0.812197806541798	5.0001795473209e-05	0.00029717628024334	0.557864794427172	0.779838646441637
P-hsa05162-23	3.71575808818262	0.607532486926565	0.87729845371417	6.05565983162748e-05	0.000344237417796866	0.33177193119651	0.637142385166624
P-hsa04919-87	3.70098296950378	0.000281159867023262	0.0413234946563872	0.0026865341452319	0.00751346096521507	0.338529832438389	0.641180050438855
P-hsa04261-15 17	3.69619903055489	0.020204092123803	0.288718018746254	0.000630128267994579	0.00232080706578318	0.0523118174011152	0.300391785812539
P-hsa05010-47	3.68848932474532	0.185260542191022	0.587809720307785	8.58383426506348e-05	0.000453682313839937	0.536360813455222	0.768284507862817
P-hsa04520-4	3.67793160420952	0.0398252555832247	0.361907176950469	0.000593732327664354	0.00219974888130694	0.0354523606431046	0.263692676317509
P-hsa04622-5 33	3.67207004807521	0.130544474612881	0.526679432058864	0.000545050720391682	0.00204777087922256	0.0143329396046785	0.197288698087928
P-hsa04024-7	3.64368082076039	0.877700584595855	0.952495938761415	4.41115156466498e-05	0.000267095941019035	0.782693201088048	0.892871220254007
P-hsa04919-25	3.64359299700952	0.117831469689359	0.505700019434995	0.000750451666004515	0.00269660251189782	0.00979002630450243	0.166608447654805
P-hsa04010-117	3.6435697437386	0.0135986761697892	0.252527635144583	0.000353941362480681	0.00146186377307142	0.305426791916404	0.615480594836101
P-hsa04550-25	3.64179804705407	0.738118017683999	0.917716554472414	5.00323507625078e-05	0.00029717628024334	0.668505473261966	0.836525565472193
P-hsa05220-21	3.64082399266006	0.00234828176957713	0.0998262950117024	0.00575894779911934	0.0142715116982149	0.00891638064281641	0.160494851570695
P-hsa05200-223	3.64003822474255	0.000286968712891578	0.0413234946563872	0.0024883433688121	0.00707551739064959	0.583814620347371	0.783441555046794
P-hsa05221-17	3.64003822474255	0.000286968712891578	0.0413234946563872	0.0024883433688121	0.00707551739064959	0.583814620347371	0.783441555046794
P-hsa05164-78	3.63910088537966	0.931922613893349	0.973978519885712	0.000123549246789478	0.000626451600929848	0.0902411714663802	0.376237614635804
P-hsa04530-5 10	3.63761904221503	0.941880487380122	0.978468519631292	0.000237953734713359	0.00106255713042648	0.0232444838772826	0.221555157478934
P-hsa05214-27	3.63357509993885	0.758145536681327	0.919844705015586	5.23989812517556e-05	0.0003058195812823	0.655198848610383	0.826504207950564
P-hsa05214-48	3.63357509993885	0.758145536681327	0.919844705015586	5.23989812517556e-05	0.0003058195812823	0.655198848610383	0.826504207950564
P-hsa05219-27	3.619218675914	0.0476148132668107	0.376096752892277	0.000186647044473576	0.000864397574777377	0.480067665387069	0.739210609227677
P-hsa05223-7	3.61356878975084	0.540282891030182	0.849724972622069	0.000114619053267484	0.000584338552216519	0.187716963821602	0.490329761478914
P-hsa05161-213	3.6106205261418	0.00256023987998455	0.101973809687895	0.00131410188795289	0.00424643287108784	0.258164739050313	0.566065323531016
P-hsa04620-12	3.60558009141588	0.747605633317538	0.917716554472414	7.24830002519772e-05	0.000391952871304767	0.412981442451336	0.689409815967955
P-hsa04922-67	3.5966048524272	0.842641928019816	0.943932765883876	0.00115881254084171	0.00384421677999086	0.00126712442027155	0.0697663798455394
P-hsa04151-28	3.59566912490143	0.13749382466201	0.541672267356962	9.4081171462701e-05	0.000493069668926369	0.902726227584598	0.949917649262713
P-hsa04931-137	3.58661705419177	0.754989051937262	0.919844705015586	6.89469740738913e-05	0.000380978325056333	0.479227318950738	0.739210609227677
P-hsa04024-44 67	3.58598984399263	0.336824514356347	0.738089016640359	8.6223940658936e-05	0.000454436599923575	0.542982936744984	0.773442636646631
P-hsa04062-33	3.5845871670184	0.742684171038929	0.917716554472414	6.92317640401674e-05	0.000380978325056333	0.489158965817837	0.744395998205686
P-hsa05200-195	3.58250211720681	0.367979730075238	0.747059581159574	0.0514881089800483	0.0890861986540558	1.56538585033283e-05	0.00392945438968884
P-hsa04722-85	3.57820962848506	0.289652364387926	0.708159593083737	0.000197445057448231	0.000905440447268727	0.114130220973855	0.411907179898892
P-hsa04621-44	3.56699773997285	0.664521916235771	0.893379268187842	0.000139813710150594	0.000697577204511362	0.130813013330142	0.434884682765024
P-hsa04623-9	3.56387881325139	0.373687370805698	0.751125061410784	7.24282007465993e-05	0.000391952871304767	0.84784172982531	0.927203479608165
P-hsa04611-7	3.56032343249958	0.612409436971321	0.878490778551964	7.23341109841735e-05	0.000391952871304767	0.615693960537297	0.799292020891692
P-hsa04664-3 4 5	3.55768983721922	0.752966711294205	0.919844705015586	6.91207231522384e-05	0.000380978325056333	0.594630328773015	0.790124280879921
P-hsa05200-200	3.55695632283072	0.842845935747517	0.943932765883876	0.000131257253830341	0.000658397645888924	0.14089513942156	0.446287142127176
P-hsa04064-50	3.54233805719265	0.0439742454415173	0.371365265739386	0.000415908533574871	0.00165920014140423	0.162109024848745	0.465545268691841
P-hsa04530-20 31	3.54161742467645	0.000178535145976211	0.0334217793267467	0.00406567616598497	0.010638993156025	0.62977969973119	0.808076726246778
P-hsa05200-187	3.53721233361172	0.653290899448682	0.890381585679315	0.000201217444627977	0.000917610552257674	0.0793274530408139	0.35526553132154
P-hsa04932-96	3.52858202380731	0.827075247455476	0.942851702587234	0.000108521394866279	0.000554763742608764	0.257434479087186	0.566065323531016
P-hsa04152-87	3.5235911073131	0.645346389285463	0.889724183964973	6.04811579697495e-05	0.000344237417796866	0.947603998499637	0.977902252034906
P-hsa05161-125	3.52153013334973	0.807103708575523	0.936232298254023	0.0258063632459308	0.0502955267011838	4.09668220744397e-05	0.00639082424361259
P-hsa04151-102	3.51480248290939	0.836871681943476	0.943932765883876	5.83151831148321e-05	0.000334686219655984	0.928668854818627	0.967427988993028
P-hsa04530-30	3.51400099403723	0.835034987021636	0.943932765883876	0.000101971402005296	0.000527040036331242	0.308690118759449	0.615480594836101
P-hsa04550-36	3.51388113811682	0.960594451158376	0.988583184479648	0.000171234402974507	0.000804973788857545	0.0963385183173546	0.384878720215429
P-hsa04390-96	3.51343725246022	0.259198021830828	0.685337142467951	9.80635135047203e-05	0.000511077531385325	0.746830227211229	0.875329807524786
P-hsa04913-21	3.50781229672977	0.315056479164515	0.727054642244723	0.00050702579025963	0.00192814075930034	0.0229641747491194	0.221555157478934
P-hsa04913-22	3.50781229672977	0.315056479164515	0.727054642244723	0.00050702579025963	0.00192814075930034	0.0229641747491194	0.221555157478934
P-hsa04010-119	3.50771771513207	0.00830888539551855	0.187775134596837	0.000561334129750568	0.00209214373857234	0.599839609672755	0.790774471343238
P-hsa05168-92 93	3.49140520171922	0.301969180872903	0.717654480601094	0.000201570249587335	0.000917610552257674	0.182629342084935	0.489802476193406
P-hsa04810-32	3.47981540574731	0.675778866939664	0.897552051234692	9.60476697944301e-05	0.000501969804987092	0.472970804289012	0.735270872275556
P-hsa04062-44	3.47715486979927	0.713657146538097	0.904731857754811	6.61864057850403e-05	0.000369041823564911	0.998263641877665	0.998273830204803
P-hsa04010-120	3.4716211422348	0.180393093815174	0.578246355517133	0.000262789781706463	0.00114878430274017	0.203330976151437	0.508191705414541
P-hsa05110-52	3.46002381690861	0.9648682944363	0.989582946501581	0.000165752820801335	0.00078911839114325	0.13775873091777	0.443998812721277
P-hsa04621-29	3.45930168771165	0.154736771998127	0.559212399976418	0.000169305393317609	0.000801950356701891	0.547084902662518	0.774415454263905
P-hsa05211-46	3.45185252831998	0.231044001000074	0.658317153534458	0.000662867358908414	0.00242231411819852	0.0229181396637759	0.221555157478934
P-hsa04666-27	3.45131698527857	0.619395183465021	0.881644077017594	0.000371649995699053	0.00152156923840903	0.0353635703708832	0.263692676317509
P-hsa04930-10	3.44955941714363	0.155793568083854	0.559780344439489	0.000420948283040956	0.00167217460205866	0.0922521036442436	0.379438343447639
P-hsa04066-58	3.44936056766604	0.331176901581061	0.734553506824343	0.000152414990346794	0.000738381081814625	0.36343029095655	0.655141969672933
P-hsa05140-16	3.44666280607905	0.25723428583693	0.684001967157389	0.0848231596746634	0.133029448240817	9.17411840017923e-06	0.00392945438968884
P-hsa05152-69	3.44604831769426	0.111076517574746	0.495083906904581	0.00192432461569858	0.00577915145420874	0.00418498345092277	0.125143652548478
P-hsa04152-38	3.44339899276156	0.533463088870275	0.846848746488075	0.000513149473856389	0.00194746990990934	0.0194962583992827	0.218436082877257
P-hsa04270-17	3.44211577439057	0.0859840458548745	0.461209552551075	0.000179518163618386	0.000833445370049629	0.881713412998532	0.939958718185223
P-hsa04724-65	3.43517565912983	0.515139228628699	0.834811740996287	0.000102266348343427	0.000527108368458822	0.665010940339079	0.834326149833611
P-hsa04014-43	3.43321720220328	0.315367718751451	0.727054642244723	0.00026136790410447	0.00114878430274017	0.134445533909447	0.441547437681552
P-hsa04810-29	3.43006065483165	0.606814809342942	0.87729845371417	0.000342434622706	0.00142038632610838	0.051047726702993	0.298116215769123
P-hsa04670-54	3.426114190536	0.68054554037259	0.899037113876896	0.000126582162731315	0.000640095206676459	0.351256987236635	0.651423798003155
P-hsa04261-20	3.42156587503406	0.0941437257477958	0.47890503967357	0.000450176706908501	0.00176949709795337	0.144411100933545	0.447028164880004
P-hsa04530-11 36 14	3.41838857343137	0.939321729594948	0.977506371255546	0.00016783915230234	0.000797022979588017	0.18202348631745	0.489802476193406
P-hsa04152-52	3.41517978885022	0.191594080400675	0.596778899351188	0.000151329962887581	0.000737339480631937	0.743089690608094	0.873653561470987
P-hsa04742-18	3.41407254938579	0.850328397770095	0.943932765883876	0.000153114619352968	0.000738381081814625	0.23956359699043	0.552975405136974
P-hsa05164-19	3.40746307910299	0.0160515212336889	0.274526711133905	0.00242268238111454	0.00698434319732712	0.0159803771611071	0.204092363725879
P-hsa04064-97	3.40564445554204	0.159781504678579	0.561183821310131	0.00039196532312169	0.00157713359045308	0.137800913563601	0.443998812721277
P-hsa04810-35 81 80	3.39719646381657	0.832613283495574	0.943932765883876	0.000288026519016271	0.00123600370889781	0.0748508808890364	0.343433453490873
P-hsa04261-3	3.38388032344377	0.542454581866413	0.849951928414838	0.00037368891129963	0.00152325044235644	0.0613140053419752	0.319120074510809
P-hsa05130-55	3.38052183326445	0.306575030499043	0.7209905239877	0.000882912671624103	0.0030762190104445	0.0125238410154711	0.187728998025823
P-hsa04015-3	3.37247336330501	0.982107448810982	0.9945635403434	0.000202593562318221	0.000920030473537357	0.159467395128651	0.463544974659682
P-hsa04014-54	3.36131479037748	0.449958460745096	0.806625996021162	0.000170335937535682	0.000804678103884094	0.390025969998513	0.67048769360076
P-hsa04725-43	3.3560732234372	0.650455303161853	0.889724183964973	0.000152346717331331	0.000738381081814625	0.389185884263221	0.67048769360076
P-hsa05223-21	3.35384396564825	0.346089416931219	0.740433586851705	0.000130629893709489	0.000657012180458207	0.810861871722549	0.910115451871536
P-hsa04010-107	3.35321217758703	0.00519568064449794	0.158364068633674	0.0055137657259603	0.0137184250974358	0.0157587890236511	0.204092363725879
P-hsa04722-34	3.35114420734346	0.0989738231828976	0.481628733402268	0.00133559699735408	0.00429950026273369	0.0184234932184405	0.215142125265771
P-hsa04932-31 133	3.34042667343133	0.995906112066369	0.999246526782262	0.00010326935471805	0.000529361541582112	0.716674880706928	0.863273332646772
P-hsa04024-101	3.34004203481809	0.373957562625454	0.751125061410784	0.000290820486256282	0.00124229481686188	0.181312665010532	0.489802476193406
P-hsa04012-35	3.33945792217292	0.647942178724003	0.889724183964973	0.00065171473036385	0.00239089855002111	0.0184557631638198	0.215142125265771
P-hsa04660-44	3.33239375308719	0.0657024513223536	0.415533942805312	0.000373233166761189	0.00152325044235644	0.471668205962494	0.734900525964432
P-hsa04014-100	3.33218482985881	0.0241132407477348	0.313507685140363	0.00045360285524243	0.00177922629383351	0.664694108123302	0.834326149833611
P-hsa04218-74	3.3240267742509	0.37442714108962	0.751177424010399	0.000149581628770212	0.000730723831407486	0.718555332029836	0.863927798047433
P-hsa04012-65	3.31947810673124	0.999494736244806	1	0.00403106851780777	0.0105632061580089	0.000557375626609069	0.045365529261399
P-hsa04024-115	3.31807037740692	0.307512365566619	0.721382391404399	0.000416904367165793	0.00165963419354723	0.107017188503149	0.401561217975574
P-hsa05162-13	3.30640503727485	0.415068497485432	0.777786013306035	0.000289077765359247	0.00123767619905527	0.207452131156961	0.513012403600834
P-hsa04310-22	3.30298688296653	0.292114359801822	0.708159593083737	0.000194123334785523	0.000894593003408162	0.587580679973667	0.785699506790696
P-hsa04062-25	3.30019782091522	0.264367327915946	0.692922964680645	0.000273694996057339	0.0011881283935575	0.297987241610185	0.608490772440027
P-hsa05214-52	3.28086013902287	0.00641727422434391	0.173554558641654	0.00101165077934717	0.00344772059773873	0.747178868481947	0.875329807524786
P-hsa04015-30	3.28019816158957	0.19256200711957	0.597804440012993	0.000319969433539624	0.00134229329630636	0.357373087529786	0.653725426303805
P-hsa04910-9	3.27665375088394	0.440630721862762	0.799278286601441	0.0010721695219883	0.00360310396344294	0.0115384148373737	0.183641754844467
P-hsa05205-233 234	3.26307331298773	0.75387923547398	0.919844705015586	0.000486303944745692	0.00187217012473084	0.0601133261283733	0.316859615051397
P-hsa05231-50	3.25667118145257	0.384438721378991	0.756714163101004	0.000815564262591661	0.00288453825200189	0.0291375685809524	0.253700132016479
P-hsa04972-23	3.25641649808933	0.690423603705411	0.899037113876896	0.000467567234421207	0.00180747581735966	0.0739362095781305	0.340983483626087
P-hsa04064-136	3.25366112820857	0.143553335124619	0.547315363244982	0.00172836473510407	0.00527531879181031	0.0133965660055139	0.193131230918846
P-hsa04931-47	3.25320897194526	0.483493216021211	0.813031700705654	0.000196208866699576	0.000901982284016972	0.511923916129698	0.761176783951386
P-hsa04115-22	3.25073325653877	0.696174286876419	0.899037113876896	0.00024809575990381	0.00110520753995245	0.254910302569792	0.564995651062017
P-hsa04261-15 16	3.24284080300261	0.142334356797001	0.545067211126433	0.000683210264865064	0.00249178636561898	0.121929481993367	0.420918872856457
P-hsa04670-76	3.23989802456988	0.726990652252331	0.911538178845521	0.000143712478273161	0.000711338748278002	0.769254284822638	0.887668225635573
P-hsa05210-39	3.23719497024263	0.77595406791916	0.923943289437539	0.00326557467964861	0.00888120600669124	0.00135732680032674	0.0705809936169906
P-hsa05161-45	3.23280772187293	0.344071169532197	0.739652368406358	0.000314804941090485	0.00132359560624786	0.287945219248733	0.597598060347703
P-hsa04012-25	3.23179972606094	0.616970637014812	0.880983243700785	0.000199869380871687	0.00091431689880422	0.463949252785614	0.728007545024869
P-hsa05110-14	3.22892359488575	0.577914733429264	0.864573012070714	0.000250799691591919	0.00110932913231319	0.308413093604556	0.615480594836101
P-hsa05110-15	3.22892359488575	0.577914733429264	0.864573012070714	0.000250799691591919	0.00110932913231319	0.308413093604556	0.615480594836101
P-hsa05110-16	3.22892359488575	0.577914733429264	0.864573012070714	0.000250799691591919	0.00110932913231319	0.308413093604556	0.615480594836101
P-hsa04530-4 53	3.22123132229464	0.142672507185872	0.545067211126433	0.000442711959953046	0.00174445959883937	0.325408426656957	0.631913459234257
P-hsa04810-82 83	3.2016828669591	0.991216986192308	0.998685790178687	0.001234336814666	0.00406592285253538	0.00797631578649394	0.154785086049635
P-hsa04621-28	3.19860890065582	0.233212864710223	0.659677252769714	0.000647412559335092	0.00237978172596455	0.108012837851132	0.403201757712472
P-hsa04062-42	3.19765066006689	0.448639004507683	0.805227436661921	0.000193352208867736	0.000893239463682802	0.759018829874067	0.881988360970983
P-hsa04261-4	3.19506522892133	0.399976745545866	0.766383283174884	0.000458384628913899	0.00179047524154051	0.161483442964298	0.465072315737179
P-hsa05152-129	3.19439508888247	0.378905995209269	0.753785359226092	0.00030144467129678	0.00127891832198702	0.378091595631668	0.663001502540052
P-hsa04530-6 11 45	3.19333073397585	0.809346897127468	0.936466605112266	0.000154648347802544	0.000743822773106838	0.833350088486051	0.919829814649698
P-hsa04115-18	3.1918917143872	0.0679912747764837	0.427112974434824	0.000798678860154611	0.00283016694573727	0.219134014286109	0.531806282214534
P-hsa04810-31	3.1911700145781	0.764539685690073	0.919844705015586	0.00242868895525683	0.00698733909794261	0.00278292278393744	0.100185220221748
P-hsa04925-34	3.1887665361538	0.130119760076293	0.526099764282548	0.0023067790513791	0.00670183789616507	0.0117892552966247	0.183641754844467
P-hsa05152-68	3.18835671635984	0.0534004554610962	0.391190949708031	0.0129075910561623	0.0282127369930838	0.000941075846350503	0.0587231328122714
P-hsa04014-104	3.18695283269111	0.0937519044958502	0.478211349363029	0.00337144508254428	0.00910518409576838	0.00662080516392904	0.14932707550452
P-hsa04530-4 45	3.18675892854893	0.108867736342154	0.490208505051668	0.000460531671424236	0.00179511407757239	0.479843563571744	0.739210609227677
P-hsa04152-41	3.17944534148352	0.889496438811621	0.956781647404833	0.00126597905182124	0.00414421362779847	0.00989274425164677	0.166839794946691
P-hsa04064-95	3.17883468040881	0.0136246213405998	0.252527635144583	0.0155447503347929	0.0327156669025843	0.00167054948466849	0.0801863752640877
P-hsa04390-80	3.17710219408143	0.107963288565412	0.490208505051668	0.00108947294097383	0.00364651855556716	0.0854675175910908	0.37208184402447
P-hsa04360-131	3.17339413037393	0.0749372339781718	0.438763646492646	0.000896593247463162	0.00311807800372412	0.184837206360333	0.490329761478914
P-hsa05200-193	3.17249317097673	0.605675578114697	0.87729845371417	0.000695405656969017	0.00252626210904775	0.0547501357655826	0.303306052589425
P-hsa03320-36	3.17142392730219	0.504905967500201	0.831553515293023	0.000270333260480093	0.00117626402408896	0.411817979121106	0.688939461049787
P-hsa05140-55	3.16756994788605	0.711154354826212	0.904020425486072	0.000284088068668864	0.00122190523328608	0.307827880727218	0.615480594836101
P-hsa04922-17	3.16324834676837	0.98498336537222	0.995083032907067	0.120048550026059	0.175614415245314	1.11478283280064e-05	0.00392945438968884
P-hsa05321-152	3.16132585103208	0.216275416334368	0.633595585880965	0.000415432777949309	0.00165920014140423	0.365896216151244	0.656089766891885
P-hsa04114-59	3.15613006785503	0.157653075188152	0.560905896734869	0.000406510415300931	0.00162865307714784	0.529271183432833	0.764102041610318
P-hsa03320-63	3.1548585310086	0.814815144263179	0.93830543961191	0.000170741425570275	0.000804678103884094	0.851929320694519	0.927203479608165
P-hsa04211-2	3.15016299177651	0.436788344953609	0.798502376608752	0.000466996107179596	0.00180747581735966	0.183235116532862	0.490329761478914
P-hsa04950-5	3.14687562457502	0.12922686020447	0.525897135440802	0.000358039867322857	0.00147384059603593	0.834949996491406	0.919968448164751
P-hsa04660-35	3.14275456034703	0.341051960467919	0.739199547670467	0.000549423659158443	0.00206006345948987	0.166916342092272	0.472719201810488
P-hsa05131-12	3.13918841212786	0.748842114097284	0.918632003663247	0.00254269690272413	0.00715396376691255	0.00324474156305687	0.110439203746227
P-hsa03320-43	3.13709241872179	0.899108043670966	0.959829182374391	0.000226404012298009	0.00102072748677006	0.490956379827554	0.744395998205686
P-hsa04014-42	3.13329425411683	0.261920487053973	0.689613434268689	0.00026248518546923	0.00114878430274017	0.857730406457822	0.928670515262604
P-hsa03320-41	3.13259620701633	0.635624501249215	0.888640079416378	0.00464381849518369	0.0118858883782335	0.00124229297744238	0.0697663798455394
P-hsa05010-51	3.12253177512951	0.13808721205131	0.541672267356962	0.000358416606732415	0.00147384059603593	0.892320378359549	0.94467187983406
P-hsa04064-2	3.12147441029328	0.0731723633710738	0.434852902319524	0.00174061014993276	0.00530316407336151	0.0665466064353538	0.327829598018375
P-hsa04950-30	3.11309464842349	0.162993912516564	0.566705609294441	0.000389562958014289	0.00157423821694327	0.718237041409554	0.863927798047433
P-hsa05132-86	3.10189452589131	0.212221030155339	0.627339473379127	0.000527486049821557	0.001997826719061	0.324517643544681	0.631022700760576
P-hsa04261-14 16	3.09833556879814	0.35526391440851	0.743321291453604	0.000505482412528901	0.00192814075930034	0.245258157020556	0.556351252164259
P-hsa04713-60	3.09730203538434	0.111851602821787	0.49617583052698	0.000465201803592441	0.00180747581735966	0.778506941498311	0.891230048306712
P-hsa04920-12	3.08856312990996	0.215057711008327	0.632006334391818	0.0003402447071984	0.00141781257721204	0.814648991917102	0.910115451871536
P-hsa04012-48	3.08197546930856	0.793865589593085	0.934430217937194	0.000231268274289431	0.0010376569333226	0.700819104234148	0.853933075273664
P-hsa04066-30	3.08022872372409	0.360791127147769	0.747059581159574	0.00027933050217388	0.00120978557770215	0.833256179249609	0.919829814649698
P-hsa03320-7	3.07967560131963	0.480817476664593	0.812197806541798	0.000386002926112017	0.00156322830033676	0.365273968418321	0.655601983584944
P-hsa05211-21	3.07666899774277	0.497552374824783	0.825725217794321	0.191084506822183	0.25832305799444	1.30067717354354e-05	0.00392945438968884
P-hsa04925-18	3.07548580047282	0.642028603793794	0.889724183964973	0.000343139828648309	0.00142038632610838	0.382529441803712	0.665047129235694
P-hsa04972-39	3.07125598438193	0.945634713420457	0.980735835746868	0.000390569522588313	0.00157490426026451	0.235693488133524	0.549462278687368
P-hsa04620-20	3.06915892922343	0.479391552271581	0.812197806541798	0.000236959941000148	0.00106065083639061	0.974602612486182	0.989935163205678
P-hsa04014-70	3.06448774139528	0.0251035680294487	0.320111896870157	0.00494373957585392	0.0125165585201931	0.0188479212305483	0.215142125265771
P-hsa04010-118	3.06428874387906	0.00288885352372059	0.112665287425103	0.00453096251150487	0.011709158645063	0.356729194291972	0.653725426303805
P-hsa04666-29	3.06240136199894	0.0298816849997821	0.330374126601772	0.00211727640182247	0.00622865432045571	0.122189154636621	0.420918872856457
P-hsa04360-145	3.06224761656678	0.346934091488288	0.740548026529161	0.000333121298982109	0.00139122756784715	0.674403615791755	0.841009385576306
P-hsa04530-11 62	3.05532997204797	0.877597919585233	0.952495938761415	0.000256897875408169	0.0011336224643601	0.63886527727237	0.815339775160027
P-hsa05016-60	3.0460872642382	0.0390594182704262	0.36019325616866	0.00694207671882796	0.0167064499340439	0.00734522360508383	0.149448987947014
P-hsa05134-35	3.0460872642382	0.0390594182704262	0.36019325616866	0.00694207671882796	0.0167064499340439	0.00734522360508383	0.149448987947014
P-hsa04919-101	3.0451422000598	0.325132885693605	0.728849852311305	0.000384505476980213	0.00156054175147501	0.602641954900832	0.792399639981727
P-hsa05145-4 5	3.04199541635877	0.867278252402502	0.94833229468311	0.000283862227795417	0.00122190523328608	0.583504299170209	0.783441555046794
P-hsa04726-10	3.03902704518274	0.889301171704456	0.956781647404833	0.00155414163981338	0.00482222057726506	0.0145835900626218	0.198113014919094
P-hsa04623-17	3.03734528497649	0.35788633865382	0.74523161953276	0.00055993823250633	0.00209110665273322	0.275855047368219	0.588826281269448
P-hsa05205-103	3.02582095610524	0.552066816514119	0.855060176591399	0.000425260576694342	0.00168572571820999	0.358291820185739	0.653725426303805
P-hsa04066-55	3.01285588500982	0.890956354399366	0.956896325551126	0.000749437815633636	0.00269660251189782	0.0907774891964709	0.376237614635804
P-hsa05166-5	3.01250202082531	0.797477910509559	0.934430217937194	0.047987395981663	0.0844632341314125	9.20673447921683e-05	0.0123107192464956
P-hsa04211-51	3.00745881617081	0.0218464012158597	0.305197485642458	0.00138079073136765	0.00441216864056472	0.465983080390633	0.729975168611936
P-hsa04550-62 63	3.00718342260911	0.0379659849586487	0.36019325616866	0.00823680293646456	0.019287932783636	0.00592594029314186	0.141577869661437
P-hsa05218-8	2.99956669063379	0.856830914604021	0.943932765883876	0.000368676149573699	0.00151270411371138	0.428783369766861	0.70103272332189
P-hsa04724-52	2.99949061763694	0.383292253513276	0.756714163101004	0.000755695459046302	0.0026982942822054	0.186159376283258	0.490329761478914
P-hsa04742-23 45	2.99942540180907	0.640429986022389	0.889724183964973	0.000857379078739839	0.00299842290901353	0.0868177160633303	0.37534125743777
P-hsa04520-44 49	2.99427300507371	0.460578860724806	0.806625996021162	0.00152514005113746	0.00476383478410383	0.0333550273592974	0.263692676317509
P-hsa04015-82	2.99399090929139	0.413568552543193	0.777309568635399	0.0021793914586965	0.00639128749094224	0.0160264836900129	0.204092363725879
P-hsa04713-14	2.9812854284812	0.0925753179020236	0.473499986646416	0.00146228996198283	0.00462152790349642	0.171386279657059	0.477099552001471
P-hsa04022-43	2.98021967977235	0.211198193703089	0.626565798117562	0.000827738260486099	0.00292207223654621	0.26300845750936	0.571640145632757
P-hsa04064-115	2.97751364582225	0.455660366294396	0.806625996021162	0.00137517321002389	0.00440573471910053	0.0497072309197308	0.296343746120179
P-hsa03320-60	2.97432803101309	0.0483704919033719	0.377027672548588	0.00127490357009119	0.00415565257777111	0.400044912003426	0.677110375470537
P-hsa04622-44	2.96870279686496	0.524420766785167	0.839073226856268	0.000544649893745364	0.00204777087922256	0.319090207558221	0.62548363198847
P-hsa04022-65	2.96860482688398	0.630745831577343	0.886749040697975	0.000310137519465958	0.00130690833090272	0.85462244319838	0.927575843105715
P-hsa04950-21	2.96845764428525	0.305496218183626	0.72026312397953	0.000432889355755139	0.00171233823386441	0.731423545529146	0.871889972667842
P-hsa04750-39	2.96645690622066	0.439346927300756	0.798502376608752	0.000769258673436801	0.002736279425856	0.18990200367779	0.494431920563035
P-hsa04976-59	2.96086611490288	0.991797033152968	0.99873267674145	0.00097533825623497	0.00334223054471727	0.0664895338068024	0.327829598018375
P-hsa04360-51	2.95578344750076	0.279011689587392	0.702974270400536	0.00149740414676791	0.00468502200435244	0.0709374511443981	0.33617505847444
P-hsa04022-51	2.95533541237507	0.229683439300422	0.655438107271936	0.000587758563220464	0.00218627489420574	0.544096872804745	0.773442636646631
P-hsa05161-97	2.95523962790921	0.873178758388671	0.951449729745979	0.000309101002365475	0.00130548075716886	0.781883364185118	0.892491254728379
P-hsa04015-100 101 48	2.95195033595717	0.4375359533066	0.798502376608752	0.000506818054439973	0.00192814075930034	0.460410538278712	0.725495393651303
P-hsa04970-45	2.94437738072604	0.89005514749403	0.956781647404833	0.00049900635896527	0.00191319856070496	0.313816603506751	0.620939999326991
P-hsa04914-29	2.93848033217617	0.0970439079706178	0.481628733402268	0.00179188044650458	0.00544254596657478	0.133292684545084	0.439546852223256
P-hsa04972-21	2.93679928508459	0.885893415019041	0.956354558214807	0.0006611476375189	0.00242075778825413	0.194578453605278	0.499609176254528
P-hsa05215-35	2.93345887668027	0.10288042306425	0.484819352055718	0.000879114777676215	0.0030687010243138	0.583296789692492	0.783441555046794
P-hsa05020-46	2.92798868831185	0.763959043677653	0.919844705015586	0.000999182680879396	0.00341144305825794	0.0877485145439242	0.376147931391035
P-hsa04012-40	2.92205645828071	0.38170414405536	0.755338433056695	0.00127336689831214	0.00415565257777111	0.0944876005894335	0.381208595481508
P-hsa04012-37 7	2.91603947772877	0.048538284767206	0.377027672548588	0.00126696429454876	0.00414421362779847	0.554051767132359	0.776506552097765
P-hsa04630-36	2.91383519329906	0.576359028629642	0.864538542944463	0.00112236977252256	0.00374991757926733	0.0898173746430515	0.376147931391035
P-hsa04722-38	2.91291177865807	0.0693814402694845	0.428155153771551	0.00396604813425061	0.0104073998025005	0.0402876236243191	0.274248841544456
P-hsa04115-16	2.90652640259411	0.939909972361102	0.977506371255546	0.000753524461876487	0.0026982942822054	0.164694383401896	0.470180629647279
P-hsa04920-5	2.90182011007437	0.0495168616506182	0.379687915511714	0.0110954346149686	0.0248915565522858	0.00489911542267996	0.132648088294602
P-hsa04921-59	2.90030304645913	0.0812367532570838	0.44719391298262	0.00135735417782956	0.00435610577481837	0.345672245441626	0.645806829807109
P-hsa04010-134	2.89939345152687	0.743737731237488	0.917716554472414	0.00154341034737382	0.00480485983350485	0.0448595379958573	0.285902034697461
P-hsa04015-14	2.89524559672308	0.583266902659692	0.864573012070714	0.000738958876332463	0.00266909663632826	0.236885616069566	0.551554424198838
P-hsa05223-28	2.89243974179309	0.00342780941707743	0.12107281563715	0.00885146638999257	0.0204710675101064	0.209284188446102	0.516860159328631
P-hsa05200-48	2.89169499480465	0.0475106593594627	0.376096752892277	0.00277251268765044	0.00774234513222982	0.133948954274725	0.440689705452171
P-hsa04015-11	2.89110067926364	0.459800699939979	0.806625996021162	0.0020503546287215	0.00604128111864239	0.0328987507003131	0.263692676317509
P-hsa05160-70	2.88819754418438	0.354985804305285	0.743321291453604	0.000540268767182939	0.00203798964395016	0.698957939438751	0.853933075273664
P-hsa04064-4	2.88534935853229	0.0705390545147782	0.4284598378889	0.00279117703425813	0.00778284982279726	0.100674613332704	0.390482756267442
P-hsa04919-102	2.88378516221825	0.377338764480049	0.753068408429266	0.000458180944835518	0.00179047524154051	0.932438108776121	0.969197190243697
P-hsa04012-57	2.87770085078998	0.425905976137969	0.787841884713713	0.00432536027944752	0.0112555620067403	0.00726659142414776	0.149448987947014
P-hsa04620-66	2.87220056379183	0.185944776561054	0.588982439462426	0.00112762970023028	0.00376077570255055	0.295518419612154	0.605926047660408
P-hsa04911-31	2.86356135740245	0.639345760010146	0.889724183964973	0.00185037117189046	0.00559296359064145	0.040598150791039	0.275132075543376
P-hsa04722-46	2.86178277597121	0.0029825545203338	0.113945756368671	0.0455202594427103	0.0807283463671194	0.007424549080701	0.149448987947014
P-hsa04961-12	2.85915849515299	0.927780647842408	0.970824691314135	0.000379034385841748	0.00154168116502154	0.843693966138557	0.924072768173446
P-hsa05134-73	2.85712919297286	0.465593325581551	0.8074480771936	0.000750897866755085	0.00269660251189782	0.333745973526068	0.638174118938508
P-hsa05205-352	2.85585148278036	0.295947858196703	0.709582470438178	0.0032696476604871	0.00888120600669124	0.0199643215218736	0.221143253780753
P-hsa05211-4	2.85066124449774	0.456569123371359	0.806625996021162	0.0526467008330417	0.0902859553241256	0.000175869044293786	0.0193662853481157
P-hsa05031-59	2.84821377171213	0.0793620558750393	0.445455802760256	0.00473057406803012	0.0120749032486826	0.0359196754599171	0.263692676317509
P-hsa05200-199	2.84725403808773	0.13010803450302	0.526099764282548	0.00194433301608299	0.00580974867440766	0.161394380535718	0.465072315737179
P-hsa05220-3	2.84725403808773	0.13010803450302	0.526099764282548	0.00194433301608299	0.00580974867440766	0.161394380535718	0.465072315737179
P-hsa05020-49	2.84269629068054	0.742745989812494	0.917716554472414	0.00193694625660046	0.00580773468926195	0.0389511459800573	0.269518358896024
P-hsa04012-31	2.84157122933597	0.860882442108571	0.943932765883876	0.000442874564109408	0.00174445959883937	0.745214908407395	0.874634676199777
P-hsa04152-49	2.83959671653214	0.0578652569778496	0.393444160192953	0.00234918443939469	0.00679339116863596	0.229009187261036	0.541294442616994
P-hsa04916-15	2.83628605866851	0.522859020825622	0.838973316885887	0.00048283037110497	0.00186263015327299	0.866766294442959	0.932908817403401
P-hsa04660-43	2.83580927854883	0.509200229202454	0.831782573356889	0.00148591753500882	0.00466468407382802	0.089021060826303	0.376147931391035
P-hsa05166-74	2.82895331286654	0.658237462092157	0.893379268187842	0.00138189782114961	0.00441216864056472	0.0886456750766018	0.376147931391035
P-hsa04066-29	2.82794847847809	0.325028709035194	0.728849852311305	0.00248713717592719	0.00707551739064959	0.0465858790708906	0.288174318046954
P-hsa05030-13	2.82790674756353	0.262378974995915	0.689787876736722	0.000912509461719724	0.00316167630162519	0.405181539965513	0.681491323284313
P-hsa05030-77	2.81789435596508	0.939781441930977	0.977506371255546	0.00454516153676954	0.0117296513590287	0.00493888648577756	0.132648088294602
P-hsa04152-56	2.81725604449805	0.796632960483321	0.934430217937194	0.00118866275819296	0.00393626198332571	0.116769957380589	0.414107486532378
P-hsa04014-65	2.81565614308976	0.458194317587856	0.806625996021162	0.000601351981191933	0.00221919044735721	0.703363075440317	0.854037918543732
P-hsa04660-41 46	2.81514421841045	0.353595761816851	0.743321291453604	0.00234399590989554	0.00678887979475936	0.0541914449251828	0.303306052589425
P-hsa04151-99	2.81359312520421	0.0322376207923416	0.335271256240353	0.00156564283340566	0.00484986381010262	0.891737052855497	0.94467187983406
P-hsa04933-23	2.81273728208976	0.611543088055502	0.877920752177838	0.000467373799818316	0.00180747581735966	0.937048556776739	0.969917654723292
P-hsa04014-97	2.81082778366779	0.330933901478965	0.734553506824343	0.00355378521815763	0.00949876020453276	0.0220747365002197	0.221555157478934
P-hsa05134-70	2.8044449180367	0.682964469285827	0.899037113876896	0.000946691348190698	0.0032559917508544	0.223998016510869	0.535912805311214
P-hsa04152-60	2.80390412315075	0.0266107184530099	0.325589966954474	0.00167206686323673	0.00513390266466861	0.8789365041649	0.939673978182006
P-hsa04071-24	2.79747180520048	0.508615798616726	0.831553515293023	0.000832268183830642	0.00293253064396823	0.356300139724676	0.653725426303805
P-hsa04115-1	2.79375091482034	0.0431633407785486	0.36728079062474	0.00250903470847097	0.00711273324174119	0.307151298783839	0.615480594836101
P-hsa05200-190	2.78899125961349	0.414339205679841	0.777786013306035	0.00128520046461211	0.0041749503737151	0.198959383125045	0.500607480121081
P-hsa04725-54	2.78890151935759	0.287514691872018	0.707046580918654	0.00084573670614374	0.00296880558573159	0.550058347304009	0.774584202670277
P-hsa05120-20	2.77971774851346	0.463811949023513	0.8074480771936	0.00106425689270495	0.00359426831453243	0.264097984676462	0.572212300132334
P-hsa04024-118	2.77182737409616	0.208147771157819	0.62244828691284	0.000926303052409816	0.00319762548165824	0.687166292589361	0.849653434430175
P-hsa04740-10	2.77099235522116	0.967558310871818	0.989764567186908	0.00058893824300188	0.00218631637431849	0.563840015925796	0.783001885557644
P-hsa04062-38	2.76837131049149	0.734278599004984	0.916991018904156	0.000982814020181966	0.00336169110011053	0.23887505530736	0.552975405136974
P-hsa04933-29	2.76360150804098	0.0825134529036351	0.44843894100634	0.00190555263796732	0.00573197586115251	0.39090039511437	0.67048769360076
P-hsa04066-59	2.76052737361299	0.798148709317106	0.934430217937194	0.000696713654873671	0.00252626210904775	0.472731273329255	0.735270872275556
P-hsa04014-76	2.75705917828344	0.00524496381158535	0.158364068633674	0.00601278225550328	0.0148415773087686	0.490697206550156	0.744395998205686
P-hsa05120-50	2.75607319630963	0.999656332429306	1	0.00146177327541486	0.00462152790349642	0.0928571040385223	0.379438343447639
P-hsa03320-40	2.75492043475239	0.53723650498483	0.848697668634263	0.000783634184651993	0.00278212440129768	0.492055315869779	0.744646363224112
P-hsa04740-33	2.74907408451983	0.894249723071405	0.95741846457127	0.00223276222527946	0.00651038805044849	0.0454123597111453	0.285902034697461
P-hsa05160-7	2.74431413996866	0.0718259015026964	0.432151355783266	0.00266314051800998	0.00747036867945527	0.246849592272613	0.558094730355473
P-hsa04662-27	2.74325457428392	0.995701017085585	0.999246526782262	0.000533352337641957	0.0020159640883396	0.789348917076295	0.896581976887738
P-hsa04015-95	2.73828057741864	0.260825100375339	0.688330328245759	0.00235408369599943	0.00679705338767737	0.100958148522138	0.390482756267442
P-hsa04022-19	2.72925189347087	0.224707431368602	0.646163304949344	0.00102690998214516	0.003493361048352	0.654191218742172	0.826346802621691
P-hsa05032-31	2.72490570102853	0.443776896913587	0.800203643491324	0.00128974950080563	0.0041749503737151	0.251974393678882	0.563952463434676
P-hsa05032-33	2.72490570102853	0.443776896913587	0.800203643491324	0.00128974950080563	0.0041749503737151	0.251974393678882	0.563952463434676
P-hsa05032-55	2.72490570102853	0.443776896913587	0.800203643491324	0.00128974950080563	0.0041749503737151	0.251974393678882	0.563952463434676
P-hsa04115-50	2.71396921363387	0.763874186463839	0.919844705015586	0.00119259145107742	0.00394229435506334	0.220578470217754	0.532803737093723
P-hsa05210-21	2.71317005009308	0.219945919681148	0.640360617973526	0.00679138436531324	0.0164807784014281	0.0111693160050028	0.183411925976888
P-hsa04310-34	2.70654876726564	0.441054738279535	0.799278286601441	0.00162429101446504	0.00501493149845559	0.183846279649495	0.490329761478914
P-hsa05140-21	2.70416071715176	0.584085800294963	0.864573012070714	0.000853795287911741	0.00299148124285181	0.527614056696092	0.764102041610318
P-hsa05215-43	2.70275120899077	0.421913623531806	0.78433197939577	0.00106838288227884	0.00360170157251119	0.431154662172098	0.701844806596667
P-hsa04015-67	2.69181389695475	0.289883890538187	0.708159593083737	0.00283527404809225	0.007858959620712	0.0823562362392076	0.365333825212788
P-hsa04662-32 51	2.68583278499483	0.80997283846086	0.936546728597116	0.000754404180058899	0.0026982942822054	0.64056025137926	0.815733871144201
P-hsa04660-14	2.6850636229453	0.146625725277459	0.551660233578809	0.00133056962981426	0.00429223409893531	0.734689771768504	0.872130169648039
P-hsa05140-37	2.67775415240287	0.876577319171001	0.952495938761415	0.000909367229967928	0.00315663467025973	0.423121951344363	0.698487030790694
P-hsa04024-12	2.67743804051316	0.661880124070915	0.893379268187842	0.000845519363020131	0.00296880558573159	0.604458699729651	0.792399639981727
P-hsa04924-47	2.67501777590441	0.222933298261378	0.644029528310646	0.0019892206580947	0.00589830721282915	0.244714200484215	0.556351252164259
P-hsa04913-19	2.67494404239306	0.178802630750242	0.577100904766299	0.00334736174379191	0.00906355111813989	0.109016279562351	0.404115792753902
P-hsa04110-60 10 11 12 13 14 9	2.66326662208895	0.744217102737378	0.917716554472414	0.00291601415104914	0.00804699480326392	0.0491620037118524	0.29402961964405
P-hsa04932-35	2.66118335815525	0.648548711352884	0.889724183964973	0.00145828245612789	0.00462152790349642	0.217686268846424	0.530610280313158
P-hsa03460-27	2.65947327108062	0.265775661525361	0.692922964680645	0.00253088752297947	0.00714007029620498	0.13578069102103	0.442730362788776
P-hsa04064-51	2.65818453936385	0.0422712487862926	0.363115909110113	0.00648329314675777	0.0158772794209212	0.0942390330204049	0.38106062768302
P-hsa05205-120	2.65538922696935	0.108459930748758	0.490208505051668	0.00382355665985179	0.0100900909881279	0.141850848926819	0.447028164880004
P-hsa05130-26	2.65516212024594	0.924817079405548	0.969349144819252	0.00195323747980991	0.00581927917949736	0.102448549062822	0.392182734885059
P-hsa04919-44	2.64638633725514	0.34590738890893	0.740433586851705	0.00105667598100168	0.00357511891583026	0.692043365326386	0.852780082192142
P-hsa05169-103	2.64517218379796	0.541064191968753	0.849724972622069	0.00358699060081835	0.0095601985956284	0.0415775209240625	0.278665049547077
P-hsa04115-52 53	2.64306570755468	0.0738628482085494	0.43618691434197	0.00353245544678726	0.00945525628174388	0.237474821530055	0.551554424198838
P-hsa04722-73 77	2.6410422071241	0.0579692852056768	0.393444160192953	0.00288427650150813	0.00798296055373035	0.462931356692771	0.727630142509545
P-hsa04261-73	2.63911756888734	0.212417407075746	0.627339473379127	0.00413840572429747	0.0108141859080455	0.0723002785080833	0.33836530341783
P-hsa04340-14	2.63425348935824	0.0413122422659948	0.363115909110113	0.01583426873147	0.0331015830129389	0.0135741879581908	0.193131230918846
P-hsa05200-198	2.63297541638188	0.0100378090821074	0.208200039044599	0.0214967948922491	0.0433410595295238	0.0303222262002815	0.258014579304213
P-hsa04722-35	2.62336868990218	0.439039931568898	0.798502376608752	0.00112998681920773	0.00376193120771826	0.603509892530724	0.792399639981727
P-hsa04115-64	2.61852688303283	0.0012120475550641	0.072076701423436	0.0591588430696501	0.099537945488593	0.0697161326978991	0.335497687430507
P-hsa04530-1 5	2.6099537513593	0.575008329980021	0.864276054091262	0.00204645041576634	0.00604128111864239	0.165606039810625	0.470180629647279
P-hsa05211-12	2.60633704037341	0.848584151162416	0.943932765883876	0.00545048812485471	0.0135790456479403	0.0132516323424761	0.193131230918846
P-hsa04520-69	2.60578580863111	0.240368814422627	0.663036905177706	0.00306488509102587	0.00838362573875644	0.139308786032592	0.445907307986658
P-hsa04727-17 37	2.60177967293164	0.791720681403048	0.933240254347038	0.00147907655093904	0.00465101214589402	0.267234968448135	0.576340853611646
P-hsa04932-14	2.59558531768204	0.376816965338167	0.753055424768226	0.00219051464510911	0.00641385430516298	0.214696154027698	0.525374118091308
P-hsa04931-124	2.59435825873472	0.466469588277167	0.8074480771936	0.00155198684984703	0.00482222057726506	0.354007233013494	0.653551814794143
P-hsa05168-106 134	2.59149070553429	0.269910697575671	0.693568467803377	0.00375716658257685	0.00994294013578684	0.0851248935848041	0.371454081097327
P-hsa05014-13	2.58934129028585	0.0448579587876877	0.371631830027797	0.0224551116078121	0.0446952274661877	0.00827901719587976	0.154983201906869
P-hsa04726-71	2.58627363770567	0.698591687371745	0.899424785942164	0.00147127139693726	0.00464207214784082	0.314450384274566	0.620939999326991
P-hsa05166-89 90	2.58113601152489	0.870794942799429	0.949404853186098	0.000916124804126506	0.00316833550558353	0.733417915453448	0.872130169648039
P-hsa04915-40	2.58082932880764	0.588730764828196	0.867798418707388	0.000949585862795144	0.00325995440236645	0.855608895968227	0.927983692498564
P-hsa04920-3	2.5716005006978	0.272507736243013	0.695690478650546	0.00147581375433126	0.00464856487264946	0.658672686961053	0.829209999994009
P-hsa04213-13	2.56893089814665	0.326765104633782	0.73082948133147	0.00282442208905942	0.00785214521341779	0.164791764518171	0.470180629647279
P-hsa04151-101	2.56228584255511	0.558340240390016	0.857434725192871	0.00108264259757795	0.00363015107539131	0.756081473346459	0.880214252552595
P-hsa05162-81	2.56184844413387	0.693768889311949	0.899037113876896	0.00329925492505689	0.00894624052866876	0.0732085766262974	0.340983483626087
P-hsa04621-42	2.56113402049903	0.363427933289329	0.747059581159574	0.0032557269886837	0.00887968687438369	0.116037633121989	0.414107486532378
P-hsa04152-68	2.55160283490671	0.270462062765206	0.693568467803377	0.00188458371878741	0.00567802920748994	0.443828885674899	0.713033963773978
P-hsa04724-26	2.54831464492208	0.148029378362174	0.551660233578809	0.00252887440531846	0.00714007029620498	0.450075971471346	0.718308837260729
P-hsa04380-38	2.54484351219057	0.431858930924102	0.7949261737364	0.00144166569690851	0.0045795526636941	0.576169443610702	0.783441555046794
P-hsa04066-61	2.54481120613518	0.515985389667412	0.834811740996287	0.00107265040493731	0.00360310396344294	0.90063612010097	0.948251303053439
P-hsa04925-5	2.54416328386829	0.740188200651969	0.917716554472414	0.00103138709772166	0.00350222370206393	0.771839128668953	0.888759451767251
P-hsa05168-138	2.53886605472361	0.0207483969297229	0.292953532795227	0.00512287845211279	0.0129176625119987	0.526618975379757	0.764102041610318
P-hsa04921-58	2.53538708116791	0.802495523733718	0.934430217937194	0.00168326334896896	0.00515447745649904	0.294304680192304	0.605175638963258
P-hsa04360-111	2.53109652777567	0.0553067652729528	0.392175244662756	0.00670267934124447	0.0163078193075012	0.155827347925964	0.460285604155995
P-hsa04540-18 19	2.52702145890993	0.220528623195964	0.641039724569633	0.00248614664993829	0.00707551739064959	0.364650008242761	0.655141969672933
P-hsa04923-26 27	2.52450586543418	0.745354898076022	0.917716554472414	0.00247662444402885	0.00707551739064959	0.15594063872749	0.460285604155995
P-hsa04919-38	2.52442620639052	0.762562961931075	0.919844705015586	0.00161315921799399	0.00498879487085413	0.351810608857473	0.651423798003155
P-hsa03320-55	2.52229291737317	0.57526066420818	0.864276054091262	0.00281975121644118	0.00785082518744263	0.135687309449887	0.442730362788776
P-hsa04530-11 13	2.52101072975874	0.534970139076742	0.847262352243369	0.00153195060480205	0.00477713263597438	0.491094582149585	0.744395998205686
P-hsa05200-209	2.51025919744368	0.896638750499775	0.958599509386396	0.00164052193273378	0.00505669940056822	0.330320576132083	0.637142385166624
P-hsa04115-58	2.50940227797338	0.0234431680622321	0.309053595862666	0.0369049260373953	0.067961728952723	0.0064536810568232	0.147332816321622
P-hsa05221-5	2.50798492758979	0.84245351830906	0.943932765883876	0.00252840236036966	0.00714007029620498	0.156749125673985	0.460650491776608
P-hsa05140-41 57	2.5006675565664	0.9154278633698	0.965947640928104	0.00114064939449943	0.00379068386697767	0.714903046806833	0.862305736870097
P-hsa04022-3	2.4961355238435	0.0171840414973965	0.274526711133905	0.0219004326736792	0.0440125773710568	0.0368028591256706	0.264060258399033
P-hsa04728-24	2.49505969400828	0.0657040849734896	0.415533942805312	0.0168602480578037	0.0347417666477431	0.0216965056540827	0.221555157478934
P-hsa05166-136 139	2.49053726425436	0.109890610275681	0.492141680469077	0.00371003835879591	0.00983212715199312	0.386540225510433	0.667921015607014
P-hsa04151-5	2.48769492032328	0.430988011741287	0.7941038956493	0.0019679495342535	0.00585378947311335	0.426924369861999	0.69982698807501
P-hsa04976-38	2.48701532576454	0.999788336377961	1	0.00871641176768179	0.02018367130858	0.00907235626188785	0.161430107887729
P-hsa04810-23	2.48495318611454	0.00134758790054501	0.072076701423436	0.287292565608535	0.36294692117054	0.00425528524964436	0.125143652548478
P-hsa05164-53	2.48208478452579	0.246554404704846	0.669463831788077	0.00282967147480861	0.00785506725425359	0.320029676167662	0.626668989315756
P-hsa05152-126	2.47950047806429	0.20032516310745	0.61115851112602	0.00450702356471921	0.0116634039966662	0.161474198615124	0.465072315737179
P-hsa05160-8	2.4789027146814	0.0296226431106257	0.330374126601772	0.0402199009533409	0.0729887824284199	0.00558911306736043	0.137668679764457
P-hsa05211-31	2.47727760406022	0.656696456833705	0.893379268187842	0.00185845486796443	0.00560833719026041	0.382703288920389	0.665047129235694
P-hsa04062-60	2.47548484108863	0.981365251095338	0.9945635403434	0.00120986668332634	0.0039923466746095	0.677111230131946	0.842663811174929
P-hsa04210-86	2.47225919322297	0.592857846187869	0.871005654534337	0.00164588032407031	0.00506487185252559	0.516887373008045	0.764102041610318
P-hsa04152-35	2.46932186311724	0.224028141051005	0.645201046226895	0.0024661439710858	0.00706608785589821	0.485173111564623	0.744395998205686
P-hsa04152-94	2.46740107383949	0.334092981188422	0.738089016640359	0.00198791320126102	0.00589830721282915	0.563549893245848	0.783001885557644
P-hsa04064-54	2.4636605278544	0.167498722277632	0.569045876087314	0.00250104838212706	0.00710085208339867	0.689088630813041	0.850906277626658
P-hsa05200-227	2.450589207048	0.450827347341215	0.806625996021162	0.00182328782092889	0.00552896517497236	0.609369659818006	0.794501526163147
P-hsa04923-52 53	2.44901555504816	0.96054954499838	0.988583184479648	0.00142049854404591	0.00452768786356031	0.609938538987472	0.794501526163147
P-hsa04933-30	2.4413708338754	0.867111240508152	0.94833229468311	0.00133741804003795	0.00429950026273369	0.769577115964188	0.887668225635573
P-hsa04022-59	2.43979980717923	0.255431795103287	0.683097600619075	0.00204869310599032	0.00604128111864239	0.755276165340956	0.880214252552595
P-hsa04666-49	2.43917500761159	0.322609590060912	0.72849473875554	0.00618185251562042	0.0152187448114813	0.0667788608342701	0.328110308351059
P-hsa04550-34	2.43876016839904	0.197055552520667	0.607723219635403	0.0123000808287234	0.0270428334083918	0.022678577262265	0.221555157478934
P-hsa04151-24	2.43708040716368	0.0483387532332769	0.377027672548588	0.00646370566645627	0.0158500567522145	0.300605859178993	0.611667574329429
P-hsa05034-84	2.43623622020902	0.74987895264006	0.919301505790565	0.0014884327142346	0.00466475311278549	0.702439382644865	0.854037918543732
P-hsa04115-21	2.43610593562065	0.168170490580654	0.569045876087314	0.00655515097322523	0.0160322712037966	0.106901319506068	0.401561217975574
P-hsa04360-29	2.43296835804767	0.105161930850417	0.487582378086333	0.0203521521646696	0.0412109055195852	0.0117723258689607	0.183641754844467
P-hsa05032-37	2.4323342808266	0.000502584716251642	0.0524245749185805	0.0892415401872437	0.138220961664183	0.204320635329099	0.509984305781432
P-hsa04610-58	2.42921658393028	0.0315902610372421	0.330374126601772	0.0400303937592043	0.0727860706739273	0.00803727478836214	0.154785086049635
P-hsa05205-91	2.42380595658917	0.875793179243293	0.952495938761415	0.0383003222898596	0.0700487810403981	0.000754780550574985	0.0564846357369886
P-hsa04024-113	2.41903178471387	0.456390324366584	0.806625996021162	0.00253394263852491	0.00714007029620498	0.376511613931362	0.661597003397463
P-hsa05110-12	2.41668629740914	0.141831652428692	0.545067211126433	0.00488008593780376	0.0124164392916947	0.25798455470666	0.566065323531016
P-hsa05120-35	2.41668629740914	0.141831652428692	0.545067211126433	0.00488008593780376	0.0124164392916947	0.25798455470666	0.566065323531016
P-hsa04713-61	2.41174475139581	0.0894782541746861	0.468230824967622	0.00364127066728881	0.00969106318420677	0.695899185551289	0.853933075273664
P-hsa04360-40 142	2.40866814817144	0.512695311326416	0.834323186824434	0.00582949926848986	0.0144272395917256	0.0639049946508794	0.324200948472754
P-hsa04210-59	2.4020822792742	0.340281203734319	0.739199547670467	0.00459641413342371	0.0118318243610803	0.149400373479254	0.453006540994939
P-hsa04960-27	2.3961277694892	0.483823351808813	0.813031700705654	0.0112858231496483	0.0251718609641712	0.0140490966058654	0.19626797646403
P-hsa05211-3	2.39554629945351	0.72959925334193	0.913001431709646	0.0069468829763154	0.0167064499340439	0.0332505569928775	0.263692676317509
P-hsa04213-52	2.39531232417899	0.618118078144458	0.881644077017594	0.00171242019604101	0.00523519311567439	0.731698262319006	0.871889972667842
P-hsa04520-7 68	2.39443329839233	0.045844868704279	0.37313736614961	0.00837771994774361	0.0195933925277854	0.237436474031301	0.551554424198838
P-hsa04340-13	2.38467071421724	3.65189614559558e-05	0.0191209387481526	0.486123791467427	0.557314714360022	0.0988192606938131	0.387007648574933
P-hsa04010-54	2.38465186826268	0.480152427237377	0.812197806541798	0.00174315655003598	0.00530316407336151	0.915073030377434	0.957527508589467
P-hsa04066-46	2.38378406125674	0.808019015871668	0.936232298254023	0.00685518133050433	0.0165925540354122	0.0376701439243856	0.266022997584589
P-hsa04310-36	2.38091219520997	0.683188435881012	0.899037113876896	0.00167380044118004	0.00513390266466861	0.796809825502743	0.901285796580746
P-hsa04270-65	2.37946989662511	0.74408310700892	0.917716554472414	0.00381797218107094	0.0100895846762482	0.146260546227985	0.450763198433772
P-hsa04390-52	2.37494180127194	0.504460412277646	0.831553515293023	0.00194693341467322	0.00580974867440766	0.739152490798688	0.872992720993782
P-hsa04622-11	2.36938387673529	0.26944508584075	0.693568467803377	0.00606845131693023	0.0149592521923274	0.113414209857273	0.411734217800237
P-hsa04022-37 38	2.36687633664042	0.385251677736591	0.756714163101004	0.00222309876123861	0.00649909028480849	0.743313377491017	0.873653561470987
P-hsa04261-72	2.36598119198549	0.0315720708442776	0.330374126601772	0.0130347322782401	0.0284039825525358	0.153917278927066	0.458810742279405
P-hsa04670-73	2.35814497808252	0.837664005776369	0.943932765883876	0.00366272083692676	0.00973430495154825	0.172007763375501	0.477099552001471
P-hsa04380-69	2.35753632092225	0.676999730952663	0.897552051234692	0.0023352212382215	0.00677395183986422	0.456272260423847	0.72204110257732
P-hsa05161-227	2.35463354593736	0.854807375444796	0.943932765883876	0.00245327810443341	0.00704000511256888	0.383325775878907	0.665047129235694
P-hsa04390-76	2.35098162885913	0.0016500829166145	0.0772238804975588	0.27122743009816	0.346393530179971	0.00977458787402796	0.166608447654805
P-hsa04360-6	2.34947193022912	0.322349203623904	0.72849473875554	0.0144090066030297	0.0309876452347914	0.0147103146761507	0.198113014919094
P-hsa04150-33	2.34526851809748	0.171498082761728	0.569045876087314	0.00304800437725128	0.00835064810039285	0.905175607705405	0.950307203236711
P-hsa04930-8	2.34379261551853	0.778521579118963	0.924741368090545	0.0144877573331604	0.0310855435439715	0.00866044252182885	0.157626300067066
P-hsa04022-39	2.34153495048913	0.902508859888055	0.961033325205028	0.00183323219578069	0.00555012530470173	0.699251973383781	0.853933075273664
P-hsa04920-40	2.33860890579301	0.692562133438795	0.899037113876896	0.00223392256995614	0.00651038805044849	0.583640424802299	0.783441555046794
P-hsa05220-4	2.33644983937633	0.34414381030018	0.739652368406358	0.0022531790448358	0.00655629547883013	0.905282570650054	0.950307203236711
P-hsa04010-79	2.33423203560586	0.159401281789893	0.560905896734869	0.00304836592868429	0.00835064810039285	0.970641700119117	0.988912299564527
P-hsa04340-50	2.33210059575302	0.0900538310518935	0.468279921469846	0.0198011623408959	0.0401386508557056	0.0280453667046318	0.247645879580522
P-hsa04917-40	2.32777817575192	0.695752853459591	0.899037113876896	0.0076993727058835	0.0182348434591241	0.045957633681708	0.286775634173858
P-hsa05168-29	2.32688045518801	0.869249224641214	0.948824809637524	0.00258549079865467	0.00726344336979411	0.407520377572727	0.683582568831671
P-hsa05205-324	2.3191117890813	0.00182856251214458	0.0815016433984442	0.101154087345994	0.152505477376595	0.0980454350541887	0.385865860900998
P-hsa05031-11	2.31343000418754	0.661194525873023	0.893379268187842	0.00464109979143978	0.0118858883782335	0.153272455255653	0.457617282677164
P-hsa05031-54	2.31343000418754	0.661194525873023	0.893379268187842	0.00464109979143978	0.0118858883782335	0.153272455255653	0.457617282677164
P-hsa05034-7	2.31343000418754	0.661194525873023	0.893379268187842	0.00464109979143978	0.0118858883782335	0.153272455255653	0.457617282677164
P-hsa05164-70	2.31318731926397	0.013553746964323	0.252527635144583	0.0263996771008365	0.0511852806794456	0.0886149969580753	0.376147931391035
P-hsa05168-83	2.31318731926397	0.013553746964323	0.252527635144583	0.0263996771008365	0.0511852806794456	0.0886149969580753	0.376147931391035
P-hsa04066-51	2.3121168739058	0.0325341775496057	0.336486079408077	0.024352664068072	0.0477567708571308	0.05554898178729	0.303306052589425
P-hsa05205-256	2.30736731770964	0.840161875161899	0.943932765883876	0.0104271678454834	0.0235618732353857	0.022194147099421	0.221555157478934
P-hsa04720-4 15	2.30265079713563	0.234868404052806	0.659677252769714	0.00291597124239573	0.00804699480326392	0.874227775789218	0.938391282269161
P-hsa04390-79	2.30074303186431	0.0299856387141563	0.330374126601772	0.658018473091874	0.712780091274675	0.000204297019445465	0.0212468900223284
P-hsa05152-82	2.2991484189231	0.918851417664045	0.966414383532022	0.0033807793597882	0.00911446423942899	0.261908546548609	0.570107905975576
P-hsa05014-33 34	2.29562481245127	0.84569759679814	0.943932765883876	0.00243119067491215	0.00698733909794261	0.534102150755603	0.767577630890373
P-hsa04933-63	2.29181517705952	0.596911335353265	0.873665379031518	0.00945949127124102	0.0216895933437401	0.0387620159819493	0.269518358896024
P-hsa04620-21	2.29051754118874	0.841890988684946	0.943932765883876	0.00341915171869134	0.00917823940555451	0.282122127172433	0.591264810706995
P-hsa04722-84	2.28315315246928	0.409947424812144	0.776034485166562	0.00966630131463897	0.0221366582125943	0.0533020341278488	0.303286954064842
P-hsa04919-39	2.28164538511392	0.0180378127507854	0.274526711133905	0.0130406312200044	0.0284039825525358	0.388665885482066	0.67048769360076
P-hsa05221-21	2.28013430884733	0.080689626827307	0.446896394735854	0.0411203420155144	0.0744783735827952	0.00859777560120045	0.157626300067066
P-hsa05211-43	2.27597745568874	0.273666580893724	0.69606499922969	0.00367413292995955	0.00975078398858769	0.559890862630435	0.780428663324032
P-hsa04970-32	2.2758392897126	0.234523827541139	0.659677252769714	0.00339740565324531	0.00914610931974385	0.751066372650026	0.878198781761929
P-hsa04062-35 36 37	2.27563313094605	0.477732407330366	0.812197806541798	0.00337247064584045	0.00910518409576838	0.447635988353621	0.716830256798956
P-hsa05012-57	2.26652201684573	0.0516659229735487	0.386967803783828	0.0338722845178232	0.0631424272414167	0.022093013147326	0.221555157478934
P-hsa05231-59	2.26637713392153	0.788563420499903	0.931021613683897	0.0081529341190244	0.0191770553822297	0.0544352632775763	0.303306052589425
P-hsa04630-31	2.26601116387046	0.830338605566876	0.943932765883876	0.00213327085948989	0.00626585522465554	0.826782426778199	0.916362760763048
P-hsa05145-10	2.26479931281348	0.105479505422187	0.487582378086333	0.0219702038875685	0.0441054200360952	0.028891404216538	0.252732283613828
P-hsa04931-13	2.2625536753549	0.296014099601879	0.709582470438178	0.00469786602302846	0.0120077968976588	0.339578179061224	0.641180050438855
P-hsa04360-18	2.26236176027334	0.0868441105254004	0.464491928295856	0.0125822235188322	0.0275982886327492	0.125266440679435	0.426361412639821
P-hsa04550-67	2.26019040323174	0.0133030495266051	0.252527635144583	0.0216178366393425	0.0435381833715928	0.195024757567748	0.499609176254528
P-hsa04650-40	2.25668955348609	0.575856723491529	0.864477775762744	0.00396528783755412	0.0104073998025005	0.30872664452516	0.615480594836101
P-hsa04115-3	2.25535262431666	0.0177620843606103	0.274526711133905	0.0291955605319304	0.0556261647202055	0.0816069478835806	0.363733824852531
P-hsa04340-31	2.25366418968472	0.117747937902921	0.505700019434995	0.0206734362087748	0.0418162152936407	0.0353479263307239	0.263692676317509
P-hsa04270-48	2.25283648187129	0.960192312549915	0.988583184479648	0.00201376245951546	0.00596162905340731	0.898905846185772	0.947949835097191
P-hsa04024-59	2.25239241115094	0.00111065059821447	0.072076701423436	0.0706931854559214	0.114616074513023	0.399236552565444	0.676966328263145
P-hsa05205-45 46	2.25236877272158	0.238146308961737	0.661439006493134	0.0112778997046526	0.0251718609641712	0.0700669078145146	0.335912461054493
P-hsa04330-12	2.25224055138337	0.362496666853255	0.747059581159574	0.00327052428573504	0.00888120600669124	0.678796623960262	0.843203238257206
P-hsa04151-2	2.2489369320203	0.0456296345473155	0.37300731822085	0.00840692842351054	0.0196371574037306	0.537735779576217	0.769603501044861
P-hsa04068-51	2.24776302564105	0.175602068547239	0.569045876087314	0.00975044004310621	0.0222205521567012	0.14447224345748	0.447028164880004
P-hsa04068-56	2.24776302564105	0.175602068547239	0.569045876087314	0.00975044004310621	0.0222205521567012	0.14447224345748	0.447028164880004
P-hsa04921-56	2.24526452584141	0.740625411602705	0.917716554472414	0.0105804414526951	0.0238506095879428	0.0311245841958777	0.259733171752287
P-hsa05211-27	2.24013708145326	0.813426077564387	0.93830543961191	0.00913304992367214	0.0210442566591017	0.047999421418549	0.291329877433855
P-hsa05152-94	2.23951760961744	0.298970341623084	0.715693707824057	0.00783488264532295	0.0185089209967162	0.130617652414722	0.434884682765024
P-hsa05200-202	2.23820914965187	0.96427099173518	0.989582946501581	0.00968099812612455	0.0221432120953289	0.0339941110285576	0.263692676317509
P-hsa05014-54	2.23788636364456	0.0564216742264028	0.393444160192953	0.0158030305556133	0.0331015830129389	0.137311020583926	0.443998812721277
P-hsa04360-108	2.23185495360328	0.563921488715003	0.858655135683428	0.0115516855345367	0.0256688879276937	0.0378079530371837	0.266022997584589
P-hsa04340-51	2.22861410742054	0.00172741305758572	0.0788711522878165	0.104628848443384	0.156985224889793	0.169949375917969	0.477099552001471
P-hsa04210-74	2.22800264327672	0.0536335789953014	0.391190949708031	0.00634972637287878	0.0155909948079478	0.93422921240745	0.969917654723292
P-hsa04740-13	2.22753693518659	0.948100610156806	0.98215610540162	0.0123927136683943	0.0272145155793026	0.0222127352107794	0.221555157478934
P-hsa04370-28	2.22542026308872	0.483678654165755	0.813031700705654	0.00748699702717837	0.0177768673069172	0.113374643781099	0.411734217800237
P-hsa04071-57	2.22416554584826	0.138900230277553	0.541672267356962	0.00702624583740508	0.0168539820022883	0.355512954293102	0.653725426303805
P-hsa04911-25	2.22339339466907	0.282701739414118	0.703786946295772	0.00528971223996288	0.0132490650615402	0.339770625018881	0.641180050438855
P-hsa04010-63	2.2230612876285	0.00702549757126447	0.173554558641654	0.0167812798987791	0.0346553804532182	0.989564224071503	0.994791390861921
P-hsa04950-22	2.22231707774854	0.675181237629936	0.897552051234692	0.00434610208452313	0.011293829166865	0.281711264412098	0.591264810706995
P-hsa05032-30	2.2181639369876	0.0418948477405605	0.363115909110113	0.0146819417056671	0.0313355473661174	0.219313274503002	0.531806282214534
P-hsa04742-49	2.2179755232625	0.575101899860922	0.864276054091262	0.0164801674486235	0.0342224120936454	0.016558579064841	0.204673401646013
P-hsa04630-24	2.21371861426362	0.566931281379216	0.861441037939848	0.00506051180936307	0.012794888642322	0.241723641348058	0.55465032412155
P-hsa04024-21	2.20412562469217	0.0314977943628876	0.330374126601772	0.0137349533441986	0.0296914828611761	0.329919007009757	0.637142385166624
P-hsa04710-11	2.20147090043198	0.175321561123393	0.569045876087314	0.00856251336237035	0.0199011956534098	0.242633079844248	0.555267879545761
P-hsa05205-30	2.20124417214401	0.0971642950749221	0.481628733402268	0.0231233408944378	0.0456905290568278	0.0455095337238471	0.285902034697461
P-hsa04066-48	2.19797152072836	0.543689228048493	0.850991835206338	0.0131979061074885	0.028679770414763	0.0312179292971498	0.259733171752287
P-hsa04064-36	2.19415215861188	0.0062870134450097	0.173554558641654	0.0623090632384091	0.103719090141516	0.0792390058363743	0.35526553132154
P-hsa04115-25	2.18809629452232	0.153218991382536	0.559212399976418	0.0112876490373809	0.0251718609641712	0.157009683771904	0.460692990628535
P-hsa04620-39	2.18417282920055	0.473983879881073	0.811800387133914	0.00676560450130281	0.0164395402882306	0.186636162743624	0.490329761478914
P-hsa05014-5	2.18333133928495	0.626721585980047	0.88643729259272	0.00347639805190081	0.00931853976376277	0.607349395568415	0.793729952586417
P-hsa05210-22	2.17881833769522	0.189381639189735	0.59383991384118	0.0111655545175695	0.0250188652723025	0.140187874726559	0.445907307986658
P-hsa03460-16 49	2.17304250752979	0.00966611908974335	0.203314325123591	0.0158224777276206	0.0331015830129389	0.994855866012073	0.997564025123244
P-hsa04742-46	2.16728854790813	0.563836019050849	0.858655135683428	0.00514319516132156	0.0129412457059791	0.301210590277596	0.612232600433941
P-hsa04210-84	2.1649103816373	0.8439423273171	0.943932765883876	0.0497643521890524	0.0868717390283117	0.00195165513616202	0.0834199705897596
P-hsa04740-37	2.1639557578288	0.783915557897057	0.929371429339064	0.002685385970155	0.00751346096521507	0.957525785725466	0.981781599090788
P-hsa04360-89	2.16021864754345	0.896482769823104	0.958599509386396	0.00356588944573688	0.00951751662335764	0.506502386032166	0.757914975511715
P-hsa04730-20	2.15358602296754	0.165517963958119	0.569045876087314	0.00777998248652467	0.0184024617348769	0.391768573707978	0.67048769360076
P-hsa05213-31	2.15286143316942	0.137876222591394	0.541672267356962	0.0141921481591251	0.0305563972447906	0.123841912343909	0.424912763925735
P-hsa04520-58	2.15003297012955	0.0483232902992355	0.377027672548588	0.00981426441324529	0.022338794059832	0.672813897471475	0.840493114815067
P-hsa05164-41 42	2.14403640860188	0.546315431432406	0.851941940815685	0.00422520154998784	0.0110255956764676	0.527660075338713	0.764102041610318
P-hsa04623-8	2.13388059028647	0.775995071066835	0.923943289437539	0.00292195313947041	0.00805150857724468	0.968115191801734	0.987635770601006
P-hsa04115-31	2.13361420555345	0.147905787388576	0.551660233578809	0.00854093880912232	0.0198757419301839	0.391387782040635	0.67048769360076
P-hsa04350-21	2.13237748258794	0.00778281924604185	0.186787661905004	0.0211659699570221	0.0427200968603974	0.842993250048587	0.923936395837796
P-hsa04931-29	2.13229732784823	0.523013814533029	0.838973316885887	0.00425658125922401	0.011092010495833	0.603929249698678	0.792399639981727
P-hsa05211-48	2.13153272788022	0.902415001122903	0.961033325205028	0.00572496261773492	0.0142061075036897	0.22862529991341	0.541070242020105
P-hsa04380-32	2.12930687207408	0.78972716375434	0.931549622273551	0.00341638563187385	0.00917823940555451	0.723216029660802	0.868415912459924
P-hsa04020-64	2.12346447179249	0.808200530971421	0.936232298254023	0.00301640988698793	0.00828737576880236	0.937235314883098	0.969917654723292
P-hsa04020-12	2.12346447179249	0.808200530971421	0.936232298254023	0.00301640988698793	0.00828737576880236	0.937235314883098	0.969917654723292
P-hsa05166-114 112 113	2.12241041679349	0.982344009666104	0.9945635403434	0.00869550071287628	0.020160200537536	0.0908436975509526	0.376237614635804
P-hsa05200-207	2.12156196355245	0.271046387132263	0.694116055693018	0.00559711695922305	0.0139073118601678	0.563948475241198	0.783001885557644
P-hsa04068-39	2.12076278769437	0.0461569595540497	0.373430069081749	0.0162116089414068	0.033753815558895	0.290434183820112	0.600765516145028
P-hsa05221-6	2.12066193013688	0.369539087688978	0.747059581159574	0.00514606456720923	0.0129412457059791	0.577930096683584	0.783441555046794
P-hsa04310-31	2.11948451564576	0.189976078587535	0.594707724274023	0.0053796727780947	0.0134384082347332	0.905071322896394	0.950307203236711
P-hsa05132-41	2.11878438855762	0.377963770315958	0.753512436668236	0.0158060729588261	0.0331015830129389	0.057021503014793	0.304983581839122
P-hsa04668-120	2.11687855675807	0.311569820683246	0.725446149650543	0.0167071589617726	0.03457864426712	0.0567842556933991	0.304584890137659
P-hsa04973-5	2.11460062724851	0.99304156439916	0.998974642322875	0.00493577819441426	0.0125133346907169	0.302619624354541	0.61442943252896
P-hsa05150-14	2.11112826702076	0.399004621238024	0.766088872777007	0.00533118988979631	0.0133351019837017	0.505327034301462	0.757872770418874
P-hsa04390-59	2.10472474348188	0.91676612225704	0.965947640928104	0.694419570554913	0.743283190222106	7.59984712882522e-05	0.0109437798655083
P-hsa05012-70	2.10383269464545	0.349977850423262	0.743321291453604	0.0103591452426708	0.023436470071387	0.147755655264349	0.451958474926243
P-hsa05200-196	2.1033753251123	0.00883598077135306	0.194599482399681	0.0668901487725412	0.109589727104575	0.0839066433267003	0.369584085429607
P-hsa04062-53	2.09834095114138	0.209545003377097	0.624630965480772	0.00692630044969034	0.0167064499340439	0.529693200268535	0.764102041610318
P-hsa05160-58	2.09601088639734	0.736193520973485	0.917716554472414	0.00324427747411637	0.00886137686725801	0.963135071368645	0.985778487480647
P-hsa05200-222	2.09457409467327	0.649079830304751	0.889724183964973	0.00688564285092441	0.0166447516460976	0.231520942867744	0.543116798306286
P-hsa04360-33 134	2.09224336187485	0.676359303021268	0.897552051234692	0.00449502810325653	0.0116484731041454	0.544963054346638	0.773442636646631
P-hsa05215-46	2.09157288473321	0.474774616502866	0.812197806541798	0.00665025664749819	0.0162013413899337	0.308473092566953	0.615480594836101
P-hsa05152-97	2.090356858312	0.455271186178398	0.806625996021162	0.0101128152785763	0.0229068733489302	0.133366779948082	0.439546852223256
P-hsa04750-62	2.09015311392945	0.738009646064422	0.917716554472414	0.00819399007879973	0.0192358286542463	0.156133204401206	0.460285604155995
P-hsa04971-56	2.0884297951547	0.102864726993332	0.484819352055718	0.00763093616498833	0.0180956673823741	0.861249117752297	0.929855773998981
P-hsa05231-38	2.08816686825618	0.0956126120490344	0.481628733402268	0.0122584538025576	0.0270148021962136	0.320719290990775	0.627363127204526
P-hsa03320-32	2.08569002681972	0.848651134760725	0.943932765883876	0.00746073382300405	0.0177370177672688	0.188064513216806	0.490329761478914
P-hsa04931-135	2.0792220928376	0.480010948465916	0.812197806541798	0.0120610524204887	0.0266425372830394	0.0973562368579237	0.385070692662391
P-hsa05152-120	2.07860587543705	0.633048273998374	0.886749040697975	0.00488428611367575	0.0124164392916947	0.504499057839305	0.757872770418874
P-hsa05212-34	2.07798461735589	0.890338477446164	0.956781647404833	0.0737122494196806	0.11911464267835	0.00144921702508527	0.0733225478637737
P-hsa04022-45	2.07428025507436	0.234397406099067	0.659677252769714	0.0085087568995712	0.0198255095381043	0.344006188589769	0.64441237225556
P-hsa04914-39	2.07230712249888	0.28256292416586	0.703786946295772	0.00489657622464768	0.0124307925594516	0.929989953707458	0.967727178065793
P-hsa05161-44	2.0698542038779	0.731867301008062	0.91458984478444	0.0105174790448167	0.0237372777959615	0.102978418331275	0.392182734885059
P-hsa04550-9	2.05976036267286	0.0623172238950517	0.405590911787896	0.0110068713298653	0.0247225165164202	0.725667431363387	0.869077862244007
P-hsa04723-10	2.05809196736356	0.572808297801628	0.864058931091578	0.00386773791335648	0.0101779713584951	0.988186447810696	0.99472607650579
P-hsa04723-21	2.05809196736356	0.572808297801628	0.864058931091578	0.00386773791335648	0.0101779713584951	0.988186447810696	0.99472607650579
P-hsa04211-23	2.05737459628039	0.526597509045688	0.841118205574682	0.011641252438099	0.0258372281277381	0.108267635799422	0.403201757712472
P-hsa04510-26 4 5	2.05711521121506	0.639216670109141	0.889724183964973	0.0668157390270565	0.109563757861194	0.00216206616115566	0.0899419523040756
P-hsa05132-20	2.05391197224367	0.393380141426314	0.758572893998989	0.144078065383892	0.206139100236756	0.000844855662732735	0.0564846357369886
P-hsa04213-2	2.05181786223952	0.701637209594064	0.901485831407061	0.0121086626068764	0.0267161647847473	0.0834659247788672	0.368509932042546
P-hsa05231-34	2.04996705165302	0.87047831796606	0.949404853186098	0.00519327563248617	0.0130424412193042	0.452612186778202	0.719817921206016
P-hsa03320-61	2.04766646447533	0.0126349661158902	0.251624006052622	0.0336786160969786	0.0630284061604715	0.254146630546091	0.564995651062017
P-hsa04066-50	2.04416445730122	0.343185157337449	0.739652368406358	0.00527399399811967	0.0132274031775897	0.840914694503437	0.923279946105826
P-hsa04022-58	2.0417046137392	0.0525492930762281	0.388823227820945	0.0147620966036134	0.0313862303924553	0.488098877576413	0.744395998205686
P-hsa05010-49	2.03796899628749	0.00329805677105377	0.118730043757936	0.230610482918817	0.300969249387365	0.0295866805944041	0.256417898484835
P-hsa04950-15	2.03455013977716	0.947678277799049	0.98215610540162	0.0158070667383925	0.0331015830129389	0.0433991078667486	0.284066887855082
P-hsa04911-41	2.03362843840149	0.879375007896005	0.953760147613744	0.0226727686793136	0.0450804996801229	0.018972377815575	0.215250250125797
P-hsa04310-33	2.03210856778967	0.519151675717766	0.835642250166515	0.0086320307205715	0.0200378777645028	0.241374417682904	0.55465032412155
P-hsa05161-10	2.02743093520102	0.0135372538916628	0.252527635144583	0.369388358928501	0.445646102843609	0.00181315848835306	0.0834199705897596
P-hsa04360-101 103	2.02690896052662	0.0171506883716303	0.274526711133905	0.0221688968270315	0.0442668153291098	0.544566594050137	0.773442636646631
P-hsa04724-5 71	2.02341226287105	0.484688709924764	0.813755394600142	0.00739348409509888	0.0175995022161959	0.376742738045777	0.661597003397463
P-hsa03320-44	2.02194675790245	0.915963346440963	0.965947640928104	0.00510468292809885	0.0128891521706787	0.515744774770715	0.763616631458081
P-hsa04630-1	2.02142770611037	0.633146551838446	0.886749040697975	0.00663013057670658	0.0161733693729048	0.38006684494295	0.663698818780972
P-hsa05145-13	2.01808220939539	0.708800412647141	0.903250083373348	0.0081587044811624	0.0191770553822297	0.240202730552169	0.553767871420764
P-hsa04151-32	2.01229431286158	0.833141978963446	0.943932765883876	0.00909259036890431	0.0210027612101481	0.187039493716782	0.490329761478914
P-hsa04210-75	2.01024030329179	0.199432959099079	0.610030227832478	0.0122892412159028	0.0270428334083918	0.283689198736048	0.592047023449144
P-hsa05217-3	2.00812705038262	0.0186720655406168	0.279632853536278	0.0502422089613648	0.0874043420455841	0.107040089620626	0.401561217975574
P-hsa04152-57	2.00749405207547	0.84587765623714	0.943932765883876	0.00543288253135787	0.0135532309548941	0.535967390693964	0.768284507862817
P-hsa05166-132 136	2.00728234735324	0.305305193079219	0.72026312397953	0.00705262870454548	0.0168956060258702	0.627053806424075	0.808076726246778
P-hsa05014-32 34	2.00321453332301	0.563203434260439	0.858655135683428	0.00459740048664103	0.0118318243610803	0.945828063694439	0.977046286682166
P-hsa05014-49	2.00230594598185	0.00713872917489711	0.173554558641654	0.0324915660521449	0.0609746440156099	0.881206570983146	0.939958718185223
P-hsa04924-34	1.99833818801193	0.698480048814657	0.899424785942164	0.0268937757911077	0.0518765962044232	0.0186834219705103	0.215142125265771
P-hsa05014-31 34	1.99361696061944	0.258327666015104	0.684001967157389	0.0145096573118944	0.0310968715126625	0.171565729035585	0.477099552001471
P-hsa04662-35	1.98710632358062	0.154954893307332	0.559212399976418	0.0118032726715634	0.0261209640138747	0.435114833360386	0.705225080563328
P-hsa04915-66	1.9848624988115	0.117098663978884	0.505700019434995	0.015093456072668	0.0319094421604088	0.340383697656146	0.641690112801919
P-hsa04115-24	1.98436966597262	0.270092680228085	0.693568467803377	0.0763596068642367	0.122424014089963	0.0037174354545163	0.12208840650622
P-hsa04115-34	1.97276760763815	0.37939937853681	0.75396564397124	0.013083413698374	0.0284640314298345	0.191344420217913	0.496117388709048
P-hsa05222-19	1.96978462610082	0.0416024553857002	0.363115909110113	0.0640554349539283	0.106092540974775	0.0413260944004088	0.27828218963153
P-hsa04340-17	1.96313976474307	0.0401242060730745	0.3628623853565	0.0428279177679113	0.0768274536373557	0.100938454653667	0.390482756267442
P-hsa04115-56	1.96166112110646	0.192117207945381	0.597414307763711	0.00843921933068148	0.0196880041991335	0.857404671779135	0.928670515262604
P-hsa04380-20	1.95862842715532	0.114077652869532	0.503388420640228	0.0118109757112442	0.0261209640138747	0.668121553588537	0.836525565472193
P-hsa04923-16	1.95550929961946	0.168181771489125	0.569045876087314	0.0112535912639905	0.0251718609641712	0.543464205829126	0.773442636646631
P-hsa05205-121	1.9553538675802	0.0143948530330941	0.259107354595693	0.0959696520009218	0.146818658130601	0.0483986560801536	0.291329877433855
P-hsa04218-72	1.95335731164303	0.52154181014249	0.838589028201677	0.0640751316416331	0.106092540974775	0.00404809904923953	0.125143652548478
P-hsa04012-24	1.9511888124601	0.360140761256497	0.747059581159574	0.00997047700685427	0.0226392748541558	0.375862791229294	0.661597003397463
P-hsa04014-64	1.94954724848051	0.276798221556422	0.70212231809434	0.0154842765431029	0.0326250916803441	0.185547737042746	0.490329761478914
P-hsa04340-40	1.94430632782001	0.0971723672812616	0.481628733402268	0.0189913437756349	0.0386646400481099	0.299693264944565	0.610474202368038
P-hsa05010-12	1.94033612903314	0.248829024782582	0.673132853169065	0.0477966606072411	0.0842860999021188	0.0151226993514203	0.202212094184706
P-hsa04917-71	1.93669066283941	0.50587955494095	0.831553515293023	0.0146772726386846	0.0313355473661174	0.137312888616142	0.443998812721277
P-hsa04211-62	1.93449542341082	0.54657172591861	0.851941940815685	0.0129056013942259	0.0282127369930838	0.177283200116451	0.483781560667632
P-hsa04913-40	1.93203522620002	0.227305507669759	0.65064600371494	0.00807546178417462	0.0190292052873938	0.890337602749245	0.944494103024647
P-hsa04918-14	1.92864137216299	0.643402896229712	0.889724183964973	0.00584301338486781	0.0144415826196667	0.829054418879247	0.917251697483422
P-hsa05160-71	1.92676397936911	0.554958811899159	0.855060176591399	0.0173784038151975	0.0357700698990479	0.0986578698076365	0.387007648574933
P-hsa05161-68	1.92025286510568	0.41817510607771	0.780482351522904	0.0144394553598147	0.0310174752907157	0.191959787077407	0.496338012995728
P-hsa04261-23	1.91672428511695	0.249368039573678	0.673617561445781	0.0545439474252268	0.0931128883509119	0.0131121205317319	0.193131230918846
P-hsa04660-34	1.91664675105164	0.866641854311368	0.94833229468311	0.00657222632442533	0.0160530488942556	0.611772712373808	0.795857204700325
P-hsa04610-44	1.91018836275295	0.0839642264361113	0.452971273453604	0.038623406718206	0.0705018477753789	0.0968270264675655	0.385070692662391
P-hsa04024-92	1.90887070627281	0.105486572182139	0.487582378086333	0.0126872922947655	0.0277961637980167	0.817380976860739	0.910115451871536
P-hsa04932-58	1.90758994742542	0.659813692691521	0.893379268187842	0.00698169848384356	0.0167686237012468	0.650855261222132	0.825803765063694
P-hsa04110-43 83 84 85	1.90739828202689	0.040805290986225	0.363115909110113	0.0404242386441016	0.0732885179293741	0.161076598846476	0.465072315737179
P-hsa04310-14	1.90727529605924	0.291409569617737	0.708159593083737	0.0130330256286701	0.0284039825525358	0.304610470219455	0.615480594836101
P-hsa04022-44	1.90250607969282	0.685284420860987	0.899037113876896	0.00912956956683331	0.0210442566591017	0.373081856781161	0.661580419256819
P-hsa04914-34	1.8983145055159	0.952491838622595	0.983920482173485	0.0093018888134061	0.0213806314126324	0.290176461275545	0.600765516145028
P-hsa05161-100	1.89429068556386	0.512089625667644	0.834323186824434	0.0166667019826718	0.0345331111955471	0.135359428599523	0.442730362788776
P-hsa04210-62	1.88996099796683	0.00622265057637017	0.173554558641654	0.0430745963693578	0.0771220763704005	0.921631468657427	0.962552085292806
P-hsa04066-26	1.88571675906536	0.822465961789398	0.940748439139789	0.0063290184395558	0.015560569645741	0.772329904723995	0.888759451767251
P-hsa04068-48	1.88540415001516	0.0284903969282313	0.330374126601772	0.0640234196944991	0.106092540974775	0.0850269669594362	0.371454081097327
P-hsa05164-36	1.88373756520143	0.0891758212404858	0.468230824967622	0.0563807619760384	0.0958114492798981	0.0483993546377826	0.291329877433855
P-hsa05012-71	1.88273911076903	0.457193051248469	0.806625996021162	0.0298739564205877	0.0568030207956499	0.0444231950186986	0.285902034697461
P-hsa04610-45	1.88177063833206	0.0290121329156543	0.330374126601772	0.0257793977186915	0.0502953630152991	0.596307127801493	0.790124280879921
P-hsa04510-6 4 5	1.88108316112033	0.639216670109141	0.889724183964973	0.121869852382552	0.177170546859172	0.00187129336894087	0.0834199705897596
P-hsa04621-21 31 41	1.87959619307221	0.284621405813527	0.706200717499892	0.0137672050209185	0.0297098507429511	0.321836173936092	0.628890728192448
P-hsa04630-30	1.87800337910319	0.607667991593102	0.87729845371417	0.00806075645967352	0.0190185060984227	0.607593494688213	0.793729952586417
P-hsa04022-60	1.87390629905462	0.460464886298355	0.806625996021162	0.00720796142111746	0.0172236217355182	0.920633535341495	0.962270227894628
P-hsa04020-16	1.87079723230737	0.096729765077322	0.481628733402268	0.124492610431902	0.180618120525853	0.0081401302876335	0.154785086049635
P-hsa04390-12	1.86963342865557	0.18481692609608	0.587397768509104	0.0136161704209619	0.0295201099161294	0.55628696728825	0.778603418567858
P-hsa05205-415	1.86598824805112	0.456005239167687	0.806625996021162	0.0857484829472049	0.134143320730954	0.0044361746811481	0.125826045501655
P-hsa04520-18	1.86578423448941	0.917443859813124	0.965947640928104	0.0279098439263629	0.0534766435741472	0.03240248944702	0.263692676317509
P-hsa04390-58	1.86507853573218	0.96256608488719	0.988981180520757	0.0263844281034186	0.0511852806794456	0.0386891141646445	0.269518358896024
P-hsa04064-131	1.85903961351891	0.0448658085396806	0.371631830027797	0.0242024845568906	0.0475161055676204	0.577307118185474	0.783441555046794
P-hsa05145-29	1.85617160277259	0.0310993585591883	0.330374126601772	0.0283568731399967	0.0541384792295243	0.556501802373822	0.778603418567858
P-hsa04064-142	1.85401239490694	0.0799536056236357	0.445455802760256	0.0241630963438706	0.0474886063648969	0.374849362368975	0.661597003397463
P-hsa05205-81	1.85367926081962	0.774772079609578	0.923943289437539	0.011731171102252	0.0260059492089022	0.271838584241763	0.582911603322542
P-hsa04014-37	1.85249658345912	0.0573869339280644	0.393444160192953	0.0363534432908238	0.06701211073609	0.219958459804817	0.53268077199821
P-hsa05205-140	1.850389384624	0.99633187539261	0.999246526782262	0.0279576083110851	0.0534853631391004	0.036180322718765	0.264060258399033
P-hsa04390-90	1.84779992411627	0.0758001092422509	0.438763646492646	0.0306805929540852	0.0581594624286661	0.245484046093845	0.556351252164259
P-hsa04064-134	1.84756164696771	0.0576306209051292	0.393444160192953	0.0957647762170986	0.146625119723561	0.0275974601873933	0.246233381398743
P-hsa04150-56	1.8419485921781	0.343691394039797	0.739652368406358	0.00971392838191842	0.0221914041545414	0.749295615065485	0.876675869626618
P-hsa04024-2	1.84153892077437	0.437072211275852	0.798502376608752	0.0150352216659568	0.0318222847703679	0.258889145483312	0.566830971163462
P-hsa04020-7	1.84127330664798	0.0389213254446341	0.36019325616866	0.0739639677751679	0.11911464267835	0.0705892051802028	0.335912461054493
P-hsa04950-1	1.84061266675157	0.0856004698717412	0.46047149310316	0.0162184287479672	0.033753815558895	0.8569626723176	0.928670515262604
P-hsa05020-48	1.83346992890304	0.505830847918217	0.831553515293023	0.0307214664092457	0.0581779996474683	0.0563301483796206	0.303306052589425
P-hsa04921-34 35	1.82968315138629	0.0616332344615107	0.403778765762098	0.0220141509710866	0.0441128065876351	0.660550052260573	0.831014581876204
P-hsa04115-15	1.82882171811163	0.231829568502577	0.658550762119612	0.019264859351355	0.0391788607025927	0.266226010712659	0.574827095794806
P-hsa04730-30	1.82677777286136	0.766948638266764	0.920068906344139	0.00721996762768096	0.0172303053971825	0.880821289956669	0.939958718185223
P-hsa04390-77	1.82259219320512	0.158320998052931	0.560905896734869	0.0221639912643105	0.0442668153291098	0.29585562139201	0.605953745345562
P-hsa04810-21 82	1.81777525412851	0.874869234814445	0.952495938761415	0.00991920904007804	0.0225502310011981	0.4381404522305	0.708289228476248
P-hsa04742-54	1.81668506898796	0.0382443809345099	0.36019325616866	0.0962024763571463	0.146934557766711	0.046907902621804	0.288174318046954
P-hsa04742-40	1.81668506898796	0.0382443809345099	0.36019325616866	0.0962024763571463	0.146934557766711	0.046907902621804	0.288174318046954
P-hsa04915-21	1.80879738772623	0.323736555200414	0.72849473875554	0.0566763852369735	0.0962264217589632	0.0232301488983012	0.221555157478934
P-hsa05161-214	1.80506587714898	0.411338679345598	0.776034485166562	0.0132891099643299	0.0288444602590037	0.426531119123449	0.69982698807501
P-hsa04662-16	1.80442584675467	0.139179679806997	0.541672267356962	0.0323157387528802	0.0607055694845771	0.171223949388045	0.477099552001471
P-hsa04390-94	1.80053028936205	0.038728738380072	0.36019325616866	0.0457001787345848	0.0808940722917768	0.232167585403913	0.543272149845156
P-hsa05120-52	1.80035114711625	0.172900928214308	0.569045876087314	0.0188374250251244	0.0383930525294203	0.458452994066908	0.724851355484165
P-hsa04610-52	1.79896370641414	0.163472771911858	0.566705609294441	0.113161059951011	0.167768893160334	0.0099972258433132	0.167096489095378
P-hsa04621-34 35	1.79883367324999	0.00113684128827696	0.072076701423436	0.216031617483225	0.284644476275432	0.551146451900005	0.774584202670277
P-hsa04014-58 59	1.79785079998836	0.675288328451535	0.897552051234692	0.0148166214565529	0.0314664003918394	0.253051803611537	0.563952463434676
P-hsa04115-30	1.79478202459987	0.148229218744733	0.551660233578809	0.155117051582771	0.219202419570518	0.00497925301333568	0.132648088294602
P-hsa05030-73	1.79199252526941	0.352265485723529	0.743321291453604	0.0109429612839643	0.0246085102912227	0.761544812622975	0.88256273085355
P-hsa04920-9	1.78956881329203	0.848680907165516	0.943932765883876	0.0450640859754023	0.0801472479657584	0.0178821713476182	0.214586056171418
P-hsa04510-19 26	1.78766470746323	0.0575620102728186	0.393444160192953	0.0469952375647186	0.0829510278147061	0.196929114834283	0.499609176254528
P-hsa04933-56	1.78173682744302	0.027113610296336	0.327462441772522	0.121569989650397	0.177095909177199	0.0438510317327472	0.285031706262857
P-hsa04024-60	1.78153133614994	0.505455856284572	0.831553515293023	0.00934301912877733	0.0214488206011563	0.849741860172032	0.927203479608165
P-hsa04911-56	1.78093948305202	0.340368054864545	0.739199547670467	0.0136503095306297	0.0295598716803336	0.505378730694585	0.757872770418874
P-hsa04917-31	1.77829580476362	0.633154015953152	0.886749040697975	0.019385647311097	0.0393817004550082	0.172175753568605	0.477099552001471
P-hsa04151-103	1.77681226546845	0.480110270213189	0.812197806541798	0.0100703281278032	0.0228382835480239	0.796634469726645	0.901285796580746
P-hsa05160-12 13 14	1.77345515427753	0.621841714348369	0.883222829484178	0.00921410413909818	0.0212049063274941	0.793857083629955	0.899576549972927
P-hsa03320-58	1.77325421155056	0.152077931737202	0.559212399976418	0.0151433628470574	0.0319788170280411	0.885675044371611	0.942554694889258
P-hsa04917-75	1.77227911322782	0.0978184549343672	0.481628733402268	0.0866141170397617	0.135045844151162	0.0309809363283475	0.259733171752287
P-hsa04115-20	1.77151300839031	0.179974290541554	0.577893433780085	0.0231260988865932	0.0456905290568278	0.336769220114746	0.640933599131321
P-hsa04915-30	1.77138797196721	0.120436697209851	0.506646061071554	0.0416688492854698	0.0752532982752065	0.137623395958376	0.443998812721277
P-hsa05162-58	1.76706942054386	0.144943718004894	0.55037452353988	0.0247652842750991	0.0484684590781489	0.337437099682336	0.640933599131321
P-hsa04360-19	1.76387030161793	0.162246091195066	0.566705609294441	0.01468801445221	0.0313355473661174	0.935043831379985	0.969917654723292
P-hsa04621-23	1.75639840064886	0.00705332745116061	0.173554558641654	0.121629205394282	0.177095909177199	0.261759209279853	0.570107905975576
P-hsa04920-43	1.75629859490341	0.965004202159783	0.989582946501581	0.00821241345897383	0.0192549192753635	0.83247001814519	0.919829814649698
P-hsa04380-16	1.75393179144605	0.705178765129106	0.901600484655484	0.016646396626956	0.0345292772605706	0.257956189874849	0.566065323531016
P-hsa04068-50	1.75263272079749	0.119906532140829	0.506646061071554	0.0437334432915946	0.0780418791311433	0.142191146269569	0.447028164880004
P-hsa05152-51	1.75208792115611	0.232973600286396	0.659677252769714	0.0372922429323034	0.0684056730650388	0.103073667501843	0.392182734885059
P-hsa04670-55	1.75096846143102	0.0277110470597104	0.329513486408205	0.0338829486640205	0.0631424272414167	0.692883816781115	0.852780082192142
P-hsa04916-8	1.74714764578017	0.285773079245486	0.706200717499892	0.0178548867863998	0.0365497737170175	0.418982911682706	0.693488957267927
P-hsa05216-11	1.74707722948185	0.0375995420482639	0.36019325616866	0.0421302006451912	0.0758668001993771	0.360459083788863	0.655141969672933
P-hsa04330-19	1.74563725166837	0.696817816221597	0.899037113876896	0.0147153099882111	0.0313580239042631	0.330180707944832	0.637142385166624
P-hsa04115-2	1.74521462265943	0.469012803279576	0.808464058691867	0.0379310646650413	0.0694413131000902	0.0621166401258268	0.320262990206977
P-hsa04068-42	1.74283074638997	0.0279875236853123	0.329513486408205	0.145789702608316	0.208064480228954	0.0354690309414607	0.263692676317509
P-hsa04115-23	1.74254910482945	0.269988716008916	0.693568467803377	0.0309199999134346	0.0584947622224835	0.140537025487248	0.445907307986658
P-hsa04210-99	1.74129556376502	0.0823093553757633	0.44843894100634	0.18261153656083	0.247943530410241	0.00932666384893177	0.163173034814956
P-hsa04110-96 97	1.73856347023869	0.859831761860689	0.943932765883876	0.0137428242425326	0.0296914828611761	0.351722841793896	0.651423798003155
P-hsa04210-61	1.73854048077157	0.00151792722086996	0.0754921992725563	0.289552929606084	0.36478999724102	0.378605024687669	0.663001502540052
P-hsa04380-68	1.7351469764248	0.677526152714165	0.897614266016219	0.0216724361062003	0.0436012128545169	0.165212390008109	0.470180629647279
P-hsa04750-51	1.73363059511557	0.107434052386238	0.490208505051668	0.0220446147297909	0.0441128065876351	0.700503248788537	0.853933075273664
P-hsa04750-61	1.73363059511557	0.107434052386238	0.490208505051668	0.0220446147297909	0.0441128065876351	0.700503248788537	0.853933075273664
P-hsa04024-93	1.73264453861185	0.24135256502784	0.663453747036881	0.0183123841885028	0.0374044441230226	0.493215199109927	0.74579875018884
P-hsa04933-22	1.73198894859363	0.8402962151782	0.943932765883876	0.0153834446030591	0.0324491824716161	0.293849056339786	0.605154492264113
P-hsa04310-35	1.73035177051349	0.30721965330858	0.721382391404399	0.0241555365345175	0.0474886063648969	0.231053119394693	0.543116798306286
P-hsa04972-42	1.73017717614852	0.578860333853797	0.864573012070714	0.0232206562634596	0.0457884959637531	0.165768811734618	0.470180629647279
P-hsa04971-39	1.7287492568864	0.019465468291085	0.28247563287528	0.154854816319471	0.218997249685359	0.0527318616291887	0.301877813363429
P-hsa04911-35	1.72043292552644	0.168233921105557	0.569045876087314	0.0197579126166978	0.0400944192037327	0.665410759455973	0.834326149833611
P-hsa04390-18	1.71669951319943	0.169442612887919	0.569045876087314	0.0178288816941083	0.0365365144027127	0.841857593379263	0.92347712603522
P-hsa04115-38	1.71051322235105	0.385236235385259	0.756714163101004	0.0717723385219132	0.116164399112889	0.0221262681192628	0.221555157478934
P-hsa05142-49	1.70756436210571	0.506306036972045	0.831553515293023	0.015738599128431	0.033086425808196	0.442276578469733	0.71268155991141
P-hsa04211-29	1.7069958457837	0.41206104607669	0.776034485166562	0.0114338732755358	0.02543730903511	0.985044461740221	0.994608000203718
P-hsa04068-57	1.70686392403198	0.0361129988185764	0.357690654964948	0.0846533361823374	0.132874489930498	0.11500552987428	0.413225243617376
P-hsa04742-8	1.70196614983004	0.438127057119241	0.798502376608752	0.0485317235051155	0.0851809143321492	0.0486703097018606	0.292021858211164
P-hsa05215-39	1.70024017702313	0.00484284729617279	0.153657798956533	0.132738275960023	0.191593427875845	0.400920795488436	0.6773679866014
P-hsa04064-132	1.69469060373659	0.201430739048521	0.61115851112602	0.0787754810018332	0.125330718498665	0.0348081956952601	0.263692676317509
P-hsa04014-67	1.6930603339942	0.747288554381131	0.917716554472414	0.0161664367267992	0.0337206277768576	0.361560403825596	0.655141969672933
P-hsa04115-27	1.69282836612579	0.573447519351688	0.864276054091262	0.0626554224105874	0.104110386616527	0.0238442895179678	0.225436919078968
P-hsa04213-61	1.68622146745584	0.172375645039198	0.569045876087314	0.0243761176742704	0.0477567708571308	0.505657977214896	0.757872770418874
P-hsa05223-24	1.68331422466902	0.425670541855582	0.787841884713713	0.0456936102009016	0.0808940722917768	0.0644586183917988	0.325334429462899
P-hsa04971-52 53	1.68265989461665	0.817007407354388	0.93830543961191	0.0137923352802355	0.0297297918310145	0.487926205749418	0.744395998205686
P-hsa04930-7	1.681511396724	0.849580972700188	0.943932765883876	0.111803006716778	0.166282532247291	0.0050750458055252	0.132648088294602
P-hsa04068-88	1.68069226760137	0.135623022347702	0.541672267356962	0.0692956370815418	0.112937401550144	0.0735965847633308	0.340983483626087
P-hsa04068-52	1.68026918507619	0.0546850468382984	0.392175244662756	0.111687690940041	0.166243174024516	0.0624991994817429	0.320262990206977
P-hsa04014-63	1.67856717136994	0.564180457740714	0.858655135683428	0.0182232535186284	0.0372630681238839	0.362932983839736	0.655141969672933
P-hsa05030-76	1.67559173329204	0.516851927251441	0.834811740996287	0.0395732912376664	0.0720249298693325	0.0778178318197231	0.351024051003667
P-hsa04022-50	1.6718638220865	0.825464689041927	0.942237742613712	0.0174139899532376	0.0358039287939644	0.324612639333565	0.631022700760576
P-hsa04922-24	1.66941856044017	0.628815461438327	0.88643729259272	0.0268474225102144	0.0518765962044232	0.162145040164039	0.465545268691841
P-hsa05152-20	1.66898689188285	0.881345521634355	0.954790981770551	0.0113081382328313	0.0251875317066992	0.777795502525869	0.891085177924374
P-hsa04066-89	1.66699746620681	0.318285987075292	0.727404590507563	0.022793356294415	0.0452721545932596	0.355083497080658	0.653725426303805
P-hsa05169-93	1.66334703799944	0.287804217232914	0.707046580918654	0.44657943255178	0.522872414458311	0.000930191955547444	0.0587231328122714
P-hsa04919-27	1.65908021126794	0.252942833703566	0.681307891644714	0.0177086259322051	0.0363298674552147	0.766043674221236	0.885752784522639
P-hsa04151-98	1.65897931898836	0.0628368891262131	0.407026492886751	0.0427084904143566	0.0766867423850876	0.431963657361681	0.70255079633455
P-hsa04750-59	1.65528594968006	0.849427334437448	0.943932765883876	0.010922033334865	0.0245910040547922	0.908508872718115	0.952789137102695
P-hsa04724-33 70 69	1.65370650479689	0.0166553226803375	0.274526711133905	0.0789728446618561	0.125506784584258	0.34264049760747	0.644231020726507
P-hsa05133-46	1.65230562589699	0.816940879802116	0.93830543961191	0.0164711719141832	0.0342224120936454	0.418724144455341	0.693488957267927
P-hsa05213-13	1.65091061208838	0.743048749296644	0.917716554472414	0.0277210232670911	0.0531959328540795	0.153214443855066	0.457617282677164
P-hsa04010-129	1.6497303950893	0.562291709719761	0.858655135683428	0.0360023864564325	0.0665215477381129	0.102883144994872	0.392182734885059
P-hsa04115-49	1.64811728342699	0.610761817322466	0.877531521784454	0.0370261435284863	0.0681179100705977	0.08978100814907	0.376147931391035
P-hsa04725-50	1.64521858319779	0.551260065154084	0.854978328060021	0.0512445170784279	0.0888586575104158	0.0501338732545221	0.297938446769731
P-hsa04530-5 15	1.64154497661664	0.86071686182184	0.943932765883876	0.0149196088529069	0.0316491929294657	0.527884690842913	0.764102041610318
P-hsa04152-62	1.64008174987242	0.102264476753408	0.484819352055718	0.0568660075824382	0.096349632814415	0.187693234085176	0.490329761478914
P-hsa04152-53	1.6387364282127	0.137667733622195	0.541672267356962	0.0487882875015484	0.0855509708672887	0.190955182994848	0.495794871797995
P-hsa04068-49	1.6350356123774	0.0691830449580437	0.428155153771551	0.0740853492136144	0.119186318468334	0.150391303161175	0.454084708899548
P-hsa04621-30 32	1.62942105747936	0.582340167370043	0.864573012070714	0.016769610659332	0.0346553804532182	0.571059430968421	0.783441555046794
P-hsa04921-57	1.6285942536131	0.089544142808979	0.468230824967622	0.120687193082224	0.176273019716504	0.0436853687126199	0.284944286515764
P-hsa05100-55	1.62681130373846	0.821461971381414	0.940736069549223	0.367694999870715	0.444416889378623	0.000802873481684729	0.0564846357369886
P-hsa04068-67	1.62629066311879	0.0877623671248012	0.466736225163716	0.0642394229432188	0.1061766433982	0.172447767361084	0.477099552001471
P-hsa04068-53	1.6245410803788	0.067502348517367	0.425469348230677	0.0663347854266166	0.10896609616611	0.206590451981696	0.512034509739209
P-hsa03320-10	1.62344517780257	0.25786353194398	0.684001967157389	0.0265490257755415	0.0514215602754019	0.39795475316456	0.676631514917399
P-hsa04066-54	1.62268427001105	0.411370099829774	0.776034485166562	0.371156035914743	0.446868045814983	0.00117516699851605	0.0687472694131891
P-hsa05161-195	1.6207829903015	0.525082988673824	0.83941533287566	0.0272859648957078	0.0525226752262029	0.230307069568308	0.543116798306286
P-hsa05321-83	1.61669336299089	0.365799187745794	0.747059581159574	0.0348855683108776	0.0647528753071945	0.198057078909667	0.499680393152153
P-hsa04920-1	1.615968801091	0.933336198210886	0.973978519885712	0.0145374206753436	0.031120725496073	0.614879735471549	0.798788941570256
P-hsa05166-62 63	1.61537453185373	0.0172213322554355	0.274526711133905	0.169160209668478	0.234791359265372	0.0887448866866335	0.376147931391035
P-hsa04622-21 22 23	1.61535985147566	0.78440537305327	0.929371429339064	0.0360162094381125	0.0665215477381129	0.102872765027388	0.392182734885059
P-hsa05161-31	1.61457284504919	0.479951666704157	0.812197806541798	0.0497334761987863	0.0868717390283117	0.0752149695116635	0.344260202752651
P-hsa04666-41	1.61209441933131	0.072545241986444	0.432636566775982	0.162763612497017	0.228283897287795	0.0278794165919406	0.247347241043189
P-hsa05217-22	1.61188605180958	0.0179162010079941	0.274526711133905	0.359978080028104	0.436216960966699	0.0158999246154333	0.204092363725879
P-hsa04540-14 31	1.61124063722658	0.806783393548273	0.936232298254023	0.0642197851253744	0.1061766433982	0.0274948444488271	0.246233381398743
P-hsa05016-55	1.60783075563755	0.190816070952864	0.596340041442005	0.0302346828590073	0.0573723038835727	0.454901183459558	0.721062671834287
P-hsa05134-59	1.60684399240962	0.268330698229325	0.693568467803377	0.0744617183339429	0.119586158800693	0.0505518451311615	0.298116215769123
P-hsa04919-30	1.60271791616498	0.688686285450404	0.899037113876896	0.0230222975376616	0.0456299986154289	0.298295606542083	0.608490772440027
P-hsa04621-6	1.59411659255345	0.0771443787751878	0.438763646492646	0.0569549406161106	0.096349632814415	0.292024982182843	0.602285926572532
P-hsa05168-9	1.59411659255345	0.0771443787751878	0.438763646492646	0.0569549406161106	0.096349632814415	0.292024982182843	0.602285926572532
P-hsa04210-83	1.59230647430861	0.71581947795426	0.906027087714925	0.0147411124534396	0.0313772712177309	0.793192166925812	0.899367496356827
P-hsa04666-40	1.59206742681358	0.119630796710314	0.506646061071554	0.162368714242883	0.227900873479695	0.0220242376192591	0.221555157478934
P-hsa05200-216	1.59125158739396	0.540637824545365	0.849724972622069	0.0150341740807781	0.0318222847703679	0.898227837195213	0.947848089757294
P-hsa04115-39	1.5871529989028	0.0524004717442063	0.388823227820945	0.0598304860513537	0.100577573586777	0.376514710572586	0.661597003397463
P-hsa04062-40	1.57123897674519	0.53359370415812	0.846848746488075	0.0412194438099912	0.0745856667006707	0.124159872792402	0.424912763925735
P-hsa04010-61	1.56994330268959	0.416626139178082	0.779144987553816	0.0256212113331707	0.0500389210901487	0.414932225268974	0.690447222847573
P-hsa04068-14	1.56970856557773	0.0427292493756528	0.365247282334347	0.132814898960434	0.191593427875845	0.0964252776608099	0.384878720215429
P-hsa04918-10	1.56221784503474	0.295898518793976	0.709582470438178	0.0739415319368389	0.11911464267835	0.0637840540430804	0.324200948472754
P-hsa04024-43	1.56088037233048	0.0946415091125127	0.480132534034211	0.0501595445685109	0.0873822233591098	0.36313215733553	0.655141969672933
P-hsa05200-129 130	1.55579315824436	0.592743119746137	0.871005654534337	0.0269225948233538	0.0518765962044232	0.306363258689922	0.615480594836101
P-hsa05220-12 13	1.55579315824436	0.592743119746137	0.871005654534337	0.0269225948233538	0.0518765962044232	0.306363258689922	0.615480594836101
P-hsa04024-62	1.55073687021945	0.28775789496639	0.707046580918654	0.0232246299677187	0.0457884959637531	0.726552806843948	0.869077862244007
P-hsa04620-29	1.54800589896007	0.776862573490751	0.923943289437539	0.0375021474614484	0.0687233280121156	0.140237022679578	0.445907307986658
P-hsa04921-28	1.54688835454606	0.049920159468745	0.379880237908498	0.0610581781872902	0.101999867311089	0.468538193108017	0.732597100594282
P-hsa04064-135	1.54658869813705	0.0332344413643521	0.337103957131444	0.0519438699833941	0.0896475962704284	0.881564862786182	0.939958718185223
P-hsa04510-19 23	1.54193350179702	0.166584170490882	0.569045876087314	0.0543553288264716	0.0928756349171949	0.232013154774723	0.543272149845156
P-hsa05220-19 41	1.54189277867522	0.93337274840576	0.973978519885712	0.0575109571650715	0.097202349463278	0.0542279366733612	0.303306052589425
P-hsa05152-81	1.54154008757519	0.944050062019092	0.979635097616264	0.0222971604637491	0.0444281014139239	0.37035762373244	0.660294734882978
P-hsa04662-10	1.54088198775919	0.117707107678946	0.505700019434995	0.0502656718551836	0.0874043420455841	0.350219732198802	0.65116649072243
P-hsa05140-62	1.53938139229006	0.585289788086992	0.864573012070714	0.398024445356644	0.473292036244403	0.00135160626087993	0.0705809936169906
P-hsa05133-73	1.53760607301308	0.466698087352284	0.8074480771936	0.0337207026010861	0.0630284061604715	0.26101828043244	0.569826929248279
P-hsa05205-215 216	1.53562703206947	0.598994185958419	0.875130427053077	0.0175607073254135	0.0360659532446198	0.839848864201408	0.923002348571922
P-hsa04068-96	1.5336761790581	0.0616884225469873	0.403778765762098	0.069683950971044	0.113471429300978	0.334359878321543	0.638695604304009
P-hsa04064-55	1.53091800189569	0.00374299518519239	0.128636350346274	0.284788269499487	0.360513431822422	0.327610907696465	0.635033852803167
P-hsa05150-35	1.52785559580081	0.125094590465839	0.519239630492352	0.0613062158470323	0.102322863380729	0.24720224950272	0.558217866187083
P-hsa05134-71	1.52513366549463	0.812970963726562	0.93830543961191	0.0414084419818638	0.0748552608193885	0.124103335742113	0.424912763925735
P-hsa05200-121 122	1.52265149020909	0.688299087434443	0.899037113876896	0.0263309622998229	0.0511852806794456	0.35296318435904	0.652267602290349
P-hsa05212-38 39	1.52265149020909	0.688299087434443	0.899037113876896	0.0263309622998229	0.0511852806794456	0.35296318435904	0.652267602290349
P-hsa04340-46	1.52236239490767	0.553138961006167	0.855060176591399	0.0222241766617188	0.0443298875629807	0.603625354034953	0.792399639981727
P-hsa04723-40	1.52222015569246	0.741068857780999	0.917716554472414	0.0705682569246473	0.114512756900273	0.0456649083197334	0.285902034697461
P-hsa04724-4	1.52222015569246	0.741068857780999	0.917716554472414	0.0705682569246473	0.114512756900273	0.0456649083197334	0.285902034697461
P-hsa05031-12	1.52222015569246	0.741068857780999	0.917716554472414	0.0705682569246473	0.114512756900273	0.0456649083197334	0.285902034697461
P-hsa04540-14 16	1.52188164866505	0.745966080960349	0.917716554472414	0.0849878459766999	0.133064652571051	0.0276223344517821	0.246233381398743
P-hsa04540-14 15	1.52188164866505	0.745966080960349	0.917716554472414	0.0849878459766999	0.133064652571051	0.0276223344517821	0.246233381398743
P-hsa05161-29	1.52173845593891	0.567764683685916	0.861958443213273	0.0419438662104152	0.0756769273671041	0.157948907281053	0.461117614153032
P-hsa05205-22	1.52122612612999	0.859520766252447	0.943932765883876	0.0229472578500185	0.0455295009940452	0.428213258163143	0.700712604266961
P-hsa05200-210	1.51656519092519	0.788308678009327	0.931021613683897	0.0276532283486828	0.0531203185219563	0.307253597470306	0.615480594836101
P-hsa04670-35	1.51557037393669	0.58022989824189	0.864573012070714	0.0184382725972488	0.0376205103919875	0.873363054891082	0.938000940192831
P-hsa05200-211	1.51453186730309	0.913782756576334	0.965947640928104	0.0455063630474557	0.0807283463671194	0.102467179624496	0.392182734885059
P-hsa04650-16	1.51303048807103	0.139077571415107	0.541672267356962	0.0341354672123404	0.0634234946914487	0.784951511827526	0.893270048718012
P-hsa05100-33	1.5044465961054	0.188868066469839	0.593223188643523	0.048292395422146	0.084840443037404	0.315609547735076	0.62191691932638
P-hsa04066-42	1.50080443056837	0.336316329215393	0.738089016640359	0.0666762409043048	0.109430918185925	0.10124713620004	0.390793070033969
P-hsa04921-11	1.50023013019286	0.00928500022377576	0.202110702545445	0.172236090286795	0.238696041679685	0.363157548769011	0.655141969672933
P-hsa05016-22 9	1.4995252625744	0.453680386629389	0.806625996021162	0.09487331516814	0.145617697030016	0.0393047606723368	0.269518358896024
P-hsa05212-32	1.49558274355229	0.923662588814836	0.968790998931309	0.0517955722378108	0.0894824705973629	0.0834490475683556	0.368509932042546
P-hsa04072-27	1.49413670690116	0.584417358848351	0.864573012070714	0.0232947930157119	0.0458784818235758	0.62753716557929	0.808076726246778
P-hsa04930-15	1.49378091995908	0.987871650573787	0.996387785492527	0.104922849819501	0.157300201932922	0.0164435827357248	0.204673401646013
P-hsa04066-45	1.49242716845132	0.346814791711796	0.740548026529161	0.0498787017935522	0.0869739525216554	0.195845097398677	0.499609176254528
P-hsa04933-43	1.49235666351833	0.426962200417814	0.789016030781982	0.0845953911139857	0.132874489930498	0.0577235039856295	0.306984089378121
P-hsa04360-40 139	1.49132779418249	0.410558270466017	0.776034485166562	0.028312488763674	0.0541089545217916	0.536403766974734	0.768284507862817
P-hsa05215-34	1.49092167656735	0.792157459485814	0.933240254347038	0.0832460515215115	0.131215975060445	0.035080616719287	0.263692676317509
P-hsa04310-32	1.49024193671467	0.815004916937362	0.93830543961191	0.0168093674898775	0.0346751119884904	0.983402073506108	0.99402196630855
P-hsa04932-28	1.48789120755653	0.429114141643987	0.792210723035054	0.198140051225458	0.265178852534214	0.00807251580779456	0.154785086049635
P-hsa04068-44	1.48534490396304	0.0298174928215685	0.330374126601772	0.172758258574979	0.239075962865226	0.117428454837428	0.414107486532378
P-hsa05200-65	1.48486483295892	0.949946578201586	0.982486184747718	0.0361528440512322	0.0667080584022243	0.197228195113299	0.499609176254528
P-hsa04115-29	1.48472038613006	0.136447602194037	0.541672267356962	0.0425818529529162	0.0765328019931855	0.595033462124374	0.790124280879921
P-hsa04310-16	1.48317953819542	0.0351692343035759	0.351925141490001	0.116566863083149	0.171979576031176	0.23136699564203	0.543116798306286
P-hsa04961-13	1.48215725225394	0.340462198031764	0.739199547670467	0.0549173173904811	0.0934943592698728	0.168850878668805	0.476755422123685
P-hsa04360-11	1.48132834238891	0.816051620172246	0.93830543961191	0.0558736524018387	0.0950360033125821	0.0842447855320138	0.370202437830821
P-hsa04919-18	1.47894388878191	0.885506413025812	0.956354558214807	0.0608235546515903	0.101789687614602	0.0734307786682598	0.340983483626087
P-hsa04064-137	1.47656226124501	0.0545722358818996	0.392175244662756	0.0578139005927258	0.0975834727464997	0.734958762884342	0.872130169648039
P-hsa04742-67	1.47548367982555	0.0179819013559669	0.274526711133905	0.196714271423637	0.264313906597612	0.157743736306316	0.461117614153032
P-hsa04068-55	1.4747952506019	0.0826449971405916	0.44843894100634	0.101009205040777	0.152409856960721	0.184406410617297	0.490329761478914
P-hsa04360-20	1.47069592113159	0.340308607725456	0.739199547670467	0.144519492535509	0.206566822409425	0.0221077157903338	0.221555157478934
P-hsa04976-36	1.46970488112184	0.455862580567655	0.806625996021162	0.0582434027654112	0.0981742401568327	0.126782623511494	0.428178990676133
P-hsa04510-23 4 5	1.46869033924969	0.30541937842384	0.72026312397953	0.44386061379917	0.520666588349999	0.00228777850310169	0.0906272416133593
P-hsa04360-4	1.46846199849962	0.266387788994373	0.692922964680645	0.027478217916804	0.0528383820373488	0.858309292095896	0.928760112603189
P-hsa04152-81	1.46407174109896	0.58505761780048	0.864573012070714	0.0332618819799032	0.062357696577554	0.329659394201368	0.637142385166624
P-hsa03320-29	1.46378312323766	0.82599763014654	0.942271519582159	0.0435576079093166	0.0779123177804315	0.163320993160684	0.468203520975191
P-hsa05120-18	1.46230641278862	0.0824805667718187	0.44843894100634	0.0619383144900685	0.103285727638964	0.492028418238739	0.744646363224112
P-hsa04550-22	1.46223066364037	0.170715541428825	0.569045876087314	0.093937277481093	0.144536715597965	0.120536992062285	0.419414961227876
P-hsa04152-89	1.46052982695342	0.0101208352313347	0.208200039044599	0.455215819520371	0.530329264210843	0.0593118075860229	0.313648880793884
P-hsa05132-13	1.45980497180728	0.608866471753972	0.877531521784454	0.0279244686114066	0.0534766435741472	0.48022140362896	0.739210609227677
P-hsa05200-224	1.45740650847181	0.00156755111807938	0.0754921992725563	0.931753609930507	0.942330272529718	0.183973394417287	0.490329761478914
P-hsa05221-12	1.45740650847181	0.00156755111807938	0.0754921992725563	0.931753609930507	0.942330272529718	0.183973394417287	0.490329761478914
P-hsa04068-46	1.45707463044118	0.038545631568665	0.36019325616866	0.113027942154707	0.167704424878237	0.268262064385632	0.577890200839935
P-hsa04915-12 14	1.45491646953018	0.693494306357085	0.899037113876896	0.0759318290665179	0.121842583347731	0.0619538005823629	0.320262990206977
P-hsa05200-184	1.45261714898647	0.0639495237290092	0.412019193394976	0.0941673252891388	0.144771623349202	0.281089156731252	0.591264810706995
P-hsa04068-45	1.45066090796949	0.11603072746385	0.505700019434995	0.118972761077042	0.174313262314131	0.107344489836938	0.401897769949496
P-hsa04670-45	1.45061673571899	0.135473025669935	0.541672267356962	0.0421812928202678	0.075885768141078	0.714154651995032	0.861958419429207
P-hsa04621-4 7 8	1.45007924603413	0.663884058176603	0.893379268187842	0.0231122433955762	0.0456905290568278	0.725696099768559	0.869077862244007
P-hsa04211-43 59 60 61	1.44896884395304	0.682733254611946	0.899037113876896	0.0249570747898697	0.048792776313319	0.632764849756876	0.81077056724495
P-hsa05142-29	1.4478809288724	0.419132717318343	0.781490484880416	0.117720446008375	0.173020388438076	0.0358000198358117	0.263692676317509
P-hsa05161-30	1.44604652560051	0.305929049216555	0.720376327211812	0.0816829611361479	0.129078395511599	0.0972225320971367	0.385070692662391
P-hsa04064-53	1.44511002881412	0.659895691252048	0.893379268187842	0.0862683765060789	0.134731329251147	0.0509615502548975	0.298116215769123
P-hsa04664-46	1.44095010298016	0.894424789476659	0.95741846457127	0.0322821767369573	0.060703470024972	0.316992331829008	0.623353759191953
P-hsa04340-49	1.43514529648792	0.057248501252779	0.393444160192953	0.073977132438398	0.11911464267835	0.574319817707855	0.783441555046794
P-hsa04921-80	1.43436861762337	0.00819615971759446	0.187775134596837	0.160839883335692	0.225924490781592	0.721591801089795	0.867021727625222
P-hsa04622-9 35	1.43216646746889	0.416052140353518	0.778849606741786	0.0479367101625736	0.0844534695990351	0.249492564391579	0.562033791264785
P-hsa04650-35	1.4298204484739	0.152980678413334	0.559212399976418	0.048246298640337	0.0848391210113445	0.574003256932037	0.783441555046794
P-hsa05130-28	1.42764570732099	0.318911706009847	0.727404590507563	0.0268512796614094	0.0518765962044232	0.976714875235516	0.989935163205678
P-hsa04064-25	1.42671863859007	0.137844640306902	0.541672267356962	0.0462376800402363	0.0816909342353939	0.681952794172002	0.846001080642802
P-hsa05152-88 89	1.42332886441406	0.317054157253094	0.727404590507563	0.0621280920763224	0.103509937911665	0.199417670018683	0.501087084932852
P-hsa05160-56	1.42211869642915	0.433163730461369	0.796544698844481	0.0385062322544536	0.070356602097737	0.395970473723561	0.675097201102465
P-hsa04914-42	1.42205766920337	0.607678611307085	0.87729845371417	0.0692064303120227	0.112890349706883	0.0949042037131305	0.382065955593506
P-hsa04668-38	1.42043184061268	0.0192643966731093	0.28247563287528	0.195087301416453	0.262595928741139	0.20678316739468	0.512034509739209
P-hsa04621-43	1.41671745836951	0.585175197278234	0.864573012070714	0.0590033351543298	0.0993656526316391	0.140355228769613	0.445907307986658
P-hsa04152-63	1.4155906044421	0.245024963502119	0.669115546350318	0.0896410373784542	0.138610232177759	0.115764033331499	0.414107486532378
P-hsa04931-104	1.4139299209921	0.0920345350846863	0.473320466149815	0.0505686821822572	0.0878495862237727	0.850119575457945	0.927203479608165
P-hsa04068-59	1.41218931667186	0.0299065253417956	0.330374126601772	0.222677678678857	0.292685033582349	0.105639245359936	0.400317140311337
P-hsa04024-31	1.40938006871336	0.538911016320098	0.849724972622069	0.0318467873734701	0.0600053768134568	0.524361208762515	0.764102041610318
P-hsa04024-32	1.40938006871336	0.538911016320098	0.849724972622069	0.0318467873734701	0.0600053768134568	0.524361208762515	0.764102041610318
P-hsa05205-304	1.4050890001043	0.0422859338600452	0.363115909110113	0.095661968326467	0.146587668090761	0.480565871490429	0.739210609227677
P-hsa04730-8	1.40490814113556	0.759696821211373	0.919844705015586	0.0420199774973375	0.0757412118473204	0.255032759159938	0.564995651062017
P-hsa03320-47	1.40359454066288	0.38888330782817	0.756714163101004	0.0294908410921869	0.0561316008987606	0.859522798193755	0.929535920403644
P-hsa04024-123	1.40079992317013	0.104229852737959	0.487582378086333	0.0633772986658493	0.105216438157768	0.550514718552298	0.774584202670277
P-hsa05215-22	1.39622607549924	0.000504082451140198	0.0524245749185805	0.972787714911176	0.977760440256472	0.57045942386627	0.783441555046794
P-hsa04068-40	1.39600048959227	0.0413130647263558	0.363115909110113	0.180506469417279	0.245977861820633	0.14562130631417	0.449840074950702
P-hsa05152-78	1.39402781190913	0.583550870613524	0.864573012070714	0.0315619463113631	0.059588699847185	0.569818791753471	0.783441555046794
P-hsa04915-58	1.39289552359301	0.636123263593392	0.888673693617037	0.0461387781598112	0.0815932456871519	0.246792383474545	0.558094730355473
P-hsa04666-30 44	1.39044470877897	0.761205747991467	0.919844705015586	0.0319834116780588	0.0602021763074931	0.471865806538303	0.734900525964432
P-hsa04270-46	1.38744327421945	0.735608830170377	0.917716554472414	0.0300057180603416	0.0569956329856844	0.567396938230546	0.783441555046794
P-hsa04710-5	1.38740444850336	0.0227531619599308	0.306712497270987	0.121745449714409	0.17712732225168	0.501697665043543	0.754359862619689
P-hsa04068-68	1.38574656948075	0.235863363368676	0.659677252769714	0.0662075137623201	0.108852599516082	0.264724038783617	0.572905665436915
P-hsa04930-26	1.38401833421294	0.745296367515466	0.917716554472414	0.0660460442762565	0.108682628707894	0.116048090113163	0.414107486532378
P-hsa04742-47	1.38159411956005	0.0490702033532791	0.378644500669236	0.260025923611724	0.33460007089239	0.0662015970244842	0.327829598018375
P-hsa03320-46	1.37581432976581	0.00798848882026215	0.187775134596837	0.237464144576468	0.308967603965627	0.459884030123637	0.725495393651303
P-hsa04151-33	1.37453939487271	0.076037281661507	0.438763646492646	0.167143004313593	0.232336226649876	0.116645510588962	0.414107486532378
P-hsa04068-47	1.37379883114619	0.0775805379215095	0.438763646492646	0.109722828356133	0.163448576317137	0.277497699763108	0.589643239451235
P-hsa04068-54	1.37379883114619	0.0775805379215095	0.438763646492646	0.109722828356133	0.163448576317137	0.277497699763108	0.589643239451235
P-hsa04151-109	1.37056238905345	0.144704724205178	0.55037452353988	0.0528172834811055	0.0904511170602345	0.707282935407247	0.855786325430345
P-hsa04668-47	1.36989690027746	0.059865674294265	0.400244793853086	0.0779791284549698	0.124569646587732	0.707279554379512	0.855786325430345
P-hsa04068-58	1.36885902128211	0.10245976331936	0.484819352055718	0.284987856332368	0.360522163081718	0.0268942193058993	0.244697212433063
P-hsa04810-26 80	1.36818156944892	0.803649920341283	0.934430217937194	0.0875982339332093	0.136186489781364	0.0713874976881707	0.336618125119031
P-hsa04022-46	1.36584235867856	0.245556827106126	0.669115546350318	0.0946434823268966	0.145384199863402	0.135988225749757	0.442730362788776
P-hsa03320-59	1.36441853319116	0.049692061592078	0.379687915511714	0.0986425427923673	0.149562558804311	0.510184901098181	0.760907176536154
P-hsa04010-13	1.36339659840473	0.25400029843516	0.682257830912494	0.037065094677778	0.0681225856012992	0.865182346665227	0.931888005153801
P-hsa05162-28 34	1.36232847069112	0.026537841020039	0.325589966954474	0.0955410650448197	0.146522403851523	0.810346420624363	0.910115451871536
P-hsa04152-44	1.36076339588462	0.799985821969353	0.934430217937194	0.0515185820115919	0.0890861986540558	0.21307300019838	0.523454929621218
P-hsa04360-123	1.35811914063555	0.0333142265327548	0.337103957131444	0.517660834123933	0.586996012512654	0.0231245697018385	0.221555157478934
P-hsa04010-15	1.35551606766236	0.309534353458142	0.723406129430264	0.0442320947013153	0.0787423874273653	0.545960524148923	0.774271288793018
P-hsa05010-59	1.35501454261593	0.470075922961327	0.809551175513896	0.124530932911999	0.180618120525853	0.0529112324709273	0.301981180443829
P-hsa04310-13	1.35200264515333	0.0755829459960344	0.438763646492646	0.0923365531043618	0.142190692064412	0.442597583743099	0.71268155991141
P-hsa04722-37	1.35084977621519	0.853561941144992	0.943932765883876	0.04375517434985	0.0780418791311433	0.294505879858722	0.605175638963258
P-hsa04068-66	1.35023883853075	0.0704808157357766	0.4284598378889	0.108784864168489	0.162569074168724	0.336408653916585	0.640933599131321
P-hsa05169-32	1.35018281561789	0.270015580451227	0.693568467803377	0.354658425320004	0.430759481464527	0.00740113888731331	0.149448987947014
P-hsa04913-45	1.34780512753886	0.70588985917086	0.901600484655484	0.0440047288065514	0.0784122358067215	0.327693750965737	0.635033852803167
P-hsa04510-20 4 5	1.34649964479728	0.246709824991868	0.669463831788077	0.463366837978977	0.537482550439347	0.00426689450904139	0.125143652548478
P-hsa05168-27	1.34629769715263	0.294644556224393	0.709582470438178	0.569702343897198	0.633717648889213	0.00272957590232736	0.100185220221748
P-hsa04064-116	1.34567386669454	0.114879591309072	0.503640737542348	0.143780667089052	0.205982869926199	0.13148756968216	0.434884682765024
P-hsa04920-28	1.34495379911107	0.076794777065941	0.438763646492646	0.0984526689624708	0.149395736925209	0.413572234685905	0.689409815967955
P-hsa04115-55	1.34486384695947	0.0814600023114709	0.44719391298262	0.176138397983127	0.242141765339038	0.119739915446705	0.417417358875663
P-hsa04912-19	1.3407763171938	0.764571774040733	0.919844705015586	0.0340429189528147	0.0633144148714875	0.569965979992304	0.783441555046794
P-hsa04210-51	1.33979166307006	0.649758659710195	0.889724183964973	0.0354506075363517	0.0656064161231592	0.574713738308989	0.783441555046794
P-hsa05321-92	1.33975785939214	0.462572004632521	0.8074480771936	0.121181134588352	0.176856398451488	0.0627866011783977	0.320262990206977
P-hsa04115-37	1.33959974311401	0.550248254376583	0.854978328060021	0.0790203058472774	0.125506784584258	0.125260644234912	0.426361412639821
P-hsa04066-11	1.33735792680544	0.799612869088922	0.934430217937194	0.326191691055344	0.403107433265884	0.00365401194999115	0.12208840650622
P-hsa05145-33	1.33640622915017	0.366371363052168	0.747059581159574	0.0876368432371794	0.136186489781364	0.149345000106671	0.453006540994939
P-hsa05169-125	1.33640622915017	0.366371363052168	0.747059581159574	0.0876368432371794	0.136186489781364	0.149345000106671	0.453006540994939
P-hsa05205-146	1.33107478088856	0.267938203071972	0.693568467803377	0.0490147444664009	0.0858675907271873	0.574751761726382	0.783441555046794
P-hsa04650-36	1.32843858480967	0.585034237936984	0.864573012070714	0.0313444899339872	0.0592379198651415	0.827937786038984	0.916557974846232
P-hsa04664-30	1.32700989129561	0.601085814877598	0.875130427053077	0.0338529197850449	0.0631424272414167	0.690678231617756	0.852306954244192
P-hsa05215-12	1.32405039591164	0.818683026232011	0.938502526090829	0.0430663846980337	0.0771220763704005	0.364667698931195	0.655141969672933
P-hsa04071-59 60	1.32348695688153	0.256889823884382	0.684001967157389	0.108874000452099	0.162572430044594	0.125676659214372	0.426981317693838
P-hsa05205-145	1.32263425473994	0.50202091673276	0.831553515293023	0.114969653229978	0.170180554741526	0.0711139546772854	0.33617505847444
P-hsa04024-25	1.32231853215784	0.149949320381706	0.556954618560623	0.318617401248164	0.395576083434184	0.0191616920357282	0.216088478860742
P-hsa04115-54	1.32065811718859	0.809403294375879	0.936466605112266	0.206756095332661	0.275135600545811	0.0121871474029948	0.185482438523628
P-hsa05145-8	1.31939878052279	0.353480919682225	0.743321291453604	0.160314225337818	0.225531583820685	0.0449281840894465	0.285902034697461
P-hsa05205-422	1.31906114253589	0.136153873149842	0.541672267356962	0.0828281417364272	0.130730660689674	0.400631943305246	0.6773679866014
P-hsa04620-48	1.31885248758586	0.174034929885067	0.569045876087314	0.0864031809175904	0.134829317345131	0.318764491340718	0.62548363198847
P-hsa04340-32	1.31851377187302	0.0157209074719807	0.274526711133905	0.248772564400902	0.322113126639506	0.231432369873155	0.543116798306286
P-hsa04921-77	1.31796590250099	0.025414678097169	0.320111896870157	0.160607882808096	0.225768105735498	0.384061699589066	0.665379934773223
P-hsa04062-22 41	1.31781769810547	0.125514917486563	0.519831693661165	0.090003343592988	0.139055537458696	0.384638538373104	0.66547443977306
P-hsa04210-106	1.31677513061263	0.201434188763223	0.61115851112602	0.060069595584232	0.10070807646783	0.572040406864691	0.783441555046794
P-hsa04650-15	1.31443287653528	0.0274018234880286	0.328821881856343	0.19773411800994	0.265006987421329	0.243766220514507	0.556351252164259
P-hsa04530-20 22	1.31440754450604	0.280940352031736	0.703786946295772	0.0525233710245446	0.0901570891623147	0.522009780007449	0.764102041610318
P-hsa04012-47	1.31410634690523	0.037369320254826	0.36019325616866	0.115177603959768	0.170353594473301	0.597832196134264	0.79069092730555
P-hsa04970-28	1.31141602873651	0.079917370873918	0.445455802760256	0.843434858192469	0.87573064355056	0.00434069492027567	0.125143652548478
P-hsa05152-24 25	1.31010290296256	0.205830254702947	0.617909274687954	0.0773163443965064	0.123640068688772	0.337585752533911	0.640933599131321
P-hsa04923-43	1.30604181501583	0.851439911447142	0.943932765883876	0.178080009703453	0.24338379583765	0.0187543380937618	0.215142125265771
P-hsa05110-13	1.30333196847586	0.892783173190137	0.95741846457127	0.0883198591080285	0.136906757573423	0.0929067576304	0.379438343447639
P-hsa05162-27 70	1.3024089630293	0.754750235239434	0.919844705015586	0.0288497770315891	0.0550233769888921	0.961611401985762	0.984757409473385
P-hsa04020-18	1.30128854295721	0.171028306649408	0.569045876087314	0.0686500043704138	0.11208757409279	0.567809561635377	0.783441555046794
P-hsa04020-17	1.30128854295721	0.171028306649408	0.569045876087314	0.0686500043704138	0.11208757409279	0.567809561635377	0.783441555046794
P-hsa04020-15	1.30128854295721	0.171028306649408	0.569045876087314	0.0686500043704138	0.11208757409279	0.567809561635377	0.783441555046794
P-hsa05161-26	1.29451541816827	0.781417292381069	0.92700454457374	0.0702184688730384	0.114242395879526	0.175115931918439	0.47926465577678
P-hsa04910-26	1.28169611414766	0.29084207200272	0.708159593083737	0.17808253153487	0.24338379583765	0.0539561557711673	0.303306052589425
P-hsa04210-57	1.28156532348291	0.00832550009163324	0.187775134596837	0.269104186081102	0.344622814618578	0.628742797352251	0.808076726246778
P-hsa04921-60	1.28052712926765	0.38963363509564	0.756714163101004	0.0805169797571547	0.127540362716203	0.231008795045382	0.543116798306286
P-hsa04920-31	1.28049781248103	0.318502206438281	0.727404590507563	0.0624835191523396	0.10391703496358	0.418629774210245	0.693488957267927
P-hsa04917-44	1.27759560126871	0.837088517851872	0.943932765883876	0.163508775412	0.228472680206013	0.0266950062650301	0.244697212433063
P-hsa04611-25	1.27429127647778	0.859038011262026	0.943932765883876	0.0354490240275759	0.0656064161231592	0.710963284733027	0.858660173561436
P-hsa04151-96	1.27369248618945	0.227309020528617	0.65064600371494	0.0508499391917293	0.0882562488197825	0.853486610270489	0.927293635766892
P-hsa04976-34	1.27280370466664	0.169523150112712	0.569045876087314	0.0766066908013171	0.122714998706562	0.530626417784943	0.764102041610318
P-hsa05150-69	1.27180531649349	0.504159791641374	0.831553515293023	0.0387508784025403	0.0706655881980048	0.809847569632344	0.910115451871536
P-hsa04670-28 41 49	1.27047942435465	0.236807218942974	0.659677252769714	0.200757791015077	0.268106942890228	0.056365950409899	0.303306052589425
P-hsa04024-77	1.26895941201772	0.277781760847527	0.702922903177771	0.0520489253189229	0.0896717672851793	0.701999094229643	0.854037918543732
P-hsa05200-225	1.26639321292394	0.00954826340624571	0.203117603369227	0.47098963664786	0.544299944513987	0.182516506964144	0.489802476193406
P-hsa05221-11	1.26639321292394	0.00954826340624571	0.203117603369227	0.47098963664786	0.544299944513987	0.182516506964144	0.489802476193406
P-hsa04014-27	1.26275187219042	0.240492552679307	0.663036905177706	0.325280342123861	0.402391736381521	0.0164462039891201	0.204673401646013
P-hsa04724-68	1.2623719470776	0.407710862960474	0.776034485166562	0.0738514168379373	0.11911464267835	0.282712908553842	0.591264810706995
P-hsa04151-4	1.26226260706321	0.752619441677899	0.919844705015586	0.0337069273358868	0.0630284061604715	0.887537242706602	0.942945356609965
P-hsa05169-30	1.26167500593083	0.893811956592561	0.95741846457127	0.0401772314059128	0.0729821358839445	0.571495401745553	0.783441555046794
P-hsa04922-78	1.26040140975396	0.0527849764668479	0.389029432858028	0.099237182791752	0.15034232307965	0.876537553306983	0.938717562809309
P-hsa04066-5	1.26002778855564	0.381312395384939	0.755338433056695	0.0497736527195886	0.0868717390283117	0.669681136142899	0.837436931769878
P-hsa04728-71 72	1.2599678729373	0.34162574781844	0.739333410307652	0.0650240836297513	0.107189480591423	0.418299315603947	0.693488957267927
P-hsa04014-68	1.25927828990058	0.0767139186965355	0.438763646492646	0.149380823355693	0.212541080226997	0.278453812888161	0.590266513191575
P-hsa05130-9	1.25849929657122	0.54257080900413	0.849951928414838	0.0391296968512441	0.0712869160746619	0.817742622888848	0.910115451871536
P-hsa04727-49	1.25730067321553	0.899638920037075	0.959829182374391	0.0786162902919706	0.125284650520374	0.154508416638158	0.459840629485901
P-hsa05213-12	1.25438084629046	0.389120631607001	0.756714163101004	0.0514316738906164	0.0890861986540558	0.65167559984737	0.825803765063694
P-hsa04917-68	1.25337001230562	0.649801266135182	0.889724183964973	0.175127057196029	0.24146110833734	0.0306661064376041	0.259733171752287
P-hsa04921-43	1.2533168567265	0.0228943540386461	0.306712497270987	0.166854373678455	0.232244277159063	0.575883655743395	0.783441555046794
P-hsa04270-24	1.24974980514065	0.512908496718583	0.834323186824434	0.0371030403839463	0.0681254058472655	0.973998569273772	0.989935163205678
P-hsa04933-57	1.24415144538164	0.0174886367005073	0.274526711133905	0.197869995418277	0.265006987421329	0.581861434054799	0.783441555046794
P-hsa04950-8	1.24009346297405	0.155336777771227	0.559212399976418	0.107239034681615	0.160515387111441	0.336236403209873	0.640933599131321
P-hsa04921-41	1.24002013416209	0.546301754749903	0.851941940815685	0.172356147679987	0.238696041679685	0.0429276606622742	0.282959791407666
P-hsa04024-111	1.23600595427234	0.310451035428418	0.724643813369074	0.109626197591888	0.163448576317137	0.185243209441338	0.490329761478914
P-hsa04115-36	1.23463064309677	0.304949638693259	0.72026312397953	0.197220454354788	0.264705502222244	0.0572949686823395	0.305573166305811
P-hsa04210-58	1.23444672355413	0.936044661447674	0.97619810932036	0.033948967752503	0.0632025061342618	0.892694741146609	0.94467187983406
P-hsa04024-76	1.23342420025294	0.536789581672405	0.848697668634263	0.0496633862561224	0.0868717390283117	0.602987131492927	0.792399639981727
P-hsa04066-43	1.23298579578075	0.482440931256933	0.813031700705654	0.0521480411155922	0.0897476111072989	0.617794901177636	0.801463655581798
P-hsa04110-48	1.2318041487094	0.55462965300124	0.855060176591399	0.466022254805938	0.540227781128817	0.00454350696881045	0.126946940979301
P-hsa05010-50	1.23145188440738	0.754272186520893	0.919844705015586	0.0350802307084278	0.0650496646734078	0.95304942617286	0.980818320943152
P-hsa04012-43	1.22789307089894	0.861237801351314	0.943932765883876	0.0548660394477322	0.0934921309714999	0.389445629920895	0.67048769360076
P-hsa05161-207	1.22769278539191	0.366218784528547	0.747059581159574	0.0600275199627479	0.10070807646783	0.58971123141723	0.786842070714935
P-hsa05161-219	1.22769278539191	0.366218784528547	0.747059581159574	0.0600275199627479	0.10070807646783	0.58971123141723	0.786842070714935
P-hsa05215-24	1.22575977881203	0.111765035833024	0.49617583052698	0.340155269602654	0.415862075018411	0.046851405105935	0.288174318046954
P-hsa04014-66	1.22442747274955	0.0580077928489611	0.393444160192953	0.111913781198446	0.166315079128112	0.819475576117601	0.911502245093375
P-hsa05200-220	1.2243689414066	0.445025405846153	0.801045730523075	0.136037950984795	0.195790004840424	0.093665212638387	0.380349843945901
P-hsa04064-52	1.22412758937505	0.317338041935773	0.727404590507563	0.0524939422241106	0.0901570891623147	0.81226386709554	0.910115451871536
P-hsa04931-140	1.22375871334853	0.386955289031956	0.756714163101004	0.104465530897499	0.15686597777626	0.200814635172845	0.503246314650021
P-hsa04610-11	1.2237082903427	0.147351302749249	0.551660233578809	0.157893232630289	0.222789018289043	0.178516670210429	0.486100748467632
P-hsa04530-20 37	1.22364109905144	0.435214175421175	0.798502376608752	0.117384543069493	0.172662327109293	0.129186296069836	0.433396265235982
P-hsa04022-48	1.21933641866281	0.212464330193572	0.627339473379127	0.0578407649790851	0.0975834727464997	0.96367358889269	0.985790687654162
P-hsa04064-130	1.21924894210389	0.00686002685771037	0.173554558641654	0.807332100797975	0.844336702399671	0.114189971910166	0.411907179898892
P-hsa04068-60	1.21851404773898	0.0644186143948777	0.412019193394976	0.153321114990882	0.217321065263592	0.396783363548985	0.675253142330636
P-hsa04666-38	1.21240389126548	0.614780214625547	0.880080347173504	0.0545975416286417	0.0931194169436542	0.495220921923803	0.748227252495043
P-hsa04015-92	1.21134843575494	0.514798131718865	0.834811740996287	0.0913276901952256	0.140869009361308	0.212484079901496	0.522694083542181
P-hsa04976-16	1.2096198531692	0.619788250723907	0.881644077017594	0.100749788224959	0.152141124914365	0.155082864523564	0.460087357191937
P-hsa04917-38	1.20508507930196	0.890167739752213	0.956781647404833	0.181781038444273	0.247174653291596	0.035225731586337	0.263692676317509
P-hsa04380-72	1.20142298265254	0.598244103951923	0.874932002029687	0.0454555715553857	0.0807283463671194	0.776652255773432	0.890382550835165
P-hsa04024-109	1.20135853698079	0.976757449713631	0.993204750605061	0.0686543879798702	0.11208757409279	0.253895828944379	0.564995651062017
P-hsa04911-24	1.19857418095781	0.518901421002594	0.835642250166515	0.19755525007443	0.26496478343316	0.0449863725834106	0.285902034697461
P-hsa04720-32	1.19841521518405	0.0538030271452616	0.391190949708031	0.144672778448403	0.206628067539666	0.57079128991255	0.783441555046794
P-hsa05200-213	1.19069372317453	0.240264116778653	0.663036905177706	0.0895159619599987	0.138531319129163	0.429754087152843	0.701811792684836
P-hsa04921-76	1.19054572108037	0.0271055178021856	0.327462441772522	0.268812331752688	0.344484844321425	0.263528550043306	0.571640145632757
P-hsa05161-32	1.18687088387749	0.737167992570386	0.917716554472414	0.0528396958561391	0.0904511170602345	0.568253359519608	0.783441555046794
P-hsa04612-39	1.18392678196986	0.0142615565322016	0.259107354595693	0.288816029938527	0.364379495627096	0.417868285179041	0.693488957267927
P-hsa05205-220	1.18383043143208	0.646824035306515	0.889724183964973	0.0436844003291851	0.0780418791311433	0.888245304024543	0.943162342106605
P-hsa04913-12	1.18242795558691	0.391877321579755	0.757845398757542	0.0606923156891185	0.101660987156975	0.692328436799598	0.852780082192142
P-hsa05222-44	1.18226125504185	0.00870666796456154	0.1940343146388	0.312668582831535	0.390001945651868	0.724178473060844	0.868547333950863
P-hsa04520-73	1.17921904919839	0.801776156670804	0.934430217937194	0.0519869812685274	0.0896475962704284	0.596619274099307	0.790124280879921
P-hsa04931-35	1.17919735519934	0.852437167838579	0.943932765883876	0.165952112276169	0.231196129611848	0.0558977229632686	0.303306052589425
P-hsa04932-7	1.17919735519934	0.851439911447142	0.943932765883876	0.165952112276169	0.231196129611848	0.0558977229632686	0.303306052589425
P-hsa04068-43	1.17789811420544	0.10727820088316	0.490208505051668	0.173140745990037	0.239251355795686	0.257799945482384	0.566065323531016
P-hsa04970-12	1.17293168302171	0.708451317390656	0.903250083373348	0.213680394054463	0.281943594693865	0.0358332395359051	0.263692676317509
P-hsa04710-23	1.17049718536715	0.568192691733535	0.861958443213273	0.0744043485228073	0.119586158800693	0.359633612397111	0.655141969672933
P-hsa04510-20 69	1.1693763056373	0.0644880468294486	0.412019193394976	0.762982296245215	0.805155034559954	0.0157113310649986	0.204092363725879
P-hsa05140-43	1.16626132774513	0.0557680632477741	0.392508671953809	0.119292848821662	0.17464547742201	0.989575987696193	0.994791390861921
P-hsa04910-39	1.16589599498053	0.017475204613983	0.274526711133905	0.527297819474009	0.595757379369488	0.119483765006219	0.417301507633659
P-hsa04913-35	1.16385129279124	0.323224177807464	0.72849473875554	0.0871305770124022	0.135737976344883	0.41711267493739	0.69345908302202
P-hsa04622-6	1.16240404625865	0.0166864110272386	0.274526711133905	0.192445607959881	0.25978768578134	0.924558165086788	0.964701076532751
P-hsa03460-28	1.15764627881392	0.252540035780702	0.681203093633248	0.774964726160244	0.815958921016217	0.00434526571348881	0.125143652548478
P-hsa04022-23	1.15759107937044	0.627652833459469	0.88643729259272	0.078030799465966	0.124569646587732	0.323083085482478	0.630012016690833
P-hsa04913-47	1.15688619143682	0.851439911447142	0.943932765883876	0.178080009703453	0.24338379583765	0.0558977229632686	0.303306052589425
P-hsa04913-51	1.15688619143682	0.851439911447142	0.943932765883876	0.178080009703453	0.24338379583765	0.0558977229632686	0.303306052589425
P-hsa04024-107 64	1.15465619182703	0.666812318760577	0.893757009708537	0.0521888834231647	0.0897476111072989	0.740227281969857	0.873175325686466
P-hsa04151-51	1.15464940992095	0.626226341861655	0.88643729259272	0.133133225679715	0.191904672763287	0.113061226785203	0.411734217800237
P-hsa04917-45	1.15435025919979	0.354850204000605	0.743321291453604	0.212440124533007	0.280703017656255	0.0701983170160313	0.335912461054493
P-hsa04010-86	1.15243647718665	0.00699703497813109	0.173554558641654	0.384193977969654	0.459601952719239	0.761665353173818	0.88256273085355
P-hsa04152-61	1.15033108259599	0.0253231899300116	0.320111896870157	0.189157887460729	0.256274009731371	0.715365780879494	0.862308269031817
P-hsa05160-55	1.14839059114329	0.0241159757800279	0.313507685140363	0.177597101894628	0.24338379583765	0.863399107873477	0.931256984582806
P-hsa05169-83	1.14773390580644	0.176781666778493	0.571563523677616	0.104386485707197	0.15686597777626	0.607414707882753	0.793729952586417
P-hsa04068-13	1.14692238448933	0.158412567917928	0.560905896734869	0.224685709350504	0.294594927957108	0.128384245835643	0.431481702341694
P-hsa05034-62	1.1465180295005	0.0707233386258921	0.4284598378889	0.199936271868502	0.267200546189977	0.317337677622827	0.623353759191953
P-hsa04916-4	1.14634866433955	0.140653856225774	0.545067211126433	0.12846228685915	0.185887810296573	0.433702084777717	0.704612578399076
P-hsa05133-27	1.14551871728265	0.400862435280072	0.767294968143451	0.175878293174002	0.242090895333457	0.097077781905998	0.385070692662391
P-hsa04115-19	1.14456306541376	0.466064598183778	0.8074480771936	0.0708602177774579	0.114787417715692	0.544535711437441	0.773442636646631
P-hsa04960-13	1.14251793258547	0.571529946210383	0.864058931091578	0.0814486466705834	0.12881692131924	0.346705674449058	0.647091747326657
P-hsa04068-41	1.14195341648285	0.105372020766029	0.487582378086333	0.238438640611007	0.310019942031406	0.17171636788715	0.477099552001471
P-hsa05110-50	1.14053607676005	0.385201485313109	0.756714163101004	0.523611578243635	0.592307897759276	0.0091408073910787	0.161430107887729
P-hsa04921-48	1.1399570391833	0.0194522746696624	0.28247563287528	0.314284347824836	0.391495349387662	0.36461035097876	0.655141969672933
P-hsa04742-27	1.13678511242919	0.572657307486478	0.864058931091578	0.107494501910572	0.160769155135636	0.214637906551561	0.525374118091308
P-hsa05200-188	1.13526413331487	0.818683026232011	0.938502526090829	0.0737439769105447	0.11911464267835	0.364667698931195	0.655141969672933
P-hsa04340-52	1.12596594225999	0.00686951951942072	0.173554558641654	0.640465010526707	0.695075426157465	0.312443834253646	0.620249053788786
P-hsa04921-23	1.12319078993594	0.0226141558766552	0.306712497270987	0.289726315286027	0.36478999724102	0.393679757333426	0.673030598838514
P-hsa04728-70 73	1.12312789998208	0.0925462456661892	0.473499986646416	0.213903695634469	0.28203933370831	0.252995079285317	0.563952463434676
P-hsa04913-64	1.12300266874317	0.705456721172955	0.901600484655484	0.0804577831068682	0.127540362716203	0.364574619461984	0.655141969672933
P-hsa05031-55	1.11863652382709	0.454467079604273	0.806625996021162	0.0656122976432783	0.108063916276913	0.73870779811328	0.872992720993782
P-hsa05166-26	1.11789891702741	0.907914715348629	0.963349442168455	0.116736537444999	0.171979576031176	0.154983363410766	0.460087357191937
P-hsa05164-24	1.11731726841962	0.858711898839175	0.943932765883876	0.116651797723409	0.171979576031176	0.16531784648803	0.470180629647279
P-hsa04014-62	1.11447066130817	0.490592382136625	0.819238308990105	0.0805733344364252	0.127540362716203	0.473710241743567	0.735311420019865
P-hsa04971-37	1.11313968136455	0.0394279835231506	0.361809731153617	0.329673900419656	0.406337198738587	0.21365456982377	0.524195746671162
P-hsa04722-70	1.10978505004585	0.851806446093429	0.943932765883876	0.0568778364235608	0.096349632814415	0.696618877498318	0.853933075273664
P-hsa05205-144	1.10456795120407	0.555042206107689	0.855060176591399	0.0910895957709139	0.140617684560544	0.356387328596152	0.653725426303805
P-hsa05217-4	1.10245186243243	0.0575431421721954	0.393444160192953	0.488587917387391	0.559454096347496	0.080317235550338	0.358839773150913
P-hsa04666-42	1.10192366189514	0.901451778155711	0.961000984457569	0.0786795640627684	0.125284650520374	0.367012038854178	0.656832253092755
P-hsa04390-13	1.10165868502295	0.145417670152741	0.55105643426302	0.471507241058228	0.544561758037003	0.0327000328825945	0.263692676317509
P-hsa03460-25 40	1.10134746959981	0.389675455784919	0.756714163101004	0.168954548031187	0.234679999529585	0.139483713148109	0.445907307986658
P-hsa04024-34	1.09899360953059	0.656694556360912	0.893379268187842	0.0529935744288654	0.0906316067243211	0.959673555180996	0.983310834865257
P-hsa04660-40 41	1.09893713516742	0.494001849292423	0.822019077222591	0.586850685141081	0.648168613871878	0.00738679087507144	0.149448987947014
P-hsa04722-50	1.09598035821662	0.85457437146987	0.943932765883876	0.138141380423012	0.198359572349544	0.126944091786995	0.428178990676133
P-hsa04071-11	1.09538129712642	0.23753562148483	0.660723155155426	0.102302533970059	0.154112754475025	0.59174001921977	0.788425135928405
P-hsa04350-34	1.09517668588827	0.581001438584444	0.864573012070714	0.344012591952787	0.419314371038218	0.0233153664654647	0.221555157478934
P-hsa05160-77	1.09496026532962	0.00429419826652322	0.141030511490026	0.898031486582071	0.917649869685994	0.31397979850299	0.620939999326991
P-hsa04072-57	1.09406741972164	0.530642820398966	0.845415625350523	0.246586929938783	0.319504256174143	0.0505490167164069	0.298116215769123
P-hsa04062-43	1.09206805132015	0.680495930033144	0.899037113876896	0.08585858757221	0.134203356180121	0.391834154273094	0.67048769360076
P-hsa04022-66	1.09106118709263	0.108799151255982	0.490208505051668	0.128630059160088	0.185986739326526	0.773436447897834	0.889356898319868
P-hsa05164-90	1.08961886280985	0.640679838876081	0.889724183964973	0.15043262708876	0.213550413720084	0.126521941136351	0.428178990676133
P-hsa04390-14	1.08182631482484	0.334784238896158	0.738089016640359	0.225724232061924	0.295749326462087	0.0918314206723118	0.379438343447639
P-hsa04921-53	1.08125344413691	0.0313658194230737	0.330374126601772	0.295117098803849	0.370828805817328	0.398762945669317	0.676966328263145
P-hsa05166-120	1.07951331565365	0.154634679929398	0.559212399976418	0.502825496094512	0.573300733207088	0.0308972200698299	0.259733171752287
P-hsa04950-13	1.07686334183738	0.483052917486707	0.813031700705654	0.165214907215047	0.230512372408167	0.143522363866782	0.447028164880004
P-hsa04728-60	1.07481865771626	0.301365323714659	0.717654480601094	0.100342432666364	0.151648377640361	0.543028942528701	0.773442636646631
P-hsa04920-2	1.07315978200505	0.355144810675694	0.743321291453604	0.0879466355182801	0.136554485522574	0.662199770144425	0.832448987758661
P-hsa04742-55	1.07154142764042	0.752871408137405	0.919844705015586	0.244090858874749	0.316489256378832	0.0481005702515965	0.291329877433855
P-hsa05321-95	1.07085498474156	0.602482280892849	0.875199963586304	0.562040850548067	0.627059291219698	0.00805639270126557	0.154785086049635
P-hsa04380-48	1.07053394601138	0.489712131609556	0.819238308990105	0.080196840408069	0.127267420189565	0.638606086290538	0.815339775160027
P-hsa04350-41	1.06971107906594	0.390581155499457	0.757636390674701	0.0967968203653653	0.147121731034605	0.518409163344273	0.764102041610318
P-hsa04920-26	1.0694476292379	0.10223669167595	0.484819352055718	0.196628568686299	0.264313906597612	0.381692312697736	0.665047129235694
P-hsa05152-23	1.06944705611873	0.80074950256986	0.934430217937194	0.19488518149521	0.262512724677853	0.076091082518525	0.347420747499217
P-hsa04742-34	1.06928703793714	0.630854206801361	0.886749040697975	0.118433892233852	0.173862739520265	0.239341373883361	0.552975405136974
P-hsa04360-125	1.0684899796174	0.121287625963234	0.508117618715609	0.711651319180613	0.758689241132152	0.0208206488523686	0.221555157478934
P-hsa05020-62	1.06776245959617	0.966835348581063	0.989764567186908	0.103931324819747	0.156314717634845	0.238942286526387	0.552975405136974
P-hsa05120-53	1.06696845491875	0.285372452657711	0.706200717499892	0.190983292137134	0.25832305799444	0.164139100628019	0.469829352256349
P-hsa05169-29	1.06534961452515	0.0452851419877291	0.371861196734468	0.602361634228701	0.661252070640853	0.0768136553298818	0.349866576101068
P-hsa04024-110	1.06507706990522	0.165502998948558	0.569045876087314	0.259336115902871	0.333942101069699	0.149792226963604	0.453006540994939
P-hsa05166-99	1.06432692785891	0.669100223716031	0.893757009708537	0.134078316782455	0.193118191454945	0.196832476424283	0.499609176254528
P-hsa04550-66	1.06341702542383	0.0711714064316145	0.429783460774136	0.202685475882682	0.27010293830235	0.484949681286117	0.744395998205686
P-hsa05152-112	1.05973363543151	0.116924123507178	0.505700019434995	0.123308314448071	0.17912255926424	0.919962650878287	0.962106191309583
P-hsa03460-48	1.05917404381606	0.227085394325529	0.65064600371494	0.762384543701152	0.804978262564817	0.00966973540090932	0.166608447654805
P-hsa04921-55	1.05755089568071	0.0735786555495133	0.435883680976863	0.300548862173422	0.377147499078788	0.220366550006318	0.532803737093723
P-hsa04064-114	1.05622588250475	0.0687763789061474	0.428155153771551	0.230673385153117	0.300969249387365	0.40608777390914	0.681790415029516
P-hsa05142-67	1.05475125101529	0.103075909251162	0.484819352055718	0.146091699210621	0.208336561907829	0.738037284285191	0.872776876931066
P-hsa04115-17	1.05341546527808	0.64936302196929	0.889724183964973	0.118572344002062	0.173862739520265	0.263408676793808	0.571640145632757
P-hsa04919-49	1.05253063092961	0.570333212513542	0.863107335347899	0.311705500304063	0.389319753717559	0.0328816903142428	0.263692676317509
P-hsa04915-3 11	1.05001034914611	0.6005409620375	0.875130427053077	0.30609443625667	0.382822653901223	0.0379423826683148	0.266022997584589
P-hsa04915-12 13	1.05001034914611	0.6005409620375	0.875130427053077	0.30609443625667	0.382822653901223	0.0379423826683148	0.266022997584589
P-hsa04024-24	1.0464904846343	0.0304294137393257	0.330374126601772	0.250071304557391	0.323570823531728	0.673382569477987	0.840493114815067
P-hsa05034-75	1.04644512735241	0.339403120974652	0.739199547670467	0.0828682862522466	0.130730660689674	0.861142506120118	0.929855773998981
P-hsa04921-65	1.04189299610752	0.047137499120827	0.376096752892277	0.292174077296766	0.367624545139374	0.366617695034607	0.656754378090702
P-hsa04933-24	1.04124764188041	0.0915390259545805	0.472069026410399	0.315604925627365	0.392878786326547	0.187934203616277	0.490329761478914
P-hsa05200-215	1.04104067383107	0.642545541071127	0.889724183964973	0.105962202367559	0.15873120947134	0.343003141522492	0.644231020726507
P-hsa04630-28	1.0381632329061	0.369132295245449	0.747059581159574	0.389881449648132	0.464925552767148	0.0351691700711428	0.263692676317509
P-hsa05214-35	1.03812477648909	0.626052607222553	0.88643729259272	0.265478794792074	0.340679578227689	0.0552785959727672	0.303306052589425
P-hsa05152-90	1.03809513980174	0.877307747614112	0.952495938761415	0.0608974004880605	0.101822195096659	0.89093676663737	0.944494103024647
P-hsa05217-5	1.03751029036524	0.961866936855611	0.988981180520757	0.324227049551328	0.401475056062565	0.0249280663908986	0.231016536058229
P-hsa05134-68	1.0372464548051	0.0329229282947368	0.337103957131444	0.489448897229769	0.560097178420121	0.178652411829984	0.486100748467632
P-hsa05020-24	1.03623464822627	0.465473099617712	0.8074480771936	0.0967522063789703	0.147121731034605	0.548726857400864	0.774415454263905
P-hsa05020-26	1.03623464822627	0.465473099617712	0.8074480771936	0.0967522063789703	0.147121731034605	0.548726857400864	0.774415454263905
P-hsa05020-25 8	1.03623464822627	0.465473099617712	0.8074480771936	0.0967522063789703	0.147121731034605	0.548726857400864	0.774415454263905
P-hsa05020-10 34	1.03623464822627	0.465473099617712	0.8074480771936	0.0967522063789703	0.147121731034605	0.548726857400864	0.774415454263905
P-hsa05215-30	1.035233952811	0.366800827159961	0.747059581159574	0.185529501212565	0.251722767780065	0.186938710874976	0.490329761478914
P-hsa05161-126	1.03276529409891	0.311155768080822	0.72538430616102	0.624930447883	0.680981285957538	0.0125353230519379	0.187728998025823
P-hsa05215-25	1.03223408775816	0.765806759093601	0.920068906344139	0.0917833676621196	0.141455256092113	0.444724795607304	0.713388875215829
P-hsa04064-133	1.02982928885318	0.348941941923924	0.743139152766308	0.0967383005392894	0.147121731034605	0.699884322070079	0.853933075273664
P-hsa04024-112	1.02779588492385	0.00815042648756958	0.187775134596837	0.993676421049638	0.993714844466919	0.200325976581822	0.502694675819265
P-hsa04360-3	1.02737594234049	0.0958596180443863	0.481628733402268	0.154700867971731	0.21894502569978	0.775990664182011	0.890382550835165
P-hsa04360-117	1.0272094870593	0.585618899201744	0.864573012070714	0.0836026364575918	0.131556377470273	0.652018570865665	0.825803765063694
P-hsa04210-63	1.02395359329512	0.711417739124775	0.904020425486072	0.0646302239550184	0.106728286866584	0.951949940277333	0.980818320943152
P-hsa05133-60	1.02157117512126	0.51649297215664	0.834811740996287	0.45363187416259	0.529803518450815	0.0182069525611527	0.215142125265771
P-hsa04921-54	1.01975630910054	0.0452907867817621	0.371861196734468	0.313724043412777	0.391057751649104	0.3681822881289	0.657085482369453
P-hsa04062-8 41	1.01903184177835	0.324164592619319	0.72849473875554	0.112935861370898	0.167700790972183	0.576965707239981	0.783441555046794
P-hsa05200-219	1.0178424229387	0.686846432621393	0.899037113876896	0.0983366992268417	0.149340880075829	0.446003423701919	0.714827405111295
P-hsa05131-38	1.01644665588933	0.757352996981418	0.919844705015586	0.4521091820627	0.528354952928989	0.0146188306098427	0.198113014919094
P-hsa04623-25	1.0126028514118	0.508381140801627	0.831553515293023	0.0838817522415111	0.131884670961233	0.765469160162068	0.885752784522639
P-hsa04728-36	1.01200769844876	0.657564249756511	0.893379268187842	0.415271985353712	0.491444582287662	0.0204743063612518	0.221555157478934
P-hsa04668-36	1.01193314928296	0.00686909619823306	0.173554558641654	0.57226783740881	0.635576654218917	0.758174810715958	0.881988360970983
P-hsa04924-30	1.01191951136347	0.914259097649628	0.965947640928104	0.0647410260265318	0.10681698385859	0.887459338329764	0.942945356609965
P-hsa04921-67	1.01123496264861	0.0608118137909016	0.400844068368197	0.235628756987438	0.306792904887611	0.602207284675444	0.792399639981727
P-hsa05132-68	1.01005486903121	0.565559256374165	0.860054368750964	0.0785478169235564	0.125284650520374	0.803155926474788	0.90682020166514
P-hsa04210-73	1.00408286448138	0.126674990894459	0.520535276869753	0.276836021285497	0.352353874710997	0.227834836868695	0.540117045325405
P-hsa04668-128	1.00370481095442	0.0397789597697698	0.361907176950469	0.208266826875052	0.27675229622388	0.97579484511017	0.989935163205678
P-hsa04740-42	1.00331195176088	0.174674205919974	0.569045876087314	0.325397486448552	0.402391736381521	0.129816501924546	0.433402838250794
P-hsa03320-39	1.00182440631633	0.126584397168695	0.520535276869753	0.268137700674473	0.343855817657257	0.245079701915076	0.556351252164259
P-hsa05205-369	1.00137727570425	0.0150138827034023	0.267676080197801	0.498721288960458	0.569662717732	0.355553301318406	0.653725426303805
P-hsa05219-19	0.996870208945088	0.949611262006299	0.982486184747718	0.368980152387847	0.445646102843609	0.0247003691781891	0.230045229361045
P-hsa04390-60	0.991521883991541	0.312748360639483	0.726603811164359	0.457682822088891	0.532209173479375	0.0321391424712865	0.263692676317509
P-hsa05205-236	0.991092046493093	0.0607147220101245	0.400844068368197	0.81145838832603	0.847704435822447	0.052271229863009	0.300391785812539
P-hsa05205-188	0.989510929232645	0.508224940022802	0.831553515293023	0.222916180040004	0.292685033582349	0.121303639738605	0.420918872856457
P-hsa05168-39 40	0.986180580890277	0.147864628890319	0.551660233578809	0.326946536577676	0.40350723610609	0.159790267960424	0.463763382359556
P-hsa04620-23	0.98453705577962	0.0592280729942785	0.39740126396161	0.976532388358678	0.980199623722686	0.037748572578242	0.266022997584589
P-hsa04010-62	0.980796879755273	0.00554704421560237	0.163014292740131	0.955383799924865	0.963624307094028	0.384228477291589	0.665379934773223
P-hsa03460-7	0.979803843862048	0.0969435318798709	0.481628733402268	0.20184364273831	0.269172812233342	0.628853757675983	0.808076726246778
P-hsa05145-35	0.978908845063935	0.223877669665104	0.645201046226895	0.436916509324412	0.513486676473602	0.0602574908965264	0.316859615051397
P-hsa04151-97	0.972837082306665	0.323389029418877	0.72849473875554	0.181628210941595	0.24714646012489	0.280202468920722	0.591264810706995
P-hsa04151-100	0.971449260223022	0.440209841257283	0.799278286601441	0.136645525490405	0.19651328070142	0.403160438024209	0.679924630613801
P-hsa04213-60	0.971033415991511	0.347664667032665	0.741262251349828	0.166952727300342	0.232244277159063	0.31431329755842	0.620939999326991
P-hsa05162-27 28	0.968516825948212	0.648450100860383	0.889724183964973	0.0769048242795221	0.123087190955505	0.957033591589699	0.981781599090788
P-hsa05169-118	0.967188255401337	0.586188393078134	0.864731813902496	0.0835937722577349	0.131556377470273	0.899911728402095	0.948021809549084
P-hsa04066-44	0.967169316472139	0.72099433794787	0.908278196930291	0.362859177679686	0.439139405846502	0.0395780238959811	0.270401681508309
P-hsa04740-16	0.966709205261204	0.342153154722288	0.739619752471275	0.176434237579525	0.242370380698452	0.292134413102489	0.602285926572532
P-hsa04610-7	0.965023296927771	0.325490639173211	0.728849852311305	0.713530725016993	0.759826970123389	0.0139049588613007	0.195714909686879
P-hsa04115-40	0.962305345511933	0.308005863982971	0.721635766428186	0.305152684970597	0.382411703670454	0.104084606930879	0.395225931388652
P-hsa04931-77	0.961413250375794	0.20629983797007	0.617909274687954	0.228954538717723	0.299143814204511	0.282288353059036	0.591264810706995
P-hsa05219-10	0.960330375459451	0.231414359300912	0.658370335275542	0.255786278574587	0.330280281030401	0.201331834200403	0.503867905913307
P-hsa04152-103	0.960180646625734	0.615868191665219	0.880080347173504	0.126570444423413	0.183292029037311	0.402512360010699	0.679443767303904
P-hsa05211-2	0.959772372582827	0.513875338893468	0.834323186824434	0.66243792537479	0.716014649552993	0.0117195655715898	0.183641754844467
P-hsa04912-43	0.958521213921999	0.762775640494904	0.919844705015586	0.0882788281566138	0.136906757573423	0.7416070828622	0.873653561470987
P-hsa04210-107	0.953802362362986	0.203716415064271	0.616085830372078	0.163156810079675	0.228323001573533	0.599353859960778	0.79069092730555
P-hsa05205-434	0.953517335502373	0.471739985159966	0.810012749060204	0.181365498434792	0.246968593574596	0.244488479876875	0.556351252164259
P-hsa04917-34	0.951528635953387	0.505946453888602	0.831553515293023	0.317183495306203	0.394319149314223	0.073485014231497	0.340983483626087
P-hsa04917-57	0.951475087579444	0.721849042988165	0.908657345237241	0.388686252955003	0.464388237087364	0.0370884803302052	0.264998607550168
P-hsa05205-431	0.951194768417692	0.513485892571594	0.834323186824434	0.211331358605875	0.279830836483788	0.174863245657885	0.47926465577678
P-hsa05031-96	0.950601383455004	0.751839197918302	0.919844705015586	0.154612063924943	0.21894502569978	0.244482093963222	0.556351252164259
P-hsa04710-7	0.950186067063676	0.276242060019684	0.701662328842399	0.537801473540139	0.606160576502169	0.0330419850928437	0.263692676317509
P-hsa05168-10	0.948283021022806	0.408169590650549	0.776034485166562	0.115598963820686	0.170841754588076	0.686725623556967	0.849653434430175
P-hsa04668-48	0.947431167535982	0.0300760096502075	0.330374126601772	0.322200398719223	0.399494331347691	0.705788946092541	0.855169519149021
P-hsa04210-71	0.941873940461823	0.113724231915311	0.503290217837972	0.51144372082992	0.581708937187101	0.100500553016749	0.390482756267442
P-hsa04722-33	0.939196798365719	0.0311899892254777	0.330374126601772	0.367590235500628	0.444416889378623	0.575474222401796	0.783441555046794
P-hsa05200-204	0.938550674902539	0.615561284900266	0.880080347173504	0.658683472909628	0.712780091274675	0.0119681058178552	0.183641754844467
P-hsa04014-45	0.9370990602777	0.4883882933868	0.818498554359974	0.354783731126048	0.430759481464527	0.0663465955278054	0.327829598018375
P-hsa04210-10	0.936339860275798	0.0141791919322092	0.259107354595693	0.468346613683245	0.542451724557831	0.648650820042642	0.823795342686448
P-hsa04066-37	0.936309375844952	0.60493927094943	0.877185371973148	0.116685894286781	0.171979576031176	0.534505981240626	0.767577630890373
P-hsa05169-60	0.935607310317297	0.386263756122394	0.756714163101004	0.120230812125314	0.175743632411299	0.732580660356222	0.872130169648039
P-hsa04360-21	0.934818639363128	0.899362335684467	0.959829182374391	0.10018483368217	0.151648377640361	0.614053522386916	0.798269579102991
P-hsa04666-50 52	0.93031607551806	0.0472797414768784	0.376096752892277	0.301287281037174	0.377820712346215	0.653653829033749	0.826225501655083
P-hsa05132-48	0.930034630931026	0.0122680394212931	0.246943761254415	0.556721638861808	0.622609794566912	0.523933526058197	0.764102041610318
P-hsa04923-31	0.929575265055191	0.0603714112757426	0.400763411021951	0.595752266146241	0.656450229658196	0.142920589067179	0.447028164880004
P-hsa04213-62	0.927785915708981	0.971242109415492	0.992031316490522	0.21665017983884	0.285258611174152	0.119477069074565	0.417301507633659
P-hsa04024-9 95	0.927605751982778	0.391560619621933	0.757845398757542	0.138679031178649	0.198978885993292	0.581720008147941	0.783441555046794
P-hsa04914-23	0.926192585937232	0.966099108294167	0.989764567186908	0.141652054356669	0.203088884062321	0.27721427197951	0.589643239451235
P-hsa05215-9	0.920160979488589	0.247370724345116	0.670156289398057	0.844351856123764	0.876196518473413	0.016618780475531	0.204673401646013
P-hsa04930-9	0.919401364938579	0.778175053819809	0.924741368090545	0.417722033111368	0.493719471858099	0.0352045564187871	0.263692676317509
P-hsa04933-78	0.919050172189223	0.080588737225151	0.446896394735854	0.789308655058007	0.828729794395921	0.0646497904701915	0.325334429462899
P-hsa04914-15	0.918742137354499	0.713794310117795	0.904731857754811	0.103683917460198	0.156068068839928	0.69633087666544	0.853933075273664
P-hsa04360-31	0.911602817198291	0.595512788423039	0.872300422478817	0.928680398299561	0.94023865001	0.00694855577861342	0.149448987947014
P-hsa04360-114	0.911233606730768	0.337929768118014	0.738576099122793	0.148897084921069	0.212014037965997	0.580853300414322	0.783441555046794
P-hsa04360-58	0.910133054486524	0.430030224363235	0.793119783259089	0.177653002876535	0.24338379583765	0.332175252338089	0.637142385166624
P-hsa04740-39	0.908057959879702	0.345724085553518	0.740433586851705	0.175972003021647	0.242090895333457	0.413103012561905	0.689409815967955
P-hsa05132-8	0.905706495478949	0.164511140871403	0.569045876087314	0.163133686048784	0.228323001573533	0.912964888274876	0.956305292326872
P-hsa05032-25	0.904237351172773	0.553944938746189	0.855060176591399	0.598645680870659	0.658088172096946	0.0232943247446539	0.221555157478934
P-hsa04340-15	0.90409939363487	0.296038413147552	0.709582470438178	0.519697572055068	0.588236029833656	0.0515516780575547	0.298776288927995
P-hsa05020-52	0.9029513998724	0.593233017912009	0.871005654534337	0.117149856622356	0.172452700031808	0.662579589615601	0.832448987758661
P-hsa04725-53	0.902415126128137	0.453637812253589	0.806625996021162	0.222872202686442	0.292685033582349	0.216987700263466	0.530288478972857
P-hsa05034-61	0.901869456141959	0.779535299521229	0.925358326381573	0.100337739807943	0.151648377640361	0.784897186625678	0.893270048718012
P-hsa05142-18	0.894024875849803	0.458951392127461	0.806625996021162	0.118507844183282	0.173862739520265	0.815963263618614	0.910115451871536
P-hsa05020-59	0.891867080256035	0.175698993791917	0.569045876087314	0.224138503964116	0.294083549030058	0.532704578982596	0.766504974523766
P-hsa04662-6	0.891620317092582	0.0757896689325649	0.438763646492646	0.305756481832871	0.382822653901223	0.523563413774256	0.764102041610318
P-hsa04917-37	0.890514547666981	0.844873487372574	0.943932765883876	0.419454169290608	0.495453756782025	0.0407113167337154	0.275132075543376
P-hsa04520-43	0.888684421532818	0.711819501691491	0.904020425486072	0.455502851534094	0.530333438220467	0.0390345355840765	0.269518358896024
P-hsa03320-57	0.884116422932486	0.3609726141618	0.747059581159574	0.222067231843597	0.292185506877194	0.288570268746114	0.598232052151413
P-hsa04976-41	0.882911418020207	0.354848318078745	0.743321291453604	0.121560736363733	0.177095909177199	0.986023619832694	0.99472607650579
P-hsa05161-48	0.8813584057301	0.254024416744662	0.682257830912494	0.518777525441098	0.587550090859742	0.0658645241587827	0.327829598018375
P-hsa04917-48	0.880431245490467	0.883879600931986	0.956354558214807	0.445741337502345	0.522217935170249	0.0353332317402976	0.263692676317509
P-hsa05200-214	0.878986121911181	0.069865988927329	0.4284598378889	0.346035889452849	0.420957834308375	0.468830836811939	0.732597100594282
P-hsa05220-15	0.874322146002392	0.301024531170636	0.717654480601094	0.482077610059915	0.554033911807187	0.0706753824944251	0.335912461054493
P-hsa05222-36	0.872648742717941	0.266508832569479	0.692922964680645	0.682407370002956	0.733784016825017	0.0349485429141168	0.263692676317509
P-hsa05030-69	0.871252121028838	0.481157781760072	0.812197806541798	0.147089506821264	0.209599746582319	0.59416819935889	0.790124280879921
P-hsa04152-58	0.868105799674863	0.906901332445584	0.962971806204273	0.113752513824493	0.168512235443885	0.666337156274682	0.834928484970686
P-hsa04071-65	0.863874239356357	0.0417702797816126	0.363115909110113	0.335820145747396	0.411622544562891	0.82536866007715	0.91533775572537
P-hsa04931-149	0.863772129299615	0.129219815760079	0.525897135440802	0.233368602561661	0.304061737738766	0.707669461413554	0.855786325430345
P-hsa04931-144	0.863100070845574	0.68815753424932	0.899037113876896	0.269926064812011	0.34520278008426	0.134703309171192	0.441619255286289
P-hsa04062-59	0.86276553711913	0.77531259535887	0.923943289437539	0.137625096214542	0.197770011534107	0.498017363812329	0.750634867195394
P-hsa04971-49	0.862539641525951	0.076262617484075	0.438763646492646	0.398162300934629	0.473292036244403	0.371373105819476	0.660846439252907
P-hsa05169-64	0.860985943299554	0.098406259441006	0.481628733402268	0.528491355344216	0.596659055696949	0.174225487333267	0.47926465577678
P-hsa05205-150	0.859072766281077	0.561402499089027	0.858655135683428	0.277694107397634	0.352726188011523	0.151759287985258	0.456741779917047
P-hsa05161-66 67	0.855766691852583	0.506242498448852	0.831553515293023	0.159831833783696	0.225184759796156	0.490168794096638	0.744395998205686
P-hsa04916-7	0.853478442674803	0.294137553067086	0.709568942450495	0.175807852513704	0.242090895333457	0.639749206879677	0.815733871144201
P-hsa05169-104	0.85300592644785	0.6968498142283	0.899037113876896	0.623144537023859	0.679430902547576	0.024412844956579	0.229652491249829
P-hsa04914-11	0.852766935807656	0.179742148196536	0.577893433780085	0.513489585853922	0.582972703357214	0.118773100747397	0.41661709764262
P-hsa04620-86	0.851776214413993	0.0694253284900035	0.428155153771551	0.674498059727073	0.727831617095627	0.147342173539373	0.451431340205738
P-hsa04340-26	0.851589508808625	0.994478462720206	0.999246526782262	0.194410015892668	0.262061339866846	0.226102593325626	0.537446144305878
P-hsa05016-52	0.85151332212621	0.868364033682286	0.948411593379953	0.163279623786952	0.228323001573533	0.348979873287176	0.650040122182679
P-hsa05161-78	0.849989649395296	0.109063637381567	0.490208505051668	0.289263852159956	0.364698562932128	0.596813960023616	0.790124280879921
P-hsa04723-67	0.849503858868105	0.0996522003410666	0.481628733402268	0.82611606491106	0.861093681029857	0.0740055769199741	0.340983483626087
P-hsa05162-62	0.848104334009046	0.142613705027875	0.545067211126433	0.469360432420658	0.54308804518185	0.174910020267576	0.47926465577678
P-hsa04668-138	0.846378238462497	0.00557313821333782	0.163014292740131	0.916179970112202	0.930487807392457	0.877342901500221	0.939042831108298
P-hsa05161-92	0.843417121798944	0.150996205770713	0.558626279056869	0.436130505461394	0.512885088446428	0.19866639090243	0.500543046795893
P-hsa05132-6	0.843321025042825	0.533804231226458	0.846848746488075	0.407459321804732	0.48280962070719	0.0774834122975713	0.350830406527657
P-hsa04611-43	0.842419332744161	0.365771264058411	0.747059581159574	0.240936456530738	0.312615887773239	0.307806461341052	0.615480594836101
P-hsa04724-67	0.841793484525046	0.320628398288607	0.72849473875554	0.380401723667359	0.455926588670267	0.129416940313522	0.433396265235982
P-hsa04012-8	0.835647257163941	0.921390763366578	0.967648356602534	0.164453918336269	0.229621851647134	0.367714224910721	0.657085482369453
P-hsa04520-10	0.835567688504221	0.244302559129358	0.668617530248768	0.369872045402606	0.445896003188322	0.181766226029801	0.489802476193406
P-hsa04932-97	0.834627386858121	0.0279460062136886	0.329513486408205	0.403977886370156	0.47898772205232	0.851125701802621	0.927203479608165
P-hsa04668-102	0.830959028356681	0.0539141372995042	0.391190949708031	0.649042826399443	0.703976306199048	0.224155836836902	0.535912805311214
P-hsa04670-10	0.829106584560964	0.0908749754956663	0.471240870160352	0.335392152389236	0.411622544562891	0.523253759188241	0.764102041610318
P-hsa04921-33	0.827745551360994	0.20072982717894	0.61115851112602	0.29277177299532	0.368129023705809	0.371296946359218	0.660846439252907
P-hsa04152-77	0.825680790218389	0.32942861493512	0.734155198998267	0.190226164261157	0.257534843221871	0.593787013215015	0.790124280879921
P-hsa04510-24 69	0.825541106620663	0.0589076770902258	0.396673278823391	0.906071029962304	0.923343625849385	0.111100220013399	0.408002292153537
P-hsa04151-63	0.824225985385792	0.485806756106894	0.814901655405113	0.144110071143601	0.206139100236756	0.780758083496925	0.892294952567914
P-hsa04210-70	0.822117910659915	0.0644681854467015	0.412019193394976	0.503532525844514	0.573757220374595	0.331400542348744	0.637142385166624
P-hsa04668-20	0.817919739700745	0.27017403571807	0.693568467803377	0.384434556924431	0.459601952719239	0.17254081020566	0.477099552001471
P-hsa04022-9	0.816201718468411	0.255373503733395	0.683097600619075	0.207318375612986	0.275687761742641	0.632622916125664	0.81077056724495
P-hsa04360-59	0.815142048897517	0.158722333817253	0.560905896734869	0.288432063980633	0.364140615187426	0.496780770199061	0.749374376964257
P-hsa04728-32	0.814218198156008	0.0541787644697147	0.39159323199732	0.830917740273229	0.864653555089661	0.149624073397893	0.453006540994939
P-hsa04390-5	0.813818978348161	0.397541414886049	0.764479872471939	0.345784893199394	0.420926177733289	0.169299816516872	0.477099552001471
P-hsa04915-28	0.813378009935277	0.0998247588461966	0.481628733402268	0.608494282249418	0.665785264379334	0.175097406874535	0.47926465577678
P-hsa04550-47	0.812871226957214	0.180771294081942	0.578468141062215	0.46852057022205	0.542451724557831	0.185129360989495	0.490329761478914
P-hsa04913-36	0.812481369810969	0.775162076102912	0.923943289437539	0.149754126451515	0.212748648892015	0.57890823970933	0.783441555046794
P-hsa04913-37	0.812481369810969	0.775162076102912	0.923943289437539	0.149754126451515	0.212748648892015	0.57890823970933	0.783441555046794
P-hsa04650-110 111	0.807103350797003	0.14041566279224	0.545067211126433	0.271143937117326	0.346393530179971	0.652879045028989	0.825803765063694
P-hsa04024-114	0.803194994311162	0.235204461625805	0.659677252769714	0.174783994021853	0.241165820659946	0.971013628643389	0.988912299564527
P-hsa04066-64	0.802857545280268	0.304357570431729	0.72026312397953	0.210574426901124	0.279026028847028	0.575409750475537	0.783441555046794
P-hsa04668-116	0.798540688992797	0.689443311799232	0.899037113876896	0.180205538996855	0.245746766372533	0.452163288324876	0.719770132435517
P-hsa04976-37	0.798447491844189	0.491338415543227	0.819238308990105	0.182387793661023	0.247819580203176	0.583714520449377	0.783441555046794
P-hsa05142-44	0.795956710022715	0.797317683502325	0.934430217937194	0.12503853959249	0.181213871090277	0.893248569943788	0.944723911262582
P-hsa05164-68	0.79570641584597	0.675142818283718	0.897552051234692	0.619043602090108	0.675353107586351	0.0364788360680168	0.264060258399033
P-hsa04213-53	0.795704829415133	0.240073919376785	0.663036905177706	0.239277015130984	0.310893955076438	0.553604066946998	0.776506552097765
P-hsa04723-42	0.790951403765889	0.984677592011801	0.995083032907067	0.257490959030829	0.332023145655879	0.18255306073536	0.489802476193406
P-hsa04723-50	0.790951403765889	0.984677592011801	0.995083032907067	0.257490959030829	0.332023145655879	0.18255306073536	0.489802476193406
P-hsa05321-138	0.790428508240667	0.412017427057764	0.776034485166562	0.179002933658694	0.244463130565997	0.703777823259014	0.854037918543732
P-hsa04668-153	0.787507624512463	0.0309432895269794	0.330374126601772	0.916349191098277	0.930487807392457	0.217405757883245	0.530610280313158
P-hsa04668-141	0.78738959368532	0.375187442013741	0.751177424010399	0.396164106368477	0.471515930671387	0.156731591046053	0.460650491776608
P-hsa05133-96	0.78706595204008	0.523512406341369	0.839054130711508	0.174404214577627	0.240819398874347	0.629799115167761	0.808076726246778
P-hsa04210-119	0.784090569644045	0.956967213299236	0.987020729088798	0.335942076722359	0.411622544562891	0.1095938452264	0.404654197759015
P-hsa04071-66	0.783391761626623	0.41713996750473	0.779327364439974	0.158993349918412	0.224172236395892	0.885395260694205	0.942554694889258
P-hsa04630-34	0.783242651752714	0.401826916774971	0.768355452709648	0.389462673464359	0.464925552767148	0.157831853388894	0.461117614153032
P-hsa04730-7	0.782887573222803	0.119668618966248	0.506646061071554	0.277168479266716	0.352537202384789	0.839836906084766	0.923002348571922
P-hsa04912-14	0.782347012621666	0.631627930750289	0.886749040697975	0.186822396226923	0.25329326329027	0.47111582898206	0.734900525964432
P-hsa04724-36	0.782303083116328	0.281939397756009	0.703786946295772	0.260903108392046	0.335267661951593	0.424183732656653	0.699622861262779
P-hsa04931-40	0.7818263358135	0.844291785107637	0.943932765883876	0.907259270650138	0.9240512223116	0.0127526742675091	0.189468303402993
P-hsa05218-21	0.779864571836898	0.0516698572104364	0.386967803783828	0.378108685724939	0.453778929436409	0.895088202328591	0.945401532425042
P-hsa05220-40	0.779864571836898	0.0516698572104364	0.386967803783828	0.378108685724939	0.453778929436409	0.895088202328591	0.945401532425042
P-hsa04917-46	0.778075479332664	0.86075744778017	0.943932765883876	0.48426665709986	0.556208051217826	0.0605492153979563	0.317501768137183
P-hsa05164-31 32 33	0.770582063051898	0.69332623203051	0.899037113876896	0.131895389159673	0.190560828662354	0.976379801969182	0.989935163205678
P-hsa04390-74	0.768673614595161	0.0465873233427537	0.374298151491996	0.401062442932533	0.475896058227485	0.913394157414769	0.956305292326872
P-hsa04933-25	0.762107342971026	0.159402744157559	0.560905896734869	0.326814602505014	0.40350723610609	0.529582370940343	0.764102041610318
P-hsa03320-65	0.761869974454233	0.272813323686508	0.695690478650546	0.193300272407612	0.260753287436656	0.910038491568278	0.953858934051409
P-hsa04933-59	0.759656102912654	0.725526810013445	0.910922996878048	0.311962109686387	0.389380325032175	0.186027952517548	0.490329761478914
P-hsa04726-64	0.756886751754989	0.759184217233817	0.919844705015586	0.562646742816165	0.627361177478572	0.0536053724178094	0.303306052589425
P-hsa04010-78	0.75685654895484	0.407584377952518	0.776034485166562	0.264116654492322	0.339164214519653	0.382974814874898	0.665047129235694
P-hsa04742-31	0.755554912290189	0.894511161610658	0.95741846457127	0.872564734686253	0.89849676312492	0.0155023976493219	0.204092363725879
P-hsa04066-53	0.754945703198523	0.179724282635898	0.577893433780085	0.310704812039903	0.388329127138716	0.568603866664925	0.783441555046794
P-hsa04360-122	0.750142163626732	0.710017682531924	0.904020425486072	0.324028681920333	0.401475056062565	0.181700287846933	0.489802476193406
P-hsa04910-24	0.747527991915219	0.664784893475248	0.893379268187842	0.917060137269744	0.930487807392457	0.0187543380937618	0.215142125265771
P-hsa04910-57	0.747527991915219	0.664784893475248	0.893379268187842	0.917060137269744	0.930487807392457	0.0187543380937618	0.215142125265771
P-hsa04912-26	0.74564581267095	0.786758735046793	0.930393147193681	0.196787424847928	0.264313906597612	0.466651875407924	0.730411631073272
P-hsa04210-114	0.744161803317628	0.724919557335283	0.910771417001107	0.151146149000756	0.214400640470368	0.840168804469313	0.923002348571922
P-hsa04920-6	0.741263631125264	0.370875437697104	0.747339956263702	0.283111724695388	0.358633741980413	0.399047628442133	0.676966328263145
P-hsa05034-99	0.738815100317232	0.763362051513255	0.919844705015586	0.157840326134399	0.222789018289043	0.776706573458239	0.890382550835165
P-hsa04612-17 28	0.737357780217183	0.583119622174584	0.864573012070714	0.176881038344091	0.242805886090825	0.73489538086965	0.872130169648039
P-hsa05134-72	0.735764580773958	0.187686620941329	0.591936837025391	0.715168714668248	0.760847192142814	0.111154470618752	0.408002292153537
P-hsa05321-46	0.731626336786885	0.0406730460452855	0.363115909110113	0.567352142216976	0.632231005412724	0.629545775277162	0.808076726246778
P-hsa04020-22	0.731508562765063	0.163234474416117	0.566705609294441	0.481857821044529	0.554033911807187	0.279721252357618	0.591013752159662
P-hsa05169-31	0.729088216648322	0.466603251756367	0.8074480771936	0.333565231515371	0.409783682314681	0.252128569170481	0.563952463434676
P-hsa04728-68	0.726718455571292	0.159392159993393	0.560905896734869	0.456468518383195	0.531127237496865	0.322630748495538	0.629785986635711
P-hsa05145-11	0.726513434342186	0.0996362610800522	0.481628733402268	0.454529443984694	0.530329264210843	0.471875230881008	0.734900525964432
P-hsa04610-57	0.726352059448489	0.856888051671891	0.943932765883876	0.362748007237336	0.439139405846502	0.149010351038379	0.453006540994939
P-hsa04912-17	0.725359989059692	0.916783479164308	0.965947640928104	0.210346959264926	0.278951056834974	0.423060648970341	0.698487030790694
P-hsa05031-8	0.724688298616328	0.209496011898396	0.624630965480772	0.876786041656871	0.900365907760705	0.0694696372304915	0.335173095091443
P-hsa03320-62	0.724574643885887	0.931446043986172	0.973978519885712	0.160319084169701	0.225531583820685	0.710254754473592	0.85835823135866
P-hsa04933-27	0.723879067037421	0.188142317323776	0.591936837025391	0.460036064359308	0.533950047404631	0.287372224287521	0.597509717278294
P-hsa04932-55	0.723392004861072	0.976072678067437	0.993047855077305	0.282878211187805	0.358580713504325	0.218107901976615	0.530946674252567
P-hsa04360-96	0.72103086739693	0.258046184690402	0.684001967157389	0.800600712884063	0.838703210417739	0.0680311520959374	0.331362592529201
P-hsa04210-72	0.719419645133471	0.0894971709767447	0.468230824967622	0.567955424608817	0.632526547287558	0.343108081017269	0.644231020726507
P-hsa04728-74	0.717242196602821	0.0876447289898472	0.466736225163716	0.634951973678381	0.689892649681911	0.285995138211367	0.595531589245471
P-hsa04210-105	0.716322551505811	0.455901162317448	0.806625996021162	0.210268056835683	0.278951056834974	0.703942579227019	0.854037918543732
P-hsa04152-64	0.711774583069347	0.0899666047063349	0.468279921469846	0.485321688111005	0.557077839543368	0.488589636902404	0.744395998205686
P-hsa04024-116	0.710472171681274	0.392312014321924	0.757903086491889	0.317542404217202	0.394503212676219	0.351018758681373	0.651423798003155
P-hsa04725-25	0.709087674765906	0.162814826247286	0.566705609294441	0.553157002610661	0.619734581966795	0.244834140108891	0.556351252164259
P-hsa04370-15	0.708100152180863	0.459048204727739	0.806625996021162	0.179715124157801	0.245256744930157	0.976139525814285	0.989935163205678
P-hsa05133-59	0.708040469240701	0.357232666112619	0.744698831807153	0.765295570754332	0.80714093172568	0.0649280698214534	0.325858838353246
P-hsa04611-92	0.707383434722534	0.319405220831847	0.727404590507563	0.615213395789706	0.671566081401715	0.106225803881236	0.401561217975574
P-hsa04066-49	0.703301760461394	0.472074737833698	0.810012749060204	0.25415412898236	0.328399430473754	0.490534741877547	0.744395998205686
P-hsa04662-36	0.69817935925084	0.109197086862471	0.490208505051668	0.599811176973553	0.658982214983862	0.312207251189351	0.620249053788786
P-hsa03320-53	0.697801123462135	0.350416748993105	0.743321291453604	0.226404070021646	0.296432480763121	0.812675351417766	0.910115451871536
P-hsa04933-61	0.697022995268388	0.672428527177107	0.897187332629846	0.172970140951602	0.239192264390574	0.870641981784244	0.936152665077602
P-hsa04210-69	0.696422528335582	0.0811746300616757	0.44719391298262	0.553880790398005	0.620174122582087	0.459177365456453	0.725383989986903
P-hsa04620-22	0.696356497692168	0.323874615582451	0.72849473875554	0.412814780561046	0.488845857233998	0.254540447565541	0.564995651062017
P-hsa04670-2	0.693416342574157	0.602635017661724	0.875199963586304	0.192115082232205	0.259528750076864	0.779890525648856	0.891847931591117
P-hsa04973-36	0.691937946503087	1	1	0.274759943036473	0.350391647348153	0.269601171737716	0.580107348842534
P-hsa04931-46	0.691292541322886	0.722266094932166	0.908657345237241	0.688886830730882	0.738628802462739	0.0563838174685469	0.303306052589425
P-hsa04931-67	0.69069279073617	0.906416784628306	0.962971806204273	0.450804296667843	0.527159274415958	0.106799715987594	0.401561217975574
P-hsa04923-38	0.690222292788316	0.860445840400549	0.943932765883876	0.65850246633913	0.712780091274675	0.0563838174685469	0.303306052589425
P-hsa04340-33	0.689526727999822	0.266487177972321	0.692922964680645	0.228449193547556	0.298692132164554	0.966988266311186	0.987562484743339
P-hsa04962-22	0.689526460258455	0.122981274391112	0.512741527082767	0.431590225833315	0.508825023650997	0.57554879144804	0.783441555046794
P-hsa05161-194	0.689319642220927	0.591585636110586	0.871005654534337	0.548613524714307	0.616119990840617	0.0942473667827127	0.38106062768302
P-hsa04210-60	0.688859700751418	0.337107964330933	0.738089016640359	0.559564235552825	0.62466866630032	0.137676016454268	0.443998812721277
P-hsa04920-37	0.688244583258143	0.341169022001754	0.739199547670467	0.251168222578879	0.324765545573658	0.698016363453453	0.853933075273664
P-hsa04066-62	0.685032244956486	0.461052251999275	0.806625996021162	0.281273327290419	0.356788064651101	0.448681031166951	0.717604539601766
P-hsa04723-73	0.684601885672359	0.490799070652732	0.819238308990105	0.715708743009809	0.760847192142814	0.0685639035206478	0.331657951913831
P-hsa04723-68	0.684601885672359	0.490799070652732	0.819238308990105	0.715708743009809	0.760847192142814	0.0685639035206478	0.331657951913831
P-hsa04610-23	0.681620158704308	0.664631252264604	0.893379268187842	0.391326688595178	0.466351741631578	0.197022189791026	0.499609176254528
P-hsa04211-52	0.680758975380704	0.0167262063982619	0.274526711133905	0.947029089980042	0.956228509094796	0.610306193708656	0.794501526163147
P-hsa04920-16	0.677883958912441	0.569373642060439	0.862352312246878	0.210368755314884	0.278951056834974	0.737813152610526	0.872776876931066
P-hsa04380-51	0.677864119588662	0.64980589691447	0.889724183964973	0.555778559762312	0.621926845284262	0.0927099465470493	0.379438343447639
P-hsa05152-77	0.677827034169473	0.0756894264730328	0.438763646492646	0.678436737193106	0.730477554422837	0.360635411668232	0.655141969672933
P-hsa04713-56	0.677013242755431	0.977790522257909	0.993715449330513	0.163187171843671	0.228323001573533	0.851217662705406	0.927203479608165
P-hsa04910-17	0.676045124515454	0.574460373421314	0.864276054091262	0.260840532566054	0.335267661951593	0.462622617483622	0.727630142509545
P-hsa05031-10	0.674108405018216	0.546541755550355	0.851941940815685	0.212251955196693	0.280652585281281	0.765842239769355	0.885752784522639
P-hsa04668-111	0.673641750578303	0.460324464941373	0.806625996021162	0.337119027966678	0.412524330494215	0.332525699950744	0.637142385166624
P-hsa04933-28	0.672558254794231	0.388902119623359	0.756714163101004	0.213238258954114	0.281558773820146	0.993891623289818	0.997564025123244
P-hsa04740-21	0.672173286407185	0.411937334166234	0.776034485166562	0.212034351847505	0.280563134587469	0.946252627005751	0.977046286682166
P-hsa05134-7	0.671862525498937	0.175040173899995	0.569045876087314	0.345561730809781	0.420926177733289	0.772442108987883	0.888759451767251
P-hsa04919-45	0.668566155622955	0.847557914756327	0.943932765883876	0.379239180446632	0.454843914497211	0.195683549382751	0.499609176254528
P-hsa05205-113	0.657683931685469	0.841443779811379	0.943932765883876	0.169457708186324	0.23502992736591	0.97922604383094	0.991406789643872
P-hsa04933-12	0.656495078783007	0.480791218291617	0.812197806541798	0.91913785174441	0.932090471877393	0.0477829465521268	0.291329877433855
P-hsa04930-13	0.653347346189883	0.123750819337046	0.514803408442111	0.42831521465519	0.505282324476583	0.703245408900581	0.854037918543732
P-hsa04064-96	0.652861942208969	0.118860067147478	0.506646061071554	0.605710135532172	0.663515025515628	0.373773485310161	0.661580419256819
P-hsa05200-218	0.647102898996435	0.768371530673154	0.920276075124852	0.356552111711007	0.432625811291371	0.257325176569383	0.566065323531016
P-hsa05152-76	0.643798601427751	0.0987508923497195	0.481628733402268	0.478381550683527	0.552160321609426	0.697092451396612	0.853933075273664
P-hsa04723-9	0.640268718638657	0.118320837880624	0.505700019434995	0.585024663709334	0.64691557080388	0.426605492163695	0.69982698807501
P-hsa04725-20	0.640268718638657	0.118320837880624	0.505700019434995	0.585024663709334	0.64691557080388	0.426605492163695	0.69982698807501
P-hsa04726-18	0.640268718638657	0.118320837880624	0.505700019434995	0.585024663709334	0.64691557080388	0.426605492163695	0.69982698807501
P-hsa04912-20	0.639020830555893	0.257917043689313	0.684001967157389	0.336227151786201	0.411702225780093	0.638944150726367	0.815339775160027
P-hsa04024-78	0.631043642730814	0.948578118892163	0.98215610540162	0.371129672707842	0.446868045814983	0.220877997094599	0.532839704331302
P-hsa05162-25 70	0.630415492186407	0.60782911029235	0.87729845371417	0.201098065531337	0.268369814985115	0.988257129220915	0.99472607650579
P-hsa04064-128	0.629947940829966	0.378737780442133	0.753785359226092	0.275107071060629	0.350391647348153	0.769596971264175	0.887668225635573
P-hsa05164-23	0.628973424974611	0.338119506916791	0.738576099122793	0.525967671260077	0.594613602977404	0.223224406296934	0.535052610227733
P-hsa05030-37	0.626922876034046	0.646731493148589	0.889724183964973	0.548423673925238	0.616119990840617	0.127916147296205	0.430681704565638
P-hsa05133-30	0.626576036782749	0.31739558736766	0.727404590507563	0.829399093879244	0.863553536253792	0.0892024723208505	0.376147931391035
P-hsa04115-43 57	0.623142044781016	0.614879170678834	0.880080347173504	0.204284154628549	0.272039610896808	0.98834962729742	0.99472607650579
P-hsa04666-51	0.621640293907962	0.0725683130169115	0.432636566775982	0.480922703573778	0.553727002084024	0.995236550157369	0.997564025123244
P-hsa04723-7	0.61775723336443	0.214601957077004	0.631658590641748	0.432652874373347	0.509564224009482	0.496223459489273	0.749137351745096
P-hsa05162-44	0.617681574975041	0.360884072976561	0.747059581159574	0.322109071574891	0.399494331347691	0.625621619606796	0.808076726246778
P-hsa04015-63	0.617332560900105	0.717566404508198	0.906397063075527	0.945021246445477	0.954716388822618	0.0420163025187122	0.278916731613579
P-hsa05160-37	0.61679711598149	0.747302655082365	0.917716554472414	0.198614287137063	0.265623539123263	0.978642220203241	0.991351859426659
P-hsa04728-64	0.615636410710098	0.741639906690637	0.917716554472414	0.274723288682637	0.350391647348153	0.500341611913413	0.753531373694216
P-hsa04064-93	0.615351138185423	0.54049926442995	0.849724972622069	0.57520067553165	0.638315814899002	0.142271022833771	0.447028164880004
P-hsa05200-183	0.615327317045002	0.981317838019495	0.9945635403434	0.508943760522421	0.579217625266089	0.122095916903762	0.420918872856457
P-hsa05142-84	0.613289535022545	0.1142842301133	0.503388420640228	0.679908416000721	0.731517335444134	0.373670639313422	0.661580419256819
P-hsa04917-65	0.612353790716583	0.704613160968171	0.901600484655484	0.518195551591202	0.5872464427784	0.158386018109188	0.461117614153032
P-hsa05321-19	0.611526857746263	0.117105752755609	0.505700019434995	0.633966930942033	0.689222619286777	0.430009682804223	0.701811792684836
P-hsa04340-20 22	0.61084844249406	0.380414327087898	0.75438095371668	0.603917770190467	0.662327167659064	0.186368299497193	0.490329761478914
P-hsa04724-13	0.606141007635537	0.424393751394714	0.78737869436165	0.275086216591019	0.350391647348153	0.791224541181674	0.897680206722481
P-hsa05031-97	0.604655717761064	0.315831510553718	0.72722827522332	0.855305982741783	0.885599055733191	0.0981154646308092	0.385865860900998
P-hsa04014-26	0.60293183743853	0.711534694681991	0.904020425486072	0.335516189146669	0.411622544562891	0.390477020178354	0.67048769360076
P-hsa04620-46	0.600490706681325	0.158984089159059	0.560905896734869	0.500475416104815	0.570969209470799	0.567499724360412	0.783441555046794
P-hsa04932-56	0.5998494683494	0.476606885581183	0.812197806541798	0.485698069646393	0.55716804923875	0.242564289449465	0.555267879545761
P-hsa04910-14	0.596291778484563	0.854122586956812	0.943932765883876	0.875856942522166	0.900288166891379	0.0512148995286518	0.298116215769123
P-hsa04919-99	0.590530285722651	0.114609268312791	0.503635094557619	0.732232137386982	0.775768023245212	0.368206555024336	0.657085482369453
P-hsa04151-35	0.590280084618587	0.0440401116421708	0.371365265739386	0.795380927671676	0.834169123135485	0.658495373378834	0.829209999994009
P-hsa04350-10	0.587975427885395	0.718518854500865	0.906397063075527	0.277387906977846	0.352576612741542	0.627270513035726	0.808076726246778
P-hsa04210-64	0.586411938479627	0.827513540251509	0.942851702587234	0.226585393167137	0.296462427003995	0.852305869723654	0.927203479608165
P-hsa04724-44	0.584117488139785	0.723552399914689	0.909664266380321	0.239840240657822	0.311409500534896	0.831803285994202	0.919749410148344
P-hsa04360-35	0.582023972055961	0.62530340941404	0.88643729259272	0.445062071883685	0.521748832389959	0.258237065328786	0.566065323531016
P-hsa04930-3	0.575410293302478	0.631093588584899	0.886749040697975	0.231049535080418	0.30124995131391	0.990836479765327	0.995088996845865
P-hsa05205-189	0.57517190869756	0.355553832175278	0.743321291453604	0.421710620918132	0.497804777121656	0.450769675414501	0.718774133199273
P-hsa05200-217	0.573489569246026	0.86243916715716	0.94469638438748	0.432761919802815	0.509564224009482	0.241770654104266	0.55465032412155
P-hsa04912-15	0.573188348427251	0.146134579375449	0.551660233578809	0.572392657594268	0.635576654218917	0.513507857140443	0.762029891575483
P-hsa05169-117	0.573172516579016	0.28309378769269	0.703786946295772	0.357689950032693	0.433725143558762	0.747229500083547	0.875329807524786
P-hsa04911-54	0.572208219046726	0.85695462658955	0.943932765883876	0.558458248414482	0.623840385882322	0.150856135216536	0.454754726449849
P-hsa05166-83	0.571577906113359	0.147190873464789	0.551660233578809	0.874545951452259	0.900041515493496	0.227934009512324	0.540117045325405
P-hsa04210-3	0.566481830909832	0.200934321196147	0.61115851112602	0.568351635467037	0.632591261129581	0.430706172464336	0.701844806596667
P-hsa04670-39	0.566164607447251	0.158049169905657	0.560905896734869	0.481699591366685	0.554033911807187	0.74403183461049	0.873793973896385
P-hsa04650-116	0.56341167622039	0.757678652140197	0.919844705015586	0.258097528116107	0.33257608478322	0.784119630041924	0.893270048718012
P-hsa03320-64	0.562019288144328	0.171921986511243	0.569045876087314	0.870084973988152	0.896436666482286	0.225360403955682	0.537419969687945
P-hsa05031-53	0.561948940308421	0.368291472985241	0.747059581159574	0.341948379979878	0.417342086720386	0.752593201454062	0.879434752260926
P-hsa04611-34	0.559582984614836	0.0794973804625444	0.445455802760256	0.711507937440034	0.758689241132152	0.640256530252374	0.815733871144201
P-hsa04933-35	0.553553044097972	0.184590465939458	0.587397768509104	0.812558585363678	0.848380085499688	0.248711827012437	0.560950048394315
P-hsa04921-46	0.552720240630512	0.126682902812981	0.520535276869753	0.608910152787516	0.665850903486524	0.628397126947914	0.808076726246778
P-hsa05162-78	0.550045497179098	0.0887709780172702	0.468230824967622	0.691581441900471	0.740985187952517	0.634346430961869	0.812241120903296
P-hsa04650-39	0.544608226940545	0.0884320701532	0.468230824967622	0.730442892340746	0.774749802477061	0.588711601537043	0.786629634601959
P-hsa04010-12	0.544537267648345	0.761566488245315	0.919844705015586	0.383946239101709	0.459601952719239	0.395616694362205	0.675097201102465
P-hsa04022-57	0.538642131917064	0.761310631511907	0.919844705015586	0.269517028036617	0.344915430544808	0.820500549732505	0.911865464457522
P-hsa04919-88	0.538606013852812	0.165537113017422	0.569045876087314	0.580147700450687	0.643042859918978	0.599082916991103	0.79069092730555
P-hsa04917-47	0.537494806076949	0.390959804162266	0.757636390674701	0.507004968008245	0.577362322059298	0.379030255714754	0.663125830558897
P-hsa04750-40	0.536581088935974	0.388166945462566	0.756714163101004	0.40111602556106	0.475896058227485	0.62360787351487	0.807188385867594
P-hsa05217-10	0.529940388079008	0.2931142050738	0.708159593083737	0.51587195993783	0.585322278377004	0.441250840148362	0.712087562722184
P-hsa04725-61	0.529492216732852	0.941476120359468	0.978468519631292	0.492605773606648	0.563021015527208	0.224619031095852	0.536335237514586
P-hsa04666-23	0.528497670777448	0.875304118293484	0.952495938761415	0.33168254300458	0.408006599580256	0.514125936463587	0.762029891575483
P-hsa05164-35	0.526875595183093	0.0520826431507359	0.388441067642141	0.80307026595422	0.840819511807692	0.810215924684077	0.910115451871536
P-hsa04010-68	0.522818224282362	0.4600117503842	0.806625996021162	0.352059167553672	0.428006954186433	0.726417865734688	0.869077862244007
P-hsa04917-56	0.522724179027511	0.322054125510944	0.72849473875554	0.678551571131422	0.730477554422837	0.253055592566842	0.563952463434676
P-hsa05134-9	0.522638766026999	0.527829558900778	0.842367377887686	0.333375704314329	0.409783682314681	0.727429529269306	0.869570931540319
P-hsa04620-87	0.522287249083721	0.1694200382642	0.569045876087314	0.458892336959111	0.533284200279812	0.974802446502614	0.989935163205678
P-hsa05205-183	0.522007487566447	0.183073936178631	0.584836874618426	0.454875000469126	0.530329264210843	0.932198711739186	0.969197190243697
P-hsa04620-40	0.520990708863857	0.100945800767576	0.484539843684365	0.597990160835317	0.657754021706571	0.895404335998717	0.945401532425042
P-hsa04213-55	0.520555256934225	0.628840130642699	0.88643729259272	0.340835918315127	0.416255876741255	0.642307734983193	0.817403181433404
P-hsa04910-12	0.517907369240677	0.669362888681287	0.893757009708537	0.917060137269744	0.930487807392457	0.0820613651616202	0.364890440813665
P-hsa04972-51	0.517800938436407	0.604052385132312	0.876578344936193	0.375164577473723	0.451113704661527	0.534680144594576	0.767577630890373
P-hsa04014-30	0.515939719174684	0.423111457621903	0.78577842129782	0.434828857133378	0.511675969620472	0.5074699882004	0.758167452443055
P-hsa04211-50	0.513948680011854	0.693480923956599	0.899037113876896	0.371499596309179	0.446994048035032	0.51389466798562	0.762029891575483
P-hsa05164-47	0.511314176766005	0.146295022014715	0.551660233578809	0.488519878873399	0.559454096347496	0.998273830204803	0.998273830204803
P-hsa05132-55	0.508493351632842	0.540746830699313	0.849724972622069	0.33068012656356	0.407041129473961	0.788524274505138	0.896581976887738
P-hsa04010-131	0.508035191334211	0.133870019162342	0.537778274403229	0.876229156552219	0.900288166891379	0.338832784640295	0.641180050438855
P-hsa04550-17	0.507563320723848	0.471420898557289	0.810012749060204	0.330616913073547	0.407041129473961	0.886162533656567	0.942554694889258
P-hsa05219-12	0.502190713135245	0.771568066776358	0.922548047127836	0.287223514642404	0.36294692117054	0.878512635013593	0.939673978182006
P-hsa05133-94	0.500022569545181	0.106125480943655	0.489327340705719	0.968431833393645	0.974683141624266	0.378602965862485	0.663001502540052
P-hsa04922-70	0.496039307422299	0.468872954765489	0.808464058691867	0.440115394909793	0.516921471359839	0.516012307048329	0.763616631458081
P-hsa04723-46	0.495239302239607	0.291330905710733	0.708159593083737	0.902540817635668	0.92074911112123	0.185852976691891	0.490329761478914
P-hsa05031-101	0.494779221098578	0.515629377783711	0.834811740996287	0.702699559970872	0.751286215260286	0.204720301211869	0.510301469865004
P-hsa05166-32	0.494305631392139	0.0797260182400577	0.445455802760256	0.882563738607701	0.905305238451211	0.609910080355923	0.794501526163147
P-hsa04925-33	0.492393919677004	0.650783022648997	0.889724183964973	0.865189655397011	0.893854138734295	0.109506541155042	0.404654197759015
P-hsa05213-11	0.491183223167592	0.415057962309478	0.777786013306035	0.709705940444894	0.757810787388963	0.23456563331817	0.547514794977075
P-hsa05200-192	0.490258586083788	0.61872022293709	0.881644077017594	0.958983345935153	0.966733750131827	0.093035363056873	0.379438343447639
P-hsa04350-32	0.488517822754446	0.975416517762847	0.992999395493267	0.827226613647458	0.861771154863248	0.0929488460850691	0.379438343447639
P-hsa05134-69	0.486962212756449	0.767131567086763	0.920068906344139	0.298628093706213	0.374988700217668	0.891013133515773	0.944494103024647
P-hsa05164-65 66	0.485235097087349	0.0557731339421546	0.392508671953809	0.96806628425526	0.974683141624266	0.70562094986143	0.855169519149021
P-hsa05164-34	0.478748969283995	0.386730705756545	0.756714163101004	0.38062925254033	0.455926588670267	0.92193156459936	0.962552085292806
P-hsa04911-4	0.478593891518924	0.330219944099513	0.734553506824343	0.454977709118831	0.530329264210843	0.692825334697609	0.852780082192142
P-hsa05205-337	0.478582758362701	0.610728649483028	0.877531521784454	0.750663000152701	0.793497442534295	0.171634360985489	0.477099552001471
P-hsa04912-33	0.475921002441364	0.855759114683275	0.943932765883876	0.279524515977086	0.354810291311484	0.996959411534025	0.998025678284329
P-hsa04270-28	0.471146887831049	0.51847996772818	0.835642250166515	0.96346014069018	0.970723706640456	0.118842697724978	0.41661709764262
P-hsa05205-284	0.469508650864689	0.695809468648799	0.899037113876896	0.612211076423578	0.669069464946562	0.250716358819977	0.563952463434676
P-hsa04010-65	0.46591687721194	0.506673045603096	0.831553515293023	0.369426566280298	0.445646102843609	0.84016513125284	0.923002348571922
P-hsa04724-3	0.462642770726528	0.301130035407971	0.717654480601094	0.668441618817555	0.72208676028155	0.382260352929984	0.665047129235694
P-hsa04210-4	0.461659416988598	0.380383621534133	0.75438095371668	0.399543326627838	0.474632104203609	0.925020530115539	0.964701076532751
P-hsa05161-57	0.459881252228226	0.191312247925047	0.596778899351188	0.869055146921386	0.895868969636315	0.34792741271541	0.648725215740287
P-hsa04152-82	0.456506140316877	0.568754032506718	0.86211137558913	0.447338751977194	0.523433899280382	0.549625967454101	0.774584202670277
P-hsa05161-130	0.455707481782003	0.198691090048789	0.610030227832478	0.548140440867215	0.616119990840617	0.864509616608765	0.931699483184576
P-hsa04950-16	0.450793978493962	0.172889510158507	0.569045876087314	0.631920210754323	0.68739692693101	0.801434128855721	0.90542226265414
P-hsa04961-5	0.450025824012586	0.88481083188903	0.956354558214807	0.512552735620705	0.582262397295895	0.332488802164468	0.637142385166624
P-hsa04071-48	0.448408379473286	0.918919659555021	0.966414383532022	0.32934628329228	0.406200986183162	0.804280539266211	0.907167011016336
P-hsa05152-6	0.447528905093448	0.93965626909883	0.977506371255546	0.316483068772923	0.393709987815251	0.850702574163636	0.927203479608165
P-hsa04010-88 92	0.434004365952447	0.355777712148734	0.743321291453604	0.708983362650725	0.75757159995403	0.358127296200301	0.653725426303805
P-hsa05217-19	0.432606205051786	0.62760351828559	0.88643729259272	0.34241799444237	0.417642808084534	0.995965364826572	0.997564025123244
P-hsa05032-38	0.430884536362748	0.903893513452308	0.961519789389485	0.491557469831599	0.562166275094695	0.409298127130525	0.685949949855276
P-hsa05321-123	0.426559239104555	0.496287150890516	0.82508840716434	0.51202547001531	0.58201680097123	0.558217834525531	0.779838646441637
P-hsa04910-20	0.42360078399416	0.553272397634409	0.855060176591399	0.875724522244832	0.900288166891379	0.182576234263169	0.489802476193406
P-hsa04010-57	0.418560022491334	0.803017496920847	0.934430217937194	0.536068854594138	0.604571927031725	0.396403054985575	0.675219762450407
P-hsa05134-6	0.415683685346426	0.986856447922007	0.996387785492527	0.375559657120782	0.451298727342957	0.701119196952789	0.853933075273664
P-hsa04540-16 17	0.413193121885284	0.978651362031195	0.994050650961692	0.416843411748668	0.492992429444853	0.591043442899551	0.788057923866068
P-hsa05132-54	0.410502843281246	0.854069741263399	0.943932765883876	0.340291200883585	0.415862075018411	0.974711716733899	0.989935163205678
P-hsa04530-4 37 11	0.409418171090163	0.700847869932086	0.901090118484111	0.592690705872189	0.653461585555018	0.376659644203078	0.661597003397463
P-hsa03460-16 34	0.408900840452297	0.563390622657973	0.858655135683428	0.4431328555121	0.520139004180137	0.740807926833847	0.873294986796575
P-hsa04010-87	0.408774439551952	0.836263688720379	0.943932765883876	0.578311623703063	0.641387698843172	0.344237378341645	0.64441237225556
P-hsa04922-37	0.40410171851138	0.46033660940082	0.806625996021162	0.596405514718631	0.656783236043884	0.489307124383504	0.744395998205686
P-hsa05160-54	0.403993702986057	0.477047064655188	0.812197806541798	0.771558145270339	0.81282955506802	0.287583469694307	0.597509717278294
P-hsa05200-226	0.400371058958683	0.166127425441342	0.569045876087314	0.879469009085667	0.902625625890994	0.548957963572758	0.774415454263905
P-hsa04742-4	0.39512421714391	0.908286199480407	0.963349442168455	0.60482089956119	0.66292905862858	0.323625245852669	0.630412549673461
P-hsa04912-46	0.387581775038305	0.72943908192227	0.913001431709646	0.551028331182677	0.618460712443185	0.460154884038826	0.725495393651303
P-hsa04670-86	0.387493636400524	0.199121336530189	0.610030227832478	0.951043205184031	0.959763666072989	0.424761993683054	0.69982698807501
P-hsa04210-52	0.37963183821229	0.447243643365036	0.803493378483059	0.499798024179829	0.570544297279109	0.816924222995669	0.910115451871536
P-hsa04014-69	0.37808027015069	0.28644666019672	0.70649294846938	0.542466465392609	0.61105042549643	0.936259253531905	0.969917654723292
P-hsa05162-105	0.376778870186382	0.221867812012144	0.643576558223319	0.674926699979109	0.727831617095627	0.789777606777714	0.896581976887738
P-hsa05014-2	0.373269852691244	0.21597352563914	0.633595585880965	0.975901960887677	0.980092629533464	0.406063179670254	0.681790415029516
P-hsa04933-58	0.372894945500793	0.242435590265975	0.665453702313644	0.841163357699128	0.874342579030593	0.464519611134035	0.72829205363728
P-hsa04151-110	0.369582269980003	0.100717903661981	0.484539843684365	0.886221864622909	0.908559511621624	0.934391765432478	0.969917654723292
P-hsa04390-75	0.367481628778051	0.814614794894657	0.93830543961191	0.393015514947335	0.468066217992657	0.945103696889042	0.976937670113908
P-hsa05142-64	0.367117958210257	0.166882107990142	0.569045876087314	0.860629910559707	0.889634565003984	0.684217528889196	0.848248486146076
P-hsa04390-95	0.36576065297669	0.85211406754284	0.943932765883876	0.389790140839512	0.464925552767148	0.954289986701826	0.981555414893307
P-hsa04015-96	0.365550190660527	0.277864822837367	0.702922903177771	0.602584062235518	0.661252070640853	0.852413027994473	0.927203479608165
P-hsa04630-7	0.364938918677494	0.700464538646158	0.901090118484111	0.903091785898152	0.92080911793757	0.211169406261169	0.52014359015909
P-hsa04742-37	0.364241957550675	0.803392475977739	0.934430217937194	0.651392517899684	0.70611552780435	0.364644234144559	0.655141969672933
P-hsa05200-189	0.361698560417235	0.802874500046542	0.934430217937194	0.47906826739315	0.552612039637844	0.676063343407019	0.842042966638682
P-hsa04662-29	0.35772358386575	0.633324501823287	0.886749040697975	0.570690893440095	0.63444008415117	0.558737728119261	0.779982868783935
P-hsa04726-38	0.357133043569568	0.555880467367379	0.855060176591399	0.553003175845783	0.619734581966795	0.658186880547253	0.829209999994009
P-hsa05205-34	0.357047793171104	0.938079896615889	0.977506371255546	0.528733679500557	0.596659055696949	0.500749907488078	0.753540053711964
P-hsa05200-52	0.355793529218216	0.952910167831479	0.983920482173485	0.547210275602192	0.615652691311907	0.462594675695376	0.727630142509545
P-hsa04660-30	0.354430841382507	0.460668890247982	0.806625996021162	0.911606233145832	0.927468875593177	0.279501560220236	0.591013752159662
P-hsa04728-61	0.353275281014444	0.39775822424555	0.764479872471939	0.72019141341213	0.765177816294206	0.506058206743372	0.757872770418874
P-hsa04727-13	0.351263087557037	0.747157855013996	0.917716554472414	0.597736205329257	0.657754021706571	0.476830424105408	0.737844511495363
P-hsa04370-14	0.349163957531431	0.368119964287743	0.747059581159574	0.68572243347532	0.736925142465436	0.635759248388532	0.812938055316484
P-hsa04724-51	0.348979149775223	0.356427143690464	0.743847952049663	0.902419567235709	0.92074911112123	0.35481827052722	0.653725426303805
P-hsa05200-5	0.34856204127692	0.409263398132239	0.776034485166562	0.686710867003218	0.737140580701676	0.582486936152548	0.783441555046794
P-hsa05210-7	0.34856204127692	0.409263398132239	0.776034485166562	0.686710867003218	0.737140580701676	0.582486936152548	0.783441555046794
P-hsa04210-50	0.347506809745131	0.5315795457994	0.845468912265485	0.842113771933119	0.874844457127632	0.29687930989993	0.607385866811661
P-hsa05014-51	0.347172850499499	0.161754377840976	0.566705609294441	0.888050802073446	0.909935953274599	0.730761887932749	0.871884164569858
P-hsa04962-10	0.341789384908243	0.219952925938556	0.640360617973526	0.721719946870031	0.766366640518631	0.854737355425939	0.927575843105715
P-hsa04210-56	0.338828970175271	0.704853293741847	0.901600484655484	0.867677367016161	0.895435385376303	0.259591552679599	0.567704890906787
P-hsa04650-25	0.337224668485523	0.355023850215584	0.743321291453604	0.607926999634723	0.665553783684357	0.861308713736236	0.929855773998981
P-hsa04550-101	0.337156295080808	0.43861641791999	0.798502376608752	0.7293600363729	0.774040061289674	0.490823012514037	0.744395998205686
P-hsa05142-7	0.334843473587402	0.564119413414999	0.858655135683428	0.590964148222097	0.652320305017888	0.652044969485622	0.825803765063694
P-hsa04622-45	0.331017745730408	0.285950931551773	0.706200717499892	0.740199400250631	0.783765182721523	0.678246012349018	0.843078708577266
P-hsa05166-60	0.327902357667897	0.707018932985854	0.902208208963544	0.581961366497718	0.644671235474974	0.626409358216886	0.808076726246778
P-hsa04660-26	0.327424877877916	0.675919580764009	0.897552051234692	0.460032372736187	0.533950047404631	0.95605987214224	0.981781599090788
P-hsa04932-95	0.325135393510728	0.578772547632328	0.864573012070714	0.796694719412845	0.835078890768309	0.362320176034544	0.655141969672933
P-hsa04750-7	0.323536825932711	0.849151478670436	0.943932765883876	0.479956227168569	0.552954495709601	0.807528556243771	0.909562850353995
P-hsa04750-58	0.323536825932711	0.849151478670436	0.943932765883876	0.479956227168569	0.552954495709601	0.807528556243771	0.909562850353995
P-hsa03320-66	0.323028885761939	0.29159591200736	0.708159593083737	0.785909702976304	0.825624398803293	0.6353426732605	0.812938055316484
P-hsa04066-63	0.322371106914248	0.719016900997413	0.906397063075527	0.631482245627621	0.687320117259615	0.526378455075354	0.764102041610318
P-hsa04066-57	0.322371106914248	0.719016900997413	0.906397063075527	0.631482245627621	0.687320117259615	0.526378455075354	0.764102041610318
P-hsa05205-195	0.315603265302106	0.455244586113994	0.806625996021162	0.542866682755285	0.611133311332815	0.95262397422409	0.980818320943152
P-hsa03320-33	0.315387861324806	0.332766363990469	0.736334082021464	0.636626518316064	0.691310630162134	0.905634642400797	0.950307203236711
P-hsa05200-185	0.310989432757345	0.689674647079155	0.899037113876896	0.558488854277333	0.623840385882322	0.729364882598968	0.871283425396827
P-hsa05145-23	0.31079091478138	0.29317504521362	0.708159593083737	0.807826956615171	0.844382254651947	0.642896096615051	0.817596122869142
P-hsa04728-54	0.309831957710385	0.313624794461142	0.727054642244723	0.859696749317065	0.889161203964748	0.506896126784544	0.757914975511715
P-hsa04950-7	0.309479267192609	0.155324355251159	0.559212399976418	0.856861863478383	0.886719328854012	0.970345905045479	0.988912299564527
P-hsa04728-44	0.308712656574797	0.4466173241449	0.803138934485353	0.937246146516024	0.947373063280108	0.345226280860771	0.645617979791572
P-hsa04726-72	0.306058733131352	0.921643707170042	0.967648356602534	0.591306914650101	0.652320305017888	0.564124528092588	0.783001885557644
P-hsa04724-66	0.304429026781355	0.412938560876497	0.776905513528445	0.771029297133023	0.812730036583598	0.587142676531516	0.785699506790696
P-hsa05200-186	0.301650862758354	0.521878321503715	0.838589028201677	0.687869627536918	0.73796105110182	0.622771161106335	0.806801116672014
P-hsa05205-142	0.298256217776802	0.301742597642121	0.717654480601094	0.896953097752508	0.917649869685994	0.51858017745571	0.764102041610318
P-hsa04360-82	0.293323195745856	0.823828623456123	0.940943979932802	0.712308636343737	0.758957550455087	0.442761033214194	0.71268155991141
P-hsa04520-17	0.291048839007487	0.982113241520503	0.9945635403434	0.911193897705385	0.927468875593177	0.24141542856469	0.55465032412155
P-hsa05110-46	0.288954839736302	0.925363556032189	0.969379170057223	0.710017268996714	0.757810787388963	0.426204862518171	0.69982698807501
P-hsa04360-81	0.284441850194875	0.55470903436599	0.855060176591399	0.731519268076464	0.775451870011935	0.574210438608997	0.783441555046794
P-hsa04612-18	0.282388152316696	0.171086558696759	0.569045876087314	0.993714844466919	0.993714844466919	0.838971697690535	0.923002348571922
P-hsa05168-123	0.278471424656956	0.832262976943694	0.943932765883876	0.552486978608579	0.619726101304946	0.794977311220758	0.900300984032219
P-hsa04726-39	0.275251662787101	0.198306668169746	0.610030227832478	0.848011922267302	0.879506821819358	0.971479550693999	0.988912299564527
P-hsa04931-61	0.272514690848187	0.916192896497971	0.965947640928104	0.58572137849941	0.647303425382395	0.699563699302648	0.853933075273664
P-hsa04310-57	0.271221749391405	0.468138430503728	0.808445702862527	0.674803910426662	0.727831617095627	0.811649114966524	0.910115451871536
P-hsa04961-26	0.266719310937014	0.411816634414846	0.776034485166562	0.985345351157	0.986399760307516	0.436514505263648	0.706881620980578
P-hsa04015-18	0.263454171247826	0.600414264374266	0.875130427053077	0.892642303506157	0.914139983503021	0.404623877160907	0.681491323284313
P-hsa04924-49	0.262327826091299	0.524357648832082	0.839073226856268	0.661927092006192	0.715876063088778	0.808389846244442	0.909985443276966
P-hsa04218-52 53	0.259232885096788	0.619028687769697	0.881644077017594	0.776569655101428	0.817188877781087	0.522176678328986	0.764102041610318
P-hsa04620-76	0.255870341944491	0.236645739952448	0.659677252769714	0.822491070474653	0.857793084090343	0.950574998562542	0.98042776711244
P-hsa05031-98	0.249011057568096	0.547278815450791	0.852334394778603	0.7619394907449	0.804962612751953	0.646398188111601	0.821491791001302
P-hsa04115-9	0.241622417134409	0.678916115637799	0.898819638241838	0.821121604769268	0.856842455395037	0.489223590579895	0.744395998205686
P-hsa04330-11	0.23906375720088	0.642856555697105	0.889724183964973	0.927601187836114	0.940163500780807	0.413325371091864	0.689409815967955
P-hsa04924-52	0.235872942262626	0.56118824705056	0.858655135683428	0.749097719002511	0.792290464812718	0.698106110210574	0.853933075273664
P-hsa04620-34	0.232232938945812	0.954149783768765	0.984657329225539	0.612888264623738	0.669418530712793	0.771418891499206	0.888759451767251
P-hsa05030-78	0.22422625785711	0.740480281457322	0.917716554472414	0.790926486023364	0.829962678266805	0.578477842742517	0.783441555046794
P-hsa05030-80 81	0.223327808897787	0.262723694504959	0.689787876736722	0.868926681655852	0.895868969636315	0.929385657126523	0.967636234783566
P-hsa04024-91	0.214408233718798	0.988640182591053	0.99662596758775	0.676085057572783	0.728660796496933	0.673472047127458	0.840493114815067
P-hsa04621-33 35	0.207052990238521	0.821636471000523	0.940736069549223	0.928253267211313	0.94023865001	0.430972005428499	0.701844806596667
P-hsa04151-27	0.206098039434364	0.473139906535505	0.811096982632295	0.849323548385462	0.880379146276565	0.729792954605889	0.871283425396827
P-hsa04660-56	0.20499587874095	0.648000159468859	0.889724183964973	0.83508599845417	0.868508006174403	0.623932475614534	0.807188385867594
P-hsa04726-45	0.20482434188498	0.860176161503053	0.943932765883876	0.702629643036051	0.751286215260286	0.753454204859028	0.87989162289214
P-hsa05162-101	0.197559153136617	0.662247339139631	0.893379268187842	0.867368814229839	0.895435385376303	0.605476233859788	0.79317810341884
P-hsa04210-85	0.194705952812776	0.776445692926844	0.923943289437539	0.691876602540378	0.740985187952517	0.867126785407007	0.932908817403401
P-hsa05150-66	0.186458220351837	0.651133617538468	0.889724183964973	0.74237840245319	0.785627822958099	0.863601562625936	0.931256984582806
P-hsa04725-64	0.183183832007232	0.822715939569433	0.940748439139789	0.973057156471166	0.977760440256472	0.44404140680489	0.713033963773978
P-hsa04917-33	0.18003738419437	0.542301070046953	0.849951928414838	0.977752762493935	0.980898347788822	0.604106333985827	0.792399639981727
P-hsa04350-11	0.162727678624335	0.716763489615849	0.906238420881713	0.781098607759123	0.821492689779268	0.842080904990449	0.92347712603522
P-hsa05168-122	0.159437372980856	0.993104599018627	0.998974642322875	0.852749421498882	0.883440845860691	0.585564942580822	0.784929608407772
P-hsa04064-129	0.153699662772382	0.692584708127366	0.899037113876896	0.980089711254242	0.982715889473037	0.610220964159013	0.794501526163147
P-hsa04961-20	0.133891321210115	0.667616900194377	0.893757009708537	0.971689530485265	0.977436081472006	0.67478423992287	0.841009385576306
P-hsa04726-16	0.119772427014096	0.689899162263544	0.899037113876896	0.897904413614293	0.917649869685994	0.834635820317818	0.919968448164751
P-hsa04726-46	0.119772427014096	0.689899162263544	0.899037113876896	0.897904413614293	0.917649869685994	0.834635820317818	0.919968448164751
P-hsa03320-56	0.119457544227414	0.967035669488753	0.989764567186908	0.805763904487061	0.843167933610342	0.813342708040875	0.910115451871536
P-hsa04020-8	0.108286977012566	0.987420936354792	0.996387785492527	0.784956293051526	0.825086081067081	0.899337023040925	0.947949835097191
P-hsa04961-17	0.0933801569918254	0.667616900194377	0.893757009708537	0.899988990500308	0.919148144774059	0.956526917006781	0.981781599090788
P-hsa05166-33	0.0751932167092822	0.760005296844318	0.919844705015586	0.984510428430141	0.986091547961881	0.850766499193395	0.927203479608165
P-hsa05169-11	0.0751932167092822	0.760005296844318	0.919844705015586	0.984510428430141	0.986091547961881	0.850766499193395	0.927203479608165
