# Supplementary material for: Common pathways and functional profiles reveal underlying patterns in Breast, Kidney and Lung cancers
Source: Biol Direct. 2021 May 26;16:9. doi: 10.1186/s13062-021-00293-8 (PMC8152308; doi:10.1186/s13062-021-00293-8)
Supplement: Supplementary file 12 — Additional file 12: Table S7. Results table for the survival analysis of GO term values. Description: Rows represent the features analyzed. Columns: feature is the GO identifier, combined. PV is the sum of the negative logarithms in base 10 of the survival p-values in the three cancers, PV.[cancer] is the raw p-value of the survival analysis in cancer [cancer] and adj. PV.[cancer] is the FDR adjusted p-value of the survival analysis in cancer [cancer]. [file 13062_2021_293_MOESM12_ESM.xls]

## Sheet: S7_017_All_survival_results_GO_ordered
feature	combined.PV	PV.BRCA	adj.PV.BRCA	PV.KIRC	adj.PV.KIRC	PV.LUAD	adj.PV.LUAD
GO:0097028	9.44477290237633	0.250426614344468	0.669169047205215	7.23421322845752e-13	1.19581544666403e-09	0.174421421370101	0.448773552515303
GO:0031648	8.29990592195181	0.0580880587783752	0.409432877389891	4.61319871192245e-11	1.52512349416156e-08	0.60707682006912	0.802798386859404
GO:0051793	8.13237088523041	0.634753561195789	0.884287106482232	4.2417958034946e-11	1.52512349416156e-08	0.276480415532185	0.54667718525682
GO:0051791	8.13237088523041	0.634753561195789	0.884287106482232	4.2417958034946e-11	1.52512349416156e-08	0.276480415532185	0.54667718525682
GO:0033539	8.13237088523041	0.634753561195789	0.884287106482232	4.2417958034946e-11	1.52512349416156e-08	0.276480415532185	0.54667718525682
GO:0015697	7.7302199423084	0.173316524647715	0.627286884279153	2.09551598295832e-10	3.84876435536678e-08	0.554173479488576	0.770890283700206
GO:0015695	7.7302199423084	0.173316524647715	0.627286884279153	2.09551598295832e-10	3.84876435536678e-08	0.554173479488576	0.770890283700206
GO:0015879	7.7302199423084	0.173316524647715	0.627286884279153	2.09551598295832e-10	3.84876435536678e-08	0.554173479488576	0.770890283700206
GO:0070715	7.7302199423084	0.173316524647715	0.627286884279153	2.09551598295832e-10	3.84876435536678e-08	0.554173479488576	0.770890283700206
GO:0036323	7.71162529458901	0.601184684396505	0.866397805847796	1.0554018770037e-09	1.02622311922772e-07	0.0204219422821728	0.218481976306935
GO:0010107	7.63090914528654	0.121916974922887	0.564506329264794	7.11380954143692e-10	8.61697998907499e-08	0.210926966414545	0.480913483425162
GO:0038178	7.42791259049996	0.974438826998479	0.986645224834892	4.47474279852145e-10	6.72431804177814e-08	0.303647808207463	0.562701599738717
GO:0009437	7.38547182408469	0.0140583149019733	0.320311805048526	1.48601164706719e-09	1.29283013294845e-07	0.991055912573493	0.994062756968436
GO:0006475	7.3249530861155	0.897092115975299	0.95714802149687	3.12285197701101e-10	5.1620743179992e-08	0.909062352823501	0.957731082993784
GO:0001676	7.32270038525046	0.173422832820922	0.627286884279153	5.84773451883791e-10	8.05525429969922e-08	0.848980799195659	0.941356598938138
GO:0010633	7.30155240773063	0.109331987769309	0.546038542827554	9.1418317360592e-10	9.44465491231616e-08	0.926183870538839	0.968363022138331
GO:0035745	7.30155240773063	0.109331987769309	0.546038542827554	9.1418317360592e-10	9.44465491231616e-08	0.926183870538839	0.968363022138331
GO:0051924	7.21709654844447	0.642045388581561	0.884287106482232	7.29810767374772e-10	8.61697998907499e-08	0.595733356827333	0.796076991783008
GO:0046628	7.07871655376562	0.040960587993539	0.40157686346978	7.52080209220907e-09	2.6510118794054e-07	0.566971722493695	0.783615599734179
GO:0045947	7.07776750607344	0.532825718755543	0.830906521795201	6.39287855985771e-09	2.6510118794054e-07	0.119755495126064	0.379549683404176
GO:0007263	7.06868755603285	0.790854033558942	0.94049044422513	1.25641574921787e-09	1.15380846303174e-07	0.578472463683888	0.786727828976125
GO:0015672	7.03995666985804	0.950457611996804	0.978272996656736	3.90154430984779e-09	2.14975091472613e-07	0.157312601779468	0.433705673282345
GO:0036376	7.03995666985804	0.950457611996804	0.978272996656736	3.90154430984779e-09	2.14975091472613e-07	0.157312601779468	0.433705673282345
GO:0071383	7.03995666985804	0.950457611996804	0.978272996656736	3.90154430984779e-09	2.14975091472613e-07	0.157312601779468	0.433705673282345
GO:1903416	7.03995666985804	0.950457611996804	0.978272996656736	3.90154430984779e-09	2.14975091472613e-07	0.157312601779468	0.433705673282345
GO:0030317	7.03995666985804	0.950457611996804	0.978272996656736	3.90154430984779e-09	2.14975091472613e-07	0.157312601779468	0.433705673282345
GO:0030641	7.03995666985804	0.950457611996804	0.978272996656736	3.90154430984779e-09	2.14975091472613e-07	0.157312601779468	0.433705673282345
GO:1903278	7.03995666985804	0.950457611996804	0.978272996656736	3.90154430984779e-09	2.14975091472613e-07	0.157312601779468	0.433705673282345
GO:1903288	7.03995666985804	0.950457611996804	0.978272996656736	3.90154430984779e-09	2.14975091472613e-07	0.157312601779468	0.433705673282345
GO:0032781	7.02240615147546	0.906336248456652	0.95714802149687	4.27008062242606e-09	2.27691718350654e-07	0.163689883731918	0.435780249865756
GO:0002821	6.98577220479852	0.0589504082388349	0.409432877389891	7.85841391959252e-09	2.6510118794054e-07	0.890392899402144	0.951992189630613
GO:0006343	6.98577220479852	0.0589504082388349	0.409432877389891	7.85841391959252e-09	2.6510118794054e-07	0.890392899402144	0.951992189630613
GO:0045348	6.98577220479852	0.0589504082388349	0.409432877389891	7.85841391959252e-09	2.6510118794054e-07	0.890392899402144	0.951992189630613
GO:2000757	6.98577220479852	0.0589504082388349	0.409432877389891	7.85841391959252e-09	2.6510118794054e-07	0.890392899402144	0.951992189630613
GO:2000774	6.98577220479852	0.0589504082388349	0.409432877389891	7.85841391959252e-09	2.6510118794054e-07	0.890392899402144	0.951992189630613
GO:0007346	6.98577220479852	0.0589504082388349	0.409432877389891	7.85841391959252e-09	2.6510118794054e-07	0.890392899402144	0.951992189630613
GO:0051097	6.98577220479852	0.0589504082388349	0.409432877389891	7.85841391959252e-09	2.6510118794054e-07	0.890392899402144	0.951992189630613
GO:0000183	6.98577220479852	0.0589504082388349	0.409432877389891	7.85841391959252e-09	2.6510118794054e-07	0.890392899402144	0.951992189630613
GO:0016239	6.98577220479852	0.0589504082388349	0.409432877389891	7.85841391959252e-09	2.6510118794054e-07	0.890392899402144	0.951992189630613
GO:0034983	6.98577220479852	0.0589504082388349	0.409432877389891	7.85841391959252e-09	2.6510118794054e-07	0.890392899402144	0.951992189630613
GO:2000480	6.98577220479852	0.0589504082388349	0.409432877389891	7.85841391959252e-09	2.6510118794054e-07	0.890392899402144	0.951992189630613
GO:0042542	6.98577220479852	0.0589504082388349	0.409432877389891	7.85841391959252e-09	2.6510118794054e-07	0.890392899402144	0.951992189630613
GO:0016575	6.98577220479852	0.0589504082388349	0.409432877389891	7.85841391959252e-09	2.6510118794054e-07	0.890392899402144	0.951992189630613
GO:0006979	6.98577220479852	0.0589504082388349	0.409432877389891	7.85841391959252e-09	2.6510118794054e-07	0.890392899402144	0.951992189630613
GO:0006633	6.97939828247013	0.745762214334573	0.917903901932278	4.91081419973227e-09	2.5367424600492e-07	0.183329996951962	0.450327224476046
GO:0042789	6.9697304172112	0.233881171128209	0.669169047205215	3.88744292312282e-09	2.14975091472613e-07	0.496883205632888	0.745324808449332
GO:0072659	6.90502620328358	0.0613475219521473	0.419039065235122	2.72867234363261e-08	6.84737554804102e-07	0.15141382079133	0.433705673282345
GO:0032868	6.87389986971157	0.842413148752244	0.955127342774264	1.79904469099768e-09	1.48691043710958e-07	0.845426356221007	0.941356598938138
GO:0051289	6.8293205473979	0.642075383043058	0.884287106482232	3.00722957646826e-09	2.14975091472613e-07	0.561954819646845	0.77928801751362
GO:2000591	6.81204409061452	0.824741629347979	0.945421576499452	1.91062773380324e-08	5.1774879409455e-07	0.0640047708472262	0.314928016024464
GO:0010512	6.81204409061452	0.824741629347979	0.945421576499452	1.91062773380324e-08	5.1774879409455e-07	0.0640047708472262	0.314928016024464
GO:0035793	6.81204409061452	0.824741629347979	0.945421576499452	1.91062773380324e-08	5.1774879409455e-07	0.0640047708472262	0.314928016024464
GO:0072126	6.81204409061452	0.824741629347979	0.945421576499452	1.91062773380324e-08	5.1774879409455e-07	0.0640047708472262	0.314928016024464
GO:0010544	6.81204409061452	0.824741629347979	0.945421576499452	1.91062773380324e-08	5.1774879409455e-07	0.0640047708472262	0.314928016024464
GO:2000573	6.81204409061452	0.824741629347979	0.945421576499452	1.91062773380324e-08	5.1774879409455e-07	0.0640047708472262	0.314928016024464
GO:0048008	6.81204409061452	0.824741629347979	0.945421576499452	1.91062773380324e-08	5.1774879409455e-07	0.0640047708472262	0.314928016024464
GO:2000773	6.76730698414031	0.0289287645279981	0.393031080506806	1.50880394844677e-08	4.61861653107872e-07	0.852130048232272	0.941356598938138
GO:0006941	6.74964545679837	0.553222199344589	0.849095910414675	6.80372613803826e-09	2.6510118794054e-07	0.586413172571897	0.790653323214801
GO:2000649	6.71635469357878	0.452210407149893	0.790432573972481	1.38592435305895e-08	4.32251501057821e-07	0.298249405822808	0.562398262379812
GO:0086010	6.71635469357878	0.452210407149893	0.790432573972481	1.38592435305895e-08	4.32251501057821e-07	0.298249405822808	0.562398262379812
GO:0032385	6.67210351029874	0.974707593560423	0.986645224834892	2.79395958591167e-08	6.84737554804102e-07	0.0615397152235054	0.314928016024464
GO:1901373	6.67210351029874	0.974707593560423	0.986645224834892	2.79395958591167e-08	6.84737554804102e-07	0.0615397152235054	0.314928016024464
GO:0000281	6.57559658227951	0.00136516695668532	0.320311805048526	4.29103099719441e-08	8.86634279795295e-07	0.824267898645973	0.935590789963128
GO:0031032	6.57559658227951	0.00136516695668532	0.320311805048526	4.29103099719441e-08	8.86634279795295e-07	0.824267898645973	0.935590789963128
GO:0006509	6.57559658227951	0.00136516695668532	0.320311805048526	4.29103099719441e-08	8.86634279795295e-07	0.824267898645973	0.935590789963128
GO:0042770	6.51968805278323	0.691389992945251	0.896373424291284	5.52799064301723e-08	1.08782958725089e-06	0.0399363799529867	0.309928807804164
GO:0071480	6.50961055704271	0.814966462369941	0.944698150278761	3.18964257228771e-08	6.84737554804102e-07	0.205438746420929	0.478158853832805
GO:0051220	6.50961055704271	0.814966462369941	0.944698150278761	3.18964257228771e-08	6.84737554804102e-07	0.205438746420929	0.478158853832805
GO:0002028	6.50961055704271	0.814966462369941	0.944698150278761	3.18964257228771e-08	6.84737554804102e-07	0.205438746420929	0.478158853832805
GO:0006713	6.50961055704271	0.814966462369941	0.944698150278761	3.18964257228771e-08	6.84737554804102e-07	0.205438746420929	0.478158853832805
GO:0042921	6.50961055704271	0.814966462369941	0.944698150278761	3.18964257228771e-08	6.84737554804102e-07	0.205438746420929	0.478158853832805
GO:0050767	6.50961055704271	0.814966462369941	0.944698150278761	3.18964257228771e-08	6.84737554804102e-07	0.205438746420929	0.478158853832805
GO:0060242	6.50961055704271	0.814966462369941	0.944698150278761	3.18964257228771e-08	6.84737554804102e-07	0.205438746420929	0.478158853832805
GO:0072091	6.50961055704271	0.814966462369941	0.944698150278761	3.18964257228771e-08	6.84737554804102e-07	0.205438746420929	0.478158853832805
GO:1903507	6.50961055704271	0.814966462369941	0.944698150278761	3.18964257228771e-08	6.84737554804102e-07	0.205438746420929	0.478158853832805
GO:0017145	6.50961055704271	0.814966462369941	0.944698150278761	3.18964257228771e-08	6.84737554804102e-07	0.205438746420929	0.478158853832805
GO:0060390	6.50961055704271	0.814966462369941	0.944698150278761	3.18964257228771e-08	6.84737554804102e-07	0.205438746420929	0.478158853832805
GO:0045840	6.50750438406901	0.0324863663960361	0.395433790363958	1.08539822241127e-07	1.81228612287458e-06	0.15517713844415	0.433705673282345
GO:0015911	6.47030712590149	0.790854033558942	0.94049044422513	1.17999909843292e-08	3.8245853131561e-07	0.844531195178781	0.941356598938138
GO:0019934	6.47030712590149	0.790854033558942	0.94049044422513	1.17999909843292e-08	3.8245853131561e-07	0.844531195178781	0.941356598938138
GO:0032148	6.45100102817799	0.55402475104117	0.849538880770923	4.70796027718379e-08	9.60772634343802e-07	0.153311057659502	0.433705673282345
GO:1901018	6.36910434550137	0.456611800995204	0.790432573972481	2.44986392283764e-08	6.53165332975905e-07	0.651962872846223	0.827956886923922
GO:0048014	6.3226178831592	0.543979488444879	0.840751491374785	4.99127459363535e-08	1.00616791503405e-06	0.299398665061158	0.562398262379812
GO:0043496	6.31460432021236	0.406350867554041	0.763671923852044	2.53593006593889e-08	6.65379745872536e-07	0.89945342374977	0.953716532047984
GO:0007214	6.31020084272021	0.102084176648838	0.532319066247725	7.7458987779444e-08	1.42266340888246e-06	0.386766229122865	0.646435347275932
GO:2001243	6.29500855528425	0.346477858323459	0.730091575654463	5.82817538674618e-08	1.12022952491761e-06	0.355811256559085	0.61987897447026
GO:0086009	6.26624284654486	0.774387522530343	0.93299021482701	1.01365854487945e-07	1.7496937036001e-06	0.078464322285869	0.331831770520892
GO:0001666	6.25828463435633	0.244750799617927	0.669169047205215	8.39389693307879e-08	1.50816430764992e-06	0.276187810805111	0.54667718525682
GO:0034260	6.24574301352747	0.897280616152126	0.95714802149687	3.02949695030197e-06	3.40663840738038e-05	5.26803978687651e-05	0.0174161395354137
GO:0051496	6.24453619665433	0.269842380143788	0.669169047205215	5.77243901567215e-08	1.12022952491761e-06	0.530279090565354	0.759662622348245
GO:0043518	6.23572709392833	0.245598095154716	0.669169047205215	5.4864569776214e-08	1.08782958725089e-06	0.598859385133068	0.798318196471744
GO:0008610	6.23291683163898	0.726568257745392	0.913005238048174	5.19744741356298e-07	7.60299165895541e-06	0.00196072580446016	0.0842607586386267
GO:0006631	6.23291683163898	0.726568257745392	0.913005238048174	5.19744741356298e-07	7.60299165895541e-06	0.00196072580446016	0.0842607586386267
GO:0030048	6.22984711847462	0.066466437211993	0.452135887701335	7.20272375076547e-08	1.36851751264544e-06	0.885389190831553	0.951992189630613
GO:0090201	6.21776374704629	0.857094840157646	0.95714802149687	7.5065404114838e-08	1.41003537502076e-06	0.173297745334088	0.448773552515303
GO:1902309	6.20766251134967	0.515598500440545	0.824933212665851	9.48954471668984e-08	1.66874653369024e-06	0.183883451414354	0.450327224476046
GO:1901016	6.20766251134967	0.515598500440545	0.824933212665851	9.48954471668984e-08	1.66874653369024e-06	0.183883451414354	0.450327224476046
GO:0032728	6.19770585853045	0.406552506345916	0.763671923852044	1.11579997241762e-07	1.84441735440632e-06	0.181030753081856	0.450327224476046
GO:0034501	6.11433886276703	0.0454206770654343	0.408739669174247	1.68694363211763e-06	2.12863956022171e-05	0.00236265311018202	0.0883307928212847
GO:0032364	6.10886271174073	0.111078393223074	0.546038542827554	5.88771562948232e-07	8.47814494416891e-06	0.00978388888347115	0.168117588416644
GO:0044539	6.02394831418599	0.231373199700103	0.669169047205215	7.74410210402365e-08	1.42266340888246e-06	0.990802296387911	0.994062756968436
GO:0008152	5.99394397299688	0.38636844352752	0.760317901370226	8.27430451932898e-08	1.50301377697262e-06	0.738951891056165	0.887355787127764
GO:0032470	5.98460368009075	0.297235249967343	0.71414225028491	1.03732597067641e-07	1.7496937036001e-06	0.657124912078229	0.829181282187262
GO:1903515	5.98460368009075	0.297235249967343	0.71414225028491	1.03732597067641e-07	1.7496937036001e-06	0.657124912078229	0.829181282187262
GO:0032469	5.98460368009075	0.297235249967343	0.71414225028491	1.03732597067641e-07	1.7496937036001e-06	0.657124912078229	0.829181282187262
GO:0071385	5.98337448015683	4.08567067268217e-05	0.0675361362194363	1.28020812872887e-06	1.7066000296684e-05	0.761870391591526	0.901483004510231
GO:0055078	5.84994545204268	0.840409044830624	0.955127342774264	1.85556683240939e-07	2.89363393771012e-06	0.239020970750727	0.511151538797411
GO:0050891	5.84994545204268	0.840409044830624	0.955127342774264	1.85556683240939e-07	2.89363393771012e-06	0.239020970750727	0.511151538797411
GO:0018107	5.77043986751436	0.349917652379099	0.730091575654463	4.95474830830567e-07	7.37855761588222e-06	0.0418634864467198	0.314928016024464
GO:0032707	5.71076982618389	0.350691295262942	0.730091575654463	1.74495351501491e-07	2.800396272155e-06	0.877958583793074	0.951992189630613
GO:0010592	5.71076982618389	0.350691295262942	0.730091575654463	1.74495351501491e-07	2.800396272155e-06	0.877958583793074	0.951992189630613
GO:0048870	5.71076982618389	0.350691295262942	0.730091575654463	1.74495351501491e-07	2.800396272155e-06	0.877958583793074	0.951992189630613
GO:0071467	5.66217749726002	0.509769751420396	0.823704202441754	2.26690883065039e-07	3.50205635239729e-06	0.511297071176261	0.754619695227107
GO:1900026	5.66213740607043	0.389591533000436	0.762236313219939	1.80622150902643e-07	2.87085014848143e-06	0.992453714372464	0.994861121805751
GO:0030007	5.63156135738478	0.368874046784953	0.744936721890097	7.04727079026135e-07	9.95652873188206e-06	0.0558565995478503	0.314928016024464
GO:0070059	5.59684197036034	0.785380575755567	0.937740582199305	2.84393280258755e-07	4.35279715062705e-06	0.351026313788932	0.61987897447026
GO:0000209	5.56767397332342	0.0906052748847245	0.504081659376967	6.26631140088207e-07	8.92949374625696e-06	0.334619918455597	0.601171356674719
GO:0030866	5.5167573515428	0.0903662118894792	0.504081659376967	5.89828595631836e-07	8.47814494416891e-06	0.46127246310327	0.711935930447905
GO:0032713	5.47850128239968	0.00621110481880471	0.320311805048526	6.98041651814307e-06	6.17038957459385e-05	0.0108844565850595	0.168117588416644
GO:0050821	5.44970192318978	0.700104649912981	0.898503871355713	2.89980433665349e-07	4.39759318209928e-06	0.757797228017017	0.898593126192345
GO:0070247	5.37205977999669	0.440494444498653	0.790432573972481	0.0238821284783689	0.0445566121611104	7.292734072184e-08	0.000120548894213202
GO:0035094	5.36547512454723	0.96853792963285	0.982807365060222	3.52507703360594e-07	5.2972293968642e-06	0.65362061532737	0.827956886923922
GO:0030578	5.32702464243918	0.762808332011193	0.922401004253476	8.18713532635407e-07	1.13725501634145e-05	0.177624403414412	0.448949753584132
GO:0034644	5.32220540495377	0.355048432058255	0.738232777600371	1.0530863329139e-06	1.43738769604588e-05	0.171605149895566	0.448773552515303
GO:1902230	5.30623105519389	0.939545200035752	0.97592411074931	2.55032113616327e-06	3.01120059862706e-05	0.0116850216933786	0.168117588416644
GO:0018105	5.28353981574791	0.339622714196982	0.730091575654463	2.96229059204567e-06	3.3538810607202e-05	0.0190337366911223	0.212586261827197
GO:0019050	5.28029605561516	0.576932723610612	0.853503840996557	2.04293862604565e-06	2.46494711595143e-05	0.0270091686466915	0.249281976446782
GO:0090005	5.28029605561516	0.576932723610612	0.853503840996557	2.04293862604565e-06	2.46494711595143e-05	0.0270091686466915	0.249281976446782
GO:0048016	5.27420301083035	0.0962752375544932	0.52070716500595	9.3162307657213e-07	1.28331078797811e-05	0.59513724692453	0.795923842367514
GO:0042993	5.26818621965423	0.00578269199295167	0.320311805048526	3.1556384634257e-06	3.50085260405549e-05	0.209385728075965	0.480913483425162
GO:0006983	5.2386908133468	0.658753768632927	0.884287106482232	7.51653957631326e-07	1.05295253556321e-05	0.352987331077149	0.61987897447026
GO:0002026	5.23163346037924	0.82693666220913	0.945969759606707	1.34813792984634e-06	1.75470236065827e-05	0.103576966134877	0.353415762287062
GO:0002027	5.23163346037924	0.82693666220913	0.945969759606707	1.34813792984634e-06	1.75470236065827e-05	0.103576966134877	0.353415762287062
GO:0006936	5.23163346037924	0.82693666220913	0.945969759606707	1.34813792984634e-06	1.75470236065827e-05	0.103576966134877	0.353415762287062
GO:0034097	5.20978806347409	0.272817984671129	0.672083649271798	1.21444230327672e-06	1.63209197342798e-05	0.303029784783607	0.562398262379812
GO:1900118	5.20683565659704	0.295075989125596	0.712059284707461	5.71259663284529e-06	5.18841880994135e-05	0.0101056827131359	0.168117588416644
GO:0015758	5.20519019108551	0.263504347131745	0.669169047205215	0.0325357865836307	0.0576437890918987	1.95559380467003e-07	0.000161629827955978
GO:0006813	5.15972178483335	0.882172322095307	0.95714802149687	2.73336478429087e-06	3.11603585409159e-05	0.0228881870644485	0.232111492132107
GO:0031571	5.14940038432969	0.0726506236247583	0.472702315084198	4.0232687167352e-06	3.97571086911765e-05	0.116999064996406	0.377222053118956
GO:0071157	5.11801829308396	0.120259960832272	0.561970811735303	2.53713452691429e-06	3.01120059862706e-05	0.182798440649944	0.450327224476046
GO:0070141	5.07986953641013	0.530430540798538	0.827952487195451	2.48612870290543e-06	2.97794981587151e-05	0.0885955099895719	0.33744861135219
GO:0071559	5.07420180780499	0.607557804791752	0.867652434640116	1.06086690210283e-06	1.43738769604588e-05	0.411342437351908	0.675893686821773
GO:0060340	5.05623148847339	0.919830810561264	0.961112724309589	1.92837526769019e-06	2.40838296175408e-05	0.120024182320549	0.379549683404176
GO:0032792	5.0325895348057	0.0575370703354838	0.409432877389891	3.6380615239251e-06	3.87981658003109e-05	0.320089811981563	0.584004921860402
GO:0030509	5.01961284176297	0.108973229137096	0.546038542827554	4.10686266372196e-06	4.0169491024452e-05	0.16312626219632	0.435780249865756
GO:0010971	4.99712570385685	0.0872251760345174	0.4940705797614	6.38230562788333e-06	5.76500065731757e-05	0.106165234177092	0.353415762287062
GO:0045741	4.97094846051424	0.742074557292943	0.917903901932278	1.59438710511939e-06	2.04304022074601e-05	0.309728334947128	0.57013467446281
GO:0001525	4.91670049410003	0.233448042038024	0.669169047205215	2.7170891633288e-06	3.11603585409159e-05	0.317377467277518	0.580980014850208
GO:0071456	4.89019827945752	0.864341766266037	0.95714802149687	4.3932645332756e-06	4.2718036902968e-05	0.0439272263934245	0.314928016024464
GO:0001880	4.88813291311323	0.0256499917363908	0.386341162044906	4.82932748335774e-06	4.61438053756667e-05	0.473291346737204	0.725742668048792
GO:0046886	4.8875949078542	0.255374783934707	0.669169047205215	4.01732644639274e-06	3.97571086911765e-05	0.218862017811458	0.486916440703016
GO:0061419	4.8875949078542	0.255374783934707	0.669169047205215	4.01732644639274e-06	3.97571086911765e-05	0.218862017811458	0.486916440703016
GO:0010573	4.8875949078542	0.255374783934707	0.669169047205215	4.01732644639274e-06	3.97571086911765e-05	0.218862017811458	0.486916440703016
GO:0043619	4.8875949078542	0.255374783934707	0.669169047205215	4.01732644639274e-06	3.97571086911765e-05	0.218862017811458	0.486916440703016
GO:1903377	4.8875949078542	0.255374783934707	0.669169047205215	4.01732644639274e-06	3.97571086911765e-05	0.218862017811458	0.486916440703016
GO:0042100	4.88692206458668	0.501092641037082	0.819293902704546	1.4039547295841e-06	1.81307591250197e-05	0.709764885033149	0.87341813479061
GO:0000910	4.87391548338382	0.421240909615804	0.779444892589393	2.71018688224878e-06	3.11603585409159e-05	0.282552962422135	0.550423079736221
GO:0051665	4.87391548338382	0.421240909615804	0.779444892589393	2.71018688224878e-06	3.11603585409159e-05	0.282552962422135	0.550423079736221
GO:0017157	4.87391548338382	0.421240909615804	0.779444892589393	2.71018688224878e-06	3.11603585409159e-05	0.282552962422135	0.550423079736221
GO:0007258	4.86263253936985	0.193578034785577	0.657052343943653	3.94465086261953e-06	3.97571086911765e-05	0.256738615037415	0.525233825070355
GO:0009411	4.86263253936985	0.193578034785577	0.657052343943653	3.94465086261953e-06	3.97571086911765e-05	0.256738615037415	0.525233825070355
GO:0032878	4.8230399682531	0.188124957426403	0.643831376036944	5.43766884508745e-06	5.0214897211897e-05	0.19237052827044	0.464895443320231
GO:0035019	4.81415976480925	0.382324839969536	0.758683025773882	9.18640207481225e-06	7.66925385336598e-05	0.0303045256900971	0.263649373503845
GO:0070848	4.81415976480925	0.382324839969536	0.758683025773882	9.18640207481225e-06	7.66925385336598e-05	0.0303045256900971	0.263649373503845
GO:0001714	4.81415976480925	0.382324839969536	0.758683025773882	9.18640207481225e-06	7.66925385336598e-05	0.0303045256900971	0.263649373503845
GO:0043281	4.81415976480925	0.382324839969536	0.758683025773882	9.18640207481225e-06	7.66925385336598e-05	0.0303045256900971	0.263649373503845
GO:2000016	4.81129712787442	0.312843307584654	0.718548478609412	3.29731585668736e-06	3.5858309941475e-05	0.331745637195036	0.599317528178574
GO:1903026	4.81129712787442	0.312843307584654	0.718548478609412	3.29731585668736e-06	3.5858309941475e-05	0.331745637195036	0.599317528178574
GO:0006986	4.81129712787442	0.312843307584654	0.718548478609412	3.29731585668736e-06	3.5858309941475e-05	0.331745637195036	0.599317528178574
GO:0032880	4.80927156022538	0.235050331347127	0.669169047205215	3.94465086261953e-06	3.97571086911765e-05	0.31897242347433	0.583146651656732
GO:0006970	4.76842428021575	0.156865642898635	0.618843548505468	4.59633045535313e-06	4.44311944017469e-05	0.352615867317837	0.61987897447026
GO:0010944	4.72963436411963	0.90991476883498	0.957722948196379	4.04064988512864e-06	3.97571086911765e-05	0.220594333851044	0.489452931350035
GO:0022898	4.72285959173532	0.938022778475581	0.975803431604868	1.66622195185706e-06	2.11866529724594e-05	0.782996668096829	0.915621065273286
GO:0030322	4.7161272584467	0.261065455691501	0.669169047205215	5.51778953328252e-06	5.0391746400641e-05	0.309361261785527	0.57013467446281
GO:0050862	4.7161272584467	0.261065455691501	0.669169047205215	5.51778953328252e-06	5.0391746400641e-05	0.309361261785527	0.57013467446281
GO:0070493	4.70915163944569	0.303905970323956	0.718504391093346	6.48444284145899e-06	5.82542609615854e-05	0.194504157620156	0.466757435238417
GO:0043066	4.70188458274947	0.800941535131836	0.94433406388939	2.06564993060487e-05	0.000147814689839388	0.00611304555475412	0.142322032422656
GO:0010039	4.69852924599194	0.809256986311854	0.944698150278761	1.96691893428191e-06	2.40838296175408e-05	0.724498361737169	0.879938127811565
GO:0032848	4.69852924599194	0.809256986311854	0.944698150278761	1.96691893428191e-06	2.40838296175408e-05	0.724498361737169	0.879938127811565
GO:0055085	4.69852924599194	0.809256986311854	0.944698150278761	1.96691893428191e-06	2.40838296175408e-05	0.724498361737169	0.879938127811565
GO:0060395	4.67477419214495	0.509430769741801	0.823704202441754	3.30372199285334e-05	0.000222996760122489	0.00396970193138335	0.115121356010117
GO:0030511	4.67430849607254	0.455397425231264	0.790432573972481	3.32831452465321e-06	3.59588490800768e-05	0.496061301132005	0.744767784533337
GO:1900029	4.66691262033948	0.667483110027349	0.889222526583217	9.48905493169949e-06	7.68892539318591e-05	0.0433901694080375	0.314928016024464
GO:2000630	4.66691262033948	0.667483110027349	0.889222526583217	9.48905493169949e-06	7.68892539318591e-05	0.0433901694080375	0.314928016024464
GO:2000251	4.66691262033948	0.667483110027349	0.889222526583217	9.48905493169949e-06	7.68892539318591e-05	0.0433901694080375	0.314928016024464
GO:0090398	4.66691262033948	0.667483110027349	0.889222526583217	9.48905493169949e-06	7.68892539318591e-05	0.0433901694080375	0.314928016024464
GO:0007210	4.66299485946262	0.232834067216991	0.669169047205215	3.74648221812546e-06	3.96983019651371e-05	0.625432517547394	0.817894683359015
GO:2000379	4.62195276973313	0.112687309021002	0.547238797783865	2.01723459382075e-05	0.000145433697841286	0.0368620443389287	0.300058058699706
GO:0071363	4.61044447734745	0.708897338440123	0.904172299723398	1.0992655758324e-05	8.61178197559694e-05	0.0477959895449582	0.314928016024464
GO:0034314	4.60626206875584	0.667921812031492	0.889222526583217	1.13391159877185e-05	8.84130128665034e-05	0.0512901419677614	0.314928016024464
GO:0035308	4.59119452292694	0.70511688203235	0.902472815618237	1.41534323849779e-05	0.000108313072835039	0.0293487247390031	0.262234821586876
GO:0018108	4.58979728270637	0.721860175892582	0.91017152612543	4.64284852796926e-06	4.46199338182162e-05	0.374259037243665	0.63321411316661
GO:0043497	4.58672857580114	0.982702502776716	0.989343523523889	3.08526480274907e-06	3.44590724252987e-05	0.523863924421865	0.759662622348245
GO:0007254	4.57836058489474	0.306005499896985	0.718504391093346	8.32752827140126e-06	7.09556919207541e-05	0.244054806700866	0.517872394706716
GO:0001934	4.55747295248099	0.0729214097679797	0.472702315084198	1.69354002611533e-05	0.000125534603729535	0.19487319597872	0.466848395583803
GO:0045737	4.54259720271692	0.0931594598315414	0.511603279407103	1.43039774185283e-05	0.000108628179402072	0.24279158893841	0.515854108631353
GO:0010812	4.53556586238033	0.895202984288948	0.95714802149687	1.16877970229856e-05	9.07038895727475e-05	0.0842011555747435	0.335605538455505
GO:0044257	4.52478520346871	0.8479596651298	0.956784618369902	1.02371006432955e-05	8.17484413689251e-05	0.121978196027383	0.381874920517545
GO:0051775	4.51946875834385	0.944600536622874	0.978272996656736	8.19465225709859e-06	7.09257016311036e-05	0.163402930460591	0.435780249865756
GO:0050904	4.51292216782966	0.545887908801361	0.840751491374785	5.12426039278591e-06	4.84022995958577e-05	0.510356837443458	0.754300138356401
GO:0006909	4.51292216782966	0.545887908801361	0.840751491374785	5.12426039278591e-06	4.84022995958577e-05	0.510356837443458	0.754300138356401
GO:0014065	4.51193978143855	0.975761189911592	0.987107250259402	3.55014751474148e-06	3.81064535186212e-05	0.624355619445114	0.817894683359015
GO:0030036	4.51119406161726	0.506872420997112	0.823449476115033	3.79478313417003e-06	3.97571086911765e-05	0.841588568496262	0.941356598938138
GO:0010765	4.5080634441832	0.0974664601284814	0.52070716500595	0.000129833003944979	0.00067488665258192	0.00245808618861409	0.0883307928212847
GO:0051899	4.5080634441832	0.0974664601284814	0.52070716500595	0.000129833003944979	0.00067488665258192	0.00245808618861409	0.0883307928212847
GO:0006814	4.5080634441832	0.0974664601284814	0.52070716500595	0.000129833003944979	0.00067488665258192	0.00245808618861409	0.0883307928212847
GO:1902305	4.5080634441832	0.0974664601284814	0.52070716500595	0.000129833003944979	0.00067488665258192	0.00245808618861409	0.0883307928212847
GO:0090303	4.50409958098196	0.316667922787074	0.72298994034606	1.81833184046409e-05	0.000132995687269343	0.0703298832565982	0.325784610371734
GO:0043524	4.48482722506802	0.667918725019062	0.889222526583217	5.22021901405711e-06	4.84776518552607e-05	0.526005521422836	0.759662622348245
GO:0019048	4.46973022502256	0.0844139467254008	0.490050554037115	9.9485440424596e-06	7.98298218552704e-05	0.700482594666127	0.866689916903523
GO:0006883	4.45313698116259	0.80623046803381	0.944698150278761	9.61576818592214e-06	7.75359259089234e-05	0.207787770496737	0.480913483425162
GO:0060337	4.44319955060313	0.43630245818221	0.790432573972481	5.18658973813757e-06	4.84374736561661e-05	0.858211974954491	0.941356598938138
GO:0043330	4.44319955060313	0.43630245818221	0.790432573972481	5.18658973813757e-06	4.84374736561661e-05	0.858211974954491	0.941356598938138
GO:0060263	4.4400572326048	0.775364394847657	0.933071578644888	4.01792645188248e-06	3.97571086911765e-05	0.953160465716625	0.978617546478001
GO:0045918	4.43409768855274	0.384161757393599	0.759023865671735	9.42842109341591e-06	7.68892539318591e-05	0.371974368323808	0.630639621373594
GO:0010744	4.43409768855274	0.384161757393599	0.759023865671735	9.42842109341591e-06	7.68892539318591e-05	0.371974368323808	0.630639621373594
GO:0006470	4.42477585285072	0.0309199878626678	0.393031080506806	4.44781429981278e-05	0.000288323021081981	0.0786097419852181	0.331831770520892
GO:0007162	4.4239780869695	0.69415816465039	0.896373424291284	1.47607053134768e-05	0.000111412994900353	0.117068913036917	0.377222053118956
GO:0010212	4.4228555364994	0.128264804100423	0.568422844981229	6.64709217217396e-05	0.000395238969805883	0.0114104867920695	0.168117588416644
GO:0016578	4.4228555364994	0.128264804100423	0.568422844981229	6.64709217217396e-05	0.000395238969805883	0.0114104867920695	0.168117588416644
GO:0043968	4.4228555364994	0.128264804100423	0.568422844981229	6.64709217217396e-05	0.000395238969805883	0.0114104867920695	0.168117588416644
GO:1901985	4.4228555364994	0.128264804100423	0.568422844981229	6.64709217217396e-05	0.000395238969805883	0.0114104867920695	0.168117588416644
GO:0006978	4.4228555364994	0.128264804100423	0.568422844981229	6.64709217217396e-05	0.000395238969805883	0.0114104867920695	0.168117588416644
GO:0042493	4.41082270765858	0.30051811235054	0.715183834093932	1.39556327373169e-05	0.000107296097278069	0.234471971164832	0.506029305965591
GO:0032091	4.40687777450552	0.0368931688806189	0.395751111695672	7.06024926027116e-05	0.000410936338986909	0.0245449233333985	0.240949249346182
GO:0006657	4.39467788638083	0.372634851701317	0.748633854125508	4.9785147156145e-05	0.000320213417311703	0.0086728145870234	0.168117588416644
GO:0006646	4.39467788638083	0.372634851701317	0.748633854125508	4.9785147156145e-05	0.000320213417311703	0.0086728145870234	0.168117588416644
GO:0010819	4.39139912316188	0.682520387065888	0.8907324939807	1.66663826220992e-05	0.000124096984118603	0.112897196902824	0.367360367087337
GO:1901509	4.39139912316188	0.682520387065888	0.8907324939807	1.66663826220992e-05	0.000124096984118603	0.112897196902824	0.367360367087337
GO:0045668	4.39001438934605	0.174315692348294	0.627286884279153	8.24339447003108e-06	7.09257016311036e-05	0.778874123413344	0.915621065273286
GO:0045638	4.39001438934605	0.174315692348294	0.627286884279153	8.24339447003108e-06	7.09257016311036e-05	0.778874123413344	0.915621065273286
GO:0090263	4.3886420644717	0.157237925210101	0.618843548505468	7.67559174907895e-06	6.74782930958527e-05	0.945186520160735	0.978617546478001
GO:0030816	4.3721556540147	0.776761462225971	0.933071578644888	6.73827461639132e-06	5.98836986069615e-05	0.517021067850096	0.759662622348245
GO:0043950	4.3721556540147	0.776761462225971	0.933071578644888	6.73827461639132e-06	5.98836986069615e-05	0.517021067850096	0.759662622348245
GO:0038084	4.36779896946047	0.733967449203552	0.917903901932278	3.09932626468834e-05	0.000213790426136608	0.0207511616940041	0.218481976306935
GO:0016310	4.35327787283919	0.679913504558822	0.889462681218063	4.31458208318691e-05	0.000281897398557627	0.0135410526861566	0.176808575869654
GO:0002639	4.34547896410243	0.155016693564445	0.615759457208246	3.49202545105731e-05	0.000232754760911199	0.0626487382397516	0.314928016024464
GO:0045579	4.34547896410243	0.155016693564445	0.615759457208246	3.49202545105731e-05	0.000232754760911199	0.0626487382397516	0.314928016024464
GO:1900100	4.34547896410243	0.155016693564445	0.615759457208246	3.49202545105731e-05	0.000232754760911199	0.0626487382397516	0.314928016024464
GO:1902530	4.32821550909539	0.442441760939308	0.790432573972481	9.61262139037578e-05	0.000536751615308949	0.00348238518161126	0.110699667407758
GO:0090280	4.32591309865118	0.980890119414799	0.989343523523889	2.25152910418025e-05	0.000159050325179913	0.0370307586054084	0.300058058699706
GO:0042446	4.32183218458822	0.223554886630283	0.669169047205215	0.000172842456359179	0.00084529165787492	0.00206400119345174	0.0842607586386267
GO:0008202	4.32183218458822	0.223554886630283	0.669169047205215	0.000172842456359179	0.00084529165787492	0.00206400119345174	0.0842607586386267
GO:0032147	4.32095050904017	0.110689255354285	0.546038542827554	0.000183349478110828	0.000886189144202335	0.00292565435833259	0.0986960541698727
GO:0050890	4.31551803109519	0.293422064479615	0.710141541119771	1.07526117502088e-05	8.46384153480722e-05	0.609884675777195	0.80458050204286
GO:0007420	4.31551803109519	0.293422064479615	0.710141541119771	1.07526117502088e-05	8.46384153480722e-05	0.609884675777195	0.80458050204286
GO:0009611	4.31150628249316	0.276091467302332	0.678701199961037	0.000175547967617873	0.000853472913153952	0.00203170777209727	0.0842607586386267
GO:0051259	4.30923606800529	0.906164017207431	0.95714802149687	7.71530392928987e-06	6.74782930958527e-05	0.527504846963054	0.759662622348245
GO:0048268	4.30599104892303	0.36929895934854	0.744936721890097	8.28110127937265e-06	7.09257016311036e-05	0.824655644873731	0.935590789963128
GO:0046902	4.27744484394391	0.805153920062978	0.944698150278761	7.23309103961567e-05	0.000418121781285922	0.00537885754615219	0.133647020119689
GO:0070534	4.25861174673821	0.0146291642291629	0.320311805048526	0.000216277642573814	0.000982161931798119	0.0130304938147364	0.175239586096903
GO:0048013	4.25791727179862	0.67753295509635	0.889462681218063	1.51887504400428e-05	0.000114122747624503	0.273799992736704	0.543980033646361
GO:0071681	4.25637382797892	0.0682172112478	0.460257347724953	2.02357837286726e-05	0.000145433697841286	0.648069837445491	0.827866647061357
GO:0022617	4.25484406990785	0.241324582149274	0.669169047205215	2.12817139408905e-05	0.000150981429803828	0.282662845486513	0.550423079736221
GO:0051919	4.25484406990785	0.241324582149274	0.669169047205215	2.12817139408905e-05	0.000150981429803828	0.282662845486513	0.550423079736221
GO:0042448	4.24943316846774	0.486987441165943	0.80178310781604	3.30515464186387e-05	0.000222996760122489	0.0592203263660255	0.314928016024464
GO:0070371	4.23994527650618	0.896768765908549	0.95714802149687	2.53316267263548e-05	0.000178183740334743	0.0897512149591725	0.33744861135219
GO:1902236	4.23036102871355	0.558415104047134	0.853105514778108	1.05735949860186e-05	8.40295793840807e-05	0.630160752736471	0.820737035872287
GO:0051216	4.22920711785845	0.405227574458936	0.763671923852044	1.4326039388779e-05	0.000108628179402072	0.451527189404701	0.711120955841321
GO:0007159	4.21443840380969	0.636524295556726	0.884287106482232	6.43577594788836e-05	0.000390359741186375	0.0140466772472218	0.176808575869654
GO:0009267	4.19172504734158	0.71826065394313	0.908150663609113	1.70644834436295e-05	0.000125926746126427	0.293587235425428	0.562340324632945
GO:0002548	4.19082139768421	0.888336296314256	0.95714802149687	3.08705268022846e-05	0.000213790426136608	0.0589835599506384	0.314928016024464
GO:0000082	4.19042253506263	0.240941214955144	0.669169047205215	3.55164520692286e-05	0.000235777892652349	0.134700612745483	0.408826015041461
GO:0051592	4.17100692336823	0.155274363481375	0.615759457208246	2.00308669345839e-05	0.000145223785275733	0.508539192599235	0.754300138356401
GO:0006629	4.16804945145758	0.907569550934656	0.95714802149687	1.76375351428337e-05	0.000129577091516018	0.277265473051185	0.547574464699651
GO:0051894	4.14886283180878	0.81797603282123	0.945421576499452	1.3697420945924e-05	0.000105802975811272	0.446155674812131	0.709600111175794
GO:0016311	4.14364753859925	0.874938619757141	0.95714802149687	3.04482902417913e-05	0.000212367188901608	0.105124247571104	0.353415762287062
GO:0001516	4.12485554449035	0.124320250781532	0.567064380748369	1.8498657632704e-05	0.000134706083994977	0.958848809099755	0.982030157292361
GO:0016567	4.08743146072988	0.113070140836822	0.547238797783865	0.000179108148450347	0.000868228062722647	0.0125970930304284	0.172090865944613
GO:0000122	4.08614840316849	0.00709755873678475	0.320311805048526	0.000151923908877638	0.000758701575150259	0.089922791892924	0.33744861135219
GO:0051881	4.08165311810318	0.915374848111298	0.957722948196379	6.96446303179998e-05	0.000406793547405137	0.019376725118044	0.212683100321683
GO:0001836	4.08165311810318	0.915374848111298	0.957722948196379	6.96446303179998e-05	0.000406793547405137	0.019376725118044	0.212683100321683
GO:0030031	4.07938543824933	0.00763333825232948	0.320311805048526	9.13987771412605e-05	0.000513884961273822	0.234493919158888	0.506029305965591
GO:0051489	4.07231946774404	0.913298934326929	0.957722948196379	3.96186972657642e-05	0.000261958826321233	0.088972566372944	0.33744861135219
GO:0006096	4.06763221380421	0.0854991013498869	0.490050554037115	6.84487071025419e-05	0.00040265378235054	0.149107745144935	0.433705673282345
GO:0010891	4.05644187286345	0.322239902137555	0.72298994034606	4.26931794215157e-05	0.000280046926919704	0.151053139040628	0.433705673282345
GO:0042787	4.03210766354763	0.455189771179991	0.790432573972481	2.67989729959561e-05	0.000187706365942015	0.368079677861095	0.625962662041553
GO:0007266	4.0268989751317	0.0835985494518438	0.490029795191127	3.11696870531897e-05	0.000213790426136608	0.75516734900806	0.897202207782984
GO:0090022	4.02514763147818	0.734631211935583	0.917903901932278	3.10744597731283e-05	0.000213790426136608	0.21072787752916	0.480913483425162
GO:0043268	4.00363666894836	0.872081613869383	0.95714802149687	5.23195455918168e-05	0.000328982600050808	0.0602008858401069	0.314928016024464
GO:0000226	3.96628711735706	0.514805034273538	0.824933212665851	6.44695761305991e-05	0.000390359741186375	0.0854748528068768	0.335605538455505
GO:0031116	3.96628711735706	0.514805034273538	0.824933212665851	6.44695761305991e-05	0.000390359741186375	0.0854748528068768	0.335605538455505
GO:0045773	3.96628711735706	0.514805034273538	0.824933212665851	6.44695761305991e-05	0.000390359741186375	0.0854748528068768	0.335605538455505
GO:0000724	3.94490759040502	0.170205175737076	0.627286884279153	8.95116659647144e-05	0.000504992436312877	0.108619108896615	0.358378017976256
GO:0038083	3.9438111569756	0.602385909988067	0.866520463500354	4.21410246591591e-05	0.000277526349647769	0.199270156460947	0.473266621594749
GO:0007165	3.94295764852208	0.631840500610867	0.883614507199461	0.000373410270033347	0.00153163071058343	0.00208995227113351	0.0842607586386267
GO:2000143	3.9230509407682	0.02214502919884	0.36975488147154	0.000227623512315422	0.00102523614675039	0.0419297808451523	0.314928016024464
GO:0017055	3.9230509407682	0.02214502919884	0.36975488147154	0.000227623512315422	0.00102523614675039	0.0419297808451523	0.314928016024464
GO:0009755	3.9230509407682	0.02214502919884	0.36975488147154	0.000227623512315422	0.00102523614675039	0.0419297808451523	0.314928016024464
GO:0046931	3.92069975808953	0.0109028489017771	0.320311805048526	0.000240253476909813	0.00107334864143762	0.0984873741808672	0.349129329512748
GO:0006468	3.86335779890394	0.87258706520368	0.95714802149687	7.97217801398187e-05	0.000454414146796966	0.0497323340811836	0.314928016024464
GO:0051726	3.86288762189413	0.19796654522797	0.663770181058487	0.000688199528913302	0.00245171082175364	0.0016114663195107	0.0842607586386267
GO:0006298	3.84518184502757	0.12354742006589	0.567064380748369	0.00010385143689462	0.000559174023409793	0.184527175998652	0.45044193683731
GO:0001938	3.84440353721483	0.763506176670548	0.922569963476913	0.000117808799122932	0.000622165958307367	0.0264559824663592	0.249281976446782
GO:0051865	3.84023445234531	0.0111727908911783	0.320311805048526	0.00126803790321095	0.00394739482863974	0.00382032582004577	0.114256787629322
GO:0031954	3.82002064646741	0.96473457202604	0.980151350681649	8.66133636020505e-05	0.000490314691897909	0.0538372589362025	0.314928016024464
GO:0034372	3.81425876513964	0.183612241708931	0.63897060114708	0.000148645052629681	0.000754063509954319	0.0660501344003545	0.318311580652437
GO:0030335	3.80975657342386	0.604917199028935	0.866520463500354	3.27526821177759e-05	0.00022279910922092	0.606513898886369	0.802696136796772
GO:0070374	3.80928907985368	0.173477171353565	0.627286884279153	0.000873778309150919	0.00293507625945033	0.00201506501123505	0.0842607586386267
GO:0007179	3.79422155882561	0.479232409573314	0.794291708408015	0.000275703004167127	0.00119302896829388	0.0120991974604494	0.16949130001799
GO:0035357	3.78745043335235	0.909915607621237	0.957722948196379	6.11460869920366e-05	0.000378556111602384	0.178842997119766	0.44996571421457
GO:1902043	3.77864913020984	0.261509231139036	0.669169047205215	6.7981891683444e-05	0.000401335953402618	0.356120327590942	0.61987897447026
GO:1990440	3.77108497502121	0.128804989772584	0.569290502925353	0.000169615903600762	0.000841967233189366	0.104927252896209	0.353415762287062
GO:0031274	3.74478800770307	0.346965738528363	0.730091575654463	0.000185301064344223	0.000893010668690965	0.0322301587971673	0.276043795293873
GO:0016055	3.7214928358342	0.0985973034766258	0.52070716500595	8.53258854444094e-05	0.000484686215256388	0.502970340574848	0.752407215357668
GO:0030307	3.71705306090086	0.575884262531347	0.853503840996557	6.74863115593949e-05	0.000399838254507813	0.293151067270469	0.562156280972257
GO:0071222	3.70522075760166	0.918804561838495	0.96064765383873	7.47760557461286e-05	0.000429183403292884	0.203361130715358	0.478158853832805
GO:0043124	3.70430398359645	0.309196701312781	0.718548478609412	5.82408927591871e-05	0.000361925547860663	0.519003395572139	0.759662622348245
GO:0043161	3.70383179086937	0.24935170015913	0.669169047205215	0.0101735203986719	0.0212602139304737	3.36396874156542e-05	0.0139016008245191
GO:0016573	3.70256786818371	0.900167476942005	0.95714802149687	3.27054820834505e-05	0.00022279910922092	0.813082451438202	0.930121309499895
GO:0033160	3.69560727196805	0.130544474612881	0.569366798245625	0.000545050720391682	0.00200215297957211	0.0143329396046785	0.176808575869654
GO:0071660	3.69560727196805	0.130544474612881	0.569366798245625	0.000545050720391682	0.00200215297957211	0.0143329396046785	0.176808575869654
GO:0071651	3.69560727196805	0.130544474612881	0.569366798245625	0.000545050720391682	0.00200215297957211	0.0143329396046785	0.176808575869654
GO:0032608	3.69560727196805	0.130544474612881	0.569366798245625	0.000545050720391682	0.00200215297957211	0.0143329396046785	0.176808575869654
GO:0045087	3.69560727196805	0.130544474612881	0.569366798245625	0.000545050720391682	0.00200215297957211	0.0143329396046785	0.176808575869654
GO:0031398	3.69458478096394	0.0541997581918841	0.409432877389891	0.000875373621239572	0.00293507625945033	0.00779274361897808	0.168117588416644
GO:0006002	3.684613347513	0.690069863338381	0.896373424291284	4.41476297708965e-05	0.000287307212642881	0.606185483299303	0.802696136796772
GO:0048009	3.67423301817011	0.7023637410816	0.900005631013864	0.00011093137371998	0.000587754429466644	0.129056600812705	0.400244955240904
GO:0097202	3.67381995357745	0.0400220350321732	0.400948023685953	0.000270747707573848	0.00117466131396213	0.178637291610594	0.44996571421457
GO:0045862	3.67381995357745	0.0400220350321732	0.400948023685953	0.000270747707573848	0.00117466131396213	0.178637291610594	0.44996571421457
GO:1901020	3.62984469480728	0.313848760771927	0.718548478609412	5.27407072071773e-05	0.000328982600050808	0.976990199190768	0.992033416625625
GO:1901877	3.62984469480728	0.313848760771927	0.718548478609412	5.27407072071773e-05	0.000328982600050808	0.976990199190768	0.992033416625625
GO:1901894	3.62984469480728	0.313848760771927	0.718548478609412	5.27407072071773e-05	0.000328982600050808	0.976990199190768	0.992033416625625
GO:1901895	3.62984469480728	0.313848760771927	0.718548478609412	5.27407072071773e-05	0.000328982600050808	0.976990199190768	0.992033416625625
GO:0051926	3.62984469480728	0.313848760771927	0.718548478609412	5.27407072071773e-05	0.000328982600050808	0.976990199190768	0.992033416625625
GO:0010800	3.62183679127233	0.773472949441164	0.932568041886392	0.000163356580883178	0.000813338639156306	0.0536138956923663	0.314928016024464
GO:0046777	3.58661036365456	0.390700922193204	0.762236313219939	7.57170439489308e-05	0.000433080531652535	0.569039112791327	0.784750089307652
GO:0043990	3.57046961175243	0.0476148132668107	0.408739669174247	0.000186647044473576	0.000896882454984944	0.480067665387069	0.733412061815919
GO:0043568	3.56805745486939	0.653290899448682	0.884287106482232	0.000201217444627977	0.000921364088559683	0.0793274530408139	0.331831770520892
GO:0090344	3.56805745486939	0.653290899448682	0.884287106482232	0.000201217444627977	0.000921364088559683	0.0793274530408139	0.331831770520892
GO:0045747	3.56805745486939	0.653290899448682	0.884287106482232	0.000201217444627977	0.000921364088559683	0.0793274530408139	0.331831770520892
GO:0071425	3.56805745486939	0.653290899448682	0.884287106482232	0.000201217444627977	0.000921364088559683	0.0793274530408139	0.331831770520892
GO:0030825	3.56805745486939	0.653290899448682	0.884287106482232	0.000201217444627977	0.000921364088559683	0.0793274530408139	0.331831770520892
GO:0060760	3.56805745486939	0.653290899448682	0.884287106482232	0.000201217444627977	0.000921364088559683	0.0793274530408139	0.331831770520892
GO:0072201	3.56805745486939	0.653290899448682	0.884287106482232	0.000201217444627977	0.000921364088559683	0.0793274530408139	0.331831770520892
GO:0007223	3.56805745486939	0.653290899448682	0.884287106482232	0.000201217444627977	0.000921364088559683	0.0793274530408139	0.331831770520892
GO:0001502	3.56805745486939	0.653290899448682	0.884287106482232	0.000201217444627977	0.000921364088559683	0.0793274530408139	0.331831770520892
GO:0021846	3.56805745486939	0.653290899448682	0.884287106482232	0.000201217444627977	0.000921364088559683	0.0793274530408139	0.331831770520892
GO:0035659	3.56805745486939	0.653290899448682	0.884287106482232	0.000201217444627977	0.000921364088559683	0.0793274530408139	0.331831770520892
GO:0048864	3.56805745486939	0.653290899448682	0.884287106482232	0.000201217444627977	0.000921364088559683	0.0793274530408139	0.331831770520892
GO:0050768	3.56805745486939	0.653290899448682	0.884287106482232	0.000201217444627977	0.000921364088559683	0.0793274530408139	0.331831770520892
GO:0060054	3.56805745486939	0.653290899448682	0.884287106482232	0.000201217444627977	0.000921364088559683	0.0793274530408139	0.331831770520892
GO:0003136	3.56805745486939	0.653290899448682	0.884287106482232	0.000201217444627977	0.000921364088559683	0.0793274530408139	0.331831770520892
GO:0048337	3.56805745486939	0.653290899448682	0.884287106482232	0.000201217444627977	0.000921364088559683	0.0793274530408139	0.331831770520892
GO:0061317	3.56805745486939	0.653290899448682	0.884287106482232	0.000201217444627977	0.000921364088559683	0.0793274530408139	0.331831770520892
GO:0030997	3.56062576120085	0.897749106746291	0.95714802149687	5.24230652351187e-05	0.000328982600050808	0.710683921709527	0.87341813479061
GO:0033234	3.56062576120085	0.897749106746291	0.95714802149687	5.24230652351187e-05	0.000328982600050808	0.710683921709527	0.87341813479061
GO:2000271	3.5560924951492	0.546768211269143	0.840751491374785	0.000110937315180637	0.000587754429466644	0.295125810633994	0.562398262379812
GO:0036089	3.54319134924409	0.67248580654662	0.889462681218063	0.000106984914280739	0.000572317356977545	0.302391428906989	0.562398262379812
GO:0060193	3.54319134924409	0.67248580654662	0.889462681218063	0.000106984914280739	0.000572317356977545	0.302391428906989	0.562398262379812
GO:0042127	3.53191117798578	0.0246034531112144	0.386341162044906	0.000424051383824287	0.00168499263812872	0.185676012423134	0.451356541963883
GO:0038061	3.53061569443043	0.373687370805698	0.748733604777963	7.24282007465993e-05	0.000418121781285922	0.84784172982531	0.941356598938138
GO:2000008	3.49901718287409	0.877959123947114	0.95714802149687	6.16965649909984e-05	0.000379124245093384	0.709930151189899	0.87341813479061
GO:0090279	3.49901718287409	0.877959123947114	0.95714802149687	6.16965649909984e-05	0.000379124245093384	0.709930151189899	0.87341813479061
GO:0045542	3.49589831117327	0.259198021830828	0.669169047205215	9.80635135047203e-05	0.000536751615308949	0.746830227211229	0.888776361108828
GO:0060681	3.49589831117327	0.259198021830828	0.669169047205215	9.80635135047203e-05	0.000536751615308949	0.746830227211229	0.888776361108828
GO:0072163	3.49589831117327	0.259198021830828	0.669169047205215	9.80635135047203e-05	0.000536751615308949	0.746830227211229	0.888776361108828
GO:0051781	3.49589831117327	0.259198021830828	0.669169047205215	9.80635135047203e-05	0.000536751615308949	0.746830227211229	0.888776361108828
GO:1902533	3.49589831117327	0.259198021830828	0.669169047205215	9.80635135047203e-05	0.000536751615308949	0.746830227211229	0.888776361108828
GO:2000544	3.49589831117327	0.259198021830828	0.669169047205215	9.80635135047203e-05	0.000536751615308949	0.746830227211229	0.888776361108828
GO:0008543	3.49589831117327	0.259198021830828	0.669169047205215	9.80635135047203e-05	0.000536751615308949	0.746830227211229	0.888776361108828
GO:1902523	3.48972825630007	0.227376799061257	0.669169047205215	0.00217128941033828	0.00574262623246269	0.00124502057151132	0.0842607586386267
GO:1902524	3.48972825630007	0.227376799061257	0.669169047205215	0.00217128941033828	0.00574262623246269	0.00124502057151132	0.0842607586386267
GO:1902527	3.48972825630007	0.227376799061257	0.669169047205215	0.00217128941033828	0.00574262623246269	0.00124502057151132	0.0842607586386267
GO:0097252	3.48808477219592	0.90393754107512	0.95714802149687	0.000150538994727722	0.000754063509954319	0.182296308351904	0.450327224476046
GO:0030330	3.48808477219592	0.90393754107512	0.95714802149687	0.000150538994727722	0.000754063509954319	0.182296308351904	0.450327224476046
GO:0031497	3.48808477219592	0.90393754107512	0.95714802149687	0.000150538994727722	0.000754063509954319	0.182296308351904	0.450327224476046
GO:0042149	3.48808477219592	0.90393754107512	0.95714802149687	0.000150538994727722	0.000754063509954319	0.182296308351904	0.450327224476046
GO:0008104	3.48808477219592	0.90393754107512	0.95714802149687	0.000150538994727722	0.000754063509954319	0.182296308351904	0.450327224476046
GO:0000733	3.48808477219592	0.90393754107512	0.95714802149687	0.000150538994727722	0.000754063509954319	0.182296308351904	0.450327224476046
GO:2001275	3.47464579626074	0.289321257315066	0.703305938737947	0.000107807573977881	0.000574857805759473	0.655821343443116	0.829181282187262
GO:0030308	3.45162097312224	0.60420135007176	0.866520463500354	0.000172051433291576	0.00084529165787492	0.212897722756198	0.48260698196402
GO:0010870	3.44139257862292	0.526080683940924	0.827952487195451	0.000123480867451842	0.000650044184388199	0.408839007464908	0.6724486361587
GO:0000165	3.43714058585074	0.720416743891692	0.909044944773257	7.25958567628915e-05	0.000418121781285922	0.916176090118272	0.961548620295558
GO:0002248	3.40440614386936	0.03647193473655	0.395751111695672	0.00031023922519513	0.00129175173613993	0.554500028626464	0.770890283700206
GO:0007260	3.40440614386936	0.03647193473655	0.395751111695672	0.00031023922519513	0.00129175173613993	0.554500028626464	0.770890283700206
GO:0007262	3.40440614386936	0.03647193473655	0.395751111695672	0.00031023922519513	0.00129175173613993	0.554500028626464	0.770890283700206
GO:0030193	3.40440614386936	0.03647193473655	0.395751111695672	0.00031023922519513	0.00129175173613993	0.554500028626464	0.770890283700206
GO:2000778	3.40440614386936	0.03647193473655	0.395751111695672	0.00031023922519513	0.00129175173613993	0.554500028626464	0.770890283700206
GO:2000484	3.40440614386936	0.03647193473655	0.395751111695672	0.00031023922519513	0.00129175173613993	0.554500028626464	0.770890283700206
GO:0090004	3.40218739390377	0.0193054039574944	0.339487582358917	0.00539986579892737	0.0120621326562526	0.00275036108986615	0.0967307847138031
GO:0033628	3.38334843704058	0.602607305642239	0.866520463500354	0.000270164067141199	0.00117466131396213	0.13202665601518	0.406406075219911
GO:0035458	3.37086864426012	0.425737785241974	0.786306769837971	0.000103502238940623	0.000559115035845912	0.925064792005334	0.968363022138331
GO:0042059	3.36330625986819	0.647942178724003	0.884287106482232	0.00065171473036385	0.00233178452227585	0.0184557631638198	0.210093173586759
GO:0007175	3.36330625986819	0.647942178724003	0.884287106482232	0.00065171473036385	0.00233178452227585	0.0184557631638198	0.210093173586759
GO:0071476	3.35346526935679	0.305773966782341	0.718504391093346	0.000147543204038869	0.000754063509954319	0.625490706239385	0.817894683359015
GO:0032971	3.35346526935679	0.305773966782341	0.718504391093346	0.000147543204038869	0.000754063509954319	0.625490706239385	0.817894683359015
GO:0035914	3.35346526935679	0.305773966782341	0.718504391093346	0.000147543204038869	0.000754063509954319	0.625490706239385	0.817894683359015
GO:0051272	3.3388446449384	0.335428527975349	0.730091575654463	0.000351746742170311	0.00144996849079183	0.147191611311982	0.432931910140048
GO:0043462	3.33737407845715	0.276325412930295	0.678701199961037	0.000381821883734368	0.00156225637082403	0.150989955262395	0.433705673282345
GO:0070849	3.32857311859583	0.877504703721919	0.95714802149687	0.000308444050064249	0.00129175173613993	0.119752782962831	0.379549683404176
GO:0072363	3.31244979056922	0.995906112066369	0.997042610514651	0.00010326935471805	0.000559115035845912	0.716674880706928	0.87364570634849
GO:0072366	3.31244979056922	0.995906112066369	0.997042610514651	0.00010326935471805	0.000559115035845912	0.716674880706928	0.87364570634849
GO:0072369	3.31244979056922	0.995906112066369	0.997042610514651	0.00010326935471805	0.000559115035845912	0.716674880706928	0.87364570634849
GO:0050918	3.31087946932686	0.666482724096853	0.889222526583217	0.000304082453446264	0.00129175173613993	0.143130724072928	0.425530731821134
GO:0030224	3.30257394611308	0.770564086452359	0.930418140909971	0.000206254863846178	0.00093922669404334	0.309464354475336	0.57013467446281
GO:0034613	3.28980182739427	0.105638645383341	0.543989659871223	0.000478196338027925	0.00180058894478396	0.251040908650458	0.52383309748153
GO:0009306	3.28479981329996	0.696174286876419	0.896373424291284	0.00024809575990381	0.00110539701110781	0.254910302569792	0.52383309748153
GO:0032077	3.27725514201246	0.344071169532197	0.730091575654463	0.000314804941090485	0.00130419189880344	0.287945219248733	0.554658900275962
GO:0019985	3.27725514201246	0.344071169532197	0.730091575654463	0.000314804941090485	0.00130419189880344	0.287945219248733	0.554658900275962
GO:0016049	3.27419131974613	0.563273298394994	0.853503840996557	0.000402176219830963	0.00163743175216892	0.120872186212774	0.380574712018505
GO:0032688	3.25046616900507	0.0241132407477348	0.386341162044906	0.00045360285524243	0.00173566092526791	0.664694108123302	0.837718191455235
GO:0048384	3.24951571597493	0.365555391631933	0.741921542753126	0.000424035035593961	0.00168499263812872	0.18073923669542	0.450327224476046
GO:1903506	3.24951571597493	0.365555391631933	0.741921542753126	0.000424035035593961	0.00168499263812872	0.18073923669542	0.450327224476046
GO:0030035	3.24951571597493	0.365555391631933	0.741921542753126	0.000424035035593961	0.00168499263812872	0.18073923669542	0.450327224476046
GO:0043200	3.23091703280442	0.735317812627622	0.917903901932278	0.000508539789487061	0.0019018467692808	0.0862180496240437	0.336596949934718
GO:0038166	3.22716692722372	0.740023100567581	0.917903901932278	0.000305149333526433	0.00129175173613993	0.229706467758083	0.499869587893733
GO:1901897	3.22716692722372	0.740023100567581	0.917903901932278	0.000305149333526433	0.00129175173613993	0.229706467758083	0.499869587893733
GO:1902306	3.22716692722372	0.740023100567581	0.917903901932278	0.000305149333526433	0.00129175173613993	0.229706467758083	0.499869587893733
GO:2000650	3.22716692722372	0.740023100567581	0.917903901932278	0.000305149333526433	0.00129175173613993	0.229706467758083	0.499869587893733
GO:0050927	3.22492837551437	0.583754787975911	0.853503840996557	0.000174417061495125	0.00085047611401605	0.634925656478243	0.820737035872287
GO:0035924	3.21866168556618	0.758463236840003	0.92087839103121	0.000144538588628063	0.000746632146881836	0.722198016882026	0.879081974893954
GO:0034614	3.2167663303878	0.691175822176143	0.896373424291284	0.000466344375451788	0.0017734218301916	0.122355961941242	0.381885006806301
GO:0051965	3.21277969311	0.58940425297878	0.856891143512685	0.000585891227327551	0.00212370215581995	0.0865599814913099	0.336667410365024
GO:0006366	3.20532412181006	0.433248546655349	0.790432573972481	0.00156824694081548	0.00472188013327501	0.00747575347192364	0.166992168771483
GO:0071420	3.2016043924652	0.420410930748195	0.779444892589393	0.000233545207210084	0.0010462065786403	0.55300663419694	0.770890283700206
GO:0045820	3.19935800527647	0.811349384804778	0.944698150278761	0.00108064957870257	0.00344155425730069	0.0166958999030098	0.19435438408222
GO:0071286	3.19935800527647	0.811349384804778	0.944698150278761	0.00108064957870257	0.00344155425730069	0.0166958999030098	0.19435438408222
GO:0046580	3.19935800527647	0.811349384804778	0.944698150278761	0.00108064957870257	0.00344155425730069	0.0166958999030098	0.19435438408222
GO:0031532	3.18892934853508	0.042042466178162	0.40157686346978	0.000849534821541487	0.0028658797143022	0.295045798496286	0.562398262379812
GO:0007265	3.17903008496426	0.569568348405581	0.853503840996557	0.00152988586683545	0.00461478346328283	0.00872462665827356	0.168117588416644
GO:0050849	3.17672696403753	0.120084850547212	0.561970811735303	0.000294305051783739	0.00126689127760031	0.820756982158064	0.935018119577726
GO:0072593	3.16322645256693	0.818526546206259	0.945421576499452	0.000561988895440013	0.00205523815080164	0.105122556508839	0.353415762287062
GO:0032693	3.15817615526848	0.216275416334368	0.669169047205215	0.000415432777949309	0.00166677277172381	0.365896216151244	0.622890262922766
GO:0042036	3.15817615526848	0.216275416334368	0.669169047205215	0.000415432777949309	0.00166677277172381	0.365896216151244	0.622890262922766
GO:0050777	3.15817615526848	0.216275416334368	0.669169047205215	0.000415432777949309	0.00166677277172381	0.365896216151244	0.622890262922766
GO:0002725	3.15817615526848	0.216275416334368	0.669169047205215	0.000415432777949309	0.00166677277172381	0.365896216151244	0.622890262922766
GO:0050710	3.15817615526848	0.216275416334368	0.669169047205215	0.000415432777949309	0.00166677277172381	0.365896216151244	0.622890262922766
GO:0042110	3.15817615526848	0.216275416334368	0.669169047205215	0.000415432777949309	0.00166677277172381	0.365896216151244	0.622890262922766
GO:0031529	3.15313885374385	0.877079733047841	0.95714802149687	0.000144063904973679	0.000746512962136337	0.961641437029287	0.983659217456319
GO:0060306	3.14768667918009	0.576668617625732	0.853503840996557	0.000206172466024723	0.00093922669404334	0.740139828861428	0.887845527654529
GO:0030225	3.14639042818868	0.837758453449189	0.95438643938767	0.000351273674309205	0.00144996849079183	0.242062849591926	0.515854108631353
GO:0006644	3.14082408734851	0.261920487053973	0.669169047205215	0.00026248518546923	0.00114785188248846	0.857730406457822	0.941356598938138
GO:0044240	3.14082408734851	0.261920487053973	0.669169047205215	0.00026248518546923	0.00114785188248846	0.857730406457822	0.941356598938138
GO:0046470	3.14082408734851	0.261920487053973	0.669169047205215	0.00026248518546923	0.00114785188248846	0.857730406457822	0.941356598938138
GO:0046473	3.14082408734851	0.261920487053973	0.669169047205215	0.00026248518546923	0.00114785188248846	0.857730406457822	0.941356598938138
GO:0010518	3.14082408734851	0.261920487053973	0.669169047205215	0.00026248518546923	0.00114785188248846	0.857730406457822	0.941356598938138
GO:0051977	3.14082408734851	0.261920487053973	0.669169047205215	0.00026248518546923	0.00114785188248846	0.857730406457822	0.941356598938138
GO:0007411	3.14082408734851	0.261920487053973	0.669169047205215	0.00026248518546923	0.00114785188248846	0.857730406457822	0.941356598938138
GO:0005978	3.13180860763595	0.00378103771122451	0.320311805048526	0.000847438209957807	0.00286465309010277	0.608878829791683	0.804537734329058
GO:0061136	3.12780992115381	0.319774993826167	0.72298994034606	0.000231263091631129	0.00103879861539743	0.981497048321672	0.992033416625625
GO:0036151	3.12538579248837	0.814815144263179	0.944698150278761	0.000170741425570275	0.000842494258112434	0.851929320694519	0.941356598938138
GO:0018345	3.12538579248837	0.814815144263179	0.944698150278761	0.000170741425570275	0.000842494258112434	0.851929320694519	0.941356598938138
GO:0048010	3.12170043547102	0.612758261775869	0.871677630564124	0.000357577693035682	0.00147033812584075	0.32410618616228	0.589557925894854
GO:0043406	3.1162454472692	0.193252734098869	0.657052343943653	0.000296518098751197	0.00127310238243047	0.776383332773934	0.9147267634179
GO:0046835	3.1150164891467	0.00703972112255313	0.320311805048526	0.00284061118611112	0.00711705575098336	0.086338237611809	0.336596949934718
GO:0060544	3.10378654880012	0.165876940910185	0.627286884279153	0.000440627075694144	0.00170176765449164	0.484967590510897	0.737644135706531
GO:0022408	3.09200142653724	0.381620171522597	0.758683025773882	0.000590334615350407	0.00212597629449722	0.231239469176732	0.501625777623541
GO:0090037	3.07839452446341	0.628081850503766	0.880593128823346	0.000435452918972401	0.00168572289241541	0.303143890974236	0.562398262379812
GO:0090050	3.07839452446341	0.628081850503766	0.880593128823346	0.000435452918972401	0.00168572289241541	0.303143890974236	0.562398262379812
GO:1900086	3.07839452446341	0.628081850503766	0.880593128823346	0.000435452918972401	0.00168572289241541	0.303143890974236	0.562398262379812
GO:1901727	3.07839452446341	0.628081850503766	0.880593128823346	0.000435452918972401	0.00168572289241541	0.303143890974236	0.562398262379812
GO:1903572	3.07839452446341	0.628081850503766	0.880593128823346	0.000435452918972401	0.00168572289241541	0.303143890974236	0.562398262379812
GO:0035148	3.07839452446341	0.628081850503766	0.880593128823346	0.000435452918972401	0.00168572289241541	0.303143890974236	0.562398262379812
GO:0035767	3.07839452446341	0.628081850503766	0.880593128823346	0.000435452918972401	0.00168572289241541	0.303143890974236	0.562398262379812
GO:0032793	3.07839452446341	0.628081850503766	0.880593128823346	0.000435452918972401	0.00168572289241541	0.303143890974236	0.562398262379812
GO:0038033	3.07839452446341	0.628081850503766	0.880593128823346	0.000435452918972401	0.00168572289241541	0.303143890974236	0.562398262379812
GO:0038091	3.07839452446341	0.628081850503766	0.880593128823346	0.000435452918972401	0.00168572289241541	0.303143890974236	0.562398262379812
GO:0002042	3.07839452446341	0.628081850503766	0.880593128823346	0.000435452918972401	0.00168572289241541	0.303143890974236	0.562398262379812
GO:0007171	3.07449833530951	0.890956354399366	0.95714802149687	0.000749437815633636	0.00260804359840505	0.0907774891964709	0.33744861135219
GO:0014842	3.07449833530951	0.890956354399366	0.95714802149687	0.000749437815633636	0.00260804359840505	0.0907774891964709	0.33744861135219
GO:0030210	3.07449833530951	0.890956354399366	0.95714802149687	0.000749437815633636	0.00260804359840505	0.0907774891964709	0.33744861135219
GO:0002040	3.07449833530951	0.890956354399366	0.95714802149687	0.000749437815633636	0.00260804359840505	0.0907774891964709	0.33744861135219
GO:0001936	3.07449833530951	0.890956354399366	0.95714802149687	0.000749437815633636	0.00260804359840505	0.0907774891964709	0.33744861135219
GO:0043116	3.07449833530951	0.890956354399366	0.95714802149687	0.000749437815633636	0.00260804359840505	0.0907774891964709	0.33744861135219
GO:0034394	3.07449833530951	0.890956354399366	0.95714802149687	0.000749437815633636	0.00260804359840505	0.0907774891964709	0.33744861135219
GO:0050928	3.07449833530951	0.890956354399366	0.95714802149687	0.000749437815633636	0.00260804359840505	0.0907774891964709	0.33744861135219
GO:0070207	3.06557090515658	0.640429986022389	0.884287106482232	0.000857379078739839	0.0028864513587718	0.0868177160633303	0.336877194020387
GO:0006357	3.05734758985738	0.427169102499889	0.788069783964638	0.00111286208889394	0.00353082731850611	0.063597595201711	0.314928016024464
GO:0043923	3.04969059907048	0.348979400432169	0.730091575654463	0.00193481566634379	0.00559134667214386	0.0204935332069033	0.218481976306935
GO:0010898	3.04315847681165	0.994068865050936	0.997042610514651	0.00045175713367529	0.00173354405138134	0.255375463352967	0.52383309748153
GO:0006654	3.04315847681165	0.994068865050936	0.997042610514651	0.00045175713367529	0.00173354405138134	0.255375463352967	0.52383309748153
GO:2001236	3.04294336931366	0.00875098388232476	0.320311805048526	0.017278858447318	0.0335628120016647	0.000313714599769033	0.0842607586386267
GO:0002792	3.04209467627952	0.0534004554610962	0.409432877389891	0.0129075910561623	0.0263085672205134	0.000941075846350503	0.0842607586386267
GO:0030879	3.04034286947817	0.325132885693605	0.725296437316503	0.000384505476980213	0.00156935198382294	0.602641954900832	0.800610385621112
GO:0051403	3.03408784424195	0.867278252402502	0.95714802149687	0.000283862227795417	0.00122512862283505	0.583504299170209	0.788408377401229
GO:0016337	3.03060048774843	0.0173688651733541	0.320311805048526	0.00104564563182208	0.003382489685718	0.694181467848746	0.860181384073446
GO:0008625	3.02747768525751	0.39379903901381	0.762236313219939	0.000541715089472317	0.00200215297957211	0.344566897596201	0.615085401432528
GO:0007229	3.02569501993459	0.27784161652946	0.681412747957267	0.00284165565375016	0.00711705575098336	0.0162323324308935	0.19435438408222
GO:0097369	3.02023740611297	0.74339033140634	0.917903901932278	0.000587133626866132	0.00212370215581995	0.221013978492347	0.489634265345303
GO:0010710	3.01959280202962	0.0208743470981683	0.359430164096585	0.0123884833820411	0.0254387118391478	0.00322548420704516	0.104543635181287
GO:0045892	3.00070465493461	0.458312347283527	0.790432573972481	0.000624987892380302	0.0022458804045753	0.298961247800785	0.562398262379812
GO:0051048	2.9988776510762	0.286784647008447	0.698166452879179	0.00048121334103346	0.00180783102892797	0.58962685234559	0.794338375653838
GO:0003254	2.9950088882706	0.717245873478556	0.908150663609113	0.000511901361006761	0.00191009695201846	0.319266618118174	0.583146651656732
GO:0007168	2.98691483510817	0.49931902790133	0.817202329822671	0.000468835656257549	0.0017734218301916	0.454899686157652	0.711120955841321
GO:0006182	2.98691483510817	0.49931902790133	0.817202329822671	0.000468835656257549	0.0017734218301916	0.454899686157652	0.711120955841321
GO:0038127	2.98343662139103	0.953022242406962	0.979498754884544	0.000912973867869038	0.00303651067120225	0.101426868626826	0.349288778833632
GO:0006656	2.98214476689122	0.413610085905002	0.775167201815157	0.00136120082311963	0.00414376604165149	0.0691948397334792	0.324387882322041
GO:0006974	2.97990481513083	0.00331657014977682	0.320311805048526	0.00333310985205337	0.00809681126423886	0.130948391336463	0.403838975520846
GO:0046427	2.97484542917262	0.400452569549647	0.763671923852044	0.000731080455836919	0.00258774302676323	0.26400937127792	0.536199749007799
GO:0012501	2.97065808786902	0.98498336537222	0.990978394984954	0.120048550026059	0.175766389010696	1.11478283280064e-05	0.00614245340873154
GO:0030949	2.96832353064798	0.910792786473708	0.957722948196379	0.000720671968605147	0.00255637503026675	0.166118949802159	0.439351398436749
GO:0035970	2.95276177794121	0.939909972361102	0.97592411074931	0.000753524461876487	0.00261431888812864	0.164694383401896	0.436982047774213
GO:0043536	2.94788356536913	0.284442093462553	0.694509276947711	0.00250672370242289	0.00637737359067846	0.0283361905391405	0.254563711745648
GO:0070933	2.94673323763236	0.044389118476391	0.408739669174247	0.00292678584483352	0.00724248054118236	0.122443468606981	0.381885006806301
GO:0051024	2.94502815397384	0.932188417073643	0.970956177330013	0.000584539968529474	0.00212361443511917	0.281654025491097	0.550423079736221
GO:0043550	2.94402925925169	0.00644611011714791	0.320311805048526	0.00210043854671083	0.00565826625727934	0.36944893224516	0.627645513875898
GO:0034465	2.94216377146938	0.58118921869476	0.853503840996557	0.00191897091454862	0.00555526956523446	0.0247800195939812	0.240949249346182
GO:0045794	2.94216377146938	0.58118921869476	0.853503840996557	0.00191897091454862	0.00555526956523446	0.0247800195939812	0.240949249346182
GO:0060073	2.94216377146938	0.58118921869476	0.853503840996557	0.00191897091454862	0.00555526956523446	0.0247800195939812	0.240949249346182
GO:0060083	2.94216377146938	0.58118921869476	0.853503840996557	0.00191897091454862	0.00555526956523446	0.0247800195939812	0.240949249346182
GO:0006527	2.92377017854366	0.637640696673644	0.884287106482232	0.000899376618346381	0.00300337282853852	0.173695771775312	0.448773552515303
GO:0006809	2.92377017854366	0.637640696673644	0.884287106482232	0.000899376618346381	0.00300337282853852	0.173695771775312	0.448773552515303
GO:0006990	2.91678876291295	0.328585377569073	0.729532450203468	0.00047296434489208	0.00178495447969545	0.804872528172176	0.930121309499895
GO:0070509	2.89376116367965	0.907304645142287	0.95714802149687	0.000528645533880212	0.0019681330349189	0.414394185538454	0.677961899382011
GO:2001235	2.88368727702532	0.206133243187546	0.669169047205215	0.000569909379093292	0.00207502247498064	0.847612345446883	0.941356598938138
GO:0071316	2.88134898904911	0.0255948648956191	0.386341162044906	0.00318846258487482	0.00784304859047332	0.159402355049272	0.433705673282345
GO:0070588	2.87928828215169	0.110089101829796	0.546038542827554	0.00311228300646715	0.00767851314879135	0.0538577829048855	0.314928016024464
GO:0046034	2.86526976800605	0.356164810752841	0.738233351005059	0.000791224491699327	0.00272477934328956	0.415373111942365	0.677961899382011
GO:0042347	2.854928430781	0.523275361646356	0.827952487195451	0.000560807186397172	0.00205523815080164	0.636386752009331	0.820737035872287
GO:2001141	2.84860344384066	0.522859020825622	0.827952487195451	0.00048283037110497	0.00180979275155672	0.866766294442959	0.945719263837764
GO:0002581	2.84552248163965	0.260825100375339	0.669169047205215	0.00235408369599943	0.00610879175743652	0.100958148522138	0.349129329512748
GO:0002605	2.84552248163965	0.260825100375339	0.669169047205215	0.00235408369599943	0.00610879175743652	0.100958148522138	0.349129329512748
GO:0010748	2.84552248163965	0.260825100375339	0.669169047205215	0.00235408369599943	0.00610879175743652	0.100958148522138	0.349129329512748
GO:0010754	2.84552248163965	0.260825100375339	0.669169047205215	0.00235408369599943	0.00610879175743652	0.100958148522138	0.349129329512748
GO:0040037	2.84552248163965	0.260825100375339	0.669169047205215	0.00235408369599943	0.00610879175743652	0.100958148522138	0.349129329512748
GO:0032026	2.84552248163965	0.260825100375339	0.669169047205215	0.00235408369599943	0.00610879175743652	0.100958148522138	0.349129329512748
GO:0043652	2.84552248163965	0.260825100375339	0.669169047205215	0.00235408369599943	0.00610879175743652	0.100958148522138	0.349129329512748
GO:0010596	2.84552248163965	0.260825100375339	0.669169047205215	0.00235408369599943	0.00610879175743652	0.100958148522138	0.349129329512748
GO:0018149	2.84552248163965	0.260825100375339	0.669169047205215	0.00235408369599943	0.00610879175743652	0.100958148522138	0.349129329512748
GO:0001937	2.84552248163965	0.260825100375339	0.669169047205215	0.00235408369599943	0.00610879175743652	0.100958148522138	0.349129329512748
GO:0055114	2.84109186676053	0.204160778957471	0.669169047205215	0.00164816564551773	0.00494449693655319	0.162125911832554	0.435762816681644
GO:0007092	2.84015630611874	0.508615798616726	0.823449476115033	0.000832268183830642	0.00283073931660916	0.356300139724676	0.61987897447026
GO:0031658	2.84015630611874	0.508615798616726	0.823449476115033	0.000832268183830642	0.00283073931660916	0.356300139724676	0.61987897447026
GO:2000060	2.84015630611874	0.508615798616726	0.823449476115033	0.000832268183830642	0.00283073931660916	0.356300139724676	0.61987897447026
GO:0046855	2.84015630611874	0.508615798616726	0.823449476115033	0.000832268183830642	0.00283073931660916	0.356300139724676	0.61987897447026
GO:2000134	2.84015630611874	0.508615798616726	0.823449476115033	0.000832268183830642	0.00283073931660916	0.356300139724676	0.61987897447026
GO:0046856	2.84015630611874	0.508615798616726	0.823449476115033	0.000832268183830642	0.00283073931660916	0.356300139724676	0.61987897447026
GO:0042744	2.8389992016845	0.44164540654953	0.790432573972481	0.000964800255689013	0.00319602168868525	0.311898329812328	0.573490477396861
GO:0007252	2.83876629823273	0.820669753732375	0.945421576499452	0.000452000899059501	0.00173354405138134	0.731423622343956	0.884450071495654
GO:0006476	2.83215574889465	0.0245498285482129	0.386341162044906	0.00131875333798004	0.00406697624567352	0.82620217230668	0.936702462841524
GO:0001935	2.82493792219492	0.339243648381683	0.730091575654463	0.00238404599659969	0.00617684644573557	0.0749186661351696	0.331831770520892
GO:0002541	2.82158844501778	0.611543088055502	0.870698298497627	0.000467373799818316	0.0017734218301916	0.937048556776739	0.976633836287484
GO:0010641	2.82158844501778	0.611543088055502	0.870698298497627	0.000467373799818316	0.0017734218301916	0.937048556776739	0.976633836287484
GO:0032689	2.81997032994475	0.450562805718993	0.790432573972481	0.00311834116156606	0.00768199394943175	0.0272792823204183	0.249281976446782
GO:0070431	2.81953927975954	0.0414876139353547	0.40157686346978	0.0053561447929642	0.0119806594624761	0.0549110919919354	0.314928016024464
GO:1901203	2.81666458006744	0.254148181996242	0.669169047205215	0.00291453916739404	0.00723749458210845	0.045229037836822	0.314928016024464
GO:0010595	2.81100905419772	0.470635807590256	0.790432573972481	0.000565234936018011	0.00206254602480744	0.869511096078075	0.947812594845132
GO:1902476	2.78816651128671	0.967558310871818	0.982416393041225	0.00058893824300188	0.00212557841851988	0.563840015925796	0.779939369309909
GO:0009636	2.78786279109341	0.144015829017713	0.596637005930526	0.000958282637813279	0.00318080562310311	0.69046547042171	0.858795652827003
GO:0019722	2.78255540636572	0.715860335856107	0.908150663609113	0.000674606598751626	0.00240847669057546	0.505768990917992	0.754300138356401
GO:0071333	2.78148179779858	0.339710018202635	0.730091575654463	0.000717015508278629	0.0025488744842679	0.7463172497627	0.888776361108828
GO:0050679	2.77526029679951	0.154736245198147	0.615759457208246	0.0118722919594032	0.0244394752290081	0.00357470053625297	0.111490188423135
GO:0001657	2.76812623736326	0.907929883670352	0.95714802149687	0.00211885469646456	0.00565826625727934	0.0537698885569278	0.314928016024464
GO:0003337	2.76812623736326	0.907929883670352	0.95714802149687	0.00211885469646456	0.00565826625727934	0.0537698885569278	0.314928016024464
GO:0009791	2.76812623736326	0.907929883670352	0.95714802149687	0.00211885469646456	0.00565826625727934	0.0537698885569278	0.314928016024464
GO:0042306	2.76812623736326	0.907929883670352	0.95714802149687	0.00211885469646456	0.00565826625727934	0.0537698885569278	0.314928016024464
GO:0048286	2.76812623736326	0.907929883670352	0.95714802149687	0.00211885469646456	0.00565826625727934	0.0537698885569278	0.314928016024464
GO:0048392	2.76812623736326	0.907929883670352	0.95714802149687	0.00211885469646456	0.00565826625727934	0.0537698885569278	0.314928016024464
GO:0060425	2.76812623736326	0.907929883670352	0.95714802149687	0.00211885469646456	0.00565826625727934	0.0537698885569278	0.314928016024464
GO:0060433	2.76812623736326	0.907929883670352	0.95714802149687	0.00211885469646456	0.00565826625727934	0.0537698885569278	0.314928016024464
GO:0060438	2.76812623736326	0.907929883670352	0.95714802149687	0.00211885469646456	0.00565826625727934	0.0537698885569278	0.314928016024464
GO:0060441	2.76812623736326	0.907929883670352	0.95714802149687	0.00211885469646456	0.00565826625727934	0.0537698885569278	0.314928016024464
GO:0060502	2.76812623736326	0.907929883670352	0.95714802149687	0.00211885469646456	0.00565826625727934	0.0537698885569278	0.314928016024464
GO:0060503	2.76812623736326	0.907929883670352	0.95714802149687	0.00211885469646456	0.00565826625727934	0.0537698885569278	0.314928016024464
GO:0061155	2.76812623736326	0.907929883670352	0.95714802149687	0.00211885469646456	0.00565826625727934	0.0537698885569278	0.314928016024464
GO:0071893	2.76812623736326	0.907929883670352	0.95714802149687	0.00211885469646456	0.00565826625727934	0.0537698885569278	0.314928016024464
GO:0072200	2.76812623736326	0.907929883670352	0.95714802149687	0.00211885469646456	0.00565826625727934	0.0537698885569278	0.314928016024464
GO:0090184	2.76812623736326	0.907929883670352	0.95714802149687	0.00211885469646456	0.00565826625727934	0.0537698885569278	0.314928016024464
GO:0090194	2.76812623736326	0.907929883670352	0.95714802149687	0.00211885469646456	0.00565826625727934	0.0537698885569278	0.314928016024464
GO:2000005	2.76812623736326	0.907929883670352	0.95714802149687	0.00211885469646456	0.00565826625727934	0.0537698885569278	0.314928016024464
GO:2000007	2.76812623736326	0.907929883670352	0.95714802149687	0.00211885469646456	0.00565826625727934	0.0537698885569278	0.314928016024464
GO:0001658	2.76812623736326	0.907929883670352	0.95714802149687	0.00211885469646456	0.00565826625727934	0.0537698885569278	0.314928016024464
GO:0010453	2.76812623736326	0.907929883670352	0.95714802149687	0.00211885469646456	0.00565826625727934	0.0537698885569278	0.314928016024464
GO:0021537	2.76812623736326	0.907929883670352	0.95714802149687	0.00211885469646456	0.00565826625727934	0.0537698885569278	0.314928016024464
GO:0045606	2.76812623736326	0.907929883670352	0.95714802149687	0.00211885469646456	0.00565826625727934	0.0537698885569278	0.314928016024464
GO:0045843	2.76812623736326	0.907929883670352	0.95714802149687	0.00211885469646456	0.00565826625727934	0.0537698885569278	0.314928016024464
GO:0072097	2.76812623736326	0.907929883670352	0.95714802149687	0.00211885469646456	0.00565826625727934	0.0537698885569278	0.314928016024464
GO:0072101	2.76812623736326	0.907929883670352	0.95714802149687	0.00211885469646456	0.00565826625727934	0.0537698885569278	0.314928016024464
GO:0072125	2.76812623736326	0.907929883670352	0.95714802149687	0.00211885469646456	0.00565826625727934	0.0537698885569278	0.314928016024464
GO:0090191	2.76812623736326	0.907929883670352	0.95714802149687	0.00211885469646456	0.00565826625727934	0.0537698885569278	0.314928016024464
GO:2000105	2.76812623736326	0.907929883670352	0.95714802149687	0.00211885469646456	0.00565826625727934	0.0537698885569278	0.314928016024464
GO:0002043	2.76812623736326	0.907929883670352	0.95714802149687	0.00211885469646456	0.00565826625727934	0.0537698885569278	0.314928016024464
GO:0045778	2.76812623736326	0.907929883670352	0.95714802149687	0.00211885469646456	0.00565826625727934	0.0537698885569278	0.314928016024464
GO:0048754	2.76812623736326	0.907929883670352	0.95714802149687	0.00211885469646456	0.00565826625727934	0.0537698885569278	0.314928016024464
GO:0045839	2.76812623736326	0.907929883670352	0.95714802149687	0.00211885469646456	0.00565826625727934	0.0537698885569278	0.314928016024464
GO:0061036	2.76812623736326	0.907929883670352	0.95714802149687	0.00211885469646456	0.00565826625727934	0.0537698885569278	0.314928016024464
GO:0043407	2.76047967497478	0.599209793234473	0.864305225319881	0.00247467077366192	0.00637737359067846	0.0505336642690134	0.314928016024464
GO:0007155	2.75880977916897	0.131460225887679	0.571851982611406	0.00244997135939373	0.00633635735410692	0.210113232574869	0.480913483425162
GO:0051573	2.75828374345846	0.265775661525361	0.669169047205215	0.00253088752297947	0.00637737359067846	0.13578069102103	0.408826015041461
GO:0070512	2.75828374345846	0.265775661525361	0.669169047205215	0.00253088752297947	0.00637737359067846	0.13578069102103	0.408826015041461
GO:2000617	2.75828374345846	0.265775661525361	0.669169047205215	0.00253088752297947	0.00637737359067846	0.13578069102103	0.408826015041461
GO:0035066	2.75828374345846	0.265775661525361	0.669169047205215	0.00253088752297947	0.00637737359067846	0.13578069102103	0.408826015041461
GO:2000620	2.75828374345846	0.265775661525361	0.669169047205215	0.00253088752297947	0.00637737359067846	0.13578069102103	0.408826015041461
GO:0006301	2.75828374345846	0.265775661525361	0.669169047205215	0.00253088752297947	0.00637737359067846	0.13578069102103	0.408826015041461
GO:0051571	2.75828374345846	0.265775661525361	0.669169047205215	0.00253088752297947	0.00637737359067846	0.13578069102103	0.408826015041461
GO:0071158	2.75828374345846	0.265775661525361	0.669169047205215	0.00253088752297947	0.00637737359067846	0.13578069102103	0.408826015041461
GO:0085020	2.75828374345846	0.265775661525361	0.669169047205215	0.00253088752297947	0.00637737359067846	0.13578069102103	0.408826015041461
GO:0006302	2.75828374345846	0.265775661525361	0.669169047205215	0.00253088752297947	0.00637737359067846	0.13578069102103	0.408826015041461
GO:0006975	2.75339775889074	0.895554479766401	0.95714802149687	0.00191727367936578	0.00555526956523446	0.0790305709996234	0.331831770520892
GO:0035335	2.75317054449636	0.122401315908339	0.565165852504146	0.00286625369295945	0.00716780235168226	0.162678070502673	0.435780249865756
GO:0045727	2.7483751379412	0.247914518233113	0.669169047205215	0.003530401479239	0.00846988918023522	0.0544358343745441	0.314928016024464
GO:0030833	2.74822941203512	0.124527749674324	0.567064380748369	0.00416892731711305	0.00966512882915549	0.0705571025487481	0.325784610371734
GO:0043154	2.74336044570458	0.957507591207811	0.979547791926652	0.00210641128120015	0.00565826625727934	0.0704953852835654	0.325784610371734
GO:0070555	2.73515856431798	0.21485151454487	0.669169047205215	0.00308381882670816	0.00761965997092465	0.110252519102265	0.360885968467415
GO:0045944	2.72432149552442	0.334562147964594	0.730091575654463	0.00120810408148986	0.00378218948239154	0.423651695871446	0.683215856854146
GO:0031000	2.71741621357173	0.405216899321945	0.763671923852044	0.00101142546972144	0.00330412312539434	0.530798747012839	0.759662622348245
GO:0072599	2.71741621357173	0.405216899321945	0.763671923852044	0.00101142546972144	0.00330412312539434	0.530798747012839	0.759662622348245
GO:1901896	2.71741621357173	0.405216899321945	0.763671923852044	0.00101142546972144	0.00330412312539434	0.530798747012839	0.759662622348245
GO:0060402	2.71741621357173	0.405216899321945	0.763671923852044	0.00101142546972144	0.00330412312539434	0.530798747012839	0.759662622348245
GO:0071313	2.71741621357173	0.405216899321945	0.763671923852044	0.00101142546972144	0.00330412312539434	0.530798747012839	0.759662622348245
GO:0035584	2.71741621357173	0.405216899321945	0.763671923852044	0.00101142546972144	0.00330412312539434	0.530798747012839	0.759662622348245
GO:0051284	2.71741621357173	0.405216899321945	0.763671923852044	0.00101142546972144	0.00330412312539434	0.530798747012839	0.759662622348245
GO:0032461	2.71479697034362	0.525814667348	0.827952487195451	0.00183884914371157	0.00537034917765942	0.150082201063535	0.433705673282345
GO:0010871	2.71477225688485	0.100792599770428	0.527247365254804	0.00124509827175368	0.00388329706265816	0.859862679958747	0.941917170292783
GO:0010887	2.71477225688485	0.100792599770428	0.527247365254804	0.00124509827175368	0.00388329706265816	0.859862679958747	0.941917170292783
GO:0034140	2.7078885215405	0.0422712487862926	0.40157686346978	0.00648329314675777	0.0142511749622215	0.0942390330204049	0.342367300181823
GO:0035871	2.7078885215405	0.0422712487862926	0.40157686346978	0.00648329314675777	0.0142511749622215	0.0942390330204049	0.342367300181823
GO:0070536	2.7078885215405	0.0422712487862926	0.40157686346978	0.00648329314675777	0.0142511749622215	0.0942390330204049	0.342367300181823
GO:0071108	2.7078885215405	0.0422712487862926	0.40157686346978	0.00648329314675777	0.0142511749622215	0.0942390330204049	0.342367300181823
GO:0070936	2.7078885215405	0.0422712487862926	0.40157686346978	0.00648329314675777	0.0142511749622215	0.0942390330204049	0.342367300181823
GO:0045667	2.706250975121	0.47573548611191	0.794291708408015	0.000766912346110926	0.00264656807540994	0.823935849336167	0.935590789963128
GO:2000810	2.706250975121	0.47573548611191	0.794291708408015	0.000766912346110926	0.00264656807540994	0.823935849336167	0.935590789963128
GO:0000395	2.70059974639687	0.269910697575671	0.669169047205215	0.00375716658257685	0.00887228051571363	0.0851248935848041	0.335605538455505
GO:0048025	2.70059974639687	0.269910697575671	0.669169047205215	0.00375716658257685	0.00887228051571363	0.0851248935848041	0.335605538455505
GO:0060501	2.70059974639687	0.269910697575671	0.669169047205215	0.00375716658257685	0.00887228051571363	0.0851248935848041	0.335605538455505
GO:0000380	2.70059974639687	0.269910697575671	0.669169047205215	0.00375716658257685	0.00887228051571363	0.0851248935848041	0.335605538455505
GO:0000381	2.70059974639687	0.269910697575671	0.669169047205215	0.00375716658257685	0.00887228051571363	0.0851248935848041	0.335605538455505
GO:0039534	2.70059974639687	0.269910697575671	0.669169047205215	0.00375716658257685	0.00887228051571363	0.0851248935848041	0.335605538455505
GO:0039536	2.70059974639687	0.269910697575671	0.669169047205215	0.00375716658257685	0.00887228051571363	0.0851248935848041	0.335605538455505
GO:0030449	2.70059974639687	0.269910697575671	0.669169047205215	0.00375716658257685	0.00887228051571363	0.0851248935848041	0.335605538455505
GO:0070723	2.69904924918878	0.822168897736956	0.945421576499452	0.00162263176401056	0.00487674601074447	0.156049845461328	0.433705673282345
GO:0006810	2.69848376392335	0.163164838824166	0.627286884279153	0.00288076362929746	0.00718235637892714	0.168569031517735	0.444409264910392
GO:0002384	2.69817332444376	0.448893404357407	0.790432573972481	0.0013416225479661	0.0040917012394612	0.350426318002491	0.619523747227933
GO:0002675	2.69817332444376	0.448893404357407	0.790432573972481	0.0013416225479661	0.0040917012394612	0.350426318002491	0.619523747227933
GO:0010574	2.69817332444376	0.448893404357407	0.790432573972481	0.0013416225479661	0.0040917012394612	0.350426318002491	0.619523747227933
GO:0032966	2.69817332444376	0.448893404357407	0.790432573972481	0.0013416225479661	0.0040917012394612	0.350426318002491	0.619523747227933
GO:0001781	2.69817332444376	0.448893404357407	0.790432573972481	0.0013416225479661	0.0040917012394612	0.350426318002491	0.619523747227933
GO:0050871	2.69817332444376	0.448893404357407	0.790432573972481	0.0013416225479661	0.0040917012394612	0.350426318002491	0.619523747227933
GO:0032869	2.69418387650547	0.195794187827895	0.659336746934686	0.0024789942352198	0.00637737359067846	0.209072957914189	0.480913483425162
GO:0009967	2.69253408814455	0.80997283846086	0.944698150278761	0.000754404180058899	0.00261431888812864	0.64056025137926	0.821891081293391
GO:0018401	2.69183424104555	0.848584151162416	0.956784618369902	0.00545048812485471	0.0121260523154574	0.0132516323424761	0.175239586096903
GO:0018126	2.69183424104555	0.848584151162416	0.956784618369902	0.00545048812485471	0.0121260523154574	0.0132516323424761	0.175239586096903
GO:2001027	2.68853409181478	0.47701116706161	0.794291708408015	0.0047330839544335	0.0107043458211392	0.0245816391750385	0.240949249346182
GO:0002092	2.68766581921772	0.656668704285569	0.884287106482232	0.00150734208409742	0.00455509408594704	0.237389450054201	0.509616572648824
GO:0010033	2.68010223394222	0.08250204178043	0.486164342609957	0.00398604002830305	0.00935926728236498	0.189180575183865	0.459063568995642
GO:0051984	2.67940321100177	0.744217102737378	0.917903901932278	0.00291601415104914	0.00723749458210845	0.0491620037118524	0.314928016024464
GO:0035329	2.67840986397106	0.441958359110021	0.790432573972481	0.00290086964103142	0.00722159264551949	0.112709906073462	0.367360367087337
GO:0086013	2.67671825169725	0.212417407075746	0.669169047205215	0.00413840572429747	0.00960784362677488	0.0723002785080833	0.32743112431195
GO:1902259	2.67671825169725	0.212417407075746	0.669169047205215	0.00413840572429747	0.00960784362677488	0.0723002785080833	0.32743112431195
GO:0006487	2.67671825169725	0.212417407075746	0.669169047205215	0.00413840572429747	0.00960784362677488	0.0723002785080833	0.32743112431195
GO:1902260	2.67671825169725	0.212417407075746	0.669169047205215	0.00413840572429747	0.00960784362677488	0.0723002785080833	0.32743112431195
GO:1901379	2.67671825169725	0.212417407075746	0.669169047205215	0.00413840572429747	0.00960784362677488	0.0723002785080833	0.32743112431195
GO:0006493	2.67671825169725	0.212417407075746	0.669169047205215	0.00413840572429747	0.00960784362677488	0.0723002785080833	0.32743112431195
GO:0015872	2.66278104675408	0.444511476642723	0.790432573972481	0.00130592299445953	0.00403493590624599	0.4222256165629	0.681581000174291
GO:0015844	2.66278104675408	0.444511476642723	0.790432573972481	0.00130592299445953	0.00403493590624599	0.4222256165629	0.681581000174291
GO:0072488	2.66278104675408	0.444511476642723	0.790432573972481	0.00130592299445953	0.00403493590624599	0.4222256165629	0.681581000174291
GO:0007160	2.64696585263136	0.710863096698543	0.905282510664631	0.00677463503308873	0.0148127932667932	0.0107705435315656	0.168117588416644
GO:0000038	2.64693001704897	0.237724321403729	0.669169047205215	0.00105197389629463	0.00339631416127935	0.975350196275943	0.992033416625625
GO:0007183	2.64606831044724	0.859580398616686	0.95714802149687	0.00248970481087618	0.00637737359067846	0.114184727535185	0.370092852187569
GO:0045785	2.62963545160183	0.135970438722107	0.578327913914725	0.00341154922199338	0.0081966436976091	0.224565343322652	0.494942016683125
GO:0032755	2.6250081629549	0.996439438941442	0.997042610514651	0.00116595790624907	0.00365716967557821	0.390172690508787	0.650328773525676
GO:2001242	2.61327549259397	0.529334931798245	0.827952487195451	0.00103942742550256	0.003368967714423	0.713304860328001	0.87341813479061
GO:2001056	2.61327549259397	0.529334931798245	0.827952487195451	0.00103942742550256	0.003368967714423	0.713304860328001	0.87341813479061
GO:0002218	2.61327549259397	0.529334931798245	0.827952487195451	0.00103942742550256	0.003368967714423	0.713304860328001	0.87341813479061
GO:2001238	2.61327549259397	0.529334931798245	0.827952487195451	0.00103942742550256	0.003368967714423	0.713304860328001	0.87341813479061
GO:2000552	2.59735916700411	0.959101789949738	0.979547791926652	0.000842122493956654	0.00285251738219334	0.767117910364206	0.904454997027128
GO:0045581	2.59735916700411	0.959101789949738	0.979547791926652	0.000842122493956654	0.00285251738219334	0.767117910364206	0.904454997027128
GO:0071372	2.59567926404301	0.405723381069641	0.763671923852044	0.00142427443793536	0.00431195173243067	0.547652417702489	0.770442082095501
GO:0090051	2.59567926404301	0.405723381069641	0.763671923852044	0.00142427443793536	0.00431195173243067	0.547652417702489	0.770442082095501
GO:0033137	2.58936407434161	0.452865306296275	0.790432573972481	0.0013657327759703	0.00414991962992445	0.569216791941848	0.784750089307652
GO:0071277	2.58833392310053	0.18412996681298	0.639426124247597	0.00473374276784799	0.0107043458211392	0.116536896944575	0.376977476808967
GO:0043547	2.5856075960208	0.688396354999265	0.896360855520745	0.00805555381216905	0.0172304432583085	0.0103377236576425	0.168117588416644
GO:0010631	2.57935233114754	0.558340240390016	0.853105514778108	0.00108264259757795	0.00344155425730069	0.756081473346459	0.897202207782984
GO:0035407	2.57935233114754	0.558340240390016	0.853105514778108	0.00108264259757795	0.00344155425730069	0.756081473346459	0.897202207782984
GO:0044027	2.57810173326674	0.84245351830906	0.955127342774264	0.00252840236036966	0.00637737359067846	0.156749125673985	0.433705673282345
GO:0045814	2.57810173326674	0.84245351830906	0.955127342774264	0.00252840236036966	0.00637737359067846	0.156749125673985	0.433705673282345
GO:0008360	2.57056415257885	0.906474455877746	0.95714802149687	0.00127262582655296	0.00395423024678957	0.449850951665972	0.710223135724787
GO:0043087	2.56777749815442	0.786708081782226	0.937740582199305	0.000909316849346142	0.00303044506445398	0.880578262628202	0.951992189630613
GO:0006788	2.56740731313687	0.515985389667412	0.824933212665851	0.00107265040493731	0.00344155425730069	0.90063612010097	0.953716532047984
GO:0042167	2.56740731313687	0.515985389667412	0.824933212665851	0.00107265040493731	0.00344155425730069	0.90063612010097	0.953716532047984
GO:0055072	2.56740731313687	0.515985389667412	0.824933212665851	0.00107265040493731	0.00344155425730069	0.90063612010097	0.953716532047984
GO:0006003	2.55118203896794	0.223750088939074	0.669169047205215	0.001971127678703	0.00565826625727934	0.49399048793402	0.742332978686305
GO:0090200	2.54607855970013	0.68555217004936	0.893704839977596	0.00202617890196377	0.00565826625727934	0.30291416745848	0.562398262379812
GO:0007212	2.544783699634	0.696263641118793	0.896373424291284	0.00203389665579556	0.00565826625727934	0.299390138540402	0.562398262379812
GO:0071380	2.544783699634	0.696263641118793	0.896373424291284	0.00203389665579556	0.00565826625727934	0.299390138540402	0.562398262379812
GO:0006171	2.544783699634	0.696263641118793	0.896373424291284	0.00203389665579556	0.00565826625727934	0.299390138540402	0.562398262379812
GO:0071361	2.544783699634	0.696263641118793	0.896373424291284	0.00203389665579556	0.00565826625727934	0.299390138540402	0.562398262379812
GO:0030182	2.52580436109611	0.398631034224429	0.762584607165647	0.00336509941834973	0.00809681126423886	0.215173227893214	0.48260698196402
GO:0071872	2.52580436109611	0.398631034224429	0.762584607165647	0.00336509941834973	0.00809681126423886	0.215173227893214	0.48260698196402
GO:0098736	2.52580436109611	0.398631034224429	0.762584607165647	0.00336509941834973	0.00809681126423886	0.215173227893214	0.48260698196402
GO:1900082	2.52580436109611	0.398631034224429	0.762584607165647	0.00336509941834973	0.00809681126423886	0.215173227893214	0.48260698196402
GO:1901205	2.52580436109611	0.398631034224429	0.762584607165647	0.00336509941834973	0.00809681126423886	0.215173227893214	0.48260698196402
GO:1903249	2.52580436109611	0.398631034224429	0.762584607165647	0.00336509941834973	0.00809681126423886	0.215173227893214	0.48260698196402
GO:0070885	2.52580436109611	0.398631034224429	0.762584607165647	0.00336509941834973	0.00809681126423886	0.215173227893214	0.48260698196402
GO:0045019	2.52580436109611	0.398631034224429	0.762584607165647	0.00336509941834973	0.00809681126423886	0.215173227893214	0.48260698196402
GO:0051001	2.52580436109611	0.398631034224429	0.762584607165647	0.00336509941834973	0.00809681126423886	0.215173227893214	0.48260698196402
GO:0017004	2.52309865388895	0.9154278633698	0.957722948196379	0.00114064939449943	0.00358458830628812	0.714903046806833	0.87341813479061
GO:0034137	2.52309865388895	0.9154278633698	0.957722948196379	0.00114064939449943	0.00358458830628812	0.714903046806833	0.87341813479061
GO:1900426	2.52309865388895	0.9154278633698	0.957722948196379	0.00114064939449943	0.00358458830628812	0.714903046806833	0.87341813479061
GO:1903428	2.52309865388895	0.9154278633698	0.957722948196379	0.00114064939449943	0.00358458830628812	0.714903046806833	0.87341813479061
GO:0050766	2.52309865388895	0.9154278633698	0.957722948196379	0.00114064939449943	0.00358458830628812	0.714903046806833	0.87341813479061
GO:0032873	2.51929728549773	0.458786015468496	0.790432573972481	0.00217042452758665	0.00574262623246269	0.403365086832158	0.666388286232244
GO:0071455	2.51929728549773	0.458786015468496	0.790432573972481	0.00217042452758665	0.00574262623246269	0.403365086832158	0.666388286232244
GO:0051770	2.51212555984272	0.779351123456762	0.933071578644888	0.0143093036359023	0.0288454620855446	0.00387076836493772	0.114256787629322
GO:0033148	2.50655700037772	0.0272579304085536	0.391803121437732	0.00745453290082565	0.0161703346206771	0.2224769237905	0.491650207253605
GO:0071285	2.50574911051437	0.0579550109764383	0.409432877389891	0.00332223672784626	0.00809681126423886	0.841270458905556	0.941356598938138
GO:0006383	2.50470643421481	0.109890610275681	0.546038542827554	0.00371003835879591	0.0088622737096671	0.386540225510433	0.646435347275932
GO:0036289	2.5015787916999	0.357558969310798	0.738233351005059	0.00209454164597467	0.00565826625727934	0.510624231591538	0.754300138356401
GO:0035020	2.50024319475824	0.322609590060912	0.72298994034606	0.00618185251562042	0.0136795210285416	0.0667788608342701	0.319560941604161
GO:0061098	2.4986657154032	0.46525661877826	0.790432573972481	0.00204777116761345	0.00565826625727934	0.444842785161665	0.709228366209072
GO:0070914	2.49676361119878	0.168170490580654	0.627286884279153	0.00655515097322523	0.0143709079028399	0.106901319506068	0.353415762287062
GO:0035518	2.49676361119878	0.168170490580654	0.627286884279153	0.00655515097322523	0.0143709079028399	0.106901319506068	0.353415762287062
GO:0019228	2.49355664331957	0.0566654213242175	0.409432877389891	0.00395676699320913	0.0093037494164647	0.670278909351964	0.842563526356499
GO:0001508	2.49355664331957	0.0566654213242175	0.409432877389891	0.00395676699320913	0.0093037494164647	0.670278909351964	0.842563526356499
GO:2001294	2.49187845705541	0.334092981188422	0.730091575654463	0.00198791320126102	0.00565826625727934	0.563549893245848	0.779939369309909
GO:0006085	2.49187845705541	0.334092981188422	0.730091575654463	0.00198791320126102	0.00565826625727934	0.563549893245848	0.779939369309909
GO:2000144	2.48270292627026	0.514706983373418	0.824933212665851	0.00831524789935234	0.0177585333044308	0.021610260672947	0.224631818402926
GO:0010907	2.48146315364836	0.340281203734319	0.730091575654463	0.00459641413342371	0.010422321759327	0.149400373479254	0.433705673282345
GO:0043331	2.48146315364836	0.340281203734319	0.730091575654463	0.00459641413342371	0.010422321759327	0.149400373479254	0.433705673282345
GO:0010498	2.48146315364836	0.340281203734319	0.730091575654463	0.00459641413342371	0.010422321759327	0.149400373479254	0.433705673282345
GO:2001244	2.48146315364836	0.340281203734319	0.730091575654463	0.00459641413342371	0.010422321759327	0.149400373479254	0.433705673282345
GO:0045582	2.47566392108312	0.142787488754862	0.593205635567039	0.00324450217253813	0.00794542532030449	0.446322795801508	0.709600111175794
GO:0071356	2.47441267495546	0.258388796090509	0.669169047205215	0.0051214031770056	0.0115022818635737	0.162451528163103	0.435780249865756
GO:0032269	2.47177131552417	0.530288736585593	0.827952487195451	0.00177081981726424	0.00518082328838545	0.579694189771881	0.786727828976125
GO:0042313	2.47177131552417	0.530288736585593	0.827952487195451	0.00177081981726424	0.00518082328838545	0.579694189771881	0.786727828976125
GO:0010613	2.47177131552417	0.530288736585593	0.827952487195451	0.00177081981726424	0.00518082328838545	0.579694189771881	0.786727828976125
GO:0030072	2.47177131552417	0.530288736585593	0.827952487195451	0.00177081981726424	0.00518082328838545	0.579694189771881	0.786727828976125
GO:0030185	2.47177131552417	0.530288736585593	0.827952487195451	0.00177081981726424	0.00518082328838545	0.579694189771881	0.786727828976125
GO:0045793	2.47177131552417	0.530288736585593	0.827952487195451	0.00177081981726424	0.00518082328838545	0.579694189771881	0.786727828976125
GO:0046887	2.47177131552417	0.530288736585593	0.827952487195451	0.00177081981726424	0.00518082328838545	0.579694189771881	0.786727828976125
GO:0051771	2.47177131552417	0.530288736585593	0.827952487195451	0.00177081981726424	0.00518082328838545	0.579694189771881	0.786727828976125
GO:0003100	2.47177131552417	0.530288736585593	0.827952487195451	0.00177081981726424	0.00518082328838545	0.579694189771881	0.786727828976125
GO:0010460	2.47177131552417	0.530288736585593	0.827952487195451	0.00177081981726424	0.00518082328838545	0.579694189771881	0.786727828976125
GO:0014824	2.47177131552417	0.530288736585593	0.827952487195451	0.00177081981726424	0.00518082328838545	0.579694189771881	0.786727828976125
GO:0014826	2.47177131552417	0.530288736585593	0.827952487195451	0.00177081981726424	0.00518082328838545	0.579694189771881	0.786727828976125
GO:0042310	2.47177131552417	0.530288736585593	0.827952487195451	0.00177081981726424	0.00518082328838545	0.579694189771881	0.786727828976125
GO:0003323	2.46242258818535	0.943320190419314	0.978236056940481	0.00496987826554873	0.0111923825244578	0.0509324918649429	0.314928016024464
GO:0043044	2.45501704689679	0.725083060018712	0.913005238048174	0.00487926771191882	0.0110033144990475	0.0996576033905303	0.349129329512748
GO:0043967	2.4532411994358	0.214181792834586	0.669169047205215	0.00208752481290453	0.00565826625727934	0.805578061917468	0.930121309499895
GO:0005977	2.44572926298985	0.121579787075297	0.564506329264794	0.00268411286455417	0.00674291575244383	0.855029452170929	0.941356598938138
GO:0046827	2.44572926298985	0.121579787075297	0.564506329264794	0.00268411286455417	0.00674291575244383	0.855029452170929	0.941356598938138
GO:0010956	2.43108690121984	0.0398148951969696	0.400948023685953	0.0146308000069433	0.0293503791401423	0.0627205012566112	0.314928016024464
GO:0010224	2.41875108375552	0.0373987551345882	0.395751111695672	0.007750236594257	0.0166811732946703	0.315162074305446	0.577564200473285
GO:0071902	2.41331321247417	0.792755323842441	0.941396947062899	0.00587717429054813	0.0130227467858928	0.0478053844156207	0.314928016024464
GO:0060548	2.41270489950891	0.231089298215978	0.669169047205215	0.00355494345920981	0.00851640802619395	0.418393790394417	0.678426487028956
GO:0070935	2.40877661015612	0.854807375444796	0.95714802149687	0.00245327810443341	0.00633635735410692	0.383325775878907	0.643286809672927
GO:0031448	2.40298798185942	0.385251677736591	0.759023865671735	0.00222309876123861	0.00586089673417451	0.743313377491017	0.888776361108828
GO:0090076	2.40298798185942	0.385251677736591	0.759023865671735	0.00222309876123861	0.00586089673417451	0.743313377491017	0.888776361108828
GO:0071347	2.40118185207951	0.0354389627779009	0.395751111695672	0.0106670262253413	0.0222353018291163	0.185331795691349	0.451183296432695
GO:0014068	2.39127179713123	0.206827325002844	0.669169047205215	0.00437966170680359	0.0100970443533422	0.335912565720055	0.601171356674719
GO:1900127	2.38924874296942	0.0478181582762893	0.408739669174247	0.0148023111220695	0.0295867234398802	0.0898582955251052	0.33744861135219
GO:0060326	2.36274513275014	0.0178987216855682	0.320311805048526	0.0184762675492771	0.0356790540408354	0.118199844618626	0.379549683404176
GO:0002227	2.35827712030669	0.776102036003021	0.933071578644888	0.00216810307992354	0.00574262623246269	0.623298799754813	0.817894683359015
GO:0006897	2.35285615284485	0.120349466034058	0.561970811735303	0.00691247356107161	0.0150742992037617	0.253010719478243	0.52383309748153
GO:0010644	2.35087986134607	0.321299838018706	0.72298994034606	0.00486157710615664	0.0109783974815259	0.292535874065427	0.561628106655227
GO:0051444	2.34965913696299	0.436670654800379	0.790432573972481	0.00841963937684809	0.0179582759870063	0.0417885129673313	0.314928016024464
GO:0015031	2.33471768655681	0.304011632934815	0.718504391093346	0.00376974353925619	0.00888928112751851	0.471985984164944	0.724413028620847
GO:0032515	2.33209266643784	0.863352799058425	0.95714802149687	0.00170592960124472	0.00510851744720564	0.89157824249342	0.951992189630613
GO:0030823	2.33073844244821	0.85033534042606	0.956784618369902	0.00671743571414096	0.0147071804443378	0.0742861691244624	0.331831770520892
GO:1900745	2.32485835269996	0.572570760187195	0.853503840996557	0.00541512697031954	0.0120798986260974	0.189401908079267	0.459063568995642
GO:0008283	2.32432273143005	0.158363854500062	0.620763298626095	0.0154138372033753	0.0306238856937252	0.0264698897263219	0.249281976446782
GO:0044140	2.31384673735386	0.298970341623084	0.715183834093932	0.00783488264532295	0.0168195597567777	0.130617652414722	0.403571924189787
GO:0051873	2.31384673735386	0.298970341623084	0.715183834093932	0.00783488264532295	0.0168195597567777	0.130617652414722	0.403571924189787
GO:0045070	2.30871582004726	0.675181237629936	0.889462681218063	0.00434610208452313	0.0100336686392692	0.281711264412098	0.550423079736221
GO:0007219	2.2976603688207	0.362496666853255	0.740676131407207	0.00327052428573504	0.00799730272828406	0.678796623960262	0.850682956335339
GO:0030029	2.2854047510201	0.596911335353265	0.864246368292627	0.00945949127124102	0.0198433236946211	0.0387620159819493	0.302234020840388
GO:0060396	2.27701653546753	0.494824313002165	0.813875213325949	0.00322080061827634	0.00791082232096701	0.631863290094603	0.820737035872287
GO:0007198	2.27130809323021	0.575101899860922	0.853503840996557	0.0164801674486235	0.0322769156310125	0.016558579064841	0.19435438408222
GO:0071312	2.27130809323021	0.575101899860922	0.853503840996557	0.0164801674486235	0.0322769156310125	0.016558579064841	0.19435438408222
GO:0030818	2.27130809323021	0.575101899860922	0.853503840996557	0.0164801674486235	0.0322769156310125	0.016558579064841	0.19435438408222
GO:0050730	2.26842703083723	0.367398622185542	0.743719218978463	0.0111370424401627	0.0230119139419861	0.0562226234606125	0.314928016024464
GO:0008285	2.25390599230161	0.659583353374592	0.884287106482232	0.00770467960509935	0.0166047397486691	0.118794504149069	0.379549683404176
GO:0097286	2.24830851263326	0.0325341775496057	0.395433790363958	0.024352664068072	0.0453321550726611	0.05554898178729	0.314928016024464
GO:2000118	2.23122743140558	0.175321561123393	0.627286884279153	0.00856251336237035	0.0181459417794849	0.242633079844248	0.515854108631353
GO:0000719	2.23122743140558	0.175321561123393	0.627286884279153	0.00856251336237035	0.0181459417794849	0.242633079844248	0.515854108631353
GO:0070830	2.21319393607214	0.982344009666104	0.989343523523889	0.00869550071287628	0.0183337534163068	0.0908436975509526	0.33744861135219
GO:0007026	2.21319393607214	0.982344009666104	0.989343523523889	0.00869550071287628	0.0183337534163068	0.0908436975509526	0.33744861135219
GO:0045736	2.21319393607214	0.982344009666104	0.989343523523889	0.00869550071287628	0.0183337534163068	0.0908436975509526	0.33744861135219
GO:0007169	2.20811342528944	0.557970668043696	0.853105514778108	0.00522830115412509	0.0117105444549712	0.355658103190884	0.61987897447026
GO:0032780	2.20703970406154	0.315432933465431	0.721176540827603	0.00418161147910223	0.00968095766800559	0.747725713860338	0.889201874108732
GO:0051209	2.20671432784405	0.158476776781737	0.620763298626095	0.00851983503866049	0.0181019117209586	0.284637387159077	0.552885547560463
GO:0044406	2.18814904257528	0.0119527772914593	0.320311805048526	0.0108167501253813	0.0224624220568534	0.761086515170711	0.90120057992635
GO:0046813	2.18814904257528	0.0119527772914593	0.320311805048526	0.0108167501253813	0.0224624220568534	0.761086515170711	0.90120057992635
GO:0043392	2.18265255300257	0.79194994270587	0.941116646508126	0.0107485960164243	0.0223771148805408	0.0403683420559449	0.311817146815312
GO:0050718	2.1793939360583	0.963547918737287	0.979547791926652	0.00287350141634723	0.00717507226770692	0.836533787405064	0.941356598938138
GO:0022614	2.17836594403905	0.958011286559128	0.979547791926652	0.00912062078824705	0.0191567803849712	0.104422289489401	0.353415762287062
GO:0050900	2.17836594403905	0.958011286559128	0.979547791926652	0.00912062078824705	0.0191567803849712	0.104422289489401	0.353415762287062
GO:0035725	2.17819594013497	0.263350137269715	0.669169047205215	0.0335713310534667	0.0589732546698154	0.00773836614064982	0.168117588416644
GO:0006935	2.17201036751013	0.940589037453974	0.976016119843954	0.00356373406680399	0.0085251120295615	0.613560272293361	0.808783995295794
GO:0006351	2.16977541113576	0.369539087688978	0.744936721890097	0.00514606456720923	0.011541987421434	0.577930096683584	0.786727828976125
GO:0046330	2.16776435577647	0.0256559368622984	0.386341162044906	0.0120559091375296	0.0247865893088762	0.449062420189115	0.709656004371517
GO:0045859	2.16764474521713	0.994046801715585	0.997042610514651	0.0029251330733282	0.00724248054118236	0.852853588830867	0.941356598938138
GO:0001953	2.16073386052021	0.0471140626653807	0.408739669174247	0.0289612743313603	0.0518667242359031	0.0704435859527244	0.325784610371734
GO:0010628	2.15697846612705	0.679830673552845	0.889462681218063	0.0096676514959001	0.0202542812708782	0.124222041177262	0.386702512365374
GO:0031623	2.1561685405287	0.962725165009664	0.979547791926652	0.00805755150554899	0.0172304432583085	0.137593937321623	0.413532324350258
GO:0036493	2.15486328185775	0.676359303021268	0.889462681218063	0.00449502810325653	0.0102486640754249	0.544963054346638	0.767965838734009
GO:0070262	2.15486328185775	0.676359303021268	0.889462681218063	0.00449502810325653	0.0102486640754249	0.544963054346638	0.767965838734009
GO:1902237	2.15486328185775	0.676359303021268	0.889462681218063	0.00449502810325653	0.0102486640754249	0.544963054346638	0.767965838734009
GO:1903676	2.15486328185775	0.676359303021268	0.889462681218063	0.00449502810325653	0.0102486640754249	0.544963054346638	0.767965838734009
GO:1903679	2.15486328185775	0.676359303021268	0.889462681218063	0.00449502810325653	0.0102486640754249	0.544963054346638	0.767965838734009
GO:1990441	2.15486328185775	0.676359303021268	0.889462681218063	0.00449502810325653	0.0102486640754249	0.544963054346638	0.767965838734009
GO:1903898	2.15486328185775	0.676359303021268	0.889462681218063	0.00449502810325653	0.0102486640754249	0.544963054346638	0.767965838734009
GO:1903912	2.15486328185775	0.676359303021268	0.889462681218063	0.00449502810325653	0.0102486640754249	0.544963054346638	0.767965838734009
GO:1901381	2.15346230080654	0.196245420140269	0.659336746934686	0.019397018655304	0.0371773588026337	0.0347606443963338	0.286517972529923
GO:0086011	2.15346230080654	0.196245420140269	0.659336746934686	0.019397018655304	0.0371773588026337	0.0347606443963338	0.286517972529923
GO:0071435	2.15346230080654	0.196245420140269	0.659336746934686	0.019397018655304	0.0371773588026337	0.0347606443963338	0.286517972529923
GO:0097623	2.15346230080654	0.196245420140269	0.659336746934686	0.019397018655304	0.0371773588026337	0.0347606443963338	0.286517972529923
GO:0030168	2.15224289883191	0.138328361670338	0.583308116941503	0.0104300277850171	0.0217687322331228	0.287348146407512	0.554658900275962
GO:0006612	2.1517177004194	0.384928068560038	0.759023865671735	0.00422111018718607	0.00975873446072528	0.881726896941726	0.951992189630613
GO:0006413	2.14383562125216	0.736193520973485	0.917903901932278	0.00324427747411637	0.00794542532030449	0.963135071368645	0.984577781677409
GO:0017148	2.1427078778317	0.477648999909219	0.794291708408015	0.0662463029167785	0.107568898547578	0.00187537612608712	0.0842607586386267
GO:0043922	2.14156484091428	0.375777126337303	0.752009188662908	0.0153224744929192	0.0304790016086588	0.0589289693478331	0.314928016024464
GO:0018076	2.13745580052785	0.71915863198084	0.908150663609113	0.0263904338684683	0.0477279947314859	0.00992615635752681	0.168117588416644
GO:0006473	2.13745580052785	0.71915863198084	0.908150663609113	0.0263904338684683	0.0477279947314859	0.00992615635752681	0.168117588416644
GO:0043969	2.13745580052785	0.71915863198084	0.908150663609113	0.0263904338684683	0.0477279947314859	0.00992615635752681	0.168117588416644
GO:0090043	2.13745580052785	0.71915863198084	0.908150663609113	0.0263904338684683	0.0477279947314859	0.00992615635752681	0.168117588416644
GO:0018393	2.13745580052785	0.71915863198084	0.908150663609113	0.0263904338684683	0.0477279947314859	0.00992615635752681	0.168117588416644
GO:0060765	2.13745580052785	0.71915863198084	0.908150663609113	0.0263904338684683	0.0477279947314859	0.00992615635752681	0.168117588416644
GO:0032459	2.13357609930511	0.311569820683246	0.718548478609412	0.0167071589617726	0.0324905103103647	0.0567842556933991	0.314928016024464
GO:0090149	2.13357609930511	0.311569820683246	0.718548478609412	0.0167071589617726	0.0324905103103647	0.0567842556933991	0.314928016024464
GO:0003374	2.13357609930511	0.311569820683246	0.718548478609412	0.0167071589617726	0.0324905103103647	0.0567842556933991	0.314928016024464
GO:0061025	2.13357609930511	0.311569820683246	0.718548478609412	0.0167071589617726	0.0324905103103647	0.0567842556933991	0.314928016024464
GO:0000266	2.13357609930511	0.311569820683246	0.718548478609412	0.0167071589617726	0.0324905103103647	0.0567842556933991	0.314928016024464
GO:0016559	2.13357609930511	0.311569820683246	0.718548478609412	0.0167071589617726	0.0324905103103647	0.0567842556933991	0.314928016024464
GO:0007184	2.13138177875949	0.389694463766243	0.762236313219939	0.0155152617994395	0.0307834499619133	0.0615100075185484	0.314928016024464
GO:0034446	2.12805451755357	0.516518980707293	0.824933212665851	0.0437123282245576	0.0737311005665242	0.00444379870823763	0.122426654411947
GO:0032092	2.12560400119472	0.913270002654345	0.957722948196379	0.011418203985155	0.0235634097221739	0.0738873918482145	0.331831770520892
GO:0042994	2.12512170181006	0.0128683579373136	0.320311805048526	0.123689381824892	0.178970370914756	0.0048803582977841	0.130774822099617
GO:0032088	2.1087865325925	0.0267914620414282	0.389009176681201	0.0188699764868423	0.0363543952596158	0.282304626947086	0.550423079736221
GO:0043433	2.09372154981849	0.126060838647313	0.568422844981229	0.00689201817367469	0.0150495456289092	0.860850085702939	0.942070524564232
GO:0008284	2.08097454234615	0.0442236199448188	0.408739669174247	0.0374815819822935	0.064471441224486	0.0553723610695416	0.314928016024464
GO:0034375	2.07593311677545	0.238556299376496	0.669169047205215	0.00793351620313065	0.0170092117818093	0.486073313753194	0.737644135706531
GO:2001271	2.06441044866812	0.132944385353822	0.575280285313791	0.0131064123759235	0.0266480930595344	0.294268978439659	0.562398262379812
GO:0030388	2.05923691148176	0.132065308296992	0.572976258831832	0.018138176849343	0.0350671419087299	0.16080199153635	0.434236287521373
GO:0033693	2.05737870005456	0.258327666015104	0.669169047205215	0.0145096573118944	0.0291781794848678	0.171565729035585	0.448773552515303
GO:0071870	2.0544244944763	0.982759870312297	0.989343523523889	0.00409468656231349	0.00958713440156402	0.809927797517519	0.930121309499895
GO:0030819	2.0544244944763	0.982759870312297	0.989343523523889	0.00409468656231349	0.00958713440156402	0.809927797517519	0.930121309499895
GO:0070932	2.04432188885573	0.257923583789126	0.669169047205215	0.0125691075201011	0.0257775865145498	0.249864238624422	0.523479830730253
GO:0045893	2.04177244358429	0.688674099522896	0.896360855520745	0.00909165371776155	0.0191445905674648	0.259364640076092	0.52929598771084
GO:1903526	2.04142669507723	0.582881940610535	0.853503840996557	0.00697491192008692	0.0151904208220075	0.439001030752631	0.701129182448405
GO:0002003	2.0396654537434	0.698480048814657	0.897115400692019	0.0268937757911077	0.0484255160424416	0.0186834219705103	0.210093173586759
GO:0043408	2.0396654537434	0.698480048814657	0.897115400692019	0.0268937757911077	0.0484255160424416	0.0186834219705103	0.210093173586759
GO:0051353	2.03534737197742	0.727421596194461	0.913005238048174	0.021488950566837	0.0405031189133199	0.0268568695077589	0.249281976446782
GO:2001020	2.03534737197742	0.727421596194461	0.913005238048174	0.021488950566837	0.0405031189133199	0.0268568695077589	0.249281976446782
GO:0050764	2.02339330659173	0.187869460568509	0.643831376036944	0.0688181016303355	0.110122286539153	0.00517866814615997	0.133647020119689
GO:2000536	2.02339330659173	0.187869460568509	0.643831376036944	0.0688181016303355	0.110122286539153	0.00517866814615997	0.133647020119689
GO:0050713	2.00457905106164	0.0126349661158902	0.320311805048526	0.0336786160969786	0.0589732546698154	0.254146630546091	0.52383309748153
GO:0060354	2.00457905106164	0.0126349661158902	0.320311805048526	0.0336786160969786	0.0589732546698154	0.254146630546091	0.52383309748153
GO:0051345	2.00457905106164	0.0126349661158902	0.320311805048526	0.0336786160969786	0.0589732546698154	0.254146630546091	0.52383309748153
GO:0060761	2.00457905106164	0.0126349661158902	0.320311805048526	0.0336786160969786	0.0589732546698154	0.254146630546091	0.52383309748153
GO:0035025	2.00457905106164	0.0126349661158902	0.320311805048526	0.0336786160969786	0.0589732546698154	0.254146630546091	0.52383309748153
GO:0055091	2.00457905106164	0.0126349661158902	0.320311805048526	0.0336786160969786	0.0589732546698154	0.254146630546091	0.52383309748153
GO:0070328	2.00457905106164	0.0126349661158902	0.320311805048526	0.0336786160969786	0.0589732546698154	0.254146630546091	0.52383309748153
GO:0050919	2.00457905106164	0.0126349661158902	0.320311805048526	0.0336786160969786	0.0589732546698154	0.254146630546091	0.52383309748153
GO:0030301	2.00457905106164	0.0126349661158902	0.320311805048526	0.0336786160969786	0.0589732546698154	0.254146630546091	0.52383309748153
GO:0050728	2.00457905106164	0.0126349661158902	0.320311805048526	0.0336786160969786	0.0589732546698154	0.254146630546091	0.52383309748153
GO:0018027	2.00320785686152	0.54657172591861	0.840751491374785	0.0129056013942259	0.0263085672205134	0.177283200116451	0.448773552515303
GO:0034968	2.00320785686152	0.54657172591861	0.840751491374785	0.0129056013942259	0.0263085672205134	0.177283200116451	0.448773552515303
GO:0016568	2.00320785686152	0.54657172591861	0.840751491374785	0.0129056013942259	0.0263085672205134	0.177283200116451	0.448773552515303
GO:0016571	2.00320785686152	0.54657172591861	0.840751491374785	0.0129056013942259	0.0263085672205134	0.177283200116451	0.448773552515303
GO:0030512	1.99916237749251	0.832187098456339	0.949674344469299	0.00498337122917436	0.0112075001929595	0.846823809576788	0.941356598938138
GO:0060333	1.99653775054512	0.357728320722959	0.738233351005059	0.00851232392331502	0.0181019117209586	0.505197364322421	0.754300138356401
GO:0007259	1.99653775054512	0.357728320722959	0.738233351005059	0.00851232392331502	0.0181019117209586	0.505197364322421	0.754300138356401
GO:0070102	1.99557362403071	0.575784526039182	0.853503840996557	0.00705942020954142	0.0153542389557526	0.549331042340561	0.770890283700206
GO:0045740	1.99426324960889	0.272292980867272	0.672083649271798	0.100980370772153	0.152761405244652	0.00286753539533302	0.0986960541698727
GO:0043032	1.99379572364895	0.3259101873344	0.726050592538764	0.111041886656322	0.165810513679224	0.00177694002261719	0.0842607586386267
GO:0071731	1.99361436163344	0.0596200354476543	0.410632994145719	0.224702611337388	0.293296181618951	0.00048704538767419	0.0842607586386267
GO:0071320	1.99349167234762	0.499001786118156	0.817202329822671	0.0141384236006844	0.0286407036910923	0.15439856909732	0.433705673282345
GO:0032355	1.98830680775192	0.436393347248954	0.790432573972481	0.0134011134144374	0.027180417759589	0.204932993666062	0.478158853832805
GO:0018158	1.98350511457078	0.233676177299077	0.669169047205215	0.0164413235123426	0.0322769156310125	0.210779078460477	0.480913483425162
GO:0018206	1.98350511457078	0.233676177299077	0.669169047205215	0.0164413235123426	0.0322769156310125	0.210779078460477	0.480913483425162
GO:0034380	1.98350511457078	0.233676177299077	0.669169047205215	0.0164413235123426	0.0322769156310125	0.210779078460477	0.480913483425162
GO:0010873	1.98350511457078	0.233676177299077	0.669169047205215	0.0164413235123426	0.0322769156310125	0.210779078460477	0.480913483425162
GO:0042632	1.98350511457078	0.233676177299077	0.669169047205215	0.0164413235123426	0.0322769156310125	0.210779078460477	0.480913483425162
GO:0002237	1.98005118825296	0.227738911443187	0.669169047205215	0.0155313958065552	0.0307834499619133	0.235840390421317	0.508271402042291
GO:0051591	1.96816801598366	0.643402896229712	0.884287106482232	0.00584301338486781	0.0129644310405188	0.829054418879247	0.938610184770597
GO:0046475	1.96547835222915	0.311170480235909	0.718548478609412	0.00867491729780612	0.0183337534163068	0.641281564181636	0.821891081293391
GO:0045471	1.95666367349202	0.540074508417203	0.840494152495491	0.00765395743043029	0.0165169603557458	0.594040592803495	0.795923842367514
GO:0010942	1.95185425391958	0.97010710801107	0.983795735915521	0.0144254378014387	0.0290441518706189	0.125840639348902	0.391004843691231
GO:0033209	1.9503407625168	0.186718525734432	0.643831376036944	0.0110800150677655	0.0229227345519603	0.521587927104448	0.759662622348245
GO:0042593	1.95012074966316	0.832367319179083	0.949674344469299	0.00559000901402806	0.0124197377690704	0.873355300681668	0.951025238489326
GO:0090073	1.94733294533892	0.0261280550754124	0.389009176681201	0.0548788506346394	0.0911705930643808	0.0657378133413223	0.318311580652437
GO:0051005	1.94390658248073	0.999051608344286	0.999051608344286	0.0522661089234097	0.0870926190024155	0.00490504474904796	0.130774822099617
GO:2000663	1.94245511764859	0.855447087921374	0.95714802149687	0.00748354869015	0.0161703346206771	0.485917262936677	0.737644135706531
GO:2000666	1.94245511764859	0.855447087921374	0.95714802149687	0.00748354869015	0.0161703346206771	0.485917262936677	0.737644135706531
GO:0046597	1.94245511764859	0.855447087921374	0.95714802149687	0.00748354869015	0.0161703346206771	0.485917262936677	0.737644135706531
GO:0060389	1.93555846766311	0.09308333838669	0.511603279407103	0.0296917191655428	0.0530301409935591	0.145102684144504	0.427548550607603
GO:0032414	1.92265226555929	0.460464886298355	0.790432573972481	0.00720796142111746	0.0156567151499437	0.920633535341495	0.965566350510429
GO:0002503	1.92109052690938	0.0316796680931144	0.393031080506806	0.0195220492684126	0.0371773588026337	0.636585160794508	0.820737035872287
GO:0002587	1.92109052690938	0.0316796680931144	0.393031080506806	0.0195220492684126	0.0371773588026337	0.636585160794508	0.820737035872287
GO:0002381	1.92109052690938	0.0316796680931144	0.393031080506806	0.0195220492684126	0.0371773588026337	0.636585160794508	0.820737035872287
GO:0002455	1.92109052690938	0.0316796680931144	0.393031080506806	0.0195220492684126	0.0371773588026337	0.636585160794508	0.820737035872287
GO:0002506	1.92109052690938	0.0316796680931144	0.393031080506806	0.0195220492684126	0.0371773588026337	0.636585160794508	0.820737035872287
GO:0002504	1.92109052690938	0.0316796680931144	0.393031080506806	0.0195220492684126	0.0371773588026337	0.636585160794508	0.820737035872287
GO:0007126	1.92036226163949	0.040805290986225	0.40157686346978	0.0404242386441016	0.0688879035862886	0.161076598846476	0.434236287521373
GO:0000079	1.91827329173058	0.00778281924604185	0.320311805048526	0.0211659699570221	0.0400312910056723	0.842993250048587	0.941356598938138
GO:0010745	1.90992212386808	0.105436933269533	0.543989659871223	0.0130517218708343	0.0265695766656269	0.680350183128728	0.8513390255199
GO:0031397	1.90510521009569	0.0542843196589042	0.409432877389891	0.0213793388843915	0.0403886253438847	0.502729605284796	0.752407215357668
GO:2000727	1.88646849293135	0.302293931075437	0.716918031660971	0.0178670991311666	0.0345835068662978	0.254811214580251	0.52383309748153
GO:0042771	1.85674308611076	0.836044167607973	0.953090351073089	0.0109076104426227	0.022622685146368	0.385143786892588	0.645028044309471
GO:0001768	1.85239252809075	0.0158537336398323	0.320311805048526	0.0828454584504491	0.129840073151624	0.0919528806869767	0.337773581723494
GO:0002407	1.85239252809075	0.0158537336398323	0.320311805048526	0.0828454584504491	0.129840073151624	0.0919528806869767	0.337773581723494
GO:0034695	1.85239252809075	0.0158537336398323	0.320311805048526	0.0828454584504491	0.129840073151624	0.0919528806869767	0.337773581723494
GO:2000147	1.85239252809075	0.0158537336398323	0.320311805048526	0.0828454584504491	0.129840073151624	0.0919528806869767	0.337773581723494
GO:0032925	1.84985787698254	0.96256608488719	0.979547791926652	0.0263844281034186	0.0477279947314859	0.0386891141646445	0.302234020840388
GO:0034629	1.84985787698254	0.96256608488719	0.979547791926652	0.0263844281034186	0.0477279947314859	0.0386891141646445	0.302234020840388
GO:0010801	1.84985787698254	0.96256608488719	0.979547791926652	0.0263844281034186	0.0477279947314859	0.0386891141646445	0.302234020840388
GO:0022409	1.84985787698254	0.96256608488719	0.979547791926652	0.0263844281034186	0.0477279947314859	0.0386891141646445	0.302234020840388
GO:0060394	1.84985787698254	0.96256608488719	0.979547791926652	0.0263844281034186	0.0477279947314859	0.0386891141646445	0.302234020840388
GO:0030514	1.84985787698254	0.96256608488719	0.979547791926652	0.0263844281034186	0.0477279947314859	0.0386891141646445	0.302234020840388
GO:0001822	1.82992955162181	0.0856004698717412	0.490050554037115	0.0162184287479672	0.0320682568425715	0.8569626723176	0.941356598938138
GO:0060261	1.82992955162181	0.0856004698717412	0.490050554037115	0.0162184287479672	0.0320682568425715	0.8569626723176	0.941356598938138
GO:0032490	1.82792101783646	0.0290121329156543	0.393031080506806	0.0257793977186915	0.0474930253037831	0.596307127801493	0.796200066442542
GO:0035759	1.82587495396331	0.0576306209051292	0.409432877389891	0.0957647762170986	0.146302379932407	0.0275974601873933	0.249281976446782
GO:2000529	1.82587495396331	0.0576306209051292	0.409432877389891	0.0957647762170986	0.146302379932407	0.0275974601873933	0.249281976446782
GO:0090630	1.82587495396331	0.0576306209051292	0.409432877389891	0.0957647762170986	0.146302379932407	0.0275974601873933	0.249281976446782
GO:0009913	1.82341472894321	0.0460874438835273	0.408739669174247	0.0735397213128045	0.116661381314842	0.0567191571483444	0.314928016024464
GO:0071353	1.82306730448923	0.00967271410357307	0.320311805048526	0.0674107375023921	0.108184416593645	0.159109797086264	0.433705673282345
GO:0030854	1.82306730448923	0.00967271410357307	0.320311805048526	0.0674107375023921	0.108184416593645	0.159109797086264	0.433705673282345
GO:0032696	1.82306730448923	0.00967271410357307	0.320311805048526	0.0674107375023921	0.108184416593645	0.159109797086264	0.433705673282345
GO:0032714	1.82306730448923	0.00967271410357307	0.320311805048526	0.0674107375023921	0.108184416593645	0.159109797086264	0.433705673282345
GO:0071899	1.82306730448923	0.00967271410357307	0.320311805048526	0.0674107375023921	0.108184416593645	0.159109797086264	0.433705673282345
GO:0043401	1.82306730448923	0.00967271410357307	0.320311805048526	0.0674107375023921	0.108184416593645	0.159109797086264	0.433705673282345
GO:0032024	1.82306730448923	0.00967271410357307	0.320311805048526	0.0674107375023921	0.108184416593645	0.159109797086264	0.433705673282345
GO:0032350	1.82306730448923	0.00967271410357307	0.320311805048526	0.0674107375023921	0.108184416593645	0.159109797086264	0.433705673282345
GO:0048625	1.82306730448923	0.00967271410357307	0.320311805048526	0.0674107375023921	0.108184416593645	0.159109797086264	0.433705673282345
GO:2000675	1.82306730448923	0.00967271410357307	0.320311805048526	0.0674107375023921	0.108184416593645	0.159109797086264	0.433705673282345
GO:0045444	1.82306730448923	0.00967271410357307	0.320311805048526	0.0674107375023921	0.108184416593645	0.159109797086264	0.433705673282345
GO:0009308	1.81259889066218	0.0885632543017418	0.497942378778161	0.0203958661617247	0.038618976821685	0.601967408203639	0.800610385621112
GO:0007157	1.81259889066218	0.0885632543017418	0.497942378778161	0.0203958661617247	0.038618976821685	0.601967408203639	0.800610385621112
GO:0014911	1.80646938733215	0.180883090159476	0.636169676667262	0.017811081989487	0.0345154965165557	0.457857441151835	0.711120955841321
GO:0010390	1.80089300294849	0.696817816221597	0.896373424291284	0.0147153099882111	0.0294841301945612	0.330180707944832	0.598452533150008
GO:0031396	1.79954973135579	0.677526152714165	0.889462681218063	0.0216724361062003	0.0407560146570524	0.165212390008109	0.437653975454174
GO:0045663	1.79118333575205	0.469012803279576	0.790432573972481	0.0379310646650413	0.0649741449650914	0.0621166401258268	0.314928016024464
GO:0070304	1.79027674848548	0.172900928214308	0.627286884279153	0.0188374250251244	0.0363340298325912	0.458452994066908	0.711120955841321
GO:0031581	1.77952729567105	0.154398858298697	0.615759457208246	0.253820252076533	0.320210956713294	0.000626810999736604	0.0842607586386267
GO:0090074	1.77952729567105	0.154398858298697	0.615759457208246	0.253820252076533	0.320210956713294	0.000626810999736604	0.0842607586386267
GO:0043966	1.7765052945985	0.38308892229858	0.759023865671735	0.0131260201844894	0.0266551736670282	0.646820068594485	0.826909182820328
GO:0000303	1.74654793290463	0.656372906756071	0.884287106482232	0.0259393658710941	0.0475363323557856	0.144460228242567	0.426415638008862
GO:0050665	1.74654793290463	0.656372906756071	0.884287106482232	0.0259393658710941	0.0475363323557856	0.144460228242567	0.426415638008862
GO:0060047	1.74654793290463	0.656372906756071	0.884287106482232	0.0259393658710941	0.0475363323557856	0.144460228242567	0.426415638008862
GO:0045541	1.74654793290463	0.656372906756071	0.884287106482232	0.0259393658710941	0.0475363323557856	0.144460228242567	0.426415638008862
GO:1902042	1.74122975089778	0.0594869357526097	0.410632994145719	0.0267438093040744	0.0482614812004748	0.782552145302098	0.915621065273286
GO:0035414	1.73958095791056	0.782920405986459	0.936445319171936	0.167579042990839	0.23084013171988	0.00132347064515403	0.0842607586386267
GO:0050852	1.73850961990903	0.119444447251655	0.561970811735303	0.0271371531471301	0.04875838494805	0.403541847863567	0.666388286232244
GO:0006355	1.73497542982564	0.640380896166096	0.884287106482232	0.010078808728026	0.0210889504144646	0.967427613778695	0.987134472577891
GO:0045091	1.73394249301663	0.869317166515614	0.95714802149687	0.0228426213904042	0.0428104911092268	0.183890427417623	0.450327224476046
GO:0051301	1.72478453821796	0.809487687746962	0.944698150278761	0.011690047488265	0.024094324810601	0.652378413648018	0.827956886923922
GO:0032526	1.70763055064785	0.111652164232132	0.546038542827554	0.0234213840856901	0.0437463818007296	0.63326072992422	0.820737035872287
GO:0010903	1.70576164140691	0.68014569211109	0.889462681218063	0.0150650625012795	0.0300030702585723	0.489056158128158	0.737810671813999
GO:0033700	1.70576164140691	0.68014569211109	0.889462681218063	0.0150650625012795	0.0300030702585723	0.489056158128158	0.737810671813999
GO:0033344	1.70576164140691	0.68014569211109	0.889462681218063	0.0150650625012795	0.0300030702585723	0.489056158128158	0.737810671813999
GO:0002724	1.70544013732774	0.168233921105557	0.627286884279153	0.0197579126166978	0.0374969340475332	0.665410759455973	0.837718191455235
GO:0016925	1.70544013732774	0.168233921105557	0.627286884279153	0.0197579126166978	0.0374969340475332	0.665410759455973	0.837718191455235
GO:0007224	1.70295236240539	0.0257093332274287	0.386341162044906	0.108881680177331	0.162879110708713	0.0536590676211023	0.314928016024464
GO:0031659	1.69853383324388	0.736306271066546	0.917903901932278	0.024391073925185	0.0453525817754003	0.207624838231566	0.480913483425162
GO:0043507	1.69084435927156	0.0778588696315866	0.474270184412117	0.189245389840344	0.255574043632426	0.0116177838918153	0.168117588416644
GO:0032425	1.68952543682913	0.153998227290284	0.615759457208246	0.0215569714553178	0.0405850499039183	0.621442477068746	0.817894683359015
GO:0009266	1.68336880854196	0.849427334437448	0.956784618369902	0.010922033334865	0.0226242119079346	0.908508872718115	0.957731082993784
GO:0060575	1.68205904921112	0.252942833703566	0.669169047205215	0.0177086259322051	0.0343572284811444	0.766043674221236	0.904454997027128
GO:0007257	1.68187124395473	0.0198276479787705	0.345001074830606	0.0378070583524716	0.0648289081500368	0.799578331806229	0.930121309499895
GO:0071392	1.6793744821105	0.414267256941974	0.775348577231528	0.0417644030725336	0.0710984122336746	0.118555398356085	0.379549683404176
GO:0035418	1.67581197144198	0.576963168346523	0.853503840996557	0.0309193567940016	0.0550751042893153	0.172540701067392	0.448773552515303
GO:0002903	1.67260636146473	0.365799187745794	0.741921542753126	0.0348855683108776	0.0607200223675719	0.198057078909667	0.471741140400115
GO:0030890	1.67260636146473	0.365799187745794	0.741921542753126	0.0348855683108776	0.0607200223675719	0.198057078909667	0.471741140400115
GO:1900015	1.66963751703296	0.954018750976477	0.979498754884544	0.0142478336794826	0.0287566166937542	0.524503566307791	0.759662622348245
GO:0006950	1.66963751703296	0.954018750976477	0.979498754884544	0.0142478336794826	0.0287566166937542	0.524503566307791	0.759662622348245
GO:0045445	1.66963751703296	0.954018750976477	0.979498754884544	0.0142478336794826	0.0287566166937542	0.524503566307791	0.759662622348245
GO:0007166	1.66295590208766	0.820774043348536	0.945421576499452	0.0266069217882778	0.0480669308371839	0.205669053281987	0.478158853832805
GO:0060968	1.66072284966353	0.592408380157303	0.860232113204886	0.0147800809039729	0.0295780553683622	0.689631414803106	0.858404163154769
GO:0035408	1.65358510217513	0.180138664217722	0.634902370899562	0.0218657205498591	0.0410261476378174	0.682235284056776	0.852407350374792
GO:0090330	1.65358510217513	0.180138664217722	0.634902370899562	0.0218657205498591	0.0410261476378174	0.682235284056776	0.852407350374792
GO:0007067	1.64039427101199	0.0101351614558666	0.320311805048526	0.161282249781345	0.226893241607288	0.0594124824927178	0.314928016024464
GO:0070979	1.64039427101199	0.0101351614558666	0.320311805048526	0.161282249781345	0.226893241607288	0.0594124824927178	0.314928016024464
GO:0030071	1.64039427101199	0.0101351614558666	0.320311805048526	0.161282249781345	0.226893241607288	0.0594124824927178	0.314928016024464
GO:0007080	1.64039427101199	0.0101351614558666	0.320311805048526	0.161282249781345	0.226893241607288	0.0594124824927178	0.314928016024464
GO:0060766	1.62665198259415	0.592743119746137	0.860232113204886	0.0269225948233538	0.0484255160424416	0.306363258689922	0.567097946936663
GO:0032489	1.60584099146237	0.110431035433757	0.546038542827554	0.126448579042339	0.182072736199465	0.0260359360306658	0.249281976446782
GO:0043277	1.60231550620485	0.190816070952864	0.651692077035297	0.0302346828590073	0.053913625421725	0.454901183459558	0.711120955841321
GO:0051488	1.59955274897253	0.0172213322554355	0.320311805048526	0.169160209668478	0.232630471366051	0.0887448866866335	0.33744861135219
GO:0031145	1.59955274897253	0.0172213322554355	0.320311805048526	0.169160209668478	0.232630471366051	0.0887448866866335	0.33744861135219
GO:0007204	1.59560747683243	0.0856773200948132	0.490050554037115	0.0346185729668306	0.0605550276340433	0.684966710385534	0.855069505905924
GO:0019731	1.58036534631453	0.43910186170487	0.790432573972481	0.0246002957500884	0.0454857817392574	0.478021048788494	0.730960956195541
GO:0050830	1.58036534631453	0.43910186170487	0.790432573972481	0.0246002957500884	0.0454857817392574	0.478021048788494	0.730960956195541
GO:0060393	1.57460420567809	0.79563791601377	0.942077291514898	0.0254886100845744	0.0470230719529034	0.334027212407237	0.601171356674719
GO:0006198	1.56744028643497	0.642857117037085	0.884287106482232	0.0196114303333954	0.03730459647998	0.631302679684087	0.820737035872287
GO:0048015	1.56337349193449	0.258653816623493	0.669169047205215	0.0823750677655811	0.129681892396672	0.063578520761706	0.314928016024464
GO:0051017	1.56337349193449	0.258653816623493	0.669169047205215	0.0823750677655811	0.129681892396672	0.063578520761706	0.314928016024464
GO:0045786	1.55740199676893	0.0841796071576241	0.490050554037115	0.0970044176490165	0.148059374306394	0.121752020714193	0.381874920517545
GO:0032695	1.55555765531816	0.372731797910038	0.748633854125508	0.0513263192910679	0.0856993997859952	0.154430102613522	0.433705673282345
GO:0042501	1.55540780572057	0.863130469884039	0.95714802149687	0.0145953251376874	0.0293147903433745	0.98538793768607	0.992033416625625
GO:0050731	1.55009584921059	0.359183394736823	0.738474914863188	0.161469244156576	0.226963146760902	0.00963358845601836	0.168117588416644
GO:0035507	1.54810694538286	0.859520766252447	0.95714802149687	0.0229472578500185	0.042909295504616	0.428213258163143	0.68922737657612
GO:0043086	1.54810694538286	0.859520766252447	0.95714802149687	0.0229472578500185	0.042909295504616	0.428213258163143	0.68922737657612
GO:0045672	1.54780609329475	0.050505297461694	0.408739669174247	0.196228781891308	0.262857517395731	0.0299067120091778	0.263649373503845
GO:0072661	1.54693109846025	0.0289528703474478	0.393031080506806	0.0567750867510217	0.0940372929854097	0.544288981045929	0.767965838734009
GO:2000679	1.53673654507433	0.00250619097943794	0.320311805048526	0.193178343600252	0.259838875790792	0.0968419886491279	0.349129329512748
GO:2001016	1.52721915663506	0.161068780993263	0.624719594792366	0.0323765885542526	0.0574232842062013	0.654151055246607	0.827956886923922
GO:0030279	1.52721915663506	0.161068780993263	0.624719594792366	0.0323765885542526	0.0574232842062013	0.654151055246607	0.827956886923922
GO:0071374	1.52721915663506	0.161068780993263	0.624719594792366	0.0323765885542526	0.0574232842062013	0.654151055246607	0.827956886923922
GO:0002674	1.52675464814821	0.745296367515466	0.917903901932278	0.0595865819350649	0.0976180574218656	0.0805231835044719	0.331831770520892
GO:0046631	1.52675464814821	0.745296367515466	0.917903901932278	0.0595865819350649	0.0976180574218656	0.0805231835044719	0.331831770520892
GO:2000252	1.52675464814821	0.745296367515466	0.917903901932278	0.0595865819350649	0.0976180574218656	0.0805231835044719	0.331831770520892
GO:0006953	1.52675464814821	0.745296367515466	0.917903901932278	0.0595865819350649	0.0976180574218656	0.0805231835044719	0.331831770520892
GO:0033861	1.52675464814821	0.745296367515466	0.917903901932278	0.0595865819350649	0.0976180574218656	0.0805231835044719	0.331831770520892
GO:0060266	1.52675464814821	0.745296367515466	0.917903901932278	0.0595865819350649	0.0976180574218656	0.0805231835044719	0.331831770520892
GO:0032460	1.52675464814821	0.745296367515466	0.917903901932278	0.0595865819350649	0.0976180574218656	0.0805231835044719	0.331831770520892
GO:0050708	1.52675464814821	0.745296367515466	0.917903901932278	0.0595865819350649	0.0976180574218656	0.0805231835044719	0.331831770520892
GO:1900182	1.52675464814821	0.745296367515466	0.917903901932278	0.0595865819350649	0.0976180574218656	0.0805231835044719	0.331831770520892
GO:0050709	1.52675464814821	0.745296367515466	0.917903901932278	0.0595865819350649	0.0976180574218656	0.0805231835044719	0.331831770520892
GO:0007200	1.52087942641159	0.0586894945876782	0.409432877389891	0.058561166748316	0.0968985071421085	0.526715741000578	0.759662622348245
GO:0043065	1.51665379722482	0.560453729867212	0.853503840996557	0.0491891228594054	0.0822139737983792	0.14862937782065	0.433705673282345
GO:0006801	1.51206580024216	0.881064003534692	0.95714802149687	0.0241683767854428	0.0450398273126685	0.462679527767674	0.713441473320863
GO:0048102	1.4959452049446	0.846343516697049	0.956784618369902	0.0369507628271614	0.0637574227069914	0.248172173316939	0.523250768485842
GO:0033673	1.4959452049446	0.846343516697049	0.956784618369902	0.0369507628271614	0.0637574227069914	0.248172173316939	0.523250768485842
GO:0045597	1.4950098358611	0.23607639699669	0.669169047205215	0.214847702236154	0.284342075097168	0.01189943003312	0.168117588416644
GO:2000146	1.48707484388526	0.416052140353518	0.775348577231528	0.0479367101625736	0.0802830617008452	0.249492564391579	0.523364478349341
GO:0051443	1.48707484388526	0.416052140353518	0.775348577231528	0.0479367101625736	0.0802830617008452	0.249492564391579	0.523364478349341
GO:0000413	1.48707484388526	0.416052140353518	0.775348577231528	0.0479367101625736	0.0802830617008452	0.249492564391579	0.523364478349341
GO:0002408	1.48621099177288	0.0332344413643521	0.395751111695672	0.0519438699833941	0.086643004119627	0.881564862786182	0.951992189630613
GO:0035630	1.48219302937083	0.577389387142598	0.853503840996557	0.166407259680189	0.229608681345036	0.0118558342613722	0.168117588416644
GO:0003130	1.48219302937083	0.577389387142598	0.853503840996557	0.166407259680189	0.229608681345036	0.0118558342613722	0.168117588416644
GO:0003308	1.48219302937083	0.577389387142598	0.853503840996557	0.166407259680189	0.229608681345036	0.0118558342613722	0.168117588416644
GO:0035051	1.48219302937083	0.577389387142598	0.853503840996557	0.166407259680189	0.229608681345036	0.0118558342613722	0.168117588416644
GO:0051042	1.48219302937083	0.577389387142598	0.853503840996557	0.166407259680189	0.229608681345036	0.0118558342613722	0.168117588416644
GO:1901522	1.48219302937083	0.577389387142598	0.853503840996557	0.166407259680189	0.229608681345036	0.0118558342613722	0.168117588416644
GO:0010922	1.48219302937083	0.577389387142598	0.853503840996557	0.166407259680189	0.229608681345036	0.0118558342613722	0.168117588416644
GO:0048762	1.48219302937083	0.577389387142598	0.853503840996557	0.166407259680189	0.229608681345036	0.0118558342613722	0.168117588416644
GO:2000726	1.48219302937083	0.577389387142598	0.853503840996557	0.166407259680189	0.229608681345036	0.0118558342613722	0.168117588416644
GO:0032348	1.48219302937083	0.577389387142598	0.853503840996557	0.166407259680189	0.229608681345036	0.0118558342613722	0.168117588416644
GO:2000065	1.48219302937083	0.577389387142598	0.853503840996557	0.166407259680189	0.229608681345036	0.0118558342613722	0.168117588416644
GO:0043569	1.48219302937083	0.577389387142598	0.853503840996557	0.166407259680189	0.229608681345036	0.0118558342613722	0.168117588416644
GO:0071773	1.48219302937083	0.577389387142598	0.853503840996557	0.166407259680189	0.229608681345036	0.0118558342613722	0.168117588416644
GO:0031929	1.48159727351821	0.856384992741827	0.95714802149687	0.0310996081186307	0.0553365470614602	0.364339941880245	0.622890262922766
GO:0090150	1.48116193109973	0.607678611307085	0.867652434640116	0.0692064303120227	0.110636585402102	0.0949042037131305	0.344027738460098
GO:0042130	1.48024307032217	0.042695697657023	0.40329136129748	0.0556887921341335	0.0923305650930016	0.746401932726167	0.888776361108828
GO:0014834	1.47979577089897	0.136447602194037	0.578327913914725	0.0425818529529162	0.0719711686412785	0.595033462124374	0.795923842367514
GO:0051450	1.47979577089897	0.136447602194037	0.578327913914725	0.0425818529529162	0.0719711686412785	0.595033462124374	0.795923842367514
GO:0014904	1.47979577089897	0.136447602194037	0.578327913914725	0.0425818529529162	0.0719711686412785	0.595033462124374	0.795923842367514
GO:0034392	1.47979577089897	0.136447602194037	0.578327913914725	0.0425818529529162	0.0719711686412785	0.595033462124374	0.795923842367514
GO:0030166	1.47979577089897	0.136447602194037	0.578327913914725	0.0425818529529162	0.0719711686412785	0.595033462124374	0.795923842367514
GO:0009408	1.47979577089897	0.136447602194037	0.578327913914725	0.0425818529529162	0.0719711686412785	0.595033462124374	0.795923842367514
GO:0071044	1.47556445264987	0.0826449971405916	0.486164342609957	0.101009205040777	0.152761405244652	0.184406410617297	0.45044193683731
GO:0043267	1.47508526505808	0.333815429244129	0.730091575654463	0.0375791865228564	0.0645050834083922	0.453354036815583	0.711120955841321
GO:2000058	1.47508526505808	0.333815429244129	0.730091575654463	0.0375791865228564	0.0645050834083922	0.453354036815583	0.711120955841321
GO:0045879	1.47240521947661	0.682733254611946	0.8907324939807	0.0249570747898697	0.0460939046119047	0.632764849756876	0.820737035872287
GO:0000186	1.46817763155215	0.263234130368006	0.669169047205215	0.0470070006940539	0.0790463602718934	0.38308301963695	0.643286809672927
GO:0030041	1.46652264096962	0.0136359893689094	0.320311805048526	0.269572824505065	0.33860477120583	0.0441244478082167	0.314928016024464
GO:0051014	1.46652264096962	0.0136359893689094	0.320311805048526	0.269572824505065	0.33860477120583	0.0441244478082167	0.314928016024464
GO:0033159	1.46282108812139	0.583923482089703	0.853503840996557	0.0245607965491703	0.0454857817392574	0.739194748260696	0.887355787127764
GO:0036006	1.46282108812139	0.583923482089703	0.853503840996557	0.0245607965491703	0.0454857817392574	0.739194748260696	0.887355787127764
GO:0046069	1.46282108812139	0.583923482089703	0.853503840996557	0.0245607965491703	0.0454857817392574	0.739194748260696	0.887355787127764
GO:0042517	1.4517694570493	0.331748585559582	0.730091575654463	0.0271840200722543	0.048789560455414	0.976476555760533	0.992033416625625
GO:0046601	1.4510106849929	0.038545631568665	0.395751111695672	0.113027942154707	0.166817132483688	0.268262064385632	0.536199749007799
GO:0046599	1.4510106849929	0.038545631568665	0.395751111695672	0.113027942154707	0.166817132483688	0.268262064385632	0.536199749007799
GO:2000777	1.4510106849929	0.038545631568665	0.395751111695672	0.113027942154707	0.166817132483688	0.268262064385632	0.536199749007799
GO:0051302	1.4510106849929	0.038545631568665	0.395751111695672	0.113027942154707	0.166817132483688	0.268262064385632	0.536199749007799
GO:0090166	1.4510106849929	0.038545631568665	0.395751111695672	0.113027942154707	0.166817132483688	0.268262064385632	0.536199749007799
GO:0000302	1.4510106849929	0.038545631568665	0.395751111695672	0.113027942154707	0.166817132483688	0.268262064385632	0.536199749007799
GO:0009314	1.4510106849929	0.038545631568665	0.395751111695672	0.113027942154707	0.166817132483688	0.268262064385632	0.536199749007799
GO:0071168	1.4510106849929	0.038545631568665	0.395751111695672	0.113027942154707	0.166817132483688	0.268262064385632	0.536199749007799
GO:1901673	1.4510106849929	0.038545631568665	0.395751111695672	0.113027942154707	0.166817132483688	0.268262064385632	0.536199749007799
GO:0001578	1.4510106849929	0.038545631568665	0.395751111695672	0.113027942154707	0.166817132483688	0.268262064385632	0.536199749007799
GO:0031572	1.4510106849929	0.038545631568665	0.395751111695672	0.113027942154707	0.166817132483688	0.268262064385632	0.536199749007799
GO:0000086	1.4510106849929	0.038545631568665	0.395751111695672	0.113027942154707	0.166817132483688	0.268262064385632	0.536199749007799
GO:0023014	1.44158958857746	0.817125754443717	0.945421576499452	0.372242527877485	0.454108412237256	0.00109254061739883	0.0842607586386267
GO:0033141	1.43881564287692	0.461234722167591	0.790432573972481	0.0441973126773053	0.07439730942524	0.347191574692133	0.619102128334515
GO:0035690	1.43201951336206	0.0165629307625986	0.320311805048526	0.198100538678854	0.264935429155458	0.163714177354286	0.435780249865756
GO:0006874	1.43056784147577	0.343821301305759	0.730091575654463	0.106999340588672	0.16137765510317	0.0547818686122439	0.314928016024464
GO:0006606	1.4303377250983	0.524745378785989	0.827952487195451	0.0258008086647291	0.0474930253037831	0.863586645847072	0.944119527503446
GO:0034115	1.42280444446692	0.105466361946876	0.543989659871223	0.325634251485892	0.403503311623823	0.0125889455148228	0.172090865944613
GO:0010804	1.42280444446692	0.105466361946876	0.543989659871223	0.325634251485892	0.403503311623823	0.0125889455148228	0.172090865944613
GO:0001649	1.4223253015829	0.259378501761015	0.669169047205215	0.149929458427067	0.213465456313472	0.0305894501942252	0.264734875241122
GO:0050921	1.4143613792505	0.260133623552177	0.669169047205215	0.0664867121411942	0.107853322050436	0.261828753146439	0.533665757029671
GO:0060754	1.40878422486259	0.696710749817611	0.896373424291284	0.0297071449244015	0.0530301409935591	0.634971736314869	0.820737035872287
GO:0050930	1.40878422486259	0.696710749817611	0.896373424291284	0.0297071449244015	0.0530301409935591	0.634971736314869	0.820737035872287
GO:0032720	1.40728605548431	0.329056018562399	0.729532450203468	0.0488614679626573	0.0817489944759844	0.395127413558554	0.656427753379185
GO:0006637	1.40024004299712	0.70588985917086	0.902472815618237	0.0440047288065514	0.0741486408942196	0.327693750965737	0.594596893903801
GO:0060317	1.39651309654073	0.256087711976515	0.669169047205215	0.2726664906017	0.342230606654981	0.0130422582969547	0.175239586096903
GO:0007052	1.39424279110514	0.25400029843516	0.669169047205215	0.037065094677778	0.0638214598982989	0.865182346665227	0.944614543617979
GO:0007019	1.39424279110514	0.25400029843516	0.669169047205215	0.037065094677778	0.0638214598982989	0.865182346665227	0.944614543617979
GO:0006915	1.39289189778237	0.031860958734369	0.393031080506806	0.0840038335745886	0.130874964089345	0.575730939200648	0.786727828976125
GO:0003376	1.39136344362802	0.0299065253417956	0.393031080506806	0.222677678678857	0.292363941903217	0.105639245359936	0.353415762287062
GO:0030837	1.37982298920811	0.803649920341283	0.944698150278761	0.0875982339332093	0.134822980159772	0.0713874976881707	0.32743112431195
GO:0032760	1.37264621822998	0.259164049127091	0.669169047205215	0.0403644720470043	0.0688570405507721	0.790469426448977	0.92017321261983
GO:0001942	1.37107284142608	0.472441448346142	0.790432573972481	0.554647441061437	0.638905992769688	0.00178956781261019	0.0842607586386267
GO:0010002	1.37107284142608	0.472441448346142	0.790432573972481	0.554647441061437	0.638905992769688	0.00178956781261019	0.0842607586386267
GO:0010693	1.37107284142608	0.472441448346142	0.790432573972481	0.554647441061437	0.638905992769688	0.00178956781261019	0.0842607586386267
GO:0042637	1.37107284142608	0.472441448346142	0.790432573972481	0.554647441061437	0.638905992769688	0.00178956781261019	0.0842607586386267
GO:0045823	1.37107284142608	0.472441448346142	0.790432573972481	0.554647441061437	0.638905992769688	0.00178956781261019	0.0842607586386267
GO:0003007	1.37107284142608	0.472441448346142	0.790432573972481	0.554647441061437	0.638905992769688	0.00178956781261019	0.0842607586386267
GO:0008347	1.37107284142608	0.472441448346142	0.790432573972481	0.554647441061437	0.638905992769688	0.00178956781261019	0.0842607586386267
GO:0030199	1.37107284142608	0.472441448346142	0.790432573972481	0.554647441061437	0.638905992769688	0.00178956781261019	0.0842607586386267
GO:0045726	1.37107284142608	0.472441448346142	0.790432573972481	0.554647441061437	0.638905992769688	0.00178956781261019	0.0842607586386267
GO:0051795	1.37107284142608	0.472441448346142	0.790432573972481	0.554647441061437	0.638905992769688	0.00178956781261019	0.0842607586386267
GO:0051891	1.37107284142608	0.472441448346142	0.790432573972481	0.554647441061437	0.638905992769688	0.00178956781261019	0.0842607586386267
GO:0060038	1.37107284142608	0.472441448346142	0.790432573972481	0.554647441061437	0.638905992769688	0.00178956781261019	0.0842607586386267
GO:0001654	1.37107284142608	0.472441448346142	0.790432573972481	0.554647441061437	0.638905992769688	0.00178956781261019	0.0842607586386267
GO:0007507	1.37107284142608	0.472441448346142	0.790432573972481	0.554647441061437	0.638905992769688	0.00178956781261019	0.0842607586386267
GO:0032874	1.37107284142608	0.472441448346142	0.790432573972481	0.554647441061437	0.638905992769688	0.00178956781261019	0.0842607586386267
GO:0070483	1.37107284142608	0.472441448346142	0.790432573972481	0.554647441061437	0.638905992769688	0.00178956781261019	0.0842607586386267
GO:0090343	1.37014353976823	0.649758659710195	0.884287106482232	0.0354506075363517	0.0612969186794867	0.574713738308989	0.786727828976125
GO:0061099	1.36784847965598	0.623256857511328	0.880593128823346	0.0277473352058719	0.0497465781944754	0.947539475308241	0.978617546478001
GO:0030593	1.36160960782587	0.228797770889696	0.669169047205215	0.0754569340933579	0.11947347898115	0.273681169929197	0.543980033646361
GO:0008637	1.35839019716969	0.167773028849317	0.627286884279153	0.0476040202063158	0.0799689485782927	0.713388491806326	0.87341813479061
GO:0006029	1.35797639079813	0.462572004632521	0.790432573972481	0.121181134588352	0.176176266908132	0.0627866011783977	0.314928016024464
GO:0042089	1.35797639079813	0.462572004632521	0.790432573972481	0.121181134588352	0.176176266908132	0.0627866011783977	0.314928016024464
GO:0042109	1.35797639079813	0.462572004632521	0.790432573972481	0.121181134588352	0.176176266908132	0.0627866011783977	0.314928016024464
GO:0045076	1.35797639079813	0.462572004632521	0.790432573972481	0.121181134588352	0.176176266908132	0.0627866011783977	0.314928016024464
GO:0045408	1.35797639079813	0.462572004632521	0.790432573972481	0.121181134588352	0.176176266908132	0.0627866011783977	0.314928016024464
GO:0045414	1.35797639079813	0.462572004632521	0.790432573972481	0.121181134588352	0.176176266908132	0.0627866011783977	0.314928016024464
GO:0045423	1.35797639079813	0.462572004632521	0.790432573972481	0.121181134588352	0.176176266908132	0.0627866011783977	0.314928016024464
GO:0072537	1.35797639079813	0.462572004632521	0.790432573972481	0.121181134588352	0.176176266908132	0.0627866011783977	0.314928016024464
GO:0051928	1.35477700147751	0.148976281190753	0.606480055451076	0.0900167210678152	0.138287769447118	0.257809117600032	0.52677190530637
GO:0045860	1.34735372227263	0.228794096715299	0.669169047205215	0.0812766838972906	0.128208729681475	0.255420131016402	0.52383309748153
GO:0045837	1.34419312327631	0.0704808157357766	0.462320588933487	0.108784864168489	0.162879110708713	0.336408653916585	0.601171356674719
GO:0010637	1.34419312327631	0.0704808157357766	0.462320588933487	0.108784864168489	0.162879110708713	0.336408653916585	0.601171356674719
GO:0097345	1.34419312327631	0.0704808157357766	0.462320588933487	0.108784864168489	0.162879110708713	0.336408653916585	0.601171356674719
GO:0008626	1.34419312327631	0.0704808157357766	0.462320588933487	0.108784864168489	0.162879110708713	0.336408653916585	0.601171356674719
GO:0090141	1.34419312327631	0.0704808157357766	0.462320588933487	0.108784864168489	0.162879110708713	0.336408653916585	0.601171356674719
GO:2000189	1.33490155022029	0.049692061592078	0.408739669174247	0.0986425427923673	0.150005633151594	0.510184901098181	0.754300138356401
GO:0032376	1.33490155022029	0.049692061592078	0.408739669174247	0.0986425427923673	0.150005633151594	0.510184901098181	0.754300138356401
GO:0034145	1.33490155022029	0.049692061592078	0.408739669174247	0.0986425427923673	0.150005633151594	0.510184901098181	0.754300138356401
GO:0042177	1.33063693187394	0.0770750552149183	0.474270184412117	0.15381736701496	0.218624340219887	0.18475476901131	0.45044193683731
GO:0032516	1.32916509422078	0.152944830677263	0.615759457208246	0.461267447714676	0.545404213928726	0.00590922493066226	0.139542125862639
GO:2000352	1.32782919954753	0.0280187472447453	0.393031080506806	0.114059982002385	0.168190142952669	0.455927506550931	0.711120955841321
GO:0007218	1.32572898029781	0.650834342891983	0.884287106482232	0.0686264529585486	0.110028638933541	0.216748273292728	0.485480888554037
GO:0009615	1.32533897641577	0.0168708286827616	0.320311805048526	0.290128454305138	0.36222230737643	0.132624057394861	0.40748618378012
GO:0010866	1.32311887063825	0.0301982349153926	0.393031080506806	0.343616968898486	0.421990230006833	0.034839753465526	0.286517972529923
GO:0010828	1.32311887063825	0.0301982349153926	0.393031080506806	0.343616968898486	0.421990230006833	0.034839753465526	0.286517972529923
GO:0010884	1.32311887063825	0.0301982349153926	0.393031080506806	0.343616968898486	0.421990230006833	0.034839753465526	0.286517972529923
GO:0045745	1.32311887063825	0.0301982349153926	0.393031080506806	0.343616968898486	0.421990230006833	0.034839753465526	0.286517972529923
GO:0010757	1.32142416479722	0.0763298789582949	0.474270184412117	0.251773669891883	0.319402821436134	0.041853886227798	0.314928016024464
GO:0019433	1.32125082540222	0.209456022128285	0.669169047205215	0.240910313188687	0.307509457684092	0.0227298700333335	0.231928859043829
GO:0006457	1.31916522815764	0.582848522729971	0.853503840996557	0.408158184820925	0.491753264948243	0.00379518698059411	0.114256787629322
GO:0050901	1.31878887393915	0.0471485759398194	0.408739669174247	0.110779795039543	0.165568717179353	0.444930318063404	0.709228366209072
GO:0045662	1.31452762925255	0.149326910204832	0.606480055451076	0.122501247653594	0.177471132665549	0.183411720249332	0.450327224476046
GO:0002244	1.31452762925255	0.149326910204832	0.606480055451076	0.122501247653594	0.177471132665549	0.183411720249332	0.450327224476046
GO:0030183	1.31369681425367	0.270015580451227	0.669169047205215	0.354658425320004	0.43458145074423	0.00740113888731331	0.166992168771483
GO:0032703	1.31023326592447	0.112964021844119	0.547238797783865	0.0699578248272205	0.111729743419706	0.603000562672888	0.800610385621112
GO:0070563	1.30914337442951	0.950240301387421	0.978272996656736	0.158201047069072	0.223318813667956	0.0218788401469274	0.224631818402926
GO:0010839	1.30914337442951	0.950240301387421	0.978272996656736	0.158201047069072	0.223318813667956	0.0218788401469274	0.224631818402926
GO:0008630	1.308615298192	0.480887897108828	0.794291708408015	0.12375265212073	0.178970370914756	0.0955579467897001	0.345639575587252
GO:0006508	1.30623833595442	0.44509443878783	0.790432573972481	0.136843487094674	0.196356149450951	0.0655792325591437	0.318311580652437
GO:0036315	1.30259749161859	0.0227531619599308	0.374696705206753	0.121745449714409	0.176841149716976	0.501697665043543	0.751864225128719
GO:0060259	1.30222039871097	0.318502206438281	0.72298994034606	0.0624835191523396	0.101658717676001	0.418629774210245	0.678426487028956
GO:0008635	1.29691594264575	0.47244245800654	0.790432573972481	0.0402051902598796	0.0686561771689885	0.811652583285473	0.930121309499895
GO:0032956	1.29509587798806	0.125514917486563	0.568422844981229	0.090003343592988	0.138287769447118	0.384638538373104	0.644835196684322
GO:0015670	1.29059958768784	0.079917370873918	0.474945236907677	0.843434858192469	0.885767357428304	0.00434069492027567	0.121741088549102
GO:0010957	1.2881980048766	0.701312773596983	0.899356101439731	0.463572381259218	0.547737774282693	0.00320709486753512	0.104543635181287
GO:0010506	1.28699763274621	0.393691120310115	0.762236313219939	0.0425345618174723	0.0719711686412785	0.845517522037454	0.941356598938138
GO:0045084	1.28045798283754	0.54257080900413	0.840751491374785	0.0391296968512441	0.0668887165409582	0.817742622888848	0.932226590093287
GO:0032497	1.28045798283754	0.54257080900413	0.840751491374785	0.0391296968512441	0.0668887165409582	0.817742622888848	0.932226590093287
GO:0090023	1.27583426388676	0.13969738359001	0.583358977524437	0.146333514937336	0.209427965533693	0.155427298127848	0.433705673282345
GO:0042391	1.27440916862438	0.224779681575994	0.669169047205215	0.0721346443237538	0.114873378677423	0.431341576825058	0.691568987867915
GO:0090090	1.27273214886646	0.279142449639868	0.683588843340298	0.171786646841264	0.23526373424077	0.0744872351406859	0.331831770520892
GO:0032740	1.267139289777	0.0487933875901272	0.408739669174247	0.101757953316596	0.15375310496557	0.693664329041545	0.860181384073446
GO:0030969	1.26185281410034	0.754272186520893	0.92087839103121	0.0350802307084278	0.0607200223675719	0.95304942617286	0.978617546478001
GO:0036498	1.26185281410034	0.754272186520893	0.92087839103121	0.0350802307084278	0.0607200223675719	0.95304942617286	0.978617546478001
GO:0006987	1.26185281410034	0.754272186520893	0.92087839103121	0.0350802307084278	0.0607200223675719	0.95304942617286	0.978617546478001
GO:0070054	1.26185281410034	0.754272186520893	0.92087839103121	0.0350802307084278	0.0607200223675719	0.95304942617286	0.978617546478001
GO:0070055	1.26185281410034	0.754272186520893	0.92087839103121	0.0350802307084278	0.0607200223675719	0.95304942617286	0.978617546478001
GO:1901142	1.26185281410034	0.754272186520893	0.92087839103121	0.0350802307084278	0.0607200223675719	0.95304942617286	0.978617546478001
GO:0006379	1.26185281410034	0.754272186520893	0.92087839103121	0.0350802307084278	0.0607200223675719	0.95304942617286	0.978617546478001
GO:0033120	1.26185281410034	0.754272186520893	0.92087839103121	0.0350802307084278	0.0607200223675719	0.95304942617286	0.978617546478001
GO:0060391	1.26154868774605	0.257740197728397	0.669169047205215	0.193503724197498	0.259838875790792	0.0535034759050703	0.314928016024464
GO:0010862	1.26154868774605	0.257740197728397	0.669169047205215	0.193503724197498	0.259838875790792	0.0535034759050703	0.314928016024464
GO:0042523	1.26043621317382	0.116513449813675	0.558351623870315	0.222189924076124	0.29210964949503	0.08595836610234	0.336596949934718
GO:2000098	1.25796508364487	0.598646153475534	0.864246368292627	0.395017123408387	0.478011204241627	0.00557873223730099	0.133647020119689
GO:0048260	1.25796508364487	0.598646153475534	0.864246368292627	0.395017123408387	0.478011204241627	0.00557873223730099	0.133647020119689
GO:0033629	1.25796508364487	0.598646153475534	0.864246368292627	0.395017123408387	0.478011204241627	0.00557873223730099	0.133647020119689
GO:0030336	1.25796508364487	0.598646153475534	0.864246368292627	0.395017123408387	0.478011204241627	0.00557873223730099	0.133647020119689
GO:0043525	1.25772969988201	0.0060231233437813	0.320311805048526	0.162939229546049	0.228640531782359	0.510310993403975	0.754300138356401
GO:0033630	1.25746594308149	0.266213368339378	0.669169047205215	0.0730828224006643	0.116159524450287	0.451905549438425	0.711120955841321
GO:0050790	1.25608240925182	0.0767139186965355	0.474270184412117	0.149380823355693	0.212867673281863	0.278453812888161	0.54926509869228
GO:0043280	1.25415123511981	0.00100315601913914	0.320311805048526	0.229488470887028	0.296594560106534	0.321696997220106	0.586290117315144
GO:0071639	1.25182732056283	0.668665215089497	0.889222526583217	0.052705686650991	0.0876483903763461	0.46768958251887	0.718485947865885
GO:0048255	1.24286757771565	0.347521508893232	0.730091575654463	0.247021495065652	0.31409733180271	0.0263395231922301	0.249281976446782
GO:0030522	1.23715162915582	0.711915198295117	0.905924420925195	0.0428536531562379	0.0723565767796336	0.729155052801132	0.883646116041255
GO:0032922	1.2339941222138	0.373636102958483	0.748733604777963	0.155398132876196	0.220491943042362	0.104954864524832	0.353415762287062
GO:0006661	1.22680937210536	0.573424845153605	0.853503840996557	0.153484992885469	0.218339667159794	0.0658717007677796	0.318311580652437
GO:0006739	1.22380141393136	0.304949638693259	0.718504391093346	0.197220454354788	0.263971992751793	0.0572949686823395	0.314928016024464
GO:0030073	1.22317157731797	0.155336777771227	0.615759457208246	0.107239034681615	0.161591726826535	0.336236403209873	0.601171356674719
GO:0010718	1.21432075103982	0.948840097642697	0.978272996656736	0.138303337984331	0.198156308176618	0.0431346718307626	0.314928016024464
GO:1902943	1.21423296158741	0.0867782892143207	0.4940705797614	0.545490333455395	0.635892469112671	0.0160444462046421	0.19435438408222
GO:0033138	1.20957446113509	0.871875635390822	0.95714802149687	0.0556053325901097	0.0922847537865977	0.437083265109098	0.698741428651198
GO:0016477	1.20922898002754	0.0173339458183414	0.320311805048526	0.186529658320186	0.252112449062362	0.537696409181833	0.764898592407548
GO:0042981	1.20256888098202	0.346275705675009	0.730091575654463	0.0797618162092705	0.126048070931094	0.422062193028997	0.681581000174291
GO:0050999	1.20148677915739	0.794874304661625	0.942077291514898	0.148602469689087	0.211941227261484	0.0448872423002585	0.314928016024464
GO:0045739	1.20148677915739	0.794874304661625	0.942077291514898	0.148602469689087	0.211941227261484	0.0448872423002585	0.314928016024464
GO:2001237	1.19066866567538	0.00466624106387137	0.320311805048526	0.382074976184248	0.464048446460368	0.152930068658246	0.433705673282345
GO:0006694	1.18709781760347	0.391877321579755	0.762236313219939	0.0606923156891185	0.0991757665091271	0.692328436799598	0.859818862531732
GO:0071379	1.18181869153657	0.323224177807464	0.72298994034606	0.0871305770124022	0.134228186208295	0.41711267493739	0.677961899382011
GO:0071384	1.18181869153657	0.323224177807464	0.72298994034606	0.0871305770124022	0.134228186208295	0.41711267493739	0.677961899382011
GO:1900053	1.18181869153657	0.323224177807464	0.72298994034606	0.0871305770124022	0.134228186208295	0.41711267493739	0.677961899382011
GO:0016488	1.18181869153657	0.323224177807464	0.72298994034606	0.0871305770124022	0.134228186208295	0.41711267493739	0.677961899382011
GO:0048385	1.18181869153657	0.323224177807464	0.72298994034606	0.0871305770124022	0.134228186208295	0.41711267493739	0.677961899382011
GO:0071276	1.18181869153657	0.323224177807464	0.72298994034606	0.0871305770124022	0.134228186208295	0.41711267493739	0.677961899382011
GO:0071799	1.18181869153657	0.323224177807464	0.72298994034606	0.0871305770124022	0.134228186208295	0.41711267493739	0.677961899382011
GO:0071395	1.18181869153657	0.323224177807464	0.72298994034606	0.0871305770124022	0.134228186208295	0.41711267493739	0.677961899382011
GO:0042574	1.18181869153657	0.323224177807464	0.72298994034606	0.0871305770124022	0.134228186208295	0.41711267493739	0.677961899382011
GO:0034765	1.17614403273487	0.572657307486478	0.853503840996557	0.107494501910572	0.161829154515643	0.214637906551561	0.48260698196402
GO:0032736	1.17569766359839	0.111011588752606	0.546038542827554	0.107710920679308	0.162007417545857	0.509963894646514	0.754300138356401
GO:0071479	1.17369575894636	0.309436410374724	0.718548478609412	0.0812841794955753	0.128208729681475	0.474984306286848	0.727663631410713
GO:0043410	1.17319468735468	0.922163854277254	0.962941788452496	0.0658563847045303	0.107040908472555	0.391533617259798	0.65111173976906
GO:2000311	1.16870433125911	0.0228943540386461	0.374696705206753	0.166854373678455	0.230033594404076	0.575883655743395	0.786727828976125
GO:0006310	1.1683838489622	0.252540035780702	0.669169047205215	0.774964726160244	0.832996375696994	0.00434526571348881	0.121741088549102
GO:0045880	1.16606537449628	0.342251631473775	0.730091575654463	0.201335431261805	0.267530118871193	0.101257211955592	0.349288778833632
GO:0042535	1.16543123477258	0.574295561774619	0.853503840996557	0.0759415398958124	0.120125708562467	0.403346948149756	0.666388286232244
GO:0045744	1.16415128188603	0.560336590406947	0.853503840996557	0.0910375484193529	0.139726153702127	0.312849198347169	0.574599694297633
GO:0034370	1.1602111302041	0.00798848882026215	0.320311805048526	0.237464144576468	0.303579451651123	0.459884030123637	0.711120955841321
GO:0060192	1.1602111302041	0.00798848882026215	0.320311805048526	0.237464144576468	0.303579451651123	0.459884030123637	0.711120955841321
GO:0060621	1.1602111302041	0.00798848882026215	0.320311805048526	0.237464144576468	0.303579451651123	0.459884030123637	0.711120955841321
GO:0060695	1.1602111302041	0.00798848882026215	0.320311805048526	0.237464144576468	0.303579451651123	0.459884030123637	0.711120955841321
GO:0046340	1.1602111302041	0.00798848882026215	0.320311805048526	0.237464144576468	0.303579451651123	0.459884030123637	0.711120955841321
GO:0034384	1.1602111302041	0.00798848882026215	0.320311805048526	0.237464144576468	0.303579451651123	0.459884030123637	0.711120955841321
GO:0050996	1.1602111302041	0.00798848882026215	0.320311805048526	0.237464144576468	0.303579451651123	0.459884030123637	0.711120955841321
GO:0034374	1.1602111302041	0.00798848882026215	0.320311805048526	0.237464144576468	0.303579451651123	0.459884030123637	0.711120955841321
GO:0043691	1.1602111302041	0.00798848882026215	0.320311805048526	0.237464144576468	0.303579451651123	0.459884030123637	0.711120955841321
GO:0009395	1.1602111302041	0.00798848882026215	0.320311805048526	0.237464144576468	0.303579451651123	0.459884030123637	0.711120955841321
GO:0031647	1.1602111302041	0.00798848882026215	0.320311805048526	0.237464144576468	0.303579451651123	0.459884030123637	0.711120955841321
GO:0032747	1.1542193277884	0.16770926474448	0.627286884279153	0.071648537090352	0.114209288148845	0.950959809138592	0.978617546478001
GO:0045184	1.15323999159321	0.258155784938558	0.669169047205215	0.111551250341758	0.16642077329867	0.372557680521792	0.63098139949029
GO:0071280	1.15132059949007	0.465473099617712	0.790432573972481	0.0741661011002767	0.117542248436009	0.520922142248548	0.759662622348245
GO:0071803	1.14936379935963	0.0180211723348536	0.320311805048526	0.312525065697716	0.388716278102577	0.307960603567362	0.569417089146363
GO:0006702	1.14880267263327	0.39241274673968	0.762236313219939	0.200433439743901	0.266760447581858	0.0992001978707213	0.349129329512748
GO:0038030	1.14880267263327	0.39241274673968	0.762236313219939	0.200433439743901	0.266760447581858	0.0992001978707213	0.349129329512748
GO:2000066	1.14880267263327	0.39241274673968	0.762236313219939	0.200433439743901	0.266760447581858	0.0992001978707213	0.349129329512748
GO:0032349	1.14880267263327	0.39241274673968	0.762236313219939	0.200433439743901	0.266760447581858	0.0992001978707213	0.349129329512748
GO:0061184	1.14880267263327	0.39241274673968	0.762236313219939	0.200433439743901	0.266760447581858	0.0992001978707213	0.349129329512748
GO:0090002	1.14880267263327	0.39241274673968	0.762236313219939	0.200433439743901	0.266760447581858	0.0992001978707213	0.349129329512748
GO:0051092	1.14365171523213	0.272687756273154	0.672083649271798	0.249299735344339	0.316750547674245	0.090660251291942	0.33744861135219
GO:0007182	1.1394863693934	0.78577695142371	0.937740582199305	0.222307283160767	0.29210964949503	0.0307548395385032	0.264779946651801
GO:0010469	1.13815336924658	0.502369656304548	0.820361268820427	0.170045657530909	0.233653758851698	0.11883748972309	0.379549683404176
GO:0060267	1.13702009161869	0.851439911447142	0.956784618369902	0.178080009703453	0.242077513190631	0.0563838174685469	0.314928016024464
GO:0051290	1.13702009161869	0.851439911447142	0.956784618369902	0.178080009703453	0.242077513190631	0.0558977229632686	0.314928016024464
GO:0060557	1.1269666969002	0.0137337731795533	0.320311805048526	0.36421680114623	0.445303529803786	0.248969762631169	0.523364478349341
GO:0002062	1.1237380340389	0.298812672087112	0.715183834093932	0.244467138158455	0.31132833542059	0.0918639336826481	0.337773581723494
GO:2000406	1.12217684554997	0.0549348628125067	0.409432877389891	0.174759999743759	0.239137648655988	0.549269757354168	0.770890283700206
GO:0032727	1.11333368543474	0.6111029001158	0.870698298497627	0.0706568386240685	0.112737214522766	0.568490023920036	0.784750089307652
GO:0032465	1.10671816193441	0.285372452657711	0.695753192099109	0.190983292137134	0.257710515838925	0.164139100628019	0.436208896041987
GO:0038042	1.10605873661296	0.630854206801361	0.882982221712659	0.118433892233852	0.173556049523544	0.239341373883361	0.511151538797411
GO:0010950	1.1052615271718	0.0142615565322016	0.320311805048526	0.288816029938527	0.361129271927673	0.417868285179041	0.678426487028956
GO:0006812	1.10379168930471	0.902102785433388	0.95714802149687	0.0526652619095798	0.0876483903763461	0.829588312129366	0.938610184770597
GO:0019049	1.10147548495652	0.859274360112202	0.95714802149687	0.192712843502253	0.259832243319106	0.065581368192134	0.318311580652437
GO:0030155	1.10135948886675	0.485226142265673	0.799679773843626	0.194601408672057	0.260888993134558	0.119382717090111	0.379549683404176
GO:0006816	1.09679654460079	0.283859264322435	0.694111485096131	0.182873087653034	0.247981307539348	0.192094241678628	0.464895443320231
GO:0002230	1.09482529550479	0.226149305679464	0.669169047205215	0.453635851046619	0.537149041389729	0.0213760925124689	0.223637221032348
GO:0000902	1.08999152857424	0.616906251705237	0.87531848417919	0.242643809013265	0.309483191588679	0.0368099282289865	0.300058058699706
GO:0006919	1.08409418550143	0.470379455865055	0.790432573972481	0.181801825938125	0.246731049487455	0.141085860893811	0.422490811698314
GO:0046688	1.07714872241946	0.502738031043613	0.820361268820427	0.0848558753736305	0.132077930313193	0.556743149101286	0.772709005427729
GO:0098655	1.07138551224529	0.259771305803161	0.669169047205215	0.0938156416268734	0.143856452327664	0.726195253410715	0.881351507994062
GO:0014912	1.05975789146632	0.173516770271279	0.627286884279153	0.377424099981902	0.459655615259436	0.0377933232131563	0.302234020840388
GO:0008219	1.0557635289086	0.560430047742905	0.853503840996557	0.49607680399197	0.582810914711248	0.0141155337402429	0.176808575869654
GO:0071850	1.05291103088839	0.851410907992537	0.956784618369902	0.0978868307622962	0.149268386762062	0.353689142027758	0.61987897447026
GO:0015858	1.04913040301099	0.339403120974652	0.730091575654463	0.0828682862522466	0.129840073151624	0.861142506120118	0.942070524564232
GO:0032819	1.04532749167321	0.0268282190814622	0.389009176681201	0.646834089609095	0.735362276563847	0.064204925227008	0.314928016024464
GO:0051142	1.04532749167321	0.0268282190814622	0.389009176681201	0.646834089609095	0.735362276563847	0.064204925227008	0.314928016024464
GO:0045648	1.04473360335725	0.364899393336918	0.741921542753126	0.106783824947497	0.161199691907044	0.507875167973471	0.754300138356401
GO:0045957	1.04398192837334	0.877307747614112	0.95714802149687	0.0608974004880605	0.0991757665091271	0.89093676663737	0.951992189630613
GO:1900005	1.04398192837334	0.877307747614112	0.95714802149687	0.0608974004880605	0.0991757665091271	0.89093676663737	0.951992189630613
GO:1900004	1.04398192837334	0.877307747614112	0.95714802149687	0.0608974004880605	0.0991757665091271	0.89093676663737	0.951992189630613
GO:0002430	1.04398192837334	0.877307747614112	0.95714802149687	0.0608974004880605	0.0991757665091271	0.89093676663737	0.951992189630613
GO:0045959	1.04398192837334	0.877307747614112	0.95714802149687	0.0608974004880605	0.0991757665091271	0.89093676663737	0.951992189630613
GO:0006461	1.04360622792288	0.200536480249249	0.669169047205215	0.121856131948034	0.176846519850834	0.536347910052858	0.764295771825323
GO:0048146	1.03258354192783	0.498106702523021	0.817202329822671	0.373579345651465	0.455403140384861	0.0258089201423517	0.249281976446782
GO:0043552	1.03207204990347	0.172761123790308	0.627286884279153	0.208485986516341	0.276143698486788	0.267002345054731	0.536199749007799
GO:0010760	1.03107449932101	0.51649297215664	0.824933212665851	0.45363187416259	0.537149041389729	0.0182069525611527	0.210093173586759
GO:0060070	1.03006667728001	0.40104414658636	0.763671923852044	0.473659329267525	0.559256336628014	0.0206832300921248	0.218481976306935
GO:0051000	1.02907225421413	0.0452851419877291	0.408739669174247	0.602361634228701	0.689545554972329	0.0768136553298818	0.331831770520892
GO:0051106	1.02824301929216	0.227085394325529	0.669169047205215	0.762384543701152	0.832929048736288	0.00966973540090932	0.168117588416644
GO:0006268	1.02824301929216	0.227085394325529	0.669169047205215	0.762384543701152	0.832929048736288	0.00966973540090932	0.168117588416644
GO:0072757	1.02824301929216	0.227085394325529	0.669169047205215	0.762384543701152	0.832929048736288	0.00966973540090932	0.168117588416644
GO:0010569	1.02824301929216	0.227085394325529	0.669169047205215	0.762384543701152	0.832929048736288	0.00966973540090932	0.168117588416644
GO:0042418	1.02768668327934	0.657564249756511	0.884287106482232	0.415271985353712	0.498869616126225	0.019685731608722	0.212683100321683
GO:0042421	1.02768668327934	0.657564249756511	0.884287106482232	0.415271985353712	0.498869616126225	0.019685731608722	0.212683100321683
GO:0042416	1.02768668327934	0.657564249756511	0.884287106482232	0.415271985353712	0.498869616126225	0.019685731608722	0.212683100321683
GO:0071805	1.02611718991051	0.658765091833838	0.884287106482232	0.0732405363181755	0.116298373231454	0.780756995775699	0.915621065273286
GO:0010951	1.02128779983274	0.614630107371133	0.872838116395604	0.528525054090209	0.616985815262087	0.0141367270551903	0.176808575869654
GO:0007267	1.01140997117977	0.172658989956729	0.627286884279153	0.185037490254455	0.250505300074213	0.355292263989004	0.61987897447026
GO:0032967	1.00757521214575	0.31314332813759	0.718548478609412	0.148082655948789	0.211564935422081	0.387157286027328	0.646435347275932
GO:0010634	1.00698752446446	0.294665881170437	0.712059284707461	0.358381776719795	0.438818575494683	0.0480919304043274	0.314928016024464
GO:0042104	1.00196311089878	0.0587262265835956	0.409432877389891	0.643620634031614	0.732716878825247	0.0780378151183958	0.331831770520892
GO:0035556	1.00094308491048	0.542921551689461	0.840751491374785	0.132441771745538	0.190536334808855	0.36370097262695	0.622890262922766
GO:2000481	0.998453299934144	0.725706400776413	0.913005238048174	0.157638446146779	0.222905347716532	0.223440553917822	0.493120474801281
GO:0001933	0.996405817276437	0.441626890112754	0.790432573972481	0.233573993788871	0.301403443975803	0.141590294850334	0.423234642653892
GO:0032722	0.994084830383577	0.733810666727394	0.917903901932278	0.0948955066876129	0.145377453711422	0.524606419781927	0.759662622348245
GO:0001837	0.989448491883082	0.460177965625561	0.790432573972481	0.68893965074749	0.771034016713338	0.0078915868792776	0.168117588416644
GO:0051897	0.988309093843694	0.348564427042779	0.730091575654463	0.257893829581272	0.32442808241845	0.156868240820667	0.433705673282345
GO:0035505	0.981215068823571	0.174547441926429	0.627286884279153	0.171151017803534	0.234587589078973	0.447309930940821	0.709600111175794
GO:0070487	0.981215068823571	0.174547441926429	0.627286884279153	0.171151017803534	0.234587589078973	0.447309930940821	0.709600111175794
GO:0030213	0.981215068823571	0.174547441926429	0.627286884279153	0.171151017803534	0.234587589078973	0.447309930940821	0.709600111175794
GO:0005513	0.979418823720247	0.934475619510599	0.972725566153035	0.138337797722818	0.198156308176618	0.273732428640486	0.543980033646361
GO:0045821	0.975238157090685	0.586557993570532	0.853503840996557	0.083346082750719	0.130218407171019	0.895492946797184	0.952541725261097
GO:0045725	0.975238157090685	0.586557993570532	0.853503840996557	0.083346082750719	0.130218407171019	0.895492946797184	0.952541725261097
GO:0046326	0.975238157090685	0.586557993570532	0.853503840996557	0.083346082750719	0.130218407171019	0.895492946797184	0.952541725261097
GO:0042176	0.974234189444204	0.586188393078134	0.853503840996557	0.0835937722577349	0.130358967492487	0.899911728402095	0.953716532047984
GO:1901797	0.974234189444204	0.586188393078134	0.853503840996557	0.0835937722577349	0.130358967492487	0.899911728402095	0.953716532047984
GO:0043254	0.973694840370086	0.147864628890319	0.606480055451076	0.326946536577676	0.403918254830268	0.159790267960424	0.433705673282345
GO:0043981	0.973694840370086	0.147864628890319	0.606480055451076	0.326946536577676	0.403918254830268	0.159790267960424	0.433705673282345
GO:0043982	0.973694840370086	0.147864628890319	0.606480055451076	0.326946536577676	0.403918254830268	0.159790267960424	0.433705673282345
GO:0043984	0.973694840370086	0.147864628890319	0.606480055451076	0.326946536577676	0.403918254830268	0.159790267960424	0.433705673282345
GO:0043123	0.963886996447274	0.0511851854319838	0.408739669174247	0.78971577106813	0.844218557630033	0.0634024858033349	0.314928016024464
GO:0034047	0.962276312088951	0.20629983797007	0.669169047205215	0.228954538717723	0.296136034820342	0.282288353059036	0.550423079736221
GO:0043666	0.962276312088951	0.20629983797007	0.669169047205215	0.228954538717723	0.296136034820342	0.282288353059036	0.550423079736221
GO:1900122	0.957167494632333	0.84086084663806	0.955127342774264	0.0727010961672555	0.115664015365229	0.998443330701567	0.999017328309026
GO:0032570	0.956759996488911	0.0872768356263331	0.4940705797614	0.252644822199045	0.320210956713294	0.436357284532866	0.698256138753947
GO:0007010	0.947827282647932	0.401352368148797	0.763671923852044	0.114752907063381	0.169061101047922	0.707539061614746	0.87341813479061
GO:0006086	0.946711930513561	0.60493927094943	0.866520463500354	0.116685894286781	0.171146214069253	0.534505981240626	0.762328202753024
GO:0006099	0.946711930513561	0.60493927094943	0.866520463500354	0.116685894286781	0.171146214069253	0.534505981240626	0.762328202753024
GO:0006090	0.946711930513561	0.60493927094943	0.866520463500354	0.116685894286781	0.171146214069253	0.534505981240626	0.762328202753024
GO:0031333	0.941608744446709	0.367585361104298	0.743719218978463	0.194537324706401	0.260888993134558	0.324203360337823	0.589557925894854
GO:2000107	0.938914961488857	0.0340253585983364	0.395751111695672	0.4417752897521	0.528404163502331	0.282703687051453	0.550423079736221
GO:0097191	0.938492947981439	0.0488555414030151	0.408739669174247	0.489667097480329	0.575689695686333	0.221268479257678	0.489634265345303
GO:0033173	0.93675166063361	0.904039427256885	0.95714802149687	0.134984135543623	0.194025022655312	0.36345441225544	0.622890262922766
GO:0002904	0.932405924612717	0.679746829664934	0.889462681218063	0.0861013951948937	0.133764667534924	0.959454751377594	0.982030157292361
GO:0030889	0.932405924612717	0.679746829664934	0.889462681218063	0.0861013951948937	0.133764667534924	0.959454751377594	0.982030157292361
GO:0097193	0.932241038476844	0.0243651076770879	0.386341162044906	0.246230695862888	0.313332825451389	0.921172495314547	0.965566350510429
GO:0010751	0.928517128824397	0.61434782613199	0.872838116395604	0.175654244212057	0.240162502632365	0.296964944588068	0.562398262379812
GO:0071560	0.922659474805021	0.137662065784541	0.58198310675664	0.218085297683822	0.288395997657086	0.461218481094448	0.711935930447905
GO:0006977	0.922187835662162	0.939742491553634	0.97592411074931	0.759033154857421	0.83201711205525	0.00641687394248369	0.147320730929521
GO:0010897	0.922092439155329	0.3609726141618	0.738474914863188	0.222067231843597	0.29210964949503	0.288570268746114	0.554658900275962
GO:0034382	0.922092439155329	0.3609726141618	0.738474914863188	0.222067231843597	0.29210964949503	0.288570268746114	0.554658900275962
GO:0045717	0.922092439155329	0.3609726141618	0.738474914863188	0.222067231843597	0.29210964949503	0.288570268746114	0.554658900275962
GO:0045833	0.922092439155329	0.3609726141618	0.738474914863188	0.222067231843597	0.29210964949503	0.288570268746114	0.554658900275962
GO:0010916	0.922092439155329	0.3609726141618	0.738474914863188	0.222067231843597	0.29210964949503	0.288570268746114	0.554658900275962
GO:0048261	0.922092439155329	0.3609726141618	0.738474914863188	0.222067231843597	0.29210964949503	0.288570268746114	0.554658900275962
GO:0043653	0.921490444315182	0.17979169316716	0.634902370899562	0.164749474454992	0.229608681345036	0.642397626758053	0.821891081293391
GO:0032976	0.921490444315182	0.17979169316716	0.634902370899562	0.164749474454992	0.229608681345036	0.642397626758053	0.821891081293391
GO:1990117	0.921490444315182	0.17979169316716	0.634902370899562	0.164749474454992	0.229608681345036	0.642397626758053	0.821891081293391
GO:0001783	0.921490444315182	0.17979169316716	0.634902370899562	0.164749474454992	0.229608681345036	0.642397626758053	0.821891081293391
GO:0008053	0.921490444315182	0.17979169316716	0.634902370899562	0.164749474454992	0.229608681345036	0.642397626758053	0.821891081293391
GO:0035235	0.920406471153586	0.692685074780333	0.896373424291284	0.289788294366892	0.362071088880176	0.113980836688633	0.370092852187569
GO:0051281	0.91950309969612	0.641886603233521	0.884287106482232	0.11550196537817	0.170013133366086	0.602861990529888	0.800610385621112
GO:0008286	0.911209533285243	0.624138701287495	0.880593128823346	0.146545592374612	0.209550055532208	0.401004832291909	0.664855554441851
GO:0007050	0.900405219931554	0.0796752766998989	0.474945236907677	0.755004733074071	0.828700414190863	0.0669663750540856	0.319560941604161
GO:0017015	0.899263488936273	0.0673882285707051	0.456527630440064	0.759919973398497	0.832437187559785	0.0818271436541479	0.331831770520892
GO:0071156	0.896162756813915	0.0472797414768784	0.408739669174247	0.301287281037174	0.375303598759947	0.653653829033749	0.827956886923922
GO:0071901	0.895923462576261	0.607138682846041	0.867652434640116	0.115828977513043	0.170342793442224	0.691887636028321	0.859818862531732
GO:0030968	0.895671775225082	0.0254077788453627	0.386341162044906	0.615200759069539	0.701812874218045	0.196038374338879	0.468960105328751
GO:0001819	0.890972189846211	0.0969188579401664	0.52070716500595	0.34944461495384	0.4285103475658	0.313996584667227	0.5760669860765
GO:0043537	0.890402081446706	0.223568043137037	0.669169047205215	0.243596621616573	0.310458917141246	0.349829802057217	0.619523747227933
GO:0001963	0.886456821583932	0.779535299521229	0.933071578644888	0.100337739807943	0.152024091569688	0.784897186625678	0.915621065273286
GO:2000310	0.886456821583932	0.779535299521229	0.933071578644888	0.100337739807943	0.152024091569688	0.784897186625678	0.915621065273286
GO:0007565	0.886456821583932	0.779535299521229	0.933071578644888	0.100337739807943	0.152024091569688	0.784897186625678	0.915621065273286
GO:0051464	0.886456821583932	0.779535299521229	0.933071578644888	0.100337739807943	0.152024091569688	0.784897186625678	0.915621065273286
GO:0045416	0.878824205828581	0.0146302091565892	0.320311805048526	0.903743077289203	0.930191349165039	0.168008807407821	0.44363987004014
GO:1903237	0.877091144190215	0.0281990047726517	0.393031080506806	0.541886953204454	0.63213770899574	0.262393724905531	0.534158654271974
GO:0042327	0.872626563464748	0.187075735285406	0.643831376036944	0.50917736114328	0.596506150226678	0.100682841836894	0.349129329512748
GO:0090026	0.866129132298609	0.263493967612813	0.669169047205215	0.342153562520343	0.421445483491898	0.214885632097753	0.48260698196402
GO:0097527	0.860629813158502	0.0607749234995786	0.416850408899599	0.818628360095951	0.86985140082828	0.120504515375889	0.380141152512107
GO:0010763	0.859598508542415	0.165087271379237	0.627286884279153	0.201844753613164	0.267991468050249	0.639260484242084	0.821891081293391
GO:0051384	0.859417064675725	0.736971917665271	0.917903901932278	0.136680268160485	0.19629233993856	0.539745857216798	0.767153828013213
GO:0051712	0.857017696103603	0.030730347428792	0.393031080506806	0.378582130994207	0.460482901054764	0.540858471627062	0.767965838734009
GO:0010629	0.850767769639888	0.0366386365397821	0.395751111695672	0.578457468383821	0.664482415037148	0.265391849211434	0.536199749007799
GO:0000185	0.849210884450833	0.0434068544122024	0.407679149678242	0.594447217231128	0.681429438337764	0.236821828703006	0.509389217294409
GO:0007093	0.84219196786504	0.113221820231144	0.547238797783865	0.429227649137587	0.514140075380022	0.239295157385607	0.511151538797411
GO:0051135	0.839135718132356	0.111328831571047	0.546038542827554	0.446838580438006	0.530620814270132	0.230127499326758	0.499869587893733
GO:0042520	0.839135718132356	0.111328831571047	0.546038542827554	0.446838580438006	0.530620814270132	0.230127499326758	0.499869587893733
GO:0042510	0.839135718132356	0.111328831571047	0.546038542827554	0.446838580438006	0.530620814270132	0.230127499326758	0.499869587893733
GO:0002827	0.839135718132356	0.111328831571047	0.546038542827554	0.446838580438006	0.530620814270132	0.230127499326758	0.499869587893733
GO:0010535	0.839135718132356	0.111328831571047	0.546038542827554	0.446838580438006	0.530620814270132	0.230127499326758	0.499869587893733
GO:0032733	0.839135718132356	0.111328831571047	0.546038542827554	0.446838580438006	0.530620814270132	0.230127499326758	0.499869587893733
GO:0050829	0.839135718132356	0.111328831571047	0.546038542827554	0.446838580438006	0.530620814270132	0.230127499326758	0.499869587893733
GO:0006887	0.838154337961622	0.123997653701881	0.567064380748369	0.193385061622278	0.259838875790792	0.964305821638599	0.985165341884181
GO:0051607	0.82079277862115	0.980237013397515	0.989343523523889	0.155043139957701	0.220177242568798	0.433006690723731	0.693565949385976
GO:0045599	0.816126498736263	0.174217824845337	0.627286884279153	0.456880496624655	0.540603765870117	0.179266817148	0.450327224476046
GO:0009749	0.813619212302266	0.0801631706577386	0.474945236907677	0.898840086901706	0.926298418733492	0.100617160895649	0.349129329512748
GO:0051262	0.804436095923598	0.186159626897593	0.643831376036944	0.183766275238551	0.24898824013879	0.941320005511768	0.978617546478001
GO:0034976	0.803307452702651	0.34839889032008	0.730091575654463	0.166128471175201	0.229608681345036	0.828150571845431	0.938267919986633
GO:0035307	0.801957866063685	0.071732207881826	0.468669326595488	0.661177313412269	0.750150362918051	0.172904190807997	0.448773552515303
GO:0050851	0.800157342830177	0.0908749754956663	0.504081659376967	0.335392152389236	0.413733752163737	0.523253759188241	0.759662622348245
GO:0050853	0.800157342830177	0.0908749754956663	0.504081659376967	0.335392152389236	0.413733752163737	0.523253759188241	0.759662622348245
GO:0002819	0.794209606728985	0.451185056719173	0.790432573972481	0.253569928591661	0.320210956713294	0.375452776609795	0.634584294208581
GO:0032270	0.793572527999582	0.0539080276435294	0.409432877389891	0.689598931419308	0.771249684462866	0.236975383000242	0.509389217294409
GO:0035723	0.791526739384361	0.797317683502325	0.942077291514898	0.12503853959249	0.180199394896587	0.893248569943788	0.951992189630613
GO:0070498	0.791526739384361	0.797317683502325	0.942077291514898	0.12503853959249	0.180199394896587	0.893248569943788	0.951992189630613
GO:0035722	0.791526739384361	0.797317683502325	0.942077291514898	0.12503853959249	0.180199394896587	0.893248569943788	0.951992189630613
GO:0003073	0.791526739384361	0.797317683502325	0.942077291514898	0.12503853959249	0.180199394896587	0.893248569943788	0.951992189630613
GO:0030838	0.786711051139714	0.414978454037157	0.775348577231528	0.829735333921533	0.874714609038453	0.0247485400880215	0.240949249346182
GO:0009968	0.780973662884665	0.182301415507594	0.637091416139648	0.204964241424344	0.271696785143898	0.906272833146813	0.956621323877192
GO:0007173	0.777717859058572	0.134304676430309	0.578327913914725	0.60888732897026	0.695614566148613	0.138235009200663	0.41470502760199
GO:0006108	0.776439537613767	0.272813323686508	0.672083649271798	0.193300272407612	0.259838875790792	0.910038491568278	0.95814880672762
GO:0048011	0.773358270356135	0.432993687848533	0.790432573972481	0.156666348788961	0.221720440537802	0.915665734923794	0.961548620295558
GO:0030218	0.773358270356135	0.432993687848533	0.790432573972481	0.156666348788961	0.221720440537802	0.915665734923794	0.961548620295558
GO:0097194	0.773358270356135	0.432993687848533	0.790432573972481	0.156666348788961	0.221720440537802	0.915665734923794	0.961548620295558
GO:0010894	0.772357723670274	0.786839798856888	0.937740582199305	0.486129200705818	0.571937059620439	0.0500029829869983	0.314928016024464
GO:0042088	0.767285501233103	0.127875688600014	0.568422844981229	0.306349374585754	0.381321924842056	0.58287987268476	0.788408377401229
GO:0050863	0.764531249248673	0.213051638816931	0.669169047205215	0.252834285915167	0.320210956713294	0.605466693509358	0.802595384419382
GO:0007015	0.759898660564206	0.668426413431732	0.889222526583217	0.164685598089645	0.229608681345036	0.680111218900617	0.8513390255199
GO:0032800	0.757339319424752	0.079083768478876	0.474945236907677	0.681304812307261	0.765508821873332	0.209747333505466	0.480913483425162
GO:0032715	0.757339319424752	0.079083768478876	0.474945236907677	0.681304812307261	0.765508821873332	0.209747333505466	0.480913483425162
GO:0051260	0.757129068716793	0.673598808529537	0.889462681218063	0.162908640728369	0.228640531782359	0.693724098703089	0.860181384073446
GO:0048642	0.751303801700765	0.0783277437050864	0.474270184412117	0.769563172196082	0.832996375696994	0.177070163218247	0.448773552515303
GO:0085029	0.751303801700765	0.0783277437050864	0.474270184412117	0.769563172196082	0.832996375696994	0.177070163218247	0.448773552515303
GO:1901666	0.751303801700765	0.0783277437050864	0.474270184412117	0.769563172196082	0.832996375696994	0.177070163218247	0.448773552515303
GO:0006754	0.751303801700765	0.0783277437050864	0.474270184412117	0.769563172196082	0.832996375696994	0.177070163218247	0.448773552515303
GO:0048298	0.751303801700765	0.0783277437050864	0.474270184412117	0.769563172196082	0.832996375696994	0.177070163218247	0.448773552515303
GO:0010936	0.751303801700765	0.0783277437050864	0.474270184412117	0.769563172196082	0.832996375696994	0.177070163218247	0.448773552515303
GO:0032801	0.751303801700765	0.0783277437050864	0.474270184412117	0.769563172196082	0.832996375696994	0.177070163218247	0.448773552515303
GO:0045216	0.751303801700765	0.0783277437050864	0.474270184412117	0.769563172196082	0.832996375696994	0.177070163218247	0.448773552515303
GO:1900126	0.751303801700765	0.0783277437050864	0.474270184412117	0.769563172196082	0.832996375696994	0.177070163218247	0.448773552515303
GO:0006796	0.751303801700765	0.0783277437050864	0.474270184412117	0.769563172196082	0.832996375696994	0.177070163218247	0.448773552515303
GO:0042307	0.751303801700765	0.0783277437050864	0.474270184412117	0.769563172196082	0.832996375696994	0.177070163218247	0.448773552515303
GO:0006611	0.751303801700765	0.0783277437050864	0.474270184412117	0.769563172196082	0.832996375696994	0.177070163218247	0.448773552515303
GO:0030214	0.751303801700765	0.0783277437050864	0.474270184412117	0.769563172196082	0.832996375696994	0.177070163218247	0.448773552515303
GO:0043623	0.747203844645812	0.0397912538866094	0.400948023685953	0.37762391138676	0.459655615259436	0.93042220568979	0.971125877063123
GO:0071364	0.740479844432937	0.251356924748927	0.669169047205215	0.519553351332655	0.607370360504158	0.169909427594733	0.447229751296329
GO:0006948	0.739914789899843	0.583119622174584	0.853503840996557	0.176881038344091	0.240843786147268	0.73489538086965	0.885409668059426
GO:0032507	0.739914789899843	0.583119622174584	0.853503840996557	0.176881038344091	0.240843786147268	0.73489538086965	0.885409668059426
GO:0045058	0.739914789899843	0.583119622174584	0.853503840996557	0.176881038344091	0.240843786147268	0.73489538086965	0.885409668059426
GO:0045234	0.739914789899843	0.583119622174584	0.853503840996557	0.176881038344091	0.240843786147268	0.73489538086965	0.885409668059426
GO:0030217	0.739914789899843	0.583119622174584	0.853503840996557	0.176881038344091	0.240843786147268	0.73489538086965	0.885409668059426
GO:0071321	0.73539139342584	0.829164764636162	0.947862625133869	0.18562888064516	0.251100277992185	0.556458007348503	0.772709005427729
GO:0043242	0.729856102587578	0.0177176714895481	0.320311805048526	0.683539637679999	0.765508821873332	0.527523815279284	0.759662622348245
GO:0045080	0.729856102587578	0.0177176714895481	0.320311805048526	0.683539637679999	0.765508821873332	0.527523815279284	0.759662622348245
GO:0051222	0.729856102587578	0.0177176714895481	0.320311805048526	0.683539637679999	0.765508821873332	0.527523815279284	0.759662622348245
GO:0061048	0.729856102587578	0.0177176714895481	0.320311805048526	0.683539637679999	0.765508821873332	0.527523815279284	0.759662622348245
GO:2000343	0.729856102587578	0.0177176714895481	0.320311805048526	0.683539637679999	0.765508821873332	0.527523815279284	0.759662622348245
GO:0006927	0.729856102587578	0.0177176714895481	0.320311805048526	0.683539637679999	0.765508821873332	0.527523815279284	0.759662622348245
GO:0043068	0.729856102587578	0.0177176714895481	0.320311805048526	0.683539637679999	0.765508821873332	0.527523815279284	0.759662622348245
GO:0043243	0.729856102587578	0.0177176714895481	0.320311805048526	0.683539637679999	0.765508821873332	0.527523815279284	0.759662622348245
GO:2000010	0.729856102587578	0.0177176714895481	0.320311805048526	0.683539637679999	0.765508821873332	0.527523815279284	0.759662622348245
GO:0010523	0.728753993314084	0.472074737833698	0.790432573972481	0.25415412898236	0.320210956713294	0.490534741877547	0.737810671813999
GO:1902219	0.728753993314084	0.472074737833698	0.790432573972481	0.25415412898236	0.320210956713294	0.490534741877547	0.737810671813999
GO:1902251	0.728753993314084	0.472074737833698	0.790432573972481	0.25415412898236	0.320210956713294	0.490534741877547	0.737810671813999
GO:0071474	0.728753993314084	0.472074737833698	0.790432573972481	0.25415412898236	0.320210956713294	0.490534741877547	0.737810671813999
GO:0051533	0.726167215444084	0.00546423385612738	0.320311805048526	0.963773293739658	0.975577008298625	0.333793781117461	0.601171356674719
GO:0045669	0.721368431737132	0.799362825637468	0.943145432390246	0.445282971854995	0.530620814270132	0.120087407392852	0.379549683404176
GO:0030501	0.721368431737132	0.799362825637468	0.943145432390246	0.445282971854995	0.530620814270132	0.120087407392852	0.379549683404176
GO:0042326	0.720959093392381	0.663121283184126	0.888281589224765	0.202845619741633	0.269104180925297	0.59087454730421	0.795371031509658
GO:0030178	0.720716934385127	0.0465873233427537	0.408739669174247	0.401062442932533	0.484263125031028	0.913394157414769	0.961069727693579
GO:0046579	0.718630298420196	0.349407257829378	0.730091575654463	0.401786198480709	0.484782909553732	0.270848694360719	0.540063801903823
GO:0042102	0.714878079316375	0.421550958242539	0.779444892589393	0.321559208050625	0.399052080261024	0.357954097802934	0.61987897447026
GO:0002740	0.708128537599572	0.0346156984786327	0.395751111695672	0.973132153173054	0.984447643326229	0.232010906329051	0.502639617512348
GO:1903766	0.704259838680673	0.461052251999275	0.790432573972481	0.281273327290419	0.352230916675047	0.448681031166951	0.709656004371517
GO:0008217	0.704259838680673	0.461052251999275	0.790432573972481	0.281273327290419	0.352230916675047	0.448681031166951	0.709656004371517
GO:1902261	0.704259838680673	0.461052251999275	0.790432573972481	0.281273327290419	0.352230916675047	0.448681031166951	0.709656004371517
GO:0007187	0.70335693288175	0.209496011898396	0.669169047205215	0.876786041656871	0.91210026863361	0.0694696372304915	0.324387882322041
GO:0060158	0.70335693288175	0.209496011898396	0.669169047205215	0.876786041656871	0.91210026863361	0.0694696372304915	0.324387882322041
GO:0051482	0.70335693288175	0.209496011898396	0.669169047205215	0.876786041656871	0.91210026863361	0.0694696372304915	0.324387882322041
GO:0007190	0.70335693288175	0.209496011898396	0.669169047205215	0.876786041656871	0.91210026863361	0.0694696372304915	0.324387882322041
GO:0007191	0.70335693288175	0.209496011898396	0.669169047205215	0.876786041656871	0.91210026863361	0.0694696372304915	0.324387882322041
GO:0007189	0.70335693288175	0.209496011898396	0.669169047205215	0.876786041656871	0.91210026863361	0.0694696372304915	0.324387882322041
GO:0010906	0.700776629572653	0.350416748993105	0.730091575654463	0.226404070021646	0.293296181618951	0.812675351417766	0.930121309499895
GO:0033034	0.700776629572653	0.350416748993105	0.730091575654463	0.226404070021646	0.293296181618951	0.812675351417766	0.930121309499895
GO:0034383	0.700776629572653	0.350416748993105	0.730091575654463	0.226404070021646	0.293296181618951	0.812675351417766	0.930121309499895
GO:0045715	0.700776629572653	0.350416748993105	0.730091575654463	0.226404070021646	0.293296181618951	0.812675351417766	0.930121309499895
GO:0045776	0.700776629572653	0.350416748993105	0.730091575654463	0.226404070021646	0.293296181618951	0.812675351417766	0.930121309499895
GO:0050805	0.700776629572653	0.350416748993105	0.730091575654463	0.226404070021646	0.293296181618951	0.812675351417766	0.930121309499895
GO:0090317	0.700776629572653	0.350416748993105	0.730091575654463	0.226404070021646	0.293296181618951	0.812675351417766	0.930121309499895
GO:2000534	0.700776629572653	0.350416748993105	0.730091575654463	0.226404070021646	0.293296181618951	0.812675351417766	0.930121309499895
GO:0010739	0.700776629572653	0.350416748993105	0.730091575654463	0.226404070021646	0.293296181618951	0.812675351417766	0.930121309499895
GO:0050765	0.700776629572653	0.350416748993105	0.730091575654463	0.226404070021646	0.293296181618951	0.812675351417766	0.930121309499895
GO:1900121	0.700776629572653	0.350416748993105	0.730091575654463	0.226404070021646	0.293296181618951	0.812675351417766	0.930121309499895
GO:0010642	0.700776629572653	0.350416748993105	0.730091575654463	0.226404070021646	0.293296181618951	0.812675351417766	0.930121309499895
GO:0031953	0.700776629572653	0.350416748993105	0.730091575654463	0.226404070021646	0.293296181618951	0.812675351417766	0.930121309499895
GO:2000279	0.700776629572653	0.350416748993105	0.730091575654463	0.226404070021646	0.293296181618951	0.812675351417766	0.930121309499895
GO:0034612	0.700776629572653	0.350416748993105	0.730091575654463	0.226404070021646	0.293296181618951	0.812675351417766	0.930121309499895
GO:0007186	0.699238740791774	0.0753875560964614	0.474270184412117	0.959373292695035	0.971718169623096	0.160048675560938	0.433705673282345
GO:0001954	0.699198204521868	0.691794838468945	0.896373424291284	0.179314269781699	0.243555043507928	0.78097778685377	0.915621065273286
GO:0045766	0.698197562949339	0.845579336545256	0.956784618369902	0.255552297613005	0.321727302326198	0.39099997724996	0.650879116207638
GO:0030194	0.698144194153657	0.596039274321572	0.864246368292627	0.238088065887434	0.304141864692372	0.533545573954124	0.762328202753024
GO:0046676	0.696338868087159	0.341169022001754	0.730091575654463	0.251168222578879	0.318879471522955	0.698016363453453	0.864285429804163
GO:0051918	0.695817269440768	0.148767723649606	0.606480055451076	0.820733022395039	0.86985140082828	0.121550439430928	0.381874920517545
GO:0036462	0.693796127232786	0.99336688455627	0.997042610514651	0.547277871199624	0.63752665334248	0.0662639567492257	0.318413722402529
GO:0010468	0.687030476240379	0.377579813038405	0.754703060402036	0.81051429272562	0.864932295594222	0.0464184935289267	0.314928016024464
GO:0032735	0.681143863493483	0.0524721406225266	0.409432877389891	0.89101559139766	0.920530482862707	0.284442243829339	0.552885547560463
GO:0097190	0.678337627255649	0.0507543899070769	0.408739669174247	0.60892575754207	0.695614566148613	0.484851696872221	0.737644135706531
GO:0032464	0.674153214419939	0.985923240285482	0.991320630287045	0.409105378179273	0.492535462585825	0.15084415985191	0.433705673282345
GO:0051045	0.67044056474327	0.51239144293672	0.824933212665851	0.223498202694525	0.293208356392103	0.728093647255397	0.88300718922463
GO:0098719	0.669655419821894	0.481476280595784	0.794291708408015	0.736656462810363	0.81179542201702	0.0821047756461251	0.331831770520892
GO:0006885	0.669655419821894	0.481476280595784	0.794291708408015	0.736656462810363	0.81179542201702	0.0821047756461251	0.331831770520892
GO:1902600	0.669655419821894	0.481476280595784	0.794291708408015	0.736656462810363	0.81179542201702	0.0821047756461251	0.331831770520892
GO:0010447	0.669655419821894	0.481476280595784	0.794291708408015	0.736656462810363	0.81179542201702	0.0821047756461251	0.331831770520892
GO:0071468	0.669655419821894	0.481476280595784	0.794291708408015	0.736656462810363	0.81179542201702	0.0821047756461251	0.331831770520892
GO:0051453	0.669655419821894	0.481476280595784	0.794291708408015	0.736656462810363	0.81179542201702	0.0821047756461251	0.331831770520892
GO:0070886	0.669655419821894	0.481476280595784	0.794291708408015	0.736656462810363	0.81179542201702	0.0821047756461251	0.331831770520892
GO:0050714	0.663909319431867	0.116534367958414	0.558351623870315	0.77236092718417	0.832996375696994	0.193177923510589	0.466165120529932
GO:0006954	0.663178871538578	0.548219237247214	0.842199255733871	0.740511288553799	0.814414610764757	0.064744751609691	0.316636314824909
GO:2000503	0.656285724352205	0.116110514606051	0.558351623870315	0.320763825335979	0.39836408961711	0.987146132239828	0.992033416625625
GO:0045713	0.649964409139205	0.0173262320473898	0.320311805048526	0.789529968685433	0.844218557630033	0.651525114959808	0.827956886923922
GO:0055098	0.649964409139205	0.0173262320473898	0.320311805048526	0.789529968685433	0.844218557630033	0.651525114959808	0.827956886923922
GO:0048469	0.649964409139205	0.0173262320473898	0.320311805048526	0.789529968685433	0.844218557630033	0.651525114959808	0.827956886923922
GO:0042953	0.649964409139205	0.0173262320473898	0.320311805048526	0.789529968685433	0.844218557630033	0.651525114959808	0.827956886923922
GO:0032725	0.649745423579585	0.0702256419752811	0.462320588933487	0.897970609463517	0.925979674013221	0.247926498805901	0.523250768485842
GO:0032729	0.649745423579585	0.0702256419752811	0.462320588933487	0.897970609463517	0.925979674013221	0.247926498805901	0.523250768485842
GO:0071310	0.645192811041587	0.32434777260594	0.724522794753538	0.31884728918494	0.39628163084414	0.584223999101561	0.788408377401229
GO:0051091	0.644805999070702	0.926680896091071	0.967047677549584	0.654824526020241	0.74393466770547	0.0616877918825234	0.314928016024464
GO:1901164	0.638007304806706	0.122981274391112	0.566261968157406	0.431590225833315	0.51659568667811	0.57554879144804	0.786727828976125
GO:0035455	0.637731596739338	0.60782911029235	0.867652434640116	0.201098065531337	0.267429688112067	0.988257129220915	0.99245992381663
GO:0070301	0.634518706403653	0.41705197759356	0.776336620452878	0.382763760886174	0.464543683366259	0.383245485712852	0.643286809672927
GO:0045945	0.633321066198799	0.0150437543861953	0.320311805048526	0.71164134913195	0.793213727129167	0.784196758556338	0.915621065273286
GO:2000097	0.628035610344408	0.54049926442995	0.840494152495491	0.57520067553165	0.661200776532558	0.142271022833771	0.42373693827788
GO:0014910	0.628035610344408	0.54049926442995	0.840494152495491	0.57520067553165	0.661200776532558	0.142271022833771	0.42373693827788
GO:0033233	0.627697424934914	0.480791218291617	0.794291708408015	0.91913785174441	0.942130878192959	0.0477829465521268	0.314928016024464
GO:0031663	0.62407637816274	0.392520195077	0.762236313219939	0.396457509427254	0.47940326487436	0.390275948782499	0.650328773525676
GO:0034605	0.621859087858646	0.957961477821745	0.979547791926652	0.676279723572485	0.763065107894415	0.0670826659023859	0.319560941604161
GO:0000060	0.621548376005241	0.0964848676491517	0.52070716500595	0.742658380544508	0.816232914255367	0.30218985603793	0.562398262379812
GO:0050680	0.61723733150366	0.0799470872341271	0.474945236907677	0.74700728893847	0.82046714193707	0.349775513435342	0.619523747227933
GO:0050995	0.613875796177128	0.268103107649124	0.669169047205215	0.63024275624486	0.718476742119141	0.234208174989344	0.506029305965591
GO:0036465	0.604478048395735	0.32817972848044	0.729532450203468	0.703035939898381	0.785746050474661	0.157919689998403	0.433705673282345
GO:0051491	0.602673827271433	0.5066033676387	0.823449476115033	0.79008234038334	0.844218557630033	0.109059916353009	0.359115620979131
GO:0048662	0.59568660404844	0.0555639962136993	0.409432877389891	0.825479181071894	0.871339135575889	0.453913232559269	0.711120955841321
GO:0071407	0.595206179051885	0.392950839047124	0.762236313219939	0.47621592535881	0.56107264762517	0.326929165704138	0.593861440559275
GO:0051276	0.592258276223365	0.466154442648866	0.790432573972481	0.884347645065178	0.915357956977294	0.10680041750903	0.353415762287062
GO:0006879	0.592258276223365	0.466154442648866	0.790432573972481	0.884347645065178	0.915357956977294	0.10680041750903	0.353415762287062
GO:0010332	0.592258276223365	0.466154442648866	0.790432573972481	0.884347645065178	0.915357956977294	0.10680041750903	0.353415762287062
GO:2001022	0.592258276223365	0.466154442648866	0.790432573972481	0.884347645065178	0.915357956977294	0.10680041750903	0.353415762287062
GO:0051782	0.592258276223365	0.466154442648866	0.790432573972481	0.884347645065178	0.915357956977294	0.10680041750903	0.353415762287062
GO:0048147	0.592258276223365	0.466154442648866	0.790432573972481	0.884347645065178	0.915357956977294	0.10680041750903	0.353415762287062
GO:0006338	0.592258276223365	0.466154442648866	0.790432573972481	0.884347645065178	0.915357956977294	0.10680041750903	0.353415762287062
GO:0031334	0.584552484663766	0.739783670362294	0.917903901932278	0.23023326757871	0.297324680709069	0.899423923733108	0.953716532047984
GO:0006281	0.581460619569363	0.710763854458587	0.905282510664631	0.234838916534766	0.30279932061776	0.905402880774535	0.956313713687097
GO:0070373	0.569599307197153	0.142828701122614	0.593205635567039	0.818980337265366	0.86985140082828	0.24636108244438	0.522095986257129
GO:0050715	0.563771317313483	0.410470268901138	0.770155907484201	0.665782420188504	0.754827394082028	0.196623586980915	0.469680331328689
GO:0042438	0.558217810368566	0.163332691447194	0.627286884279153	0.510426126867517	0.59754560036261	0.490457272812772	0.737810671813999
GO:0048245	0.548537316610776	0.139041277115938	0.583358977524437	0.451990986742212	0.535969226029323	0.766944783116862	0.904454997027128
GO:0090197	0.543693489117211	0.0913786044602978	0.505180044056429	0.555032671274817	0.638905992769688	0.735903799049426	0.885978863677132
GO:0032342	0.540571868625114	0.650783022648997	0.884287106482232	0.865189655397011	0.906885542404096	0.109506541155042	0.359155382002548
GO:0006700	0.540571868625114	0.650783022648997	0.884287106482232	0.865189655397011	0.906885542404096	0.109506541155042	0.359155382002548
GO:0051480	0.538353077756206	0.171750874564337	0.627286884279153	0.611211469692711	0.697743480250035	0.398539529271172	0.661431568157878
GO:0043085	0.537107814734341	0.293421931317598	0.710141541119771	0.915871040705604	0.941501760128335	0.161295269533045	0.434236287521373
GO:0032387	0.516865153028481	0.628840130642699	0.88090909826473	0.340835918315127	0.420135550316857	0.642307734983193	0.821891081293391
GO:0070857	0.507689043202341	0.329679818694489	0.729532450203468	0.364763842906939	0.445313613238678	0.905110598756809	0.956313713687097
GO:0006699	0.507689043202341	0.329679818694489	0.729532450203468	0.364763842906939	0.445313613238678	0.905110598756809	0.956313713687097
GO:0019371	0.504170888348589	0.318958331448733	0.72298994034606	0.881335809160641	0.915357956977294	0.199000750408579	0.473266621594749
GO:0045071	0.500375781791744	0.187648005387541	0.643831376036944	0.871866193847626	0.91210026863361	0.269505084291154	0.538033700885601
GO:0032886	0.496850045483313	0.771568066776358	0.930950375460818	0.287223514642404	0.35940989379553	0.878512635013593	0.951992189630613
GO:0032436	0.483216550427471	0.399053651057643	0.762584607165647	0.362861960800175	0.443975441304729	0.929116412089847	0.970815062695649
GO:0071346	0.482373687401268	0.210408214211081	0.669169047205215	0.712116860895151	0.793213727129167	0.358827152512672	0.62044067270235
GO:0032816	0.481392143955581	0.119178630036153	0.561970811735303	0.925516060719698	0.944247785046339	0.361625169768215	0.622025396073735
GO:0002860	0.481392143955581	0.119178630036153	0.561970811735303	0.925516060719698	0.944247785046339	0.361625169768215	0.622025396073735
GO:0050671	0.481392143955581	0.119178630036153	0.561970811735303	0.925516060719698	0.944247785046339	0.361625169768215	0.622025396073735
GO:0042093	0.481392143955581	0.119178630036153	0.561970811735303	0.925516060719698	0.944247785046339	0.361625169768215	0.622025396073735
GO:0030101	0.481392143955581	0.119178630036153	0.561970811735303	0.925516060719698	0.944247785046339	0.361625169768215	0.622025396073735
GO:0000187	0.480469999805584	0.417871311946382	0.7769868151264	0.826558164655824	0.871921280265525	0.219755191238714	0.488246412792466
GO:0034504	0.4794542001362	0.860140273642463	0.95714802149687	0.345115185936839	0.423515517708683	0.624516084506418	0.817894683359015
GO:0031328	0.471383783944841	0.0509635397437027	0.408739669174247	0.776556209890543	0.832996375696994	0.987232286962586	0.992033416625625
GO:0070233	0.471383783944841	0.0509635397437027	0.408739669174247	0.776556209890543	0.832996375696994	0.987232286962586	0.992033416625625
GO:0010759	0.471383783944841	0.0509635397437027	0.408739669174247	0.776556209890543	0.832996375696994	0.987232286962586	0.992033416625625
GO:0033634	0.471383783944841	0.0509635397437027	0.408739669174247	0.776556209890543	0.832996375696994	0.987232286962586	0.992033416625625
GO:0034112	0.471383783944841	0.0509635397437027	0.408739669174247	0.776556209890543	0.832996375696994	0.987232286962586	0.992033416625625
GO:0042531	0.471383783944841	0.0509635397437027	0.408739669174247	0.776556209890543	0.832996375696994	0.987232286962586	0.992033416625625
GO:0070100	0.471383783944841	0.0509635397437027	0.408739669174247	0.776556209890543	0.832996375696994	0.987232286962586	0.992033416625625
GO:0031584	0.471383783944841	0.0509635397437027	0.408739669174247	0.776556209890543	0.832996375696994	0.987232286962586	0.992033416625625
GO:1901214	0.471383783944841	0.0509635397437027	0.408739669174247	0.776556209890543	0.832996375696994	0.987232286962586	0.992033416625625
GO:0070234	0.471383783944841	0.0509635397437027	0.408739669174247	0.776556209890543	0.832996375696994	0.987232286962586	0.992033416625625
GO:0042119	0.471383783944841	0.0509635397437027	0.408739669174247	0.776556209890543	0.832996375696994	0.987232286962586	0.992033416625625
GO:0010820	0.471383783944841	0.0509635397437027	0.408739669174247	0.776556209890543	0.832996375696994	0.987232286962586	0.992033416625625
GO:0010248	0.459978809850413	0.45855338438804	0.790432573972481	0.380802650665494	0.462843221727987	0.869831643303125	0.947812594845132
GO:0050804	0.458788707626391	0.301130035407971	0.715183834093932	0.668441618817555	0.75576880704885	0.382260352929984	0.643286809672927
GO:0007215	0.458788707626391	0.301130035407971	0.715183834093932	0.668441618817555	0.75576880704885	0.382260352929984	0.643286809672927
GO:0007216	0.458788707626391	0.301130035407971	0.715183834093932	0.668441618817555	0.75576880704885	0.382260352929984	0.643286809672927
GO:0007196	0.458788707626391	0.301130035407971	0.715183834093932	0.668441618817555	0.75576880704885	0.382260352929984	0.643286809672927
GO:0006695	0.456843707921319	0.568754032506718	0.853503840996557	0.447338751977194	0.530833422123692	0.549625967454101	0.770890283700206
GO:1902511	0.450150813129384	0.380383621534133	0.758683025773882	0.399543326627838	0.482781519675304	0.925020530115539	0.968363022138331
GO:0001916	0.448834400846442	0.156140515577699	0.617464766148174	0.895901679022439	0.925000296954461	0.363823495326685	0.622890262922766
GO:0045650	0.448009287196365	0.927926302977236	0.96712621615471	0.301191900416462	0.375303598759947	0.958751790018026	0.982030157292361
GO:0030853	0.448009287196365	0.927926302977236	0.96712621615471	0.301191900416462	0.375303598759947	0.958751790018026	0.982030157292361
GO:0043627	0.444512928227761	0.523426536794612	0.827952487195451	0.444619576922214	0.530620814270132	0.623754581317269	0.817894683359015
GO:0051341	0.441438758875227	0.355777712148734	0.738233351005059	0.708983362650725	0.79078913526427	0.358127296200301	0.61987897447026
GO:0048661	0.437364063514221	0.880695500610444	0.95714802149687	0.834220430607232	0.878882327465745	0.16098464275024	0.434236287521373
GO:0034220	0.433112651366509	0.659604357103806	0.884287106482232	0.949030293481894	0.96183143784523	0.155413568749213	0.433705673282345
GO:0060550	0.411569230203794	0.0985585054032903	0.52070716500595	0.92782259510152	0.944247785046339	0.584271181074716	0.788408377401229
GO:0060552	0.411569230203794	0.0985585054032903	0.52070716500595	0.92782259510152	0.944247785046339	0.584271181074716	0.788408377401229
GO:2000309	0.411569230203794	0.0985585054032903	0.52070716500595	0.92782259510152	0.944247785046339	0.584271181074716	0.788408377401229
GO:0042511	0.411569230203794	0.0985585054032903	0.52070716500595	0.92782259510152	0.944247785046339	0.584271181074716	0.788408377401229
GO:0045454	0.411443119479553	0.125891965257799	0.568422844981229	0.596081761143597	0.68282962659069	0.999017328309026	0.999017328309026
GO:0030730	0.408046000066139	0.250787624326516	0.669169047205215	0.919332792816239	0.942130878192959	0.357463406542561	0.61987897447026
GO:0043122	0.408046000066139	0.250787624326516	0.669169047205215	0.919332792816239	0.942130878192959	0.357463406542561	0.61987897447026
GO:0034116	0.408046000066139	0.250787624326516	0.669169047205215	0.919332792816239	0.942130878192959	0.357463406542561	0.61987897447026
GO:0042026	0.40666387505015	0.760992064215749	0.92087839103121	0.87576555199391	0.91210026863361	0.194552857156243	0.466757435238417
GO:0090084	0.40666387505015	0.760992064215749	0.92087839103121	0.87576555199391	0.91210026863361	0.194552857156243	0.466757435238417
GO:1902904	0.40666387505015	0.760992064215749	0.92087839103121	0.87576555199391	0.91210026863361	0.194552857156243	0.466757435238417
GO:0032930	0.398006811809975	0.126440986178582	0.568422844981229	0.803069440710495	0.857541205099772	0.628883839520338	0.820477495443661
GO:0010575	0.388891045519103	0.689516115778429	0.896373424291284	0.938489308422588	0.952900999276743	0.201849601901613	0.478158853832805
GO:0035413	0.376338673943132	0.840036135676765	0.955127342774264	0.419580025496096	0.503529163701976	0.717599921925717	0.874128718454834
GO:0034351	0.374171253349544	0.242435590265975	0.669169047205215	0.841163357699128	0.883943439463864	0.464519611134035	0.714279922980985
GO:0043615	0.374171253349544	0.242435590265975	0.669169047205215	0.841163357699128	0.883943439463864	0.464519611134035	0.714279922980985
GO:0048246	0.374171253349544	0.242435590265975	0.669169047205215	0.841163357699128	0.883943439463864	0.464519611134035	0.714279922980985
GO:0043388	0.371956463783493	0.624714532065661	0.880593128823346	0.419759944090335	0.503529163701976	0.90815220496334	0.957731082993784
GO:0070098	0.371943356078524	0.100483457483721	0.527247365254804	0.835513066516864	0.879683502517437	0.780531467972882	0.915621065273286
GO:0007217	0.371293120424211	0.356427143690464	0.738233351005059	0.902419567235709	0.929407815975468	0.35481827052722	0.61987897447026
GO:0019221	0.36501943104872	0.395515183560704	0.762584607165647	0.66120331444138	0.750150362918051	0.507978269733781	0.754300138356401
GO:0006471	0.364765431745141	0.447243643365036	0.790432573972481	0.499798024179829	0.585933428346991	0.816924222995669	0.932226590093287
GO:0070212	0.364765431745141	0.447243643365036	0.790432573972481	0.499798024179829	0.585933428346991	0.816924222995669	0.932226590093287
GO:0006464	0.364765431745141	0.447243643365036	0.790432573972481	0.499798024179829	0.585933428346991	0.816924222995669	0.932226590093287
GO:0032496	0.360770076483831	0.159827304524693	0.624573367326991	0.875195119582819	0.91210026863361	0.537579154777701	0.764898592407548
GO:0010875	0.360229090934288	0.497521314672035	0.817202329822671	0.475645170852117	0.560799905434058	0.878590708808709	0.951992189630613
GO:0051938	0.355701039157206	0.21597352563914	0.669169047205215	0.975901960887677	0.98544040399959	0.406063179670254	0.668548243022838
GO:0070779	0.355701039157206	0.21597352563914	0.669169047205215	0.975901960887677	0.98544040399959	0.406063179670254	0.668548243022838
GO:0089711	0.355701039157206	0.21597352563914	0.669169047205215	0.975901960887677	0.98544040399959	0.406063179670254	0.668548243022838
GO:0045954	0.35429722090493	0.0849982801058812	0.490050554037115	0.978484136176103	0.985703051602073	0.782572811072982	0.915621065273286
GO:0045732	0.348528172569823	0.963020469072407	0.979547791926652	0.403140706714485	0.486062427570418	0.836285645740297	0.941356598938138
GO:2001258	0.346911124909693	0.706392785196805	0.902472815618237	0.428223635661181	0.513309405183417	0.930588862231087	0.971125877063123
GO:2000353	0.337511888535952	0.583179076761772	0.853503840996557	0.527890737626094	0.616680840491825	0.708827456821363	0.87341813479061
GO:0060559	0.330535212690321	0.139752059951408	0.583358977524437	0.934068506608593	0.948995231360789	0.67232274716927	0.843849279476693
GO:0051044	0.330535212690321	0.139752059951408	0.583358977524437	0.934068506608593	0.948995231360789	0.67232274716927	0.843849279476693
GO:0034393	0.330404739984203	0.174581296155089	0.627286884279153	0.824838928906694	0.871219648231799	0.68643510849193	0.855069505905924
GO:0032700	0.330404739984203	0.174581296155089	0.627286884279153	0.824838928906694	0.871219648231799	0.68643510849193	0.855069505905924
GO:0046578	0.324170543828867	0.442605863210309	0.790432573972481	0.738779417644102	0.81305085044321	0.486407808784101	0.737644135706531
GO:0008277	0.324170543828867	0.442605863210309	0.790432573972481	0.738779417644102	0.81305085044321	0.486407808784101	0.737644135706531
GO:0042346	0.321441024065065	0.240075157247218	0.669169047205215	0.851537146527734	0.893708509974822	0.597896063687286	0.797677314991997
GO:0032757	0.319048462608583	0.832473154952216	0.949674344469299	0.47479100386703	0.560192383577588	0.762559856691892	0.901653392783761
GO:2001240	0.31815455817218	0.201894069658887	0.669169047205215	0.813505959425421	0.867564742535627	0.653954246523683	0.827956886923922
GO:0006469	0.315440711004858	0.95723063350274	0.979547791926652	0.514279174097949	0.601630201545584	0.637026991545157	0.820737035872287
GO:0006287	0.307365426873783	0.707018932985854	0.902472815618237	0.581961366497718	0.667579555045613	0.626409358216886	0.817894683359015
GO:0000731	0.307365426873783	0.707018932985854	0.902472815618237	0.581961366497718	0.667579555045613	0.626409358216886	0.817894683359015
GO:0048553	0.30425476891945	0.719016900997413	0.908150663609113	0.631482245627621	0.719393626479984	0.526378455075354	0.759662622348245
GO:0070266	0.299565791829185	0.182143122010187	0.637091416139648	0.708127983733105	0.790368370770305	0.995123777321346	0.996329257366557
GO:0070231	0.299565791829185	0.182143122010187	0.637091416139648	0.708127983733105	0.790368370770305	0.995123777321346	0.996329257366557
GO:0050955	0.298538819814689	0.849151478670436	0.956784618369902	0.479956227168569	0.565076669166414	0.807528556243771	0.930121309499895
GO:0016525	0.296821008541229	0.899649855441728	0.95714802149687	0.6069796470336	0.694351111796914	0.518190225305433	0.759662622348245
GO:0015793	0.296379415545197	0.219952925938556	0.669169047205215	0.721719946870031	0.802288548874351	0.854737355425939	0.941356598938138
GO:0071288	0.296379415545197	0.219952925938556	0.669169047205215	0.721719946870031	0.802288548874351	0.854737355425939	0.941356598938138
GO:0006833	0.296379415545197	0.219952925938556	0.669169047205215	0.721719946870031	0.802288548874351	0.854737355425939	0.941356598938138
GO:0030970	0.294854612550591	0.161754377840976	0.624719594792366	0.888050802073446	0.918041260680054	0.730761887932749	0.884296779467668
GO:0030433	0.294854612550591	0.161754377840976	0.624719594792366	0.888050802073446	0.918041260680054	0.730761887932749	0.884296779467668
GO:0045429	0.292627299468371	0.18331785095338	0.63897060114708	0.913648764332518	0.939801747007873	0.676858917257755	0.84889817164421
GO:0050796	0.280523178523233	0.201466793012282	0.669169047205215	0.944405102821137	0.957731064394687	0.624566079078569	0.817894683359015
GO:0045345	0.271504701278045	0.213801176377665	0.669169047205215	0.727173284646402	0.806182051992289	0.983725862781118	0.992033416625625
GO:0046677	0.271504701278045	0.213801176377665	0.669169047205215	0.727173284646402	0.806182051992289	0.983725862781118	0.992033416625625
GO:0034341	0.271504701278045	0.213801176377665	0.669169047205215	0.727173284646402	0.806182051992289	0.983725862781118	0.992033416625625
GO:0042060	0.268351487365479	0.263629413583115	0.669169047205215	0.918677129750062	0.942130878192959	0.685778524019022	0.855069505905924
GO:0030163	0.251686204726788	0.468138430503728	0.790432573972481	0.674803910426662	0.761919989026826	0.811649114966524	0.930121309499895
GO:0006511	0.251686204726788	0.468138430503728	0.790432573972481	0.674803910426662	0.761919989026826	0.811649114966524	0.930121309499895
GO:0001775	0.244406088837086	0.236645739952448	0.669169047205215	0.822491070474653	0.86985140082828	0.950574998562542	0.978617546478001
GO:0007610	0.244406088837086	0.236645739952448	0.669169047205215	0.822491070474653	0.86985140082828	0.950574998562542	0.978617546478001
GO:0010818	0.244406088837086	0.236645739952448	0.669169047205215	0.822491070474653	0.86985140082828	0.950574998562542	0.978617546478001
GO:0043308	0.244406088837086	0.236645739952448	0.669169047205215	0.822491070474653	0.86985140082828	0.950574998562542	0.978617546478001
GO:0071621	0.244406088837086	0.236645739952448	0.669169047205215	0.822491070474653	0.86985140082828	0.950574998562542	0.978617546478001
GO:0051930	0.244406088837086	0.236645739952448	0.669169047205215	0.822491070474653	0.86985140082828	0.950574998562542	0.978617546478001
GO:0014808	0.244406088837086	0.236645739952448	0.669169047205215	0.822491070474653	0.86985140082828	0.950574998562542	0.978617546478001
GO:0048247	0.244406088837086	0.236645739952448	0.669169047205215	0.822491070474653	0.86985140082828	0.950574998562542	0.978617546478001
GO:0030502	0.244406088837086	0.236645739952448	0.669169047205215	0.822491070474653	0.86985140082828	0.950574998562542	0.978617546478001
GO:0045671	0.244406088837086	0.236645739952448	0.669169047205215	0.822491070474653	0.86985140082828	0.950574998562542	0.978617546478001
GO:0006084	0.234422115518209	0.46315026630506	0.790432573972481	0.724982245817217	0.805373422268723	0.782330534464539	0.915621065273286
GO:0016572	0.233821171721234	0.214858503164436	0.669169047205215	0.874479633281387	0.91210026863361	0.904130746393352	0.956313713687097
GO:0002769	0.231517866407914	0.171086558696759	0.627286884279153	0.993714844466919	0.993714844466919	0.838971697690535	0.941356598938138
GO:0002228	0.231517866407914	0.171086558696759	0.627286884279153	0.993714844466919	0.993714844466919	0.838971697690535	0.941356598938138
GO:0050702	0.209452997237443	0.821636471000523	0.945421576499452	0.928253267211313	0.944247785046339	0.430972005428499	0.691568987867915
GO:0016045	0.209452997237443	0.821636471000523	0.945421576499452	0.928253267211313	0.944247785046339	0.430972005428499	0.691568987867915
GO:0042742	0.209452997237443	0.821636471000523	0.945421576499452	0.928253267211313	0.944247785046339	0.430972005428499	0.691568987867915
GO:0060397	0.184266627132623	0.652365381853439	0.884287106482232	0.729193633795449	0.807338966285249	0.786671991487639	0.916398028138877
GO:0032870	0.184266627132623	0.652365381853439	0.884287106482232	0.729193633795449	0.807338966285249	0.786671991487639	0.916398028138877
GO:0007595	0.177718031444428	0.542301070046953	0.840751491374785	0.977752762493935	0.985703051602073	0.604106333985827	0.801434807446687
GO:0031587	0.167586987882658	0.785230302113126	0.937740582199305	0.9404977868033	0.954354107787511	0.519006199013423	0.759662622348245
GO:0006417	0.157494759410343	0.850378576506113	0.956784618369902	0.976828386809019	0.985703051602073	0.487306909015395	0.737810671813999
GO:0045930	0.153920320991423	0.58537359059638	0.853503840996557	0.762945366481516	0.832991209243029	0.966513181518336	0.986810555311803
GO:2000502	0.142672260053379	0.64374413006959	0.884287106482232	0.758510894069211	0.831996355604781	0.948185053557866	0.978617546478001
GO:0002476	0.0682974246306118	0.760005296844318	0.92087839103121	0.984510428430141	0.985703051602073	0.850766499193395	0.941356598938138
GO:0002715	0.0682974246306118	0.760005296844318	0.92087839103121	0.984510428430141	0.985703051602073	0.850766499193395	0.941356598938138
GO:0002717	0.0682974246306118	0.760005296844318	0.92087839103121	0.984510428430141	0.985703051602073	0.850766499193395	0.941356598938138
GO:0032759	0.0682974246306118	0.760005296844318	0.92087839103121	0.984510428430141	0.985703051602073	0.850766499193395	0.941356598938138
GO:0036037	0.0682974246306118	0.760005296844318	0.92087839103121	0.984510428430141	0.985703051602073	0.850766499193395	0.941356598938138
GO:0042270	0.0682974246306118	0.760005296844318	0.92087839103121	0.984510428430141	0.985703051602073	0.850766499193395	0.941356598938138
GO:2000566	0.0682974246306118	0.760005296844318	0.92087839103121	0.984510428430141	0.985703051602073	0.850766499193395	0.941356598938138
GO:0002250	0.0682974246306118	0.760005296844318	0.92087839103121	0.984510428430141	0.985703051602073	0.850766499193395	0.941356598938138
GO:0032753	0.0682974246306118	0.760005296844318	0.92087839103121	0.984510428430141	0.985703051602073	0.850766499193395	0.941356598938138
GO:2001199	0.0682974246306118	0.760005296844318	0.92087839103121	0.984510428430141	0.985703051602073	0.850766499193395	0.941356598938138
GO:0002767	0.0682974246306118	0.760005296844318	0.92087839103121	0.984510428430141	0.985703051602073	0.850766499193395	0.941356598938138
