# Supplementary material for: Common pathways and functional profiles reveal underlying patterns in Breast, Kidney and Lung cancers
Source: Biol Direct. 2021 May 26;16:9. doi: 10.1186/s13062-021-00293-8 (PMC8152308; doi:10.1186/s13062-021-00293-8)
Supplement: Supplementary file 13 — Additional file 13: Table S8. Results table for the survival analysis of Uniprot keyword values. Description: Rows represent the features analyzed. Columns: feature is the Uniprot identifier, combined. PV is the sum of the negative logarithms in base 10 of the survival p-values in the three cancers, PV.[cancer] is the raw p-value of the survival analysis in cancer [cancer] and adj. PV.[cancer] is the FDR adjusted p-value of the survival analysis in cancer [cancer]. [file 13062_2021_293_MOESM13_ESM.xls]

## Sheet: S8_017_All_survival_results_uniprot_ordered
feature	combined.PV	PV.BRCA	adj.PV.BRCA	PV.KIRC	adj.PV.KIRC	PV.LUAD	adj.PV.LUAD
Porin	7.15505557498283	0.715740366300901	0.88938335888881	1.18150789152338e-09	1.67332593448144e-07	0.175338800232619	0.470191606271942
Sodium/potassium transport	7.08439856928023	0.950457611996804	0.978007107996712	3.90154430984779e-09	1.84673097332796e-07	0.157312601779468	0.455885499034377
rRNA processing	6.90091137754057	0.0589504082388349	0.484388983854663	7.85841391959252e-09	2.78973694145535e-07	0.890392899402144	0.92967493908165
Gluconeogenesis	6.88563662556543	0.904626782952018	0.965435602576755	2.35679709081893e-09	1.67332593448144e-07	0.708120355858815	0.805488765397992
Chromosome partition	6.84935391642548	0.160954081232795	0.771679396525449	3.78851859550444e-07	5.97744045068479e-06	0.000215976048622668	0.0306685989044189
cAMP biosynthesis	5.80188298390416	0.421945094472614	0.786061959559949	1.18720650643667e-07	2.80972206523344e-06	0.568573952482059	0.714491161526127
Taste	5.80007189561639	0.840409044830624	0.947127653698004	1.85556683240939e-07	3.29363112752667e-06	0.239020970750727	0.507977745432078
Sensory transduction	5.73974843411026	0.739885833625343	0.897981097220501	9.3766665099082e-08	2.66297328881393e-06	0.621995548802994	0.761408344224355
Olfaction	5.60393829511435	0.218843513992714	0.771679396525449	1.76051577205349e-07	3.29363112752667e-06	0.979376906328566	0.979376906328566
Neurotransmitter degradation	5.50699386223743	0.000702946835745122	0.0499092253379037	2.52130726358102e-05	0.000132602085714261	0.197182559040203	0.470191606271942
Catecholamine metabolism	5.50699386223743	0.000702946835745122	0.0499092253379037	2.52130726358102e-05	0.000132602085714261	0.197182559040203	0.470191606271942
DNA damage	5.34635551419924	0.640457828131904	0.834357904538811	1.05017961993248e-06	1.35568641845829e-05	0.126199357291498	0.398229083008727
Neurotransmitter biosynthesis	5.34322885873845	0.746949534401217	0.898871473601464	3.10965127203744e-06	3.11559001612949e-05	0.00280907730594016	0.162006758035605
Stress response	5.24736794818649	0.722051885362825	0.88938335888881	5.49989218279201e-07	7.80984689956465e-06	0.728181239889971	0.81451770948675
Myogenesis	5.13131186485313	0.0262888886270116	0.311085182086304	1.02754431967611e-05	6.63233151790944e-05	0.0662782095661476	0.35821400267502
Gonadal differentiation	5.06264173827683	0.0256499917363908	0.311085182086304	4.82932748335774e-06	4.03390883903999e-05	0.473291346737204	0.689847109770167
Carbohydrate metabolism	4.9387280526936	0.532052068917245	0.786061959559949	3.22265513608144e-06	3.11559001612949e-05	0.192488401024376	0.470191606271942
Glycerol metabolism	4.93622409434863	0.0163888097195305	0.311085182086304	1.41928189473228e-05	8.76252300226018e-05	0.142349712946548	0.42488110713216
B-cell activation	4.86515233229164	0.156297272813247	0.771679396525449	1.5262792343318e-06	1.80609709395929e-05	0.971852776873786	0.978745349759416
Thrombophilia	4.78719717454198	0.396106539015874	0.786061959559949	7.96097756372571e-06	5.65229407024526e-05	0.0931398278669886	0.367384876586455
Isoprene biosynthesis	4.74372869673482	0.385688270161336	0.786061959559949	3.29111621422129e-06	3.11559001612949e-05	0.596600616202003	0.736672065223343
Hydrogen ion transport	4.69512752082611	0.00132932351863835	0.0629213132155485	0.000141584718036492	0.000490366584419068	0.414722864192913	0.653963951401328
Phagocytosis	4.65764873143033	0.545887908801361	0.786061959559949	5.12426039278591e-06	4.04247208764222e-05	0.510356837443458	0.692225336222954
Cell adhesion	4.63482999218169	0.996299857010547	0.996299857010547	8.89745181176238e-06	6.01637217747742e-05	0.113080349502268	0.386763327960593
Necrosis	4.59511902570831	0.797620801465689	0.906097230465022	4.30746908774982e-06	3.82287881537796e-05	0.588751604241059	0.733357261423074
Steroid biosynthesis	4.58931273016341	0.417725249539846	0.786061959559949	6.7714820931597e-06	5.06079188015093e-05	0.40561465075641	0.647160454015845
Cell shape	4.51656882126678	0.0175909901053739	0.311085182086304	0.00018026775453972	0.000568844914325339	0.00865441720292548	0.172011709825018
Cilium biogenesis/degradation	4.50385243505507	0.416918030830621	0.786061959559949	3.97534593111759e-05	0.000185192973830501	0.0292666503841719	0.215310999566934
Cell division	4.37419478246328	0.379100371230435	0.786061959559949	3.00040809397828e-05	0.00015216355333747	0.057210683425759	0.353213784628599
Glycolysis	4.27981722381413	0.270464671210592	0.771679396525449	4.04294520334192e-05	0.000185192973830501	0.0840727727652828	0.367384876586455
Ubl conjugation pathway	4.20922641750882	0.162684172021411	0.771679396525449	4.90995005234529e-05	0.000217879033572822	0.087415650739705	0.367384876586455
Growth regulation	4.17445884956766	0.286838912413437	0.771679396525449	2.44650261281842e-05	0.000132602085714261	0.419089574489583	0.653963951401328
Angiogenesis	4.1259993603255	0.207642022466838	0.771679396525449	3.75291157720392e-05	0.000183763256538951	0.260084597225295	0.527600182942741
Oogenesis	4.04346464918959	0.726538518528887	0.88938335888881	2.13456634574616e-05	0.000126295175456648	0.692150143602352	0.805488765397992
Sugar transport	4.03390768529483	0.529379264666343	0.786061959559949	0.000250616713869944	0.000726277007541472	0.0048359998981139	0.162006758035605
Glucose metabolism	3.97656329320258	0.867306726094589	0.95470972949947	6.04677044918622e-05	0.000260194364783165	0.143621782692561	0.42488110713216
Sodium transport	3.94776908542308	0.911044864403417	0.965435602576755	7.72384603657805e-05	0.000313367467769738	0.0977723827622972	0.372780898756675
Translation regulation	3.89418797022421	0.283412492006453	0.771679396525449	6.48589988786474e-05	0.000270881701199057	0.352469057290449	0.610373245551754
Differentiation	3.88134653999027	0.558745269279476	0.786061959559949	9.8445768739186e-05	0.000355567280183816	0.171971630094951	0.470191606271942
cGMP biosynthesis	3.83829101888474	0.0204187362153903	0.311085182086304	0.000377276882180144	0.000992098467955194	0.186693731403054	0.470191606271942
Transcription regulation	3.83802578896443	0.295339617386471	0.771679396525449	0.00015509438968786	0.000512172170597119	0.0834222410418725	0.367384876586455
Transcription	3.80301409895452	0.336930440736463	0.771679396525449	0.00015509438968786	0.000512172170597119	0.126185847909631	0.398229083008727
Blood coagulation	3.78662983924544	0.0160766236235405	0.311085182086304	0.00022048762161353	0.000652275880606693	0.697431894006403	0.805488765397992
Hemostasis	3.78662983924544	0.0160766236235405	0.311085182086304	0.00022048762161353	0.000652275880606693	0.697431894006403	0.805488765397992
Cholesterol biosynthesis	3.76697258659296	0.794366196098516	0.906097230465022	8.76493496848596e-05	0.000336383990682434	0.308774181245975	0.561070291194323
Sterol biosynthesis	3.76697258659296	0.794366196098516	0.906097230465022	8.76493496848596e-05	0.000336383990682434	0.308774181245975	0.561070291194323
DNA recombination	3.75942342357133	0.234432576803647	0.771679396525449	0.00028384747170096	0.000790320411402672	0.0421956241918997	0.28532279215475
Biological rhythms	3.72139381097579	0.321604753602702	0.771679396525449	9.91483451657782e-05	0.000355567280183816	0.518518818519162	0.692225336222954
Autophagy	3.6516559151394	0.786723202076602	0.906097230465022	0.000100159797234878	0.000355567280183816	0.532408794234717	0.692225336222954
DNA replication	3.65091494146611	0.397652740407779	0.786061959559949	0.000195804602065475	0.000604440293332552	0.190516765003505	0.470191606271942
Initiation factor	3.60510397922884	0.272257748294407	0.771679396525449	0.000316024299725437	0.000862989433865616	0.0997582686813636	0.372780898756675
Calcium transport	3.44608818318357	0.919188697760538	0.966850333940714	0.000166327502814756	0.00053678421362944	0.495523980257444	0.689847109770167
Endocytosis	3.43899375235655	0.470937850714867	0.786061959559949	0.00115619988585069	0.0026914817014885	0.0133248507610929	0.172011709825018
Apoptosis	3.41188353006509	0.170572363301137	0.771679396525449	0.000283329214162742	0.000790320411402672	0.380195468744298	0.635150077196357
Lipid metabolism	3.33023543688371	0.0261813115358969	0.311085182086304	0.000888537190072314	0.00217538415500463	0.501069744860143	0.690795182234371
Neurogenesis	3.31589213365173	0.989661757853104	0.996299857010547	0.00037577031473468	0.000992098467955194	0.216568482931492	0.488835765347295
Tissue remodeling	3.30212726370056	0.040185270944424	0.380420564940548	0.00373819202167691	0.00762168078179876	0.0119008539690684	0.172011709825018
Transport	3.24961408965051	0.55910040785602	0.786061959559949	0.000768612789250223	0.00194898242988449	0.092999745936453	0.367384876586455
Osteogenesis	3.23228391583879	0.360998471315663	0.786061959559949	0.00183243491759433	0.00394251148936961	0.0226280393083388	0.189010681281418
Detoxification	2.99695136095875	0.44164540654953	0.786061959559949	0.000964800255689013	0.00228336060513067	0.311898329812328	0.561070291194323
Cell cycle	2.98448316546988	0.967817473991883	0.988705620912571	0.000588533679809156	0.00151948695514364	0.472067563793476	0.689847109770167
Spermatogenesis	2.95899460746454	0.943669564694576	0.978007107996712	0.000859770944182214	0.00214188551006797	0.254934013031904	0.524646809427976
Protein transport	2.95696251486466	0.699538186218627	0.884215745762778	0.00155590474528211	0.00339905344353938	0.0931152926814311	0.367384876586455
Glycogen metabolism	2.95307078027963	0.251174954215556	0.771679396525449	0.00136229005901867	0.00307055854572461	0.201983718187243	0.470191606271942
Host-virus interaction	2.93495663921628	0.500311032236332	0.786061959559949	0.000958382266019076	0.00228336060513067	0.397338927367927	0.647160454015845
Mitosis	2.92088545005849	0.0383178175315387	0.380420564940548	0.00994978704625593	0.0168198781020041	0.0211280401983505	0.18751135676036
Acute phase	2.83173031687799	0.448893404357407	0.786061959559949	0.0013416225479661	0.00307055854572461	0.350426318002491	0.610373245551754
Symport	2.80938478591991	0.280187804229998	0.771679396525449	0.0047989541284148	0.00933495186623153	0.0303254928967512	0.215310999566934
Molybdenum cofactor biosynthesis	2.79898271381153	0.791720681403048	0.906097230465022	0.00147907655093904	0.003281701097396	0.267234968448135	0.534248730683691
Fibrinolysis	2.73430775216768	0.0967827345029018	0.714126223495945	0.0086673210290259	0.0150092632453863	0.0129323839851543	0.172011709825018
mRNA transport	2.66539102309959	0.269910697575671	0.771679396525449	0.00375716658257685	0.00762168078179876	0.0851248935848041	0.367384876586455
Ribosome biogenesis	2.66539102309959	0.269910697575671	0.771679396525449	0.00375716658257685	0.00762168078179876	0.0851248935848041	0.367384876586455
Steroid metabolism	2.54725333079772	0.522568673795655	0.786061959559949	0.00193805690778304	0.00410752359559987	0.828945950027839	0.878435260477262
Potassium channel	2.5193956787555	0.263519881501161	0.771679396525449	0.00492592365683264	0.00945244809824642	0.134305124410926	0.414594079703293
Neurotransmitter transport	2.50730030941513	0.284084121613827	0.771679396525449	0.0061862512280616	0.0114084113556461	0.0556539749786269	0.353213784628599
ER-Golgi transport	2.50119541717821	0.322609590060912	0.771679396525449	0.00618185251562042	0.0114084113556461	0.0667788608342701	0.35821400267502
Behavior	2.41454659095812	0.575101899860922	0.792858929905348	0.0164801674486235	0.0262941997494891	0.016558579064841	0.184670518834549
Protein biosynthesis	2.37707074236906	0.307195364935699	0.771679396525449	0.00792225092159682	0.0140619953858344	0.117118472551447	0.386763327960593
Notch signaling pathway	2.27603726795124	0.0332824702522166	0.363546982754982	0.010682727468872	0.0178464388303509	0.747318235278998	0.816301456997059
Cholesterol metabolism	2.26944534194473	0.506704113639162	0.786061959559949	0.00424904593603426	0.00838006281828979	0.746296056170711	0.816301456997059
Sterol metabolism	2.26944534194473	0.506704113639162	0.786061959559949	0.00424904593603426	0.00838006281828979	0.746296056170711	0.816301456997059
Glycogen biosynthesis	2.2676497966695	0.461042920167962	0.786061959559949	0.0068110643077588	0.0122426725531867	0.293613083151725	0.561070291194323
Unfolded protein response	2.23533980556895	0.47236276405306	0.786061959559949	0.00639931478429212	0.011650034607301	0.374982635730524	0.635150077196357
Photoreceptor protein	2.23035916493829	0.175321561123393	0.771679396525449	0.00856251336237035	0.0150092632453863	0.242633079844248	0.507977745432078
Vision	2.17158340417734	0.878877476004006	0.957314198677186	0.0270796887848967	0.0409076149729291	0.0101777625416679	0.172011709825018
Iron transport	2.16545045254466	0.343185157337449	0.77352844987171	0.00527399399811967	0.00998542863643992	0.840914694503437	0.884517678662874
Melanin biosynthesis	2.15097685299151	0.484625822520763	0.786061959559949	0.00983389338345109	0.0168198781020041	0.27088668034666	0.534248730683691
Translocation	2.10277813323508	0.37939937853681	0.786061959559949	0.013083413698374	0.0213545373007943	0.191344420217913	0.470191606271942
Chondrogenesis	1.9821288623585	0.541017064185946	0.786061959559949	0.0219645448475302	0.034274344707135	0.111131464557164	0.386763327960593
Immunity	1.93667557807542	0.148680151622634	0.771679396525449	0.0285909345202799	0.0418547701224717	0.068111113184687	0.35821400267502
Antiviral defense	1.93098594176996	0.470500970274085	0.786061959559949	0.0133507046555391	0.0215431825123472	0.536230894257218	0.692225336222954
Galactose metabolism	1.92182508724385	0.633154015953152	0.8324802802347	0.019385647311097	0.0305862435352864	0.172175753568605	0.470191606271942
Lipid degradation	1.81155706249556	0.276006254235331	0.771679396525449	0.0259612006703352	0.0396396827439527	0.230940922555923	0.50451709235294
Thyroid hormones biosynthesis	1.80797513603344	0.464416702094469	0.786061959559949	0.0126196558399019	0.0208371061542566	0.916564037960352	0.950015280221679
Innate immunity	1.74404570627133	0.855658190265499	0.95470972949947	0.0374950062049408	0.0527157512980356	0.0617386067585082	0.35821400267502
Potassium transport	1.7325177692353	0.409557102242516	0.786061959559949	0.0321444559318337	0.04636398778295	0.24325694851677	0.507977745432078
Chemotaxis	1.68399061347905	0.588370633491436	0.803352211113307	0.0372621351252498	0.0527157512980356	0.219278244085949	0.488835765347295
Ion transport	1.66468033289408	0.889897705812596	0.957314198677186	0.0226335478565572	0.0349343890829471	0.401433783966231	0.647160454015845
Adaptive immunity	1.65825086989698	0.0614014204886192	0.484388983854663	0.0480964989637851	0.0669578711064459	0.448324784768188	0.677256589756199
Wnt signaling pathway	1.56652122262303	0.524670585065612	0.786061959559949	0.0659899362445446	0.0892435328259556	0.11614491418794	0.386763327960593
Ion channel	1.561612997076	0.624172670832046	0.828341301478042	0.0323241886655778	0.04636398778295	0.566041830388204	0.714491161526127
Steroidogenesis	1.50698873411262	0.0169233799899191	0.311085182086304	0.578311764974372	0.617445643807224	0.00570446331111285	0.162006758035605
Gastrulation	1.48439182190983	0.623256857511328	0.828341301478042	0.0277473352058719	0.0410429333253522	0.947539475308241	0.964185278256644
DNA synthesis	1.47894594233872	0.23607639699669	0.771679396525449	0.214847702236154	0.250068637028966	0.01189943003312	0.172011709825018
Antiport	1.47354202087693	0.661282823745092	0.845965414160388	0.0513614159016389	0.0708089423109973	0.299824490420308	0.561070291194323
Calcium channel	1.47102248043169	0.986232464264688	0.996299857010547	0.027745754403616	0.0410429333253522	0.762661892814859	0.826702204425267
Plasminogen activation	1.40576056713836	0.781179552892515	0.906097230465022	0.231818560658442	0.267627931817063	0.00348733589158134	0.162006758035605
DNA repair	1.35543257936969	0.153905700302306	0.771679396525449	0.0760555172408421	0.101885692907543	0.289855126916732	0.561070291194323
Ligand-gated ion channel	1.35109010895008	0.427841578543169	0.786061959559949	0.0654877783125407	0.0892435328259556	0.376156017794843	0.635150077196357
Inflammatory response	1.26324618137699	0.112766110088456	0.762513696788609	0.152390679810855	0.18495279088155	0.112744845876761	0.386763327960593
Hydrogen peroxide	1.19220279725674	0.861133148150382	0.95470972949947	0.149614711529598	0.183149043424163	0.0902295378380868	0.367384876586455
Sodium channel	1.18958999533161	0.177195420358021	0.771679396525449	0.138745743073437	0.171320830577636	0.22032034494526	0.488835765347295
Membrane attack complex	1.1397435109043	0.51649297215664	0.786061959559949	0.45363187416259	0.499346714194479	0.0182069525611527	0.184670518834549
Cytolysis	1.1397435109043	0.51649297215664	0.786061959559949	0.45363187416259	0.499346714194479	0.0182069525611527	0.184670518834549
Catecholamine biosynthesis	1.13204825389771	0.657564249756511	0.845965414160388	0.415271985353712	0.468004935874818	0.019685731608722	0.186358259229235
Growth arrest	1.09934436904871	0.240365803734468	0.771679396525449	0.134802056945519	0.170796013386943	0.340049910401593	0.603588590962828
Complement alternate pathway	1.05988358044827	0.0598282949401994	0.484388983854663	0.800030447322606	0.835325908233898	0.0283501210820731	0.215310999566934
Tricarboxylic acid cycle	1.05701871760182	0.60493927094943	0.81810834737923	0.116685894286781	0.154854177464699	0.534505981240626	0.692225336222954
Fatty acid metabolism	1.04133255476059	0.237279889706349	0.771679396525449	0.133837919740724	0.170796013386943	0.494332343626196	0.689847109770167
Complement pathway	1.04131227867116	0.381459299552119	0.786061959559949	0.131118910985427	0.170796013386943	0.448273237317394	0.677256589756199
Exocytosis	1.00938511163523	0.250047055733507	0.771679396525449	0.118416665666082	0.155695986338737	0.728477106371953	0.81451770948675
Pyrogen	0.968024011850822	0.174547441926429	0.771679396525449	0.171151017803534	0.205961394305947	0.447309930940821	0.677256589756199
Phospholipid biosynthesis	0.966006018576987	0.556258594893494	0.786061959559949	0.136176398299309	0.170796013386943	0.690873456317428	0.805488765397992
Phospholipid metabolism	0.966006018576987	0.556258594893494	0.786061959559949	0.136176398299309	0.170796013386943	0.690873456317428	0.805488765397992
Voltage-gated channel	0.940853515540004	0.570556423061838	0.792858929905348	0.137117926240222	0.170796013386943	0.786608173887831	0.846199702212666
MHC II	0.935979792735039	0.332969050497737	0.771679396525449	0.183328002996267	0.216938136878916	0.52195361926717	0.692225336222954
MHC I	0.935979792735039	0.332969050497737	0.771679396525449	0.183328002996267	0.216938136878916	0.52195361926717	0.692225336222954
Erythrocyte maturation	0.801826503958915	0.472074737833698	0.786061959559949	0.25415412898236	0.291047470286251	0.490534741877547	0.689847109770167
Lipid transport	0.765955551085042	0.295875028778018	0.771679396525449	0.196310762027375	0.230381224858572	0.950605203915001	0.964185278256644
Electron transport	0.63341447552585	0.938020662073582	0.978007107996712	0.303467595885671	0.344739188926122	0.483913819653798	0.689847109770167
Lactation	0.549207952907717	0.43638394315125	0.786061959559949	0.508134024486861	0.555038703670264	0.403980200706311	0.647160454015845
Chloride channel	0.533376190292107	0.703636473740802	0.884215745762778	0.544541813295695	0.590266698381593	0.312144739467264	0.561070291194323
Prostaglandin biosynthesis	0.488986512190893	0.318958331448733	0.771679396525449	0.881335809160641	0.893926320720079	0.199000750408579	0.470191606271942
Prostaglandin metabolism	0.488986512190893	0.318958331448733	0.771679396525449	0.881335809160641	0.893926320720079	0.199000750408579	0.470191606271942
Collagen degradation	0.488470106595881	0.498472462504916	0.786061959559949	0.426271492974382	0.47661851970364	0.811830785352701	0.866766703158523
Fatty acid biosynthesis	0.483725738516842	0.233651031044437	0.771679396525449	0.573284389880587	0.616715025477601	0.491916333218213	0.689847109770167
Lipid biosynthesis	0.443627917289506	0.100581158238865	0.714126223495945	0.69571204424311	0.737247091660609	0.457529692387842	0.683886487569196
mRNA splicing	0.268131587086955	0.213595718929676	0.771679396525449	0.843262381771258	0.867704769648685	0.709057011794007	0.805488765397992
mRNA processing	0.268131587086955	0.213595718929676	0.771679396525449	0.843262381771258	0.867704769648685	0.709057011794007	0.805488765397992
Spliceosome	0.225434750671017	0.213595718929676	0.771679396525449	0.957345786210115	0.957345786210115	0.688581830149212	0.805488765397992
Meiosis	0.188996407984263	0.888893482570452	0.957314198677186	0.945133771820055	0.951836848215942	0.555163933690879	0.710209716973918
Elongation factor	0.137290916399609	0.770594226557568	0.906097230465022	0.793266628462411	0.834398972160462	0.940288305434445	0.964185278256644
