# Supplementary material for: Common pathways and functional profiles reveal underlying patterns in Breast, Kidney and Lung cancers
Source: Biol Direct. 2021 May 26;16:9. doi: 10.1186/s13062-021-00293-8 (PMC8152308; doi:10.1186/s13062-021-00293-8)
Supplement: Supplementary file 14 — Additional file 14: Table S9. esults table for the comparison of normal versus tumor tissue of miRNA values. Description: Rows represent the features analyzed. Columns: feature is the miRNA identifier, common is a boolean indicating whether the feature is significant in all three cancers, type indicates whether the feature is unidirectional, bidirectional or not common, subtype classifies common features into 8 subgroups (unidirectional can be ALL UP or ALL DOWN, indicating whether the feature has positive or negative statistic in all three cancers, respectively, and bidirectional are represented by the cancer that differs from the other two, so that KIRC UP represent the group of features which a positive statistic in KIRC and negative one in BRCA and LUAD), combined. PV is the sum of the negative logarithms in base 10 of the comparison p-values in the three cancers, sign.[cancer] is the direction of the change in cancer [cancer], stat.[cancer] is the statistic of the comparison in cancer [cancer] and adj. PV.[cancer] is the FDR adjusted p-value of the comparison in cancer [cancer]. [file 13062_2021_293_MOESM14_ESM.xls]

## Sheet: S9_005_All_results_miRNA_ordered
feature	common	type	subtype	combined.PV	sign.BRCA	stat.BRCA	adj.PV.BRCA	sign.KIRC	stat.KIRC	adj.PV.KIRC	sign.LUAD	stat.LUAD	adj.PV.LUAD
hsa-mir-21	TRUE	unidirectional	ALL UP	214.326082864766	UP	21.7174784962549	1.22838942450054e-76	UP	24.3084750156677	4.54508761683419e-88	UP	17.3512154419581	8.45354641898925e-52
hsa-mir-210	TRUE	unidirectional	ALL UP	183.034405842814	UP	11.0769127181564	5.37083578537562e-25	UP	24.6002168918634	1.62309841288372e-89	UP	21.1952257495683	1.05976014316443e-70
hsa-mir-141	TRUE	bidirectional	KIRC DOWN	182.827761760813	UP	18.6831943566307	8.98342032098215e-61	DOWN	-25.351188943034	3.10543107673162e-93	UP	12.7168219463966	5.32935461762724e-31
hsa-mir-200c	TRUE	bidirectional	KIRC DOWN	141.969968075583	UP	13.7522739788055	1.8174868231041e-36	DOWN	-27.7544942392425	4.94944187002918e-105	UP	2.80521298557609	0.0119125430403794
hsa-mir-184	TRUE	bidirectional	BRCA UP	131.587432615075	UP	6.68586698448635	2.55989014108581e-10	DOWN	-25.7048116667364	6.10388546951814e-95	DOWN	-12.098501788377	1.6547775482907e-28
hsa-mir-96	TRUE	bidirectional	KIRC DOWN	123.699037015493	UP	19.9567569279324	1.98226188992031e-67	DOWN	-4.90995498139998	3.22458727357811e-06	UP	17.4745962848733	3.12844045055898e-52
hsa-mir-139	TRUE	unidirectional	ALL DOWN	116.553433299897	DOWN	-21.6105100643193	2.40580054205845e-76	DOWN	-6.20120321352407	3.78778214726623e-09	DOWN	-13.2553150579005	3.06847052749187e-33
hsa-mir-206	TRUE	unidirectional	ALL DOWN	111.376301629837	DOWN	-5.6449601453263	1.07990968147547e-07	DOWN	-24.2682001689218	6.43595338755039e-88	DOWN	-9.26112304007858	6.04920002704349e-18
hsa-mir-584	TRUE	bidirectional	KIRC UP	110.716459225181	DOWN	-11.5729385066359	5.25647794781403e-27	UP	20.8723458060444	1.4310180473306e-70	DOWN	-8.47121307293344	2.55388238922332e-15
hsa-mir-183	TRUE	bidirectional	KIRC DOWN	110.117120609459	UP	19.7814951104214	1.33669619508065e-66	DOWN	-5.69413700709377	6.37446533325644e-08	UP	14.2879174579874	8.96195955855106e-38
hsa-mir-486-1	TRUE	bidirectional	KIRC UP	108.785963527032	DOWN	-17.6661754048801	1.2281050450161e-55	UP	4.16735467774432	8.202435330783e-05	DOWN	-17.0642315884521	1.62501776525987e-50
hsa-mir-486-2	TRUE	bidirectional	KIRC UP	108.549431404723	DOWN	-17.7999392405389	2.73654671280486e-56	UP	4.51139415629818	1.94432351998562e-05	DOWN	-16.7342684990322	5.30392082891823e-49
hsa-mir-429	TRUE	bidirectional	KIRC DOWN	106.553593260014	UP	17.8418475164498	1.88149013672971e-56	DOWN	-13.716165698598	4.58491944897055e-36	UP	8.74405272994773	3.24021038707493e-16
hsa-mir-934	TRUE	unidirectional	ALL DOWN	105.513481414295	DOWN	-3.80866229610908	0.000383393249178301	DOWN	-26.9863190156238	2.20319068053151e-101	DOWN	-2.36200383425659	0.0362929327320408
hsa-mir-200a	TRUE	bidirectional	KIRC DOWN	103.667595430317	UP	16.6473028851854	1.96128438913994e-50	DOWN	-11.650471237143	2.75800905317334e-27	UP	11.9913403427522	3.97437106986768e-28
hsa-mir-142	TRUE	unidirectional	ALL UP	98.4451946550629	UP	10.9546594687731	1.58451887526985e-24	UP	15.7215237852873	3.12826494239716e-45	UP	12.6805354314637	7.23776294755409e-31
hsa-mir-4732	TRUE	bidirectional	KIRC UP	96.6889820949832	DOWN	-16.9510035284304	5.8843971748206e-52	UP	3.08680347546696	0.00387091960787168	DOWN	-15.6164925785596	8.98466176460866e-44
hsa-mir-15a	TRUE	unidirectional	ALL UP	96.3257501552835	UP	9.28186494343178	2.62955924211286e-18	UP	21.7687305352342	4.30713507719017e-75	UP	4.44556559040474	4.17040738415157e-05
hsa-mir-129-1	FALSE	not common	not common	93.766587400673	DOWN	-7.80690490673817	1.58275253633318e-13	DOWN	-23.0451148040995	1.15132091876661e-81	UP	0.0979023594074922	0.939297168680202
hsa-mir-106b	FALSE	not common	not common	92.9067201787112	UP	4.81520133001088	6.33529248458953e-06	UP	24.238941102676	8.11606544142516e-88	UP	1.35754171499464	0.241083599864977
hsa-mir-506	FALSE	not common	not common	91.7366217559871	UP	3.15897742934062	0.00341869611500013	DOWN	-24.6807952236569	7.43739056495337e-90	DOWN	-0.456223259171712	0.721268751738234
hsa-mir-155	TRUE	unidirectional	ALL UP	91.1703021938458	UP	9.77357802678009	4.41781969503472e-20	UP	20.7548554099805	4.74227538338884e-70	UP	3.2497708402599	0.00322480219493338
hsa-mir-130b	TRUE	unidirectional	ALL UP	89.7526529741814	UP	12.4426123368666	1.12867865905873e-30	UP	12.1253830249813	3.1138133722862e-29	UP	12.971469537633	5.02902775791699e-32
hsa-mir-629	TRUE	unidirectional	ALL UP	89.6008592170093	UP	5.48830317071936	2.40188440455674e-07	UP	20.343779760026	5.4893423925329e-68	UP	8.81387848656363	1.90137841222816e-16
hsa-mir-3613	FALSE	not common	not common	88.6734019153445	UP	9.64550380136148	1.2915624148233e-19	UP	20.8106222578056	2.60236659832436e-70	DOWN	-0.608206903622044	0.631123356698512
hsa-mir-592	TRUE	unidirectional	ALL UP	88.5232783849757	UP	16.2901223541818	1.20106516401671e-48	UP	12.3423632412413	3.86617700801393e-30	UP	7.33549220144689	6.45466046709436e-12
hsa-mir-2355	FALSE	not common	not common	88.4886105425563	DOWN	-1.66843670967109	0.129034061909218	UP	21.1670222475569	5.06011221398974e-72	UP	8.99212082579253	4.97192818840257e-17
hsa-mir-129-2	FALSE	not common	not common	84.2212318604147	DOWN	-8.51908800278722	9.28615354500394e-16	DOWN	-20.7077901883909	7.82088507445004e-70	DOWN	-0.274718179475124	0.827325434449809
hsa-mir-182	TRUE	bidirectional	KIRC DOWN	82.6753995365411	UP	15.0152492577572	2.10551125359789e-42	DOWN	-2.65734158935265	0.0133663626351934	UP	14.7688419429081	7.50291098014774e-40
hsa-mir-590	TRUE	unidirectional	ALL UP	82.405582591042	UP	10.2164045709021	1.00625397737594e-21	UP	13.6256489163418	1.1481863168501e-35	UP	11.7531337769475	3.40171194357633e-27
hsa-mir-4677	TRUE	unidirectional	ALL UP	79.9169638685541	UP	11.0136059970283	9.52795400661373e-25	UP	15.0923956845337	2.78664780877776e-42	UP	8.38697682283137	4.55989022119154e-15
hsa-mir-93	TRUE	unidirectional	ALL UP	79.9152427166616	UP	9.07147038081919	1.3800794327003e-17	UP	15.8962319656467	5.10451237814746e-46	UP	9.42567621004014	1.72543650316962e-18
hsa-mir-122	FALSE	not common	not common	72.3130386626243	UP	1.06290563329494	0.344656908063487	UP	21.0851403431166	1.23476297111339e-71	UP	1.81027978705672	0.11428538181184
hsa-mir-188	TRUE	bidirectional	KIRC DOWN	72.2646457829901	UP	8.7365568871053	1.73099663594772e-16	DOWN	-15.7746932015315	1.84108818271651e-45	UP	7.53886789607727	1.70601676573977e-12
hsa-mir-125b-1	FALSE	not common	not common	71.1149413037159	DOWN	-15.2917206869786	1.04874346568141e-43	DOWN	-11.8149119483777	6.01408745104945e-28	DOWN	-1.7754789358291	0.121680217381555
hsa-mir-28	TRUE	bidirectional	BRCA DOWN	71.0650832136727	DOWN	-9.88588899540223	1.71691471766986e-20	UP	16.3603093344167	3.3421506635291e-48	UP	4.12573593595893	0.000150017535123157
hsa-mir-362	FALSE	not common	not common	69.7644443146681	UP	1.52205828899928	0.169014406403185	DOWN	-20.3390098201943	5.51711623851179e-68	UP	2.63675005333445	0.0184467524308131
hsa-mir-16-1	FALSE	not common	not common	69.7310066351254	UP	7.21078725796651	9.01487247637646e-12	UP	18.4051392498752	3.55341991214494e-58	UP	2.14809166197591	0.0579945634512831
hsa-mir-200b	TRUE	bidirectional	KIRC DOWN	69.6468380434569	UP	13.0507669217232	2.27022985144184e-33	DOWN	-12.7546986653422	7.19815502379175e-32	UP	5.19763871323631	1.37997379169309e-06
hsa-mir-125b-2	TRUE	unidirectional	ALL DOWN	69.473667827181	DOWN	-15.2580605284777	1.43549868568014e-43	DOWN	-11.3201967598151	5.82139497032735e-26	DOWN	-2.31546939420581	0.0402070545376792
hsa-mir-16-2	FALSE	not common	not common	69.2561754259332	UP	7.03903712326801	2.7586698289946e-11	UP	18.3957114392231	3.78300470334446e-58	UP	2.19057896732924	0.0531236477151844
hsa-mir-144	TRUE	bidirectional	KIRC UP	68.9871588846833	DOWN	-13.4399400526401	4.33213088175849e-35	UP	7.81147158486283	1.29253997807858e-13	DOWN	-10.5243763565989	1.8394819553312e-22
hsa-mir-145	TRUE	unidirectional	ALL DOWN	66.7142711668813	DOWN	-18.4616705588203	1.14011527433468e-59	DOWN	-2.87029744594076	0.00731987626571272	DOWN	-5.09121180302262	2.31353690132566e-06
hsa-mir-451a	TRUE	bidirectional	KIRC UP	65.9671111519242	DOWN	-14.3953057033175	1.70867269060884e-39	UP	5.51517520322453	1.61170910993267e-07	DOWN	-10.1688114149251	3.91690744671278e-21
hsa-mir-452	FALSE	not common	not common	65.1586857147504	DOWN	-11.6675479272195	2.20775451675852e-27	UP	14.3645196545017	6.03725879165992e-39	DOWN	-0.788319996650415	0.520623263546048
hsa-mir-378a	FALSE	not common	not common	65.156533654471	DOWN	-13.2506270490792	2.87726628887199e-34	UP	1.09554057301028	0.325628686362864	DOWN	-12.9259405258157	7.44326771299816e-32
hsa-let-7c	TRUE	unidirectional	ALL DOWN	65.0803031893754	DOWN	-13.3240431294052	1.37290759861366e-34	DOWN	-3.3893074599623	0.00148605531921267	DOWN	-12.2554101823708	4.07399501170441e-29
hsa-mir-224	TRUE	bidirectional	BRCA DOWN	64.1692464230968	DOWN	-7.64015632139548	5.02085729116766e-13	UP	15.7877552163495	1.64106001386484e-45	UP	5.74681313401031	8.2196110706078e-08
hsa-mir-301a	TRUE	unidirectional	ALL UP	63.4850693646113	UP	10.5779370119165	4.66953087385565e-23	UP	4.0426557139109	0.000133026724971901	UP	14.3473654020376	5.26888327973533e-38
hsa-mir-6507	TRUE	unidirectional	ALL DOWN	63.1178768133627	DOWN	-14.6982393443736	6.56755957651496e-41	DOWN	-8.58999155358925	4.6751577291671e-16	DOWN	-5.97437938337876	2.48269183784089e-08
hsa-mir-7-1	TRUE	unidirectional	ALL UP	62.9417206496414	UP	8.93762239039683	3.81391432864139e-17	UP	5.90104268806489	2.09053669495087e-08	UP	14.6970935034714	1.43433488849095e-39
hsa-mir-204	TRUE	unidirectional	ALL DOWN	62.6848190830233	DOWN	-15.7136757930994	8.9894655307725e-46	DOWN	-7.40084261669202	2.16759915275668e-12	DOWN	-5.25363879896312	1.06039648891652e-06
hsa-mir-181b-1	TRUE	unidirectional	ALL UP	61.3278094886485	UP	9.85198116801126	2.27229110240504e-20	UP	14.4199725054287	3.42926679479285e-39	UP	3.75578427684721	0.000603288785322963
hsa-mir-454	TRUE	unidirectional	ALL UP	60.117284940208	UP	12.4126959989181	1.48191332902698e-30	UP	7.21891578257434	7.29535142643324e-12	UP	9.82265516797283	7.06067393889807e-20
hsa-mir-193a	TRUE	bidirectional	KIRC UP	59.8531282073112	DOWN	-10.4437004356099	1.36973637767732e-22	UP	13.0756317871362	2.91009295463222e-33	DOWN	-4.99607894518062	3.51826101409273e-06
hsa-mir-708	TRUE	unidirectional	ALL UP	58.6500848278107	UP	5.29214272322774	6.32041745734632e-07	UP	4.4081372043678	3.03062994811874e-05	UP	16.647423627219	1.16852102307741e-48
hsa-mir-140	TRUE	bidirectional	KIRC UP	58.6086194317194	DOWN	-11.0108034721548	9.56488381410077e-25	UP	6.80248176775149	1.04287410919646e-10	DOWN	-11.2787345879034	2.46870371818306e-25
hsa-mir-195	TRUE	bidirectional	KIRC UP	57.3973803722289	DOWN	-11.7957106142589	6.46638033303528e-28	UP	3.09770605524286	0.00374299030722134	DOWN	-12.0976732113011	1.6547775482907e-28
hsa-mir-10b	FALSE	not common	not common	57.2233988677902	DOWN	-14.6113514165091	1.63891795447554e-40	DOWN	-9.14608800969856	6.63439971280124e-18	DOWN	-0.73406918784162	0.549847478119278
hsa-mir-342	FALSE	not common	not common	55.15415140724	UP	8.52218920837728	9.15699682558227e-16	UP	14.7252886631254	1.38449551793084e-40	UP	0.72735251014497	0.553100238765363
hsa-mir-33b	TRUE	unidirectional	ALL UP	54.382028425057	UP	10.5360394012789	6.58718595431992e-23	UP	6.81719012175374	9.54044490807679e-11	UP	10.6441781575576	6.60241833136029e-23
hsa-mir-216b	TRUE	bidirectional	LUAD UP	54.2636597442672	DOWN	-4.30863903252355	5.64745100186455e-05	DOWN	-16.4902483854163	8.08977029805206e-49	UP	2.80403815910497	0.0119275567720932
hsa-mir-508	FALSE	not common	not common	53.6381020642917	UP	0.0985980724093792	0.933328445081601	DOWN	-17.551533289102	5.97084055321083e-54	DOWN	-0.980304809670609	0.412883914974479
hsa-mir-6892	TRUE	bidirectional	KIRC UP	53.6327970029433	DOWN	-10.261380091756	6.84280996552167e-22	UP	5.83532014064357	2.95559778480463e-08	DOWN	-11.3636309206825	1.1516568381281e-25
hsa-mir-1301	TRUE	unidirectional	ALL UP	53.3260628686874	UP	13.5093882228005	2.15266143204202e-35	UP	2.1847850385388	0.0437945515824595	UP	9.2861784572087	5.00658260454269e-18
hsa-mir-99a	TRUE	unidirectional	ALL DOWN	53.1753132457374	DOWN	-14.8205373017094	1.77031186957294e-41	DOWN	-5.72808509469597	5.34904149367251e-08	DOWN	-4.84402251363142	7.05279139422258e-06
hsa-mir-514a-3	FALSE	not common	not common	52.4401038860421	UP	2.07601185185453	0.0573116295765499	DOWN	-16.8653071077038	1.28322331445675e-50	DOWN	-2.22330609490157	0.0493572771733869
hsa-mir-138-2	TRUE	bidirectional	BRCA UP	52.3796175263882	UP	2.18955431607671	0.0452294530705328	DOWN	-15.5171981170162	2.7977719279994e-44	DOWN	-5.91865026962601	3.29722690630079e-08
hsa-mir-345	TRUE	bidirectional	KIRC DOWN	52.3385192160303	UP	6.81608074474752	1.11839234989715e-10	DOWN	-8.76958841963678	1.20556060524119e-16	UP	11.7553289132953	3.40171194357633e-27
hsa-mir-181b-2	TRUE	unidirectional	ALL UP	51.81313623783	UP	8.44962315818629	1.57652964890025e-15	UP	13.5537028948777	2.36823178991267e-35	UP	3.1673059629222	0.00411848257519564
hsa-mir-25	FALSE	not common	not common	51.6420046117029	UP	0.204851650828669	0.866741640288935	UP	17.1872565814498	3.48497773655234e-52	UP	0.402949415990763	0.754928331092395
hsa-mir-138-1	FALSE	not common	not common	51.5166595269584	DOWN	-0.16309388839148	0.895276458422877	DOWN	-15.534636561537	2.37208596142427e-44	DOWN	-6.07542598260819	1.43302159337833e-08
hsa-mir-378c	TRUE	bidirectional	KIRC UP	51.4218977878495	DOWN	-11.8793550296226	2.918471767977e-28	UP	4.93230019944099	2.92267342529527e-06	DOWN	-9.59965383960519	4.43778650303719e-19
hsa-mir-514a-1	FALSE	not common	not common	50.5775915488219	UP	1.36223519183922	0.22099168177665	DOWN	-16.5668742007509	3.55319888673951e-49	DOWN	-2.39655876022426	0.0336831718956769
hsa-mir-891a	TRUE	bidirectional	LUAD UP	50.4787740620395	DOWN	-9.03543897158537	1.80730655836401e-17	DOWN	-12.4049197759404	2.12447073936032e-30	UP	4.26830956353803	8.64854758938979e-05
hsa-mir-500a	FALSE	not common	not common	49.5273478282712	UP	2.73159209936238	0.011708961940176	DOWN	-16.3523437332298	3.53140719038998e-48	UP	0.466091112642329	0.718101930689802
hsa-mir-514a-2	FALSE	not common	not common	48.9960316435874	UP	1.77859053344722	0.104426685123091	DOWN	-16.2336899480379	1.24386352025567e-47	DOWN	-2.00885859182346	0.0776933605280011
hsa-mir-4772	FALSE	not common	not common	48.5180016495146	DOWN	-0.921577826001831	0.414443100762271	UP	16.2537096353304	1.02724659091391e-47	DOWN	-2.05483066527521	0.0712620899899779
hsa-mir-374a	FALSE	not common	not common	48.1028805165428	UP	3.31950344612125	0.00206055856700373	UP	15.7285460889152	2.97595960476254e-45	UP	1.74646112817548	0.128678912300325
hsa-mir-15b	TRUE	bidirectional	LUAD DOWN	47.987911203265	UP	8.89635069594369	5.08700943106483e-17	UP	9.35426363097006	1.30002593976223e-18	DOWN	-8.21592373984367	1.55479870469826e-14
hsa-mir-301b	TRUE	unidirectional	ALL UP	47.4307808529631	UP	9.60029612735772	1.87400115536694e-19	UP	5.94153048714581	1.66549459481105e-08	UP	10.3080234268193	1.18824499292441e-21
hsa-mir-133a-2	TRUE	unidirectional	ALL DOWN	47.3848221298919	DOWN	-9.99146133444695	6.92219655081846e-21	DOWN	-6.60715647784389	3.48755496904676e-10	DOWN	-9.42887622210683	1.70770502502454e-18
hsa-mir-33a	TRUE	bidirectional	KIRC DOWN	46.4928586863656	UP	8.84420845197011	7.56818920521088e-17	DOWN	-7.85474748381946	9.59670677666311e-14	UP	9.3068412388156	4.42616042433459e-18
hsa-mir-133a-1	TRUE	unidirectional	ALL DOWN	46.2027485501851	DOWN	-8.99483507091653	2.45559621020642e-17	DOWN	-6.66807762507381	2.40225589308364e-10	DOWN	-10.0482530264374	1.0628583112577e-20
hsa-mir-4668	TRUE	unidirectional	ALL UP	45.5640700608593	UP	8.37378679984132	2.74705982647225e-15	UP	4.63386681038692	1.13730814929883e-05	UP	11.647399284915	8.73340692999815e-27
hsa-mir-1307	TRUE	unidirectional	ALL UP	45.1758199812229	UP	8.93014032341216	4.00555045288546e-17	UP	4.54710617605523	1.67455851388253e-05	UP	11.1222875331272	9.94528920490093e-25
hsa-mir-616	TRUE	unidirectional	ALL UP	45.0386410464626	UP	3.00662339978668	0.00536809157781821	UP	9.21528976139835	3.96411010811349e-18	UP	11.4720328357397	4.29925617883693e-26
hsa-mir-660	TRUE	bidirectional	KIRC DOWN	44.9398399440445	UP	3.59771502488255	0.000812060899692817	DOWN	-14.3161230915561	9.85881204252317e-39	UP	4.1380225270519	0.000143465279684518
hsa-mir-203b	TRUE	bidirectional	KIRC DOWN	44.9266366446923	UP	5.114011895867	1.5273562728124e-06	DOWN	-13.8823532335989	8.30401075619283e-37	UP	3.63058606438125	0.000933544797635796
hsa-mir-9-1	FALSE	not common	not common	44.66617483532	UP	1.82130492614311	0.0965369683964241	DOWN	-8.46070047192405	1.2033993702601e-15	UP	12.3407748480507	1.85661537108431e-29
hsa-mir-153-2	FALSE	not common	not common	43.7398273344461	UP	1.37329021988134	0.21754510353961	UP	6.89022117044786	5.98490775949109e-11	UP	13.3398993367577	1.3981891873064e-33
hsa-mir-9-2	FALSE	not common	not common	43.6151472238782	UP	1.81711136288047	0.0970801943980365	DOWN	-8.44184407912832	1.37899599904036e-15	UP	12.0765356080481	1.81200416522165e-28
hsa-mir-1-2	TRUE	unidirectional	ALL DOWN	43.5872686424356	DOWN	-8.06318419154695	2.51936704841986e-14	DOWN	-8.93235996137638	3.51302538612256e-17	DOWN	-8.12929046504233	2.92252760867121e-14
hsa-mir-148b	TRUE	unidirectional	ALL UP	43.5279656545444	UP	12.6313096355416	1.69632334786371e-31	UP	5.6385673213734	8.47688491315114e-08	UP	5.11592685733221	2.06200404242253e-06
hsa-mir-576	FALSE	not common	not common	43.2527161271033	UP	1.99105394092956	0.069125385028499	UP	13.472696411977	5.25853536503391e-35	UP	6.06130437188231	1.53738073189218e-08
hsa-let-7b	TRUE	bidirectional	KIRC UP	43.2084815272202	DOWN	-3.77175038315714	0.000442143100072019	UP	10.9454456653617	1.77131763162551e-24	DOWN	-8.93034743112601	7.9005817308946e-17
hsa-let-7i	FALSE	not common	not common	43.0707143800746	DOWN	-5.86947726683654	3.18914589288887e-08	UP	13.5127633851004	3.54536734058287e-35	UP	2.02885067794557	0.0751536399007061
hsa-mir-9-3	FALSE	not common	not common	42.9546770854623	UP	1.82188148766425	0.0965369683964241	DOWN	-8.48058569808574	1.04175568872661e-15	UP	11.8778180350528	1.103731048243e-27
hsa-mir-503	FALSE	not common	not common	42.9009488168623	UP	9.17204960086116	6.44193605099593e-18	DOWN	-0.587220095838573	0.613776185788732	UP	11.5072344714923	3.17705484124035e-26
hsa-mir-1-1	TRUE	unidirectional	ALL DOWN	42.5771853466364	DOWN	-8.05060445952608	2.74380089465297e-14	DOWN	-9.1576642477374	6.15047023243117e-18	DOWN	-7.5535410062595	1.56875004931562e-12
hsa-mir-32	FALSE	not common	not common	42.3271088407989	UP	13.6365293598171	6.02373911322591e-36	UP	5.34051153227051	3.98540600976342e-07	UP	1.48883049981707	0.196133843674715
hsa-mir-1247	TRUE	unidirectional	ALL DOWN	42.0423378583588	DOWN	-10.3490842005134	3.16591790123014e-22	DOWN	-3.23025607431555	0.0024928852368823	DOWN	-9.48087404134739	1.14937099164435e-18
hsa-mir-335	TRUE	bidirectional	LUAD UP	41.966145187447	DOWN	-10.5267937733648	7.03365066430673e-23	DOWN	-9.28448409695021	2.27890033096573e-18	UP	3.0028059973836	0.00674448423857561
hsa-mir-337	TRUE	bidirectional	LUAD UP	41.8558503351018	DOWN	-11.5602819704147	5.67952470625625e-27	DOWN	-7.71748350987986	2.5109052387162e-13	UP	3.61684990265402	0.00097725377817662
hsa-mir-133b	TRUE	unidirectional	ALL DOWN	41.780572517858	DOWN	-5.4864063382762	2.41507197193346e-07	DOWN	-6.36515793386549	1.43299202890322e-09	DOWN	-11.7139429807628	4.78909711900021e-27
hsa-let-7e	TRUE	bidirectional	BRCA UP	41.678627264613	UP	3.06210979341525	0.00455598792439088	DOWN	-11.5082171256047	1.02844485994942e-26	DOWN	-8.06713067131293	4.47310478276312e-14
hsa-mir-1258	TRUE	unidirectional	ALL DOWN	41.0248802311722	DOWN	-12.2093495887078	1.12140235738583e-29	DOWN	-2.16249543107401	0.045898212157944	DOWN	-7.17468266122989	1.8346903063605e-11
hsa-mir-147b	TRUE	unidirectional	ALL UP	40.6048162682348	UP	8.24232627624921	7.15035901403165e-15	UP	4.12886249164724	9.50555106734141e-05	UP	10.7150909705113	3.6549261011663e-23
hsa-let-7g	TRUE	bidirectional	BRCA UP	40.4481873669458	UP	3.68166443043651	0.000603001676120133	DOWN	-12.7116104419877	1.0880677309088e-31	DOWN	-5.38846739755733	5.43047772838458e-07
hsa-mir-509-3	FALSE	not common	not common	40.2860270974651	DOWN	-0.312397223856894	0.793263926737539	DOWN	-14.727830199192	1.38016272470102e-40	DOWN	-0.870379215536208	0.472742688558299
hsa-mir-143	FALSE	not common	not common	40.1724433736165	DOWN	-8.76069612589467	1.44374081020546e-16	UP	2.08634469058105	0.054117405668982	DOWN	-10.880556140154	8.60459277423052e-24
hsa-mir-199a-1	FALSE	not common	not common	39.834943956348	DOWN	-0.6581826963932	0.566876965872922	DOWN	-11.415667643612	2.41876295795443e-26	UP	8.26793583291175	1.06653233140622e-14
hsa-mir-532	FALSE	not common	not common	39.7146533335933	UP	1.26900879286147	0.254484180344728	DOWN	-14.5462317736249	9.16240531138608e-40	UP	0.273888906079193	0.827325434449809
hsa-mir-19a	TRUE	unidirectional	ALL UP	39.2200332723689	UP	5.77641287594928	5.2779774353167e-08	UP	8.7773876030424	1.14331750559159e-16	UP	8.89739953439742	9.98463511204335e-17
hsa-mir-363	FALSE	not common	not common	39.0241515720171	UP	1.02040927642425	0.363779570170629	DOWN	-14.2421363208597	2.10867022974782e-38	DOWN	-1.76781185852029	0.123310867709312
hsa-mir-199a-2	FALSE	not common	not common	38.9159303633374	DOWN	-0.596974280371664	0.605938749718486	DOWN	-11.1716898715609	2.27811477600087e-25	UP	8.29522732067009	8.79154664937827e-15
hsa-mir-331	TRUE	unidirectional	ALL UP	38.7708180710189	UP	7.64601966409279	4.85215590099089e-13	UP	6.4018655060087	1.17443109288753e-09	UP	9.35739032726219	2.97453856253249e-18
hsa-mir-125a	TRUE	unidirectional	ALL DOWN	38.2580014499197	DOWN	-5.29968616121154	6.12935937300548e-07	DOWN	-11.6140531922038	3.84090749222514e-27	DOWN	-5.08661102981983	2.34503706490996e-06
hsa-mir-365b	FALSE	not common	not common	37.9463820465437	DOWN	-9.11519709862651	9.76749856560349e-18	UP	10.0755016524017	3.34142631886922e-21	UP	1.11506330894728	0.346659212894061
hsa-mir-23a	FALSE	not common	not common	37.9333689256495	DOWN	-1.20262877928161	0.281095447651337	UP	14.1087804965016	8.23762036525922e-38	DOWN	-0.818241467430261	0.503472261518695
hsa-mir-483	FALSE	not common	not common	37.7913705924439	DOWN	-10.4611224912327	1.21063092647486e-22	DOWN	-8.73603876538857	1.54218655548009e-16	DOWN	-0.212921762582219	0.865925588447125
hsa-mir-509-2	FALSE	not common	not common	37.7150566774262	DOWN	-2.17251148758721	0.046872615151566	DOWN	-13.9418833509685	4.54865387749742e-37	UP	0.153427433205011	0.90394329899794
hsa-mir-199b	FALSE	not common	not common	37.6759519054558	DOWN	-1.2088505347368	0.278946744452166	DOWN	-10.7408237753658	1.05264938219693e-23	UP	8.32517097471845	7.18196538724688e-15
hsa-mir-34a	TRUE	unidirectional	ALL UP	37.653975770221	UP	3.17100939730352	0.00331636358927477	UP	10.9274012778357	2.06212649622711e-24	UP	7.44221905739551	3.24374629545403e-12
hsa-mir-365a	FALSE	not common	not common	37.390890377046	DOWN	-9.06910413279542	1.38987178323949e-17	UP	9.93401810338641	1.09282633054944e-20	UP	1.29111683224255	0.267660234360775
hsa-mir-671	TRUE	unidirectional	ALL UP	37.1882945867134	UP	10.4739381375579	1.09694169246749e-22	UP	3.23938658596983	0.0024328543941637	UP	7.82547054429216	2.42887843098256e-13
hsa-mir-340	TRUE	bidirectional	LUAD DOWN	37.1417759227847	UP	10.4494357704291	1.32277503805472e-22	UP	8.09556586308016	1.70600758144922e-14	DOWN	-2.41882636917075	0.0319710582646487
hsa-mir-3199-2	TRUE	unidirectional	ALL DOWN	37.1235759389628	DOWN	-11.5596857363135	5.67952470625625e-27	DOWN	-3.7476894568471	0.000409061291419178	DOWN	-5.92284167342589	3.23834853457637e-08
hsa-mir-191	TRUE	bidirectional	KIRC DOWN	37.0440108728004	UP	9.14573038333746	7.69693938281628e-18	DOWN	-5.68181971401483	6.76496029295673e-08	UP	7.8764131261602	1.73542502607109e-13
hsa-mir-585	TRUE	unidirectional	ALL DOWN	37.0273852242196	DOWN	-11.6531094014435	2.4732471749082e-27	DOWN	-5.5966500963004	1.05754393314213e-07	DOWN	-3.89865939929263	0.000358962266939123
hsa-mir-509-1	FALSE	not common	not common	36.992390988986	DOWN	-1.24033678327981	0.26626581413067	DOWN	-13.9466587361633	4.41380436997155e-37	UP	0.213146213456517	0.865925588447125
hsa-mir-218-1	TRUE	unidirectional	ALL DOWN	36.6056067914097	DOWN	-8.20786409583475	9.19887239341202e-15	DOWN	-4.85064535741157	4.22506274931579e-06	DOWN	-9.25279521559682	6.380070335953e-18
hsa-mir-874	TRUE	bidirectional	LUAD UP	36.2226442677007	DOWN	-3.64924299646931	0.000677091058839574	DOWN	-12.6068840622827	2.93716752394063e-31	UP	3.27110961255486	0.00301147873505446
hsa-mir-1277	TRUE	unidirectional	ALL UP	35.1550186506032	UP	8.16106920223098	1.29766277540162e-14	UP	7.41254858842936	2.01226440468334e-12	UP	6.74555094395044	2.67999826089163e-10
hsa-mir-885	FALSE	not common	not common	34.9624584457664	UP	1.45614015307543	0.188698758433564	UP	13.3955818978308	1.13986350990256e-34	DOWN	-0.811515169203826	0.506896597261915
hsa-mir-100	FALSE	not common	not common	34.8440165158642	DOWN	-13.4151973909273	5.41961924413418e-35	DOWN	-0.168349962275306	0.889722898643975	DOWN	-1.2189954310742	0.297002363792071
hsa-mir-501	TRUE	bidirectional	KIRC DOWN	34.7295461214241	UP	2.15765746245355	0.0483408537686271	DOWN	-12.6074245813413	2.93716752394063e-31	UP	3.52731776171667	0.00131283748414617
hsa-mir-625	FALSE	not common	not common	34.519653303901	UP	0.622979417921477	0.589991459726296	UP	10.6054756671374	3.42546872264132e-23	UP	7.5617316231205	1.49548077697677e-12
hsa-mir-30a	FALSE	not common	not common	34.3295470064784	DOWN	-1.8620910999705	0.0892897652363655	DOWN	-6.99411295601271	3.14222049765318e-11	DOWN	-10.8047358197838	1.66884043504184e-23
hsa-mir-223	TRUE	bidirectional	KIRC UP	34.3286437765414	DOWN	-5.17213510503064	1.15380054210031e-06	UP	10.7060202166571	1.40705731138691e-23	DOWN	-5.03929289855595	2.8901054722765e-06
hsa-mir-433	FALSE	not common	not common	34.0440539679873	DOWN	-7.68223013429095	3.80270396426083e-13	DOWN	-10.1383335318051	1.96055918980742e-21	UP	1.77808918299675	0.1211918574955
hsa-mir-607	TRUE	bidirectional	KIRC UP	33.7502141933935	DOWN	-5.75916575264982	5.78813013654439e-08	UP	3.47314798445966	0.00111301332363218	DOWN	-11.0082244694041	2.75897215604579e-24
hsa-mir-330	FALSE	not common	not common	33.6425662129792	UP	3.56216557280711	0.000920506637512638	UP	12.609915057767	2.93716752394063e-31	UP	0.249863476337207	0.842321893785243
hsa-mir-3677	TRUE	unidirectional	ALL UP	33.4250233163925	UP	9.64581746250236	1.2915624148233e-19	UP	5.56514030251919	1.23984492385501e-07	UP	5.98519983769907	2.34689693504269e-08
hsa-mir-30c-2	FALSE	not common	not common	33.399731434243	DOWN	-1.0236470119221	0.362874660993774	DOWN	-10.0231181808489	5.1410663062011e-21	DOWN	-7.84618646278223	2.13529854130756e-13
hsa-mir-186	FALSE	not common	not common	33.2729782049288	DOWN	-1.31967274726601	0.236494502786078	UP	10.4931954216779	9.10337340371761e-23	UP	7.12728688798163	2.47741250815097e-11
hsa-mir-7705	TRUE	unidirectional	ALL UP	33.0535927805014	UP	10.5130260893383	7.82833742171305e-23	UP	4.1811124360417	7.78468312504335e-05	UP	5.64027543179642	1.45042984508219e-07
hsa-mir-425	TRUE	unidirectional	ALL UP	32.9909091474857	UP	7.68588505145721	3.73365051833141e-13	UP	2.64445685169766	0.0138481254257079	UP	9.6985374388901	1.9749947488977e-19
hsa-mir-940	TRUE	bidirectional	KIRC DOWN	32.8913431505682	UP	10.0403086413742	4.64528516236482e-21	DOWN	-2.24081754202159	0.0387455406999483	UP	7.319522912893	7.13547286016145e-12
hsa-mir-3127	TRUE	unidirectional	ALL UP	32.4144134257988	UP	6.81641601203164	1.11839234989715e-10	UP	8.55816457329399	5.88194046188447e-16	UP	5.81136871650224	5.85425930026033e-08
hsa-mir-3170	TRUE	unidirectional	ALL UP	32.3940599617319	UP	4.85748055452778	5.30819512188465e-06	UP	6.53790673124734	5.15491059738121e-10	UP	9.44864499940322	1.47493172374777e-18
hsa-mir-187	TRUE	bidirectional	KIRC DOWN	32.3386487555734	UP	4.53688709692388	2.14881370489435e-05	DOWN	-10.8003481656023	6.29826680016555e-24	UP	4.49640267428817	3.38790645794519e-05
hsa-mir-493	TRUE	bidirectional	KIRC DOWN	32.2669058368943	UP	8.91708004833637	4.35201958332362e-17	DOWN	-7.42804708735698	1.81977230497256e-12	UP	4.3268133240724	6.82945922656754e-05
hsa-mir-675	TRUE	bidirectional	LUAD UP	32.1494416932862	DOWN	-7.36143789097835	3.33899274180953e-12	DOWN	-9.17170174543952	5.5404587492052e-18	UP	3.8807101934193	0.000383174880431681
hsa-mir-4638	TRUE	unidirectional	ALL UP	32.1112041036226	UP	8.43758202628528	1.71328825769977e-15	UP	4.54508603838095	1.68430204731909e-05	UP	7.8102383360267	2.68253604568749e-13
hsa-mir-665	FALSE	not common	not common	32.0063140200487	DOWN	-10.5449457949875	6.19006668827145e-23	DOWN	-6.37887843522038	1.32465549163526e-09	UP	1.78265076288228	0.120195445072971
hsa-mir-2277	TRUE	unidirectional	ALL UP	31.939270268452	UP	3.50818504284508	0.00110115012650274	UP	8.89183357689783	4.76204112876527e-17	UP	7.84107044843639	2.1932600918738e-13
hsa-mir-18a	TRUE	unidirectional	ALL UP	31.9031790558134	UP	5.40286347243949	3.62896152258697e-07	UP	10.3322494142995	3.68751848779381e-22	UP	4.24882212091263	9.33908626387023e-05
hsa-mir-3607	FALSE	not common	not common	31.758274906693	UP	2.17849260746703	0.0463346643038057	UP	0.340873559619941	0.767040506136788	UP	12.7308420189101	4.9090875382664e-31
hsa-let-7a-3	FALSE	not common	not common	31.6645069055458	DOWN	-2.12986250186273	0.0508482979344544	DOWN	-3.22024654667159	0.00257322011712512	DOWN	-12.0981791212141	1.6547775482907e-28
hsa-let-7a-2	TRUE	unidirectional	ALL DOWN	31.6538886648754	DOWN	-2.16311347672787	0.0478175392324065	DOWN	-3.19469600912348	0.00278595622896677	DOWN	-12.0890349995459	1.66551959911461e-28
hsa-let-7a-1	FALSE	not common	not common	31.6430485211245	DOWN	-2.11931757554774	0.0520064558535793	DOWN	-3.21275833275038	0.00262629953153967	DOWN	-12.0903502066369	1.66551959911461e-28
hsa-mir-3065	FALSE	not common	not common	31.5917861765358	UP	6.84636909007803	9.35367979363956e-11	DOWN	-10.1545080058559	1.72201620651125e-21	DOWN	-1.62558551116663	0.158925745487817
hsa-mir-192	FALSE	not common	not common	31.1895365161275	UP	11.2588587068205	9.78371069616621e-26	UP	1.77910971389354	0.102128781200747	UP	4.86278621400844	6.46861985447299e-06
hsa-mir-149	TRUE	bidirectional	KIRC DOWN	30.8424225031279	UP	2.77377543486239	0.0104177902147715	DOWN	-11.7955071232551	7.13685249823542e-28	UP	2.61908556300491	0.0193328247419717
hsa-mir-324	TRUE	bidirectional	KIRC DOWN	30.7416505150355	UP	4.60498851038693	1.61528096411958e-05	DOWN	-7.65981337309438	3.72886730454943e-13	UP	8.12385663216426	3.00970889312449e-14
hsa-mir-218-2	TRUE	unidirectional	ALL DOWN	30.5249860372854	DOWN	-8.86371789653525	6.54179760621927e-17	DOWN	-4.81750826039691	4.93998715825076e-06	DOWN	-6.54217758634018	9.23827781168305e-10
hsa-mir-181a-1	FALSE	not common	not common	30.4906676747693	UP	5.15999271480743	1.21232129901641e-06	UP	10.9625564213785	1.53451523972995e-24	DOWN	-1.57005201546584	0.173677469094285
hsa-mir-589	TRUE	unidirectional	ALL UP	30.4569231758132	UP	4.63486048565145	1.42103060920226e-05	UP	9.88733028121065	1.6117297565595e-20	UP	5.17719949851487	1.52468751713838e-06
hsa-mir-148a	TRUE	unidirectional	ALL UP	30.3041582175551	UP	5.59939494620739	1.37526562567691e-07	UP	3.79673540066317	0.000339609452702621	UP	10.0466866355608	1.0628583112577e-20
hsa-mir-760	TRUE	unidirectional	ALL UP	30.1675633729638	UP	7.40306082456688	2.51864183605398e-12	UP	8.57950157458774	5.02984724091958e-16	UP	3.78737245390593	0.000536680003297642
hsa-mir-135b	TRUE	bidirectional	KIRC DOWN	30.0882539405963	UP	2.34974447395577	0.0310819419340705	DOWN	-4.17142227334333	8.0872247281545e-05	UP	11.2464100750085	3.24667198443768e-25
hsa-mir-1271	TRUE	bidirectional	BRCA DOWN	29.8130260509087	DOWN	-6.45927036740949	1.04422953752587e-09	UP	8.9228184693281	3.7574845707337e-17	UP	4.4614310922239	3.91994952049638e-05
hsa-mir-551b	TRUE	bidirectional	LUAD UP	29.7596725535695	DOWN	-9.5656749873597	2.48220185866722e-19	DOWN	-5.7404246356039	5.01570719103957e-08	UP	4.14691112796216	0.000139687662860819
hsa-mir-6715a	TRUE	bidirectional	LUAD UP	29.7436955487069	DOWN	-10.8282573311093	4.83698356234418e-24	DOWN	-4.16382282055422	8.30032280737969e-05	UP	3.13831152985797	0.00449401758638953
hsa-mir-203a	FALSE	not common	not common	29.575606825376	UP	7.01376714446605	3.24374918705721e-11	DOWN	-9.46341341550898	5.34261935644977e-19	UP	1.64629854095044	0.15331752831434
hsa-mir-5683	TRUE	bidirectional	KIRC UP	29.2829399991972	DOWN	-10.815382001734	5.34240115899466e-24	UP	3.45818542615657	0.00117210321563391	DOWN	-3.66238515549327	0.000832449200654831
hsa-mir-6509	FALSE	not common	not common	29.2151884159482	UP	2.35553562837428	0.0306690216302609	UP	11.7174497794248	1.48061898723115e-27	DOWN	-1.72076786357193	0.134174001698688
hsa-mir-196a-1	TRUE	unidirectional	ALL UP	29.1417429234976	UP	7.87194273817269	9.92940163999046e-14	UP	4.68804807443217	8.98334626110133e-06	UP	7.29983131625637	8.08901919806846e-12
hsa-mir-378d-2	TRUE	bidirectional	KIRC UP	29.1374825412403	DOWN	-10.876073036741	3.16433663821184e-24	UP	3.28778281339493	0.00210194641013467	DOWN	-3.58240576156171	0.00109550207545261
hsa-mir-3941	FALSE	not common	not common	28.969476902924	UP	0.0700903510459874	0.949619138287712	UP	12.0537412849044	6.14210585441029e-29	UP	1.53184303313492	0.183931555725072
hsa-mir-154	TRUE	bidirectional	LUAD UP	28.715636424171	DOWN	-6.48484192483616	8.95782829384156e-10	DOWN	-8.81587456874764	8.59313981532365e-17	UP	3.99359480623804	0.000250039728323295
hsa-mir-497	FALSE	not common	not common	28.6910854358065	DOWN	-11.4628905592188	1.41432728267254e-26	UP	2.8380009171309	0.0079954353854431	DOWN	-1.54560061062685	0.180103721425633
hsa-mir-29b-1	FALSE	not common	not common	28.6415271986369	UP	5.47846405434499	2.50911867396148e-07	DOWN	-1.02766918916695	0.353609921504366	UP	10.4842076024956	2.5729250129191e-22
hsa-mir-20b	TRUE	bidirectional	KIRC DOWN	28.5408194860697	UP	3.76299542381544	0.00045106506177503	DOWN	-10.7198256279531	1.25706542384693e-23	UP	3.0986940145907	0.00507672399961268
hsa-mir-539	TRUE	bidirectional	LUAD UP	28.2534069100691	DOWN	-5.00026107959227	2.67799626644826e-06	DOWN	-6.69381479439329	2.07465790812791e-10	UP	7.9534748143703	1.00423781687613e-13
hsa-mir-10a	FALSE	not common	not common	27.9738869290849	DOWN	-4.50869412678546	2.42759125913537e-05	DOWN	-10.8205464154993	5.30975748850318e-24	UP	0.288061902613153	0.823878032473343
hsa-mir-500b	FALSE	not common	not common	27.7183636094857	UP	4.13317371919618	0.00011349683276717	DOWN	-10.748113451125	9.97330385422022e-24	UP	1.58970061020549	0.168971614930903
hsa-mir-17	TRUE	unidirectional	ALL UP	27.2951063714271	UP	5.38289548684141	4.01847369356144e-07	UP	7.43878802283868	1.70037957680255e-12	UP	6.5807620150241	7.41799386916524e-10
hsa-mir-455	TRUE	unidirectional	ALL UP	26.4536506146852	UP	5.47459810495608	2.54996680795292e-07	UP	3.17982428344822	0.00291537857624611	UP	9.29649360045032	4.73281834868917e-18
hsa-mir-3615	FALSE	not common	not common	26.4148709127378	UP	5.61539730024127	1.2654590098497e-07	UP	9.52387863198325	3.29951064934206e-19	DOWN	-1.92288704754177	0.0921364355947211
hsa-mir-215	FALSE	not common	not common	26.4120989761563	DOWN	-7.19321233690411	1.00911293141971e-11	UP	8.24654687710883	5.75938923153911e-15	UP	2.08422765592238	0.0666169553236189
hsa-mir-411	FALSE	not common	not common	26.3948824940859	DOWN	-6.42708855595147	1.2675433834536e-09	DOWN	-8.94472991946982	3.21158773387542e-17	DOWN	-1.88925610771498	0.0989543708671749
hsa-mir-196a-2	TRUE	unidirectional	ALL UP	26.1418988559249	UP	7.56774961065842	8.21582743355257e-13	UP	3.25608594315778	0.0023169935795894	UP	7.41836553548654	3.78900305314863e-12
hsa-mir-577	FALSE	not common	not common	25.8820307545253	DOWN	-0.574263603610214	0.619579093143173	DOWN	-5.01284207781815	1.99249539998402e-06	UP	10.0497823611351	1.0628583112577e-20
hsa-mir-937	TRUE	unidirectional	ALL UP	25.7475581349044	UP	6.72611360040921	1.98931198398698e-10	UP	5.2244018259347	7.09066280174355e-07	UP	6.86846476342946	1.26780383490798e-10
hsa-mir-4746	TRUE	unidirectional	ALL UP	25.6327056523742	UP	7.65638066043786	4.54079362040839e-13	UP	7.49454452422744	1.17068629565241e-12	UP	2.27769410808631	0.0438250211814635
hsa-mir-136	FALSE	not common	not common	25.6197480458881	DOWN	-1.08637985640912	0.333473036897311	DOWN	-9.88609725034472	1.61263099363656e-20	UP	4.94240886701571	4.46330185711659e-06
hsa-mir-4484	FALSE	not common	not common	25.612717491695	UP	2.77581964283004	0.0103967445944572	DOWN	-10.8846759674428	3.00455188857053e-24	DOWN	-0.362426381820925	0.780918258315799
hsa-mir-185	FALSE	not common	not common	25.6101919003525	UP	4.95213077491767	3.37468052924645e-06	UP	9.87218621067219	1.79771888362594e-20	UP	0.997341170354357	0.404439522219106
hsa-mir-130a	TRUE	bidirectional	LUAD UP	25.4386611262127	DOWN	-8.28492550740991	5.26915675218663e-15	DOWN	-6.58001929607274	4.05653180411823e-10	UP	2.66992295986315	0.0170389461985981
hsa-mir-1468	TRUE	unidirectional	ALL DOWN	25.2544050195982	DOWN	-9.17031712760849	6.44971790674441e-18	DOWN	-4.11156132904264	0.000101611765649884	DOWN	-4.27422682742501	8.49395839964307e-05
hsa-mir-511	FALSE	not common	not common	24.9404882044636	DOWN	-10.9410538660121	1.76146818319792e-24	DOWN	-0.36924885325466	0.748808931828272	DOWN	-1.9525373319099	0.0869492906015318
hsa-mir-605	FALSE	not common	not common	24.9006101977085	DOWN	-8.39763086714742	2.30906424190618e-15	UP	0.740135119228978	0.514665657995694	DOWN	-6.90052546716787	1.05786054106772e-10
hsa-mir-20a	TRUE	unidirectional	ALL UP	24.8909280980667	UP	2.79934543731353	0.00973868355765151	UP	5.54424835970573	1.38294982478545e-07	UP	8.90476110801963	9.5447631838445e-17
hsa-mir-495	FALSE	not common	not common	24.8428310239646	DOWN	-10.1962918270959	1.18476704696656e-21	DOWN	-3.53068975724181	0.000905954840441442	UP	1.72286899065835	0.133791805366007
hsa-mir-381	FALSE	not common	not common	24.5784314447733	DOWN	-9.39761734805811	1.01313539895956e-18	DOWN	-5.06801066230259	1.53544437642541e-06	UP	1.58320656292438	0.169694251917789
hsa-mir-502	FALSE	not common	not common	24.2594428776692	UP	2.51167412775208	0.0208371209810364	DOWN	-10.5694578241966	4.67155178442757e-23	DOWN	-0.706926858264397	0.565273025469251
hsa-mir-4652	TRUE	unidirectional	ALL UP	23.8818658789215	UP	4.0212786127454	0.000173049618235638	UP	7.69823739921213	2.85974684884291e-13	UP	5.96077303337448	2.65238133547055e-08
hsa-mir-5586	FALSE	not common	not common	23.860918298014	UP	5.4276521896449	3.22225511306853e-07	UP	9.18144770496267	5.16708310407666e-18	DOWN	-0.280457038075113	0.827325434449809
hsa-mir-550a-1	FALSE	not common	not common	23.6643147839548	UP	1.21172794181999	0.277985960153341	UP	7.36725309031436	2.71258503091458e-12	UP	7.46112014852495	2.87262539287823e-12
hsa-mir-146a	FALSE	not common	not common	23.6595051925483	UP	1.89953137127447	0.0834222011809079	UP	10.4371528010569	1.4791329681701e-22	UP	1.55449625871624	0.177503087170911
hsa-mir-214	FALSE	not common	not common	23.5367276675898	UP	0.713721123751809	0.536304847719692	DOWN	-10.0652033438597	3.61437961622422e-21	UP	3.48567170889061	0.00149908682109423
hsa-mir-484	FALSE	not common	not common	23.4173007147026	UP	5.48998253697411	2.3916327660777e-07	UP	8.7516540337923	1.37601774618685e-16	UP	1.80025163155536	0.11624667483956
hsa-mir-556	TRUE	bidirectional	KIRC DOWN	23.3133662172478	UP	4.11423348359308	0.000121400427791565	DOWN	-6.57965412293878	4.05653180411823e-10	UP	6.91241270849948	9.86867289400726e-11
hsa-mir-323a	TRUE	bidirectional	LUAD UP	23.311704328665	DOWN	-3.56004346440723	0.000925342779442718	DOWN	-8.38486773600002	2.0940332849047e-15	UP	5.07058456412212	2.51773246809454e-06
hsa-mir-377	FALSE	not common	not common	23.3023457548228	DOWN	-8.13115590915583	1.56798425359145e-14	DOWN	-6.44817273832318	8.88688090358121e-10	UP	1.0896538527067	0.357736476725259
hsa-mir-7706	FALSE	not common	not common	23.1549094466181	UP	8.33750264112639	3.59389856191021e-15	UP	5.87462553742366	2.39707120022577e-08	UP	1.98833445271145	0.0812538226658855
hsa-mir-29b-2	FALSE	not common	not common	22.5978522002595	UP	4.8370140072951	5.7924438253547e-06	DOWN	-1.55324023847423	0.155256685129615	UP	9.0672572017202	2.8069563090367e-17
hsa-mir-4664	FALSE	not common	not common	22.433522490955	UP	7.3440896235158	3.7383052586081e-12	UP	0.640193351671285	0.577868575530286	UP	7.18675860554345	1.70597888089288e-11
hsa-mir-376a-1	TRUE	bidirectional	LUAD UP	22.2232461099228	DOWN	-3.53113741036595	0.001019387464355	DOWN	-9.00613080158117	1.98698269169309e-17	UP	3.27991349439831	0.00295270902249876
hsa-mir-31	FALSE	not common	not common	22.2023461572503	DOWN	-0.0927512420841597	0.936097221204148	DOWN	-6.39065290606626	1.25137596222686e-09	UP	8.0411005070869	5.35728873443237e-14
hsa-mir-151a	FALSE	not common	not common	22.1975593852417	UP	4.01579134879625	0.000176482196552946	UP	9.50958491679203	3.6797314360898e-19	UP	0.0397540102596193	0.977065420086834
hsa-mir-323b	FALSE	not common	not common	22.0965201944579	UP	2.02042676340434	0.0648201026927907	DOWN	-6.66816640647859	2.40225589308364e-10	UP	7.37097112312116	5.14222229025716e-12
hsa-mir-190a	TRUE	unidirectional	ALL DOWN	21.8995411452243	DOWN	-4.70553772019035	1.04224033159346e-05	DOWN	-3.10954882999028	0.0036350976240752	DOWN	-8.4332685010463	3.32640418167437e-15
hsa-mir-128-2	TRUE	unidirectional	ALL UP	21.8847900327344	UP	7.88799075037323	8.90073618611916e-14	UP	3.73537737085714	0.000427874065845744	UP	5.00250618961763	3.42348201650632e-06
hsa-mir-190b	FALSE	not common	not common	21.8379317283178	UP	10.0008327740144	6.47331416997436e-21	UP	2.41973793376679	0.0250743216669965	DOWN	-0.168223414982337	0.89477212606926
hsa-mir-651	TRUE	unidirectional	ALL UP	21.8116276733057	UP	6.51634737911219	7.40039839323524e-10	UP	4.50762664425841	1.97121635186685e-05	UP	6.13056212075973	1.05775037265617e-08
hsa-mir-127	FALSE	not common	not common	21.7125121101259	DOWN	-5.35982935899835	4.50168269485259e-07	DOWN	-8.52610353116111	7.41017871002343e-16	UP	0.682571844202407	0.581144683665019
hsa-mir-92b	TRUE	unidirectional	ALL UP	21.6472299864202	UP	9.16372605886327	6.72235908433111e-18	UP	2.61592935216584	0.0149771734093941	UP	3.36587102378016	0.00223778628704259
hsa-mir-4724	FALSE	not common	not common	21.1774967165584	UP	8.10716583915016	1.86076289306629e-14	UP	0.0240512585272794	0.984878709951491	UP	5.90097806471687	3.62601429260895e-08
hsa-mir-6788	FALSE	not common	not common	20.9093517244471	DOWN	-0.277544286652103	0.819138172284708	UP	4.41152147814639	2.99916045196329e-05	DOWN	-8.98931980507336	5.01523654296555e-17
hsa-mir-450a-1	FALSE	not common	not common	20.7866943261315	UP	2.6033443948041	0.0163627610803136	DOWN	-1.73319959261141	0.111468382513643	UP	9.51301842957565	8.95977997719666e-19
hsa-mir-205	TRUE	bidirectional	LUAD UP	20.4713361013957	DOWN	-5.84674225420961	3.61284213359085e-08	DOWN	-6.55051450696404	4.79040329438131e-10	UP	4.05694268124574	0.00019518337192585
hsa-mir-1295a	TRUE	bidirectional	KIRC UP	20.2877518713439	DOWN	-7.33121304848682	4.05735657930986e-12	UP	5.47181864734542	2.02660162855757e-07	DOWN	-3.02836495883985	0.00626955124316262
hsa-mir-3136	TRUE	unidirectional	ALL UP	20.2141949542181	UP	3.47009539881363	0.00125331205173259	UP	4.05054515633106	0.00012952907413363	UP	8.09213931744985	3.76165105234968e-14
hsa-mir-3200	TRUE	bidirectional	KIRC DOWN	20.1929529981677	UP	5.98003199645198	1.74844756335019e-08	DOWN	-6.26577095894194	2.59992661502205e-09	UP	4.1437226718279	0.000141069524266039
hsa-mir-211	FALSE	not common	not common	20.1647129999961	DOWN	-8.32371520552016	3.9558483573498e-15	UP	1.01513809166586	0.359908973459112	DOWN	-4.92640053450592	4.80678465612141e-06
hsa-mir-376c	FALSE	not common	not common	20.1306727185436	DOWN	-7.10389210829653	1.80964626396441e-11	DOWN	-6.38709431100772	1.27247896844544e-09	UP	1.16540391940682	0.321427465418301
hsa-mir-30b	FALSE	not common	not common	20.0929705452917	DOWN	-1.99935085819685	0.067903700820434	DOWN	-9.52789436004778	3.22226243119043e-19	DOWN	-1.06599864695189	0.368956502367891
hsa-mir-6720	TRUE	bidirectional	KIRC UP	19.8737743049555	DOWN	-2.78695994038086	0.0100927553350844	UP	3.12266170221605	0.00349211556737066	DOWN	-8.72216497937639	3.79426012339475e-16
hsa-mir-615	TRUE	bidirectional	KIRC DOWN	19.8575236040535	UP	4.60042151055243	1.64378798214701e-05	DOWN	-7.0057871773742	2.92698392711917e-11	UP	4.53347988868426	2.88542752590025e-05
hsa-mir-128-1	TRUE	unidirectional	ALL UP	19.8571261475961	UP	8.10477149048987	1.87810513728994e-14	UP	2.53767807514401	0.0185647068425996	UP	4.45685794357772	3.9853435245132e-05
hsa-mir-379	FALSE	not common	not common	19.7442810121282	DOWN	-8.15229202177237	1.37003235111488e-14	DOWN	-4.86500722289226	3.95534625296676e-06	UP	1.1416068874873	0.332509313302039
hsa-mir-370	FALSE	not common	not common	19.6651894774184	DOWN	-7.16367602989901	1.21654549137301e-11	DOWN	-5.89266985764012	2.17277204169585e-08	UP	1.9840652115784	0.0817839726318966
hsa-mir-3614	TRUE	bidirectional	LUAD DOWN	19.59788018551	UP	4.44210291653185	3.25000372672634e-05	UP	6.56742811597886	4.35570752464937e-10	DOWN	-5.14553269869039	1.78310564809294e-06
hsa-mir-1262	TRUE	bidirectional	KIRC UP	19.5322194980428	DOWN	-8.92229045593268	4.21970540524054e-17	UP	2.22939182296498	0.039701659983858	DOWN	-2.65744792904843	0.0175262847549708
hsa-mir-676	FALSE	not common	not common	19.4539670688108	DOWN	-8.99332201074617	2.45705020820204e-17	UP	1.32260483637701	0.231689733048158	DOWN	-3.03395433155234	0.00617607011528128
hsa-mir-485	FALSE	not common	not common	19.2492830070116	DOWN	-6.33361831232824	2.20130158183829e-09	DOWN	-6.89175101462173	5.95889154698307e-11	UP	0.948018927107525	0.429409665659206
hsa-mir-494	TRUE	bidirectional	LUAD UP	19.1616843390107	DOWN	-6.40933056970007	1.40640482438143e-09	DOWN	-6.16202749815339	4.75669439700088e-09	UP	2.85923956754103	0.0103014935739754
hsa-mir-29a	FALSE	not common	not common	19.1057262453987	DOWN	-6.25964040200396	3.37544477400063e-09	DOWN	-6.62979606387722	3.04151959682626e-10	DOWN	-2.01991591863105	0.0763575575566779
hsa-mir-375	TRUE	bidirectional	KIRC DOWN	19.0775131692432	UP	7.61825535567313	5.82531437234402e-13	DOWN	-4.10035607274225	0.000105854786339529	UP	3.51603934276623	0.00135661628529951
hsa-mir-643	TRUE	unidirectional	ALL UP	19.0648397722085	UP	4.83164466069424	5.89733155212066e-06	UP	6.58898625215804	3.86685237692753e-10	UP	4.47056962185311	3.77700068919671e-05
hsa-mir-1251	TRUE	bidirectional	KIRC DOWN	18.9666530775998	UP	2.5760198186839	0.0175945552105732	DOWN	-8.72375964087404	1.68389844413438e-16	UP	2.35967603519255	0.0364462377149842
hsa-mir-550a-2	FALSE	not common	not common	18.961814482898	DOWN	-0.0859157510362043	0.940234826377047	UP	6.98708617125087	3.25317080965939e-11	UP	6.31625376272771	3.56978741881118e-09
hsa-mir-424	FALSE	not common	not common	18.9298005132957	UP	4.12140069036551	0.000118501358405648	DOWN	-1.26879303104077	0.252135236557665	UP	8.40956946908924	3.93407448711685e-15
hsa-mir-3622a	TRUE	unidirectional	ALL DOWN	18.9029437420189	DOWN	-6.31523270024237	2.4488609685997e-09	DOWN	-3.5546576675759	0.000835854180395055	DOWN	-5.80279115661077	6.1088802562125e-08
hsa-mir-299	FALSE	not common	not common	18.8010655069484	DOWN	-7.19012804385511	1.02349117692684e-11	DOWN	-5.95576733115956	1.54897975233121e-08	UP	0.0047223290584268	0.997251421675156
hsa-mir-545	TRUE	unidirectional	ALL UP	18.7368100670132	UP	4.68394283320578	1.1455109321609e-05	UP	3.87455856600899	0.000251589731928754	UP	6.98213095794426	6.36059642622504e-11
hsa-mir-450a-2	FALSE	not common	not common	18.6902328039542	UP	1.43144399707074	0.197100004483311	DOWN	-1.35931549675621	0.218756414991944	UP	9.29490307665802	4.73281834868917e-18
hsa-mir-3610	FALSE	not common	not common	18.4751124535182	UP	8.10284097762672	1.88916902489098e-14	UP	1.47942652126245	0.178269423930963	UP	4.23254575876	9.94351461306555e-05
hsa-mir-579	TRUE	unidirectional	ALL UP	18.4266564751045	UP	3.90141824618458	0.000271680515211416	UP	3.97958369544838	0.000169911163299094	UP	7.29821253156022	8.11078806292807e-12
hsa-mir-30c-1	FALSE	not common	not common	18.3913385080521	DOWN	-0.454788119163612	0.697692280908999	DOWN	-9.02153524411142	1.77220218535125e-17	DOWN	-2.40661620567597	0.0328461385487101
hsa-mir-432	FALSE	not common	not common	18.3462190736238	DOWN	-8.04068751440416	2.92946404633313e-14	DOWN	-4.11922149871179	9.86927187967637e-05	UP	1.6359245109929	0.155850271193763
hsa-mir-126	FALSE	not common	not common	18.1423157076473	DOWN	-6.95836765134618	4.65527477174941e-11	UP	5.84959738638929	2.73829817389129e-08	DOWN	-0.708361091008368	0.565273025469251
hsa-mir-135a-2	FALSE	not common	not common	18.0491975014211	DOWN	-1.20386357496726	0.280907630863354	DOWN	-7.88761895958073	7.62185300312881e-14	DOWN	-4.44497335837762	4.17040738415157e-05
hsa-mir-4773-1	FALSE	not common	not common	18.0491044461851	UP	1.17157334003913	0.294834980511868	UP	8.79524369234703	1.00212674466365e-16	UP	2.44315118423322	0.0302269143191839
hsa-mir-487b	TRUE	bidirectional	LUAD UP	17.8956857036001	DOWN	-6.3659648676183	1.81582110888385e-09	DOWN	-5.72454707377897	5.43126231614624e-08	UP	2.77392391263887	0.0128925997512511
hsa-mir-758	FALSE	not common	not common	17.7705989479306	DOWN	-6.88306902683036	7.54653985725745e-11	DOWN	-5.56982196909219	1.21378556722302e-07	UP	1.52673523736364	0.185144573747342
hsa-mir-106a	TRUE	bidirectional	KIRC DOWN	17.7048075060422	UP	5.29696174921688	6.18998183132231e-07	DOWN	-4.15668265881497	8.50235276029107e-05	UP	5.89407717482563	3.74941892452692e-08
hsa-mir-3652	TRUE	unidirectional	ALL UP	17.5135483115803	UP	7.29504038421957	5.16985903188716e-12	UP	2.83730391665865	0.0079954353854431	UP	4.30626247672583	7.41533737920239e-05
hsa-let-7f-2	FALSE	not common	not common	17.3500829229791	UP	0.247319880127746	0.837582871443681	DOWN	-5.72360516857327	5.43566649387967e-08	DOWN	-6.91453925675131	9.80926572863787e-11
hsa-mir-19b-1	TRUE	unidirectional	ALL UP	17.2806800580945	UP	2.32390973608761	0.032982672868654	UP	3.78604375963004	0.000353158556617119	UP	7.73637764694501	4.49846480699425e-13
hsa-let-7f-1	FALSE	not common	not common	17.1523853859839	UP	0.203143904323629	0.867087080953725	DOWN	-5.65764837891793	7.66443338521491e-08	DOWN	-6.89911620847493	1.05942850739596e-10
hsa-mir-3664	FALSE	not common	not common	17.148580947711	UP	7.0763733061584	2.16279056087829e-11	UP	0.508686682027702	0.662099524550817	UP	5.40758458540906	4.95999509291284e-07
hsa-mir-1296	FALSE	not common	not common	17.0823728397876	DOWN	-4.82720700896397	6.00139441050999e-06	DOWN	-7.28490183416605	4.72617270988982e-12	DOWN	-1.231265401426	0.291652253381886
hsa-mir-27b	FALSE	not common	not common	17.017257053379	UP	0.583562610648851	0.613778626588963	DOWN	-9.02975192866393	1.67401076543818e-17	UP	0.106205463459488	0.935347334143735
hsa-mir-3199-1	FALSE	not common	not common	16.9815171621783	DOWN	-8.63829422041958	3.72623871220067e-16	DOWN	-2.21276856028498	0.041076804330257	UP	0.523202515102489	0.68173493857768
hsa-mir-4433b	FALSE	not common	not common	16.9681953814953	DOWN	-5.16213292079417	1.2042325749751e-06	UP	1.32315420981211	0.231689733048158	DOWN	-7.05938047536719	3.85644697918468e-11
hsa-mir-376b	TRUE	bidirectional	LUAD UP	16.9519081828315	DOWN	-3.81591663113585	0.000374707073517479	DOWN	-6.05347353052344	8.91818325093831e-09	UP	5.00822887965896	3.34290121905196e-06
hsa-mir-372	FALSE	not common	not common	16.9326629783135	UP	1.60646467545919	0.144690812165397	DOWN	-8.39141603959357	2.00721493721113e-15	UP	2.31513752525273	0.0402070545376792
hsa-mir-3130-2	FALSE	not common	not common	16.8850878282525	DOWN	-2.72383896750565	0.0119096589910493	UP	8.38006495745901	2.15600548971139e-15	DOWN	-0.809869714833521	0.507414664285406
hsa-mir-5708	TRUE	bidirectional	KIRC DOWN	16.8502249698002	UP	2.15732857053761	0.0483408537686271	DOWN	-8.03078874869912	2.72702482173798e-14	UP	2.84517392178075	0.0107095567612413
hsa-mir-98	FALSE	not common	not common	16.8453512973051	UP	8.80198595787374	1.04977905271439e-16	DOWN	-1.10246735846758	0.323093621032745	UP	0.964117709028981	0.420942189300798
hsa-mir-146b	FALSE	not common	not common	16.703098371622	UP	3.94880962767813	0.000227510441741287	UP	7.5404061740601	8.56327013778629e-13	DOWN	-1.87416695240406	0.101685866250623
hsa-mir-103a-2	FALSE	not common	not common	16.702603847779	UP	5.17905263527916	1.12318617294007e-06	UP	6.98866730918515	3.237986360836e-11	DOWN	-0.74177636709994	0.545342715579844
hsa-mir-5000	FALSE	not common	not common	16.6874434506861	DOWN	-1.5120482475689	0.171557774585371	UP	8.70451730561889	1.940959002301e-16	UP	0.63043299228813	0.616779188925782
hsa-mir-103a-1	FALSE	not common	not common	16.6545436463231	UP	5.1689145616517	1.16800231847261e-06	UP	6.98150228740077	3.35547936953125e-11	DOWN	-0.707369894321052	0.565273025469251
hsa-mir-766	TRUE	bidirectional	KIRC DOWN	16.6395090012054	UP	4.42366781787479	3.49387297965215e-05	DOWN	-3.95876559075955	0.000183882965892222	UP	6.31599635665768	3.56978741881118e-09
hsa-mir-6723	FALSE	not common	not common	16.6112860884372	UP	2.72394821308955	0.0119096589910493	DOWN	-8.35756387919802	2.53743657333868e-15	DOWN	-0.315030627078223	0.809877447266888
hsa-mir-3662	TRUE	unidirectional	ALL UP	16.3746986530101	UP	6.64972100236772	3.20514449675308e-10	UP	3.15583563085737	0.00314513592750145	UP	4.44324252481391	4.18614627213473e-05
hsa-mir-4800	FALSE	not common	not common	16.2546272165704	UP	0.344827690903722	0.771252143430685	DOWN	-1.86253592277685	0.0870866333819924	DOWN	-8.6197555122881	8.28371111419221e-16
hsa-mir-548v	FALSE	not common	not common	16.1964821594009	UP	1.9199279404785	0.0802977553895469	DOWN	-1.82741234333533	0.0930975930660751	UP	8.30107682079904	8.50895048423335e-15
hsa-mir-181a-2	FALSE	not common	not common	16.1626840570558	UP	2.34607609999182	0.0312752158930966	UP	8.20341705071309	7.78112480049089e-15	DOWN	-1.25364512000965	0.28253559335449
hsa-mir-505	FALSE	not common	not common	16.1060990464121	DOWN	-1.94179618702205	0.0768762017941328	UP	1.2594968561926	0.255802601407259	UP	8.40639361358408	3.98294329012375e-15
hsa-mir-101-1	FALSE	not common	not common	16.0626936778578	DOWN	-2.08702932861666	0.0560886896606126	UP	8.25288942307321	5.53141007520511e-15	DOWN	-1.2645200568144	0.278994248739056
hsa-mir-193b	FALSE	not common	not common	16.0532014352716	UP	1.5688891516034	0.155062175519374	DOWN	-1.42372449994844	0.19599589973273	UP	8.45241145563569	2.91102339011892e-15
hsa-mir-101-2	FALSE	not common	not common	16.0341805510411	DOWN	-2.14081498637491	0.0497487655262937	UP	8.2445835670255	5.78711736879105e-15	DOWN	-1.16692242287949	0.321051622777536
hsa-mir-4326	FALSE	not common	not common	15.9279576984872	UP	7.42459085691175	2.18342356769828e-12	UP	0.0551318210669755	0.966675582208059	UP	4.37475896607699	5.59272472306671e-05
hsa-mir-487a	FALSE	not common	not common	15.8437855692665	DOWN	-5.9406603754043	2.16190549608687e-08	DOWN	-5.68932503362799	6.5180413267321e-08	UP	1.87571407924414	0.101685866250623
hsa-mir-3174	TRUE	unidirectional	ALL UP	15.7939381505999	UP	5.45846425888946	2.75586026296235e-07	UP	3.90200881186751	0.000226666648026798	UP	5.06474401975858	2.57286618886771e-06
hsa-mir-1293	FALSE	not common	not common	15.7809783664633	UP	2.13336854267063	0.0504976331644223	UP	6.25003044665309	2.84346473747901e-09	UP	5.23642732878884	1.15319454002421e-06
hsa-mir-151b	FALSE	not common	not common	15.6528858147692	DOWN	-4.56792337393971	1.88995501222061e-05	UP	6.92116714207302	4.94933406223803e-11	DOWN	-1.36632096667765	0.237747486876573
hsa-mir-4661	FALSE	not common	not common	15.4992142358692	UP	0.461545954739574	0.69592875507602	UP	5.9547199892204	1.55106397408136e-08	UP	5.94105456122177	2.93488558977759e-08
hsa-mir-3678	TRUE	unidirectional	ALL UP	15.4781507126318	UP	3.40916702418885	0.0015276343299528	UP	7.17353345372523	9.77990996371026e-12	UP	2.56625099200392	0.0222584584192454
hsa-mir-202	FALSE	not common	not common	15.465333910825	DOWN	-5.59807094237772	1.37837211673989e-07	UP	1.69499044842517	0.119735102308929	DOWN	-6.00862397414285	2.07528721887689e-08
hsa-mir-654	FALSE	not common	not common	15.3785494198273	DOWN	-7.26646888860597	6.20355479181073e-12	DOWN	-4.13300082967775	9.3700461332421e-05	DOWN	-0.461125994876132	0.71956198318065
hsa-mir-217	TRUE	bidirectional	LUAD UP	15.3031417335857	DOWN	-3.24591470437389	0.00261175107492661	DOWN	-5.40550241149198	2.86283492505809e-07	UP	5.3479097219971	6.6547264486379e-07
hsa-mir-6730	FALSE	not common	not common	15.2571211954244	DOWN	-7.57014644626808	8.13858533220823e-13	DOWN	-2.965364445766	0.00551224407314498	DOWN	-1.76810170080926	0.123310867709312
hsa-mir-27a	FALSE	not common	not common	15.2547176704834	UP	4.07165479150731	0.000144300196437588	UP	7.27066679084804	5.17385887904723e-12	UP	0.418295881444992	0.745076438667949
hsa-mir-5699	TRUE	unidirectional	ALL UP	15.2155159872542	UP	5.17746902837504	1.12744309220938e-06	UP	5.23109128270945	6.93266147582331e-07	UP	3.68304703073576	0.000778913860322942
hsa-mir-1270	FALSE	not common	not common	15.1611116206259	UP	0.459064759802673	0.696982419473548	UP	8.17751596236093	9.36903206721349e-15	UP	1.85256433158659	0.105674935184442
hsa-mir-639	TRUE	unidirectional	ALL UP	15.0371637291538	UP	5.97394157865591	1.80157963432014e-08	UP	2.21654702181851	0.0408529692959103	UP	5.21925782490447	1.24726633929948e-06
hsa-mir-6716	FALSE	not common	not common	15.0126338192032	DOWN	-8.27404998269051	5.67073295450087e-15	DOWN	-1.12056221787219	0.315882805752594	DOWN	-0.746992446095833	0.542251822060568
hsa-mir-431	TRUE	bidirectional	LUAD UP	14.9828397495734	DOWN	-6.28949962264321	2.83194437594566e-09	DOWN	-4.4277013924459	2.79915864930817e-05	UP	2.76654860951101	0.0131234516102852
hsa-mir-320c-1	TRUE	bidirectional	KIRC UP	14.8835584936347	DOWN	-4.25967844099364	6.90186412891137e-05	UP	6.49773291956804	6.57984670743126e-10	DOWN	-2.46311856020905	0.028791168430009
hsa-mir-19b-2	FALSE	not common	not common	14.8106216816252	UP	1.85826061453404	0.0896191099037948	UP	3.13575608686583	0.00335603752800712	UP	7.37003912523854	5.14222229025716e-12
hsa-mir-550a-3	FALSE	not common	not common	14.7944371188974	DOWN	-1.83669896274444	0.0938744491527901	UP	7.06033613578165	2.05427130291484e-11	UP	3.66300767811356	0.000832449200654831
hsa-mir-26a-1	TRUE	unidirectional	ALL DOWN	14.7131171187741	DOWN	-4.36835888153772	4.4121948834237e-05	DOWN	-4.24667945173772	5.98833858585534e-05	DOWN	-5.32857607826999	7.32692559293029e-07
hsa-mir-1269a	TRUE	bidirectional	KIRC DOWN	14.6204503307589	UP	3.54503841579532	0.000973378180249276	DOWN	-3.1051662741124	0.00366984338904691	UP	6.59797744692037	6.70842506604899e-10
hsa-mir-6513	FALSE	not common	not common	14.5694624792155	DOWN	-7.54404200748201	9.57337825671185e-13	UP	0.934262012754726	0.403814876926441	DOWN	-2.98953577160813	0.0069709175883756
hsa-mir-4473	TRUE	unidirectional	ALL UP	14.4596496416132	UP	3.23097069760723	0.00274325100356516	UP	4.39615356966113	3.16936960014263e-05	UP	5.88207506252356	3.9912765621766e-08
hsa-mir-628	FALSE	not common	not common	14.434299282667	UP	3.83891128247535	0.000342984967776492	UP	1.84372678157126	0.090132302189492	UP	6.88000964759011	1.18999543429294e-10
hsa-mir-26a-2	TRUE	unidirectional	ALL DOWN	14.4200705711189	DOWN	-4.37508272312688	4.29710911119734e-05	DOWN	-4.20733978315391	7.00299337818467e-05	DOWN	-5.21581895153153	1.26319177190963e-06
hsa-mir-2110	FALSE	not common	not common	14.4095853902994	DOWN	-1.66716469537865	0.129173907761261	DOWN	-2.00213998278414	0.0654244831765876	DOWN	-7.73164704256029	4.60786303562495e-13
hsa-mir-1287	FALSE	not common	not common	14.3674277862708	DOWN	-1.92710601942247	0.079119831309224	UP	4.8655393088932	3.95534625296676e-06	UP	6.08415463507187	1.37120511765172e-08
hsa-mir-135a-1	FALSE	not common	not common	14.2394840198334	DOWN	-0.69007102339527	0.548602488819834	DOWN	-7.43922579645165	1.70037957680255e-12	DOWN	-3.03374052711256	0.00617607011528128
hsa-mir-3130-1	FALSE	not common	not common	14.2334975057297	DOWN	-1.54871385115454	0.160893804855677	UP	7.96412580158833	4.4065656180523e-14	DOWN	-0.288021584807606	0.823878032473343
hsa-mir-6854	FALSE	not common	not common	14.0994258344382	UP	6.23917608261315	3.79878065836632e-09	UP	4.80284574091769	5.26248363774533e-06	UP	1.01066828591163	0.397868081233336
hsa-mir-450b	TRUE	unidirectional	ALL UP	14.0644147684546	UP	3.76872674607458	0.000446129822721207	UP	2.43059346214877	0.0244495432922335	UP	6.56834720048031	7.90411623666401e-10
hsa-mir-877	TRUE	bidirectional	KIRC DOWN	13.8559330517022	UP	6.37843913261366	1.69158350870808e-09	DOWN	-3.95289792216067	0.000187769538886715	UP	2.27657178239619	0.0438680469122663
hsa-mir-22	FALSE	not common	not common	13.8334372471449	DOWN	-4.78813810466498	7.16208600386927e-06	UP	1.91286638060047	0.0789244664300174	UP	5.96556457156557	2.5960408876005e-08
hsa-mir-409	TRUE	bidirectional	LUAD UP	13.6928253749345	DOWN	-2.58010211880348	0.0174246183859897	DOWN	-4.10631935634589	0.000103555448764096	UP	6.11910712004654	1.12418656026096e-08
hsa-mir-939	TRUE	unidirectional	ALL UP	13.6753228759382	UP	5.51220451355332	2.16170102095935e-07	UP	2.18311448334781	0.0438211066484137	UP	5.09951477374582	2.22945212742702e-06
hsa-mir-99b	TRUE	bidirectional	BRCA UP	13.6361710853868	UP	4.71867008248146	9.9081792849347e-06	DOWN	-5.68057873419623	6.78196085121749e-08	DOWN	-2.38806237878325	0.0343937706211575
hsa-mir-369	FALSE	not common	not common	13.5990378576435	DOWN	-4.57982886457837	1.8019886222496e-05	DOWN	-6.12298074188734	5.96176821920456e-09	UP	1.3777935977899	0.234333827166568
hsa-mir-642a	FALSE	not common	not common	13.4896740554995	UP	0.276445616889612	0.819138172284708	UP	1.99657469957573	0.0660282849105769	UP	7.69335428474374	5.98740655260499e-13
hsa-mir-105-1	TRUE	bidirectional	KIRC DOWN	13.3615516193731	UP	4.42961165383348	3.41377638875408e-05	DOWN	-4.5956961286032	1.34825188186299e-05	UP	4.24521019496611	9.45022811223073e-05
hsa-mir-4662a	FALSE	not common	not common	13.2624942005319	DOWN	-0.648933727153204	0.572024795405585	DOWN	-7.83956223883248	1.06343392107605e-13	DOWN	-0.161655472564836	0.898215171317946
hsa-mir-659	TRUE	unidirectional	ALL UP	13.147662602414	UP	4.48655299235236	2.67597686424314e-05	UP	3.62312622204311	0.000653912693752836	UP	4.96399605731971	4.06757193668701e-06
hsa-mir-107	FALSE	not common	not common	13.1224251164134	UP	7.80551365445916	1.58604857265682e-13	UP	0.490593064646076	0.673889502821259	UP	0.487476294168408	0.705780361593295
hsa-mir-5588	FALSE	not common	not common	13.1007688365726	DOWN	-0.754029187314373	0.511242992635011	UP	6.67448052191498	2.33204945261801e-10	DOWN	-3.72654860473898	0.000665068087306218
hsa-mir-3922	TRUE	unidirectional	ALL UP	13.0977450414666	UP	4.1207062228298	0.000118501358405648	UP	5.03519211008185	1.79600492539168e-06	UP	3.88682089834624	0.000375166374674366
hsa-mir-4777	TRUE	bidirectional	LUAD DOWN	13.060867449968	UP	4.54136771600552	2.11271794919875e-05	UP	3.952160248737	0.000187776678390801	DOWN	-4.5970234349469	2.19103477563702e-05
hsa-mir-6502	FALSE	not common	not common	13.0384561171055	UP	2.89086172027784	0.00750829945416469	UP	1.91066714568342	0.0791686516000156	DOWN	-6.8366241744507	1.53974562572316e-10
hsa-mir-181d	TRUE	unidirectional	ALL UP	12.74542824298	UP	3.67188982174401	0.000624333169949487	UP	5.9560419462667	1.54897975233121e-08	UP	2.63347455149387	0.0185827282057409
hsa-mir-134	TRUE	bidirectional	LUAD UP	12.7055742230205	DOWN	-5.54442380225098	1.83163515108026e-07	DOWN	-4.03736043436409	0.000135566310096285	UP	2.94765364461937	0.0079329573383968
hsa-mir-548au	FALSE	not common	not common	12.6711675263184	UP	5.4715511198181	2.58006693169327e-07	UP	1.85195000328629	0.0888327230515404	UP	4.78371363624125	9.30311800963968e-06
hsa-mir-4645	TRUE	unidirectional	ALL UP	12.427606311771	UP	3.86944549709913	0.000305359399301512	UP	4.66757684679682	9.85432567909775e-06	UP	4.17639414502942	0.000124152520245899
hsa-mir-320b-2	TRUE	unidirectional	ALL UP	12.3915803375102	UP	3.76609412748531	0.000448175371573074	UP	4.35933580665057	3.70726443667598e-05	UP	4.57225654330415	2.44296958053541e-05
hsa-mir-4758	TRUE	unidirectional	ALL UP	12.1253770155473	UP	4.85212396860376	5.42618795349032e-06	UP	4.88943943102732	3.53806140803966e-06	UP	2.33092032154997	0.0390267915280222
hsa-mir-338	FALSE	not common	not common	12.0690281866166	UP	0.887374374315314	0.433149018529728	UP	7.14797381695615	1.15366159108506e-11	DOWN	-1.57946397064949	0.170708780860305
hsa-mir-4726	FALSE	not common	not common	12.0407892768755	UP	5.20275224433813	9.98202538192792e-07	DOWN	-1.10396363890166	0.32284824744606	UP	5.04479777954306	2.82483917885001e-06
hsa-mir-326	FALSE	not common	not common	12.038512248506	DOWN	-6.85915527684733	8.71353894715074e-11	DOWN	-1.61295156076937	0.139004988004984	DOWN	-2.02586266051081	0.0755549151511913
hsa-mir-328	FALSE	not common	not common	12.0131936281134	DOWN	-7.28302904234316	5.57567271794075e-12	DOWN	-1.21947844691895	0.272136988147489	UP	0.588440334652896	0.639324703448491
hsa-mir-5187	FALSE	not common	not common	12.0011562991104	DOWN	-3.92654429926496	0.000248347966659327	DOWN	-1.58729160324212	0.145601862316408	DOWN	-5.95291925074592	2.75813814731261e-08
hsa-mir-7-3	FALSE	not common	not common	11.9169450874879	UP	6.93927870214611	5.24706745109666e-11	UP	1.80591809100452	0.0970559874806868	UP	1.36599271368038	0.237747486876573
hsa-mir-1228	FALSE	not common	not common	11.8334604526741	DOWN	-0.827935785707889	0.469148002584333	UP	7.21120627037361	7.63857911733787e-12	UP	0.98666968692242	0.409465292553921
hsa-mir-618	FALSE	not common	not common	11.7479072177668	UP	1.17732819958288	0.292438883075346	UP	5.00374826373883	2.07678165038472e-06	DOWN	-5.03478649472162	2.9421625655639e-06
hsa-mir-3194	TRUE	unidirectional	ALL UP	11.7174091498148	UP	3.20710960808861	0.00296298453298358	UP	3.57068697164294	0.000789595289101471	UP	5.30522488058006	8.19326158623534e-07
hsa-mir-3653	FALSE	not common	not common	11.6801972974503	UP	0.425090636353357	0.71811915427776	UP	1.6155960915687	0.138508540035856	UP	7.15330442140623	2.09956693101191e-11
hsa-mir-5001	TRUE	unidirectional	ALL UP	11.5837593600914	UP	4.5246120569888	2.26513383509212e-05	UP	3.36262866403512	0.00162979031346625	UP	4.3182505750905	7.06342133288862e-05
hsa-mir-296	FALSE	not common	not common	11.5543234213474	DOWN	-6.85525273880897	8.88214696918668e-11	UP	0.311698579665331	0.784478304275382	UP	2.31813784320648	0.0400477140839912
hsa-mir-5003	TRUE	unidirectional	ALL UP	11.5212392863111	UP	3.70073252416752	0.000561846797992716	UP	5.22462768326611	7.09066280174355e-07	UP	2.96355112723657	0.00755885367189289
hsa-mir-543	FALSE	not common	not common	11.4208156116149	DOWN	-4.44601263164975	3.20464134144655e-05	DOWN	-5.22904860998043	6.97810909118105e-07	UP	1.58373947038232	0.169694251917789
hsa-mir-599	FALSE	not common	not common	11.3538532431024	UP	0.757262776574333	0.509712957875094	UP	4.24257917467884	6.07568080642345e-05	DOWN	-5.64390419522134	1.4296375684767e-07
hsa-mir-3940	TRUE	unidirectional	ALL UP	11.2941887056743	UP	3.81472870956414	0.000375380920029865	UP	4.97675935268021	2.3652453988399e-06	UP	3.059455986991	0.0057208818863905
hsa-mir-3176	TRUE	unidirectional	ALL UP	11.2001864636345	UP	4.66242724790189	1.25810986080483e-05	UP	3.17291697034123	0.00297651646073876	UP	4.09566353951865	0.000168417331604212
hsa-mir-105-2	TRUE	bidirectional	KIRC DOWN	11.1948617459767	UP	4.00809598260111	0.00018107331318575	DOWN	-3.93059868309454	0.000203743172102959	UP	4.08747369645582	0.000173061577452664
hsa-mir-542	TRUE	unidirectional	ALL UP	11.1621456178749	UP	2.67735254984651	0.013534589284714	UP	2.74576984158593	0.0103983722499569	UP	5.84419820899903	4.89152167136198e-08
hsa-mir-378d-1	TRUE	bidirectional	KIRC UP	11.1179814739829	DOWN	-5.79612338960131	4.76991574653808e-08	UP	2.20623409246277	0.0416774804992649	DOWN	-3.19332332746683	0.00383359570270827
hsa-mir-4766	FALSE	not common	not common	11.1128607913794	UP	4.04670936418351	0.000157151029106897	UP	1.88658901306829	0.0832931117313551	UP	5.37204777378628	5.89132536185009e-07
hsa-mir-632	FALSE	not common	not common	11.0104278729089	UP	4.23532229345578	7.59473018869842e-05	UP	1.65387868139555	0.129005015534187	UP	5.26662858402313	9.96444769956967e-07
hsa-mir-376a-2	TRUE	bidirectional	LUAD UP	11.0073182039962	DOWN	-4.22230584042895	8.00790800067772e-05	DOWN	-4.35442452168112	3.77618186557189e-05	UP	3.24658477187255	0.00325169472915615
hsa-mir-2276	TRUE	bidirectional	KIRC DOWN	10.8285136204288	UP	4.20934793791357	8.41213649253724e-05	DOWN	-4.60517985653566	1.29486283533813e-05	UP	2.75259734406298	0.013625623700267
hsa-mir-5687	TRUE	bidirectional	BRCA DOWN	10.824191707103	DOWN	-3.423968315865	0.00145559270891908	UP	5.02313688005653	1.90011015925592e-06	UP	3.07815825836631	0.00541987862575173
hsa-mir-4523	TRUE	unidirectional	ALL UP	10.8019325381907	UP	4.07723759118119	0.000141412564979284	UP	2.51994072845113	0.019385941154629	UP	4.88772260727966	5.75562486043445e-06
hsa-mir-3690-1	FALSE	not common	not common	10.7343638710642	UP	4.32038589274265	5.38131620888756e-05	UP	5.3665783629974	3.48866437541109e-07	DOWN	-0.0301776568163361	0.981948019834744
hsa-mir-449a	FALSE	not common	not common	10.6485432127188	UP	6.16186829043307	6.01113307502529e-09	DOWN	-1.31533686859422	0.233908186278972	UP	2.69327905807671	0.0159755218807284
hsa-mir-320a	TRUE	bidirectional	KIRC UP	10.6045176124638	DOWN	-2.48505657220885	0.0222589155834632	UP	3.26906242873709	0.00222703032791743	DOWN	-5.40450757090622	5.01478357739339e-07
hsa-mir-4501	FALSE	not common	not common	10.5330326896566	UP	5.95141163165608	2.04239001462313e-08	DOWN	-2.96977366520411	0.00547442823939585	UP	1.30457148204832	0.262113755172535
hsa-mir-4521	TRUE	bidirectional	KIRC UP	10.5224147718452	DOWN	-4.05146039882242	0.000154551344170091	UP	2.84049174813556	0.00795416224392118	DOWN	-4.57160277974874	2.44296958053541e-05
hsa-mir-3191	FALSE	not common	not common	10.5045767602787	UP	2.85592577011029	0.00828444137548524	UP	5.98945896242466	1.28740796001225e-08	UP	1.22698872304319	0.293389045389449
hsa-mir-1254-2	FALSE	not common	not common	10.5040404957307	UP	5.44521671835784	2.94581478914546e-07	UP	0.525159905716522	0.651588628329724	UP	4.10483455217106	0.000163222697251849
hsa-mir-3190	FALSE	not common	not common	10.402323998969	UP	2.07695600516181	0.0572794959765575	UP	5.85925015552484	2.60412411049586e-08	UP	2.49768343983736	0.0265469831299062
hsa-mir-30d	FALSE	not common	not common	10.2813285806582	DOWN	-1.30489796495368	0.241423950312845	DOWN	-1.21309340877677	0.274181150405923	DOWN	-6.56919216875724	7.90411623666401e-10
hsa-mir-3189	FALSE	not common	not common	10.2782696564133	UP	1.10059598584268	0.327760489731679	UP	2.88284813266315	0.00705523633792797	UP	5.99139233676605	2.27856851470397e-08
hsa-mir-1537	TRUE	unidirectional	ALL UP	10.2717958983467	UP	3.76479679850224	0.000449172761343609	UP	3.40748486208323	0.00139999834164053	UP	4.27305026562943	8.50478261681584e-05
hsa-mir-598	FALSE	not common	not common	10.2001749923692	DOWN	-0.128984359871307	0.916435089449467	DOWN	-1.06555972001466	0.338719516921404	DOWN	-6.79230517267744	2.03180981529512e-10
hsa-mir-652	FALSE	not common	not common	10.0314308047186	DOWN	-1.69229084132224	0.123545100448431	DOWN	-4.02294758924045	0.000143458259117495	DOWN	-4.90754214215549	5.24829240337573e-06
hsa-mir-580	FALSE	not common	not common	10.017265322259	UP	1.30495859534569	0.241423950312845	UP	4.52027973879816	1.87638085612793e-05	UP	4.60491326716171	2.12145221782953e-05
hsa-mir-570	TRUE	unidirectional	ALL UP	9.97695915731957	UP	2.67786296655474	0.013534589284714	UP	2.40309748051262	0.0261190318651909	UP	5.50373583237983	2.9829001131158e-07
hsa-mir-181c	FALSE	not common	not common	9.95759091707671	UP	4.70035817375025	1.06400283804638e-05	UP	4.28097549246513	5.1941357158649e-05	UP	1.47841801566157	0.19950457816066
hsa-mir-3651	FALSE	not common	not common	9.93200106805901	UP	3.31527170718338	0.00208627612007039	UP	0.476065654966326	0.681986651772231	UP	5.74715102468577	8.2196110706078e-08
hsa-mir-6728	TRUE	unidirectional	ALL UP	9.92684439217648	UP	2.61731366795006	0.0157776880768243	UP	3.17980485142843	0.00291537857624611	UP	5.064383160542	2.57286618886771e-06
hsa-mir-4461	FALSE	not common	not common	9.8101378379629	UP	1.02664249067755	0.361696205777472	DOWN	-6.5623772199264	4.47196945969211e-10	DOWN	-0.0720531029244759	0.957236895784495
hsa-mir-767	TRUE	bidirectional	KIRC DOWN	9.80148224819635	UP	4.34392361190447	4.90060554230344e-05	DOWN	-2.93541110556783	0.00603547863929987	UP	3.78946854005648	0.000534018437630374
hsa-mir-655	FALSE	not common	not common	9.70224614053555	DOWN	-5.51025771365929	2.17398725389713e-07	DOWN	-2.05776667903401	0.0577599201155997	UP	2.69759850969338	0.0158077597238946
hsa-mir-320b-1	FALSE	not common	not common	9.69277695408794	UP	1.98908231983106	0.0693284848271838	UP	4.07557683923444	0.000117064465528416	UP	4.56570386937844	2.49968971867454e-05
hsa-mir-421	FALSE	not common	not common	9.66450772858638	UP	5.75253391876004	5.97778884972281e-08	UP	0.0768622983631031	0.951834728392744	UP	3.1968052395422	0.00380531050869634
hsa-mir-3934	TRUE	unidirectional	ALL UP	9.65086671936669	UP	3.84968814811869	0.000329517003612955	UP	4.51995218436366	1.87638085612793e-05	UP	2.3643804762683	0.0361355293977978
hsa-mir-627	FALSE	not common	not common	9.64516429997126	DOWN	-0.189662502133005	0.874857658234063	DOWN	-2.32944174320046	0.0311977852720738	UP	6.17283300322776	8.29419941874206e-09
hsa-mir-3654	TRUE	unidirectional	ALL UP	9.62831125226245	UP	3.33330855941376	0.0019674925986381	UP	4.199278964431	7.22601922948469e-05	UP	3.4568986052825	0.00165529889697665
hsa-mir-194-1	TRUE	unidirectional	ALL UP	9.57781507439081	UP	4.20108737235906	8.65911011639101e-05	UP	3.23887270621424	0.0024328543941637	UP	3.54044112373672	0.0012548612460116
hsa-mir-150	FALSE	not common	not common	9.57684780971754	DOWN	-3.43309648358304	0.00141919793539403	UP	5.09821228623039	1.32385869284639e-06	DOWN	-1.6956372752793	0.141015724467785
hsa-mir-6503	FALSE	not common	not common	9.55500214935017	DOWN	-3.43084438178906	0.00142346859240999	UP	5.45512859441095	2.20686828345174e-07	DOWN	-0.180235616134182	0.886897559691582
hsa-mir-329-2	FALSE	not common	not common	9.45931590751925	DOWN	-5.92440837674636	2.36223257592955e-08	DOWN	-1.98283256266007	0.0680594339540484	UP	1.42875323061553	0.21600962727993
hsa-mir-194-2	TRUE	unidirectional	ALL UP	9.4488125546642	UP	4.70760395184686	1.03611775436154e-05	UP	2.79956324126253	0.00895719202211343	UP	3.19302654477372	0.00383359570270827
hsa-mir-1229	FALSE	not common	not common	9.34769762532127	UP	3.16426217834745	0.00337084179950679	UP	0.685309172127034	0.549258846853696	UP	5.54304628349886	2.42541997638729e-07
hsa-mir-548o-2	FALSE	not common	not common	9.34219627550066	UP	3.61822518886644	0.000755598818171391	UP	5.16597563933228	9.42027358036406e-07	DOWN	-0.589933825793274	0.638923637385818
hsa-mir-320d-1	FALSE	not common	not common	9.33917822855723	UP	4.26085082393534	6.89014495214571e-05	UP	4.37614429732092	3.45269145922497e-05	UP	1.50005526539018	0.192502222997865
hsa-mir-4728	FALSE	not common	not common	9.29931383522071	UP	1.49428683145346	0.177019107530566	DOWN	-4.8002149477446	5.31018726793311e-06	UP	3.78990916127973	0.000534018437630374
hsa-mir-873	FALSE	not common	not common	9.2827557582003	UP	1.37766915334137	0.21612978714802	DOWN	-5.89299759661815	2.17277204169585e-08	UP	1.82601659125107	0.11104920612843
hsa-mir-944	FALSE	not common	not common	9.28146152270794	DOWN	-5.87233231806944	3.15420395209404e-08	UP	2.40098402518378	0.0262120744827356	UP	0.603442814635439	0.6326265461697
hsa-mir-4640	FALSE	not common	not common	9.27622831357187	UP	5.4204912624187	3.31751562084619e-07	DOWN	-0.547851613504722	0.637418435851051	UP	3.33101101376283	0.00250342186993112
hsa-mir-4434	TRUE	unidirectional	ALL UP	9.23351957204485	UP	3.88080792701482	0.000292598787591354	UP	3.9916858088846	0.000162665979719384	UP	2.79319388796835	0.0122718814454309
hsa-mir-1294	FALSE	not common	not common	9.16091664920533	DOWN	-1.7095254770905	0.119524803072516	UP	2.19265164476419	0.0430450858580816	DOWN	-5.65642556106943	1.34184299336856e-07
hsa-mir-1292	FALSE	not common	not common	9.07693107268054	UP	5.37803029296625	4.10518838515388e-07	UP	1.12841977322584	0.312916634529555	UP	3.01550567690839	0.00652089600377854
hsa-mir-1249	FALSE	not common	not common	9.02199935336992	DOWN	-5.31605551780257	5.64874933807392e-07	UP	3.28723214975678	0.00210194641013467	DOWN	-0.329633872121192	0.800620696959997
hsa-mir-137	FALSE	not common	not common	9.00523048311445	UP	2.73819613604306	0.011503000026362	DOWN	-0.486951700376223	0.674670611555549	UP	5.66697275803463	1.27311219891234e-07
hsa-mir-5684	FALSE	not common	not common	8.97235680849068	UP	5.9111149721995	2.53696014372672e-08	UP	2.11547286761269	0.0509547651416993	UP	0.285167429544639	0.824412829691718
hsa-mir-4784	FALSE	not common	not common	8.96040574877287	UP	4.40129240081887	3.84935816880632e-05	UP	4.22343450015167	6.5560852920053e-05	UP	0.939847175906024	0.434071556362627
hsa-mir-548b	TRUE	unidirectional	ALL DOWN	8.94830025546679	DOWN	-2.64238762003695	0.0147859651849813	DOWN	-4.90234141274727	3.33447252415443e-06	DOWN	-2.55632523029496	0.0228466552190985
hsa-mir-2114	FALSE	not common	not common	8.94575944707239	UP	5.50001487218302	2.27601782003232e-07	UP	2.71942358031858	0.0111754471871707	UP	0.920466643878787	0.445450877558866
hsa-mir-7702	FALSE	not common	not common	8.93262990758177	DOWN	-2.93461196673299	0.00665765504722883	UP	4.92140659300382	3.06011959995715e-06	UP	2.15427706733572	0.0573205514557188
hsa-mir-5695	FALSE	not common	not common	8.9228632615748	UP	4.81322147686381	6.37069451782838e-06	UP	1.87424283158646	0.0853156188834898	UP	3.37177453985271	0.00219746244745683
hsa-mir-4444-2	FALSE	not common	not common	8.90657048114966	UP	5.67742059413871	9.06160050280946e-08	UP	2.24054656379035	0.0387455406999483	UP	1.10169150391938	0.35318553071899
hsa-mir-3913-1	FALSE	not common	not common	8.85151940990438	UP	4.34232545083483	4.91821541415142e-05	UP	0.224117503864277	0.849587588999972	UP	4.49856299720326	3.3687197907477e-05
hsa-mir-1180	FALSE	not common	not common	8.77526828030893	UP	4.20652851984569	8.48668628776064e-05	UP	4.46609962721007	2.3632299752588e-05	UP	0.260317122242469	0.836541705037345
hsa-mir-4802	FALSE	not common	not common	8.68795886303373	UP	4.26642603320155	6.74775828857235e-05	DOWN	-0.582488066359677	0.616345952670241	UP	4.40391353103046	4.93238631637577e-05
hsa-mir-3619	FALSE	not common	not common	8.67618674177684	UP	5.50199150597597	2.26271843075693e-07	UP	1.28876198610827	0.244316714256366	UP	2.34048321700035	0.0381267392730469
hsa-mir-526b	FALSE	not common	not common	8.6512648025206	DOWN	-4.99223758982826	2.77581638802874e-06	UP	1.41553140212725	0.198322277795616	DOWN	-3.17344976109988	0.0040548330556373
hsa-mir-935	FALSE	not common	not common	8.62845137216815	DOWN	-3.08734706769898	0.00422541517647484	UP	5.25098366530706	6.28032372831089e-07	DOWN	-0.181831966571217	0.886537663214826
hsa-mir-374b	FALSE	not common	not common	8.61718421481478	DOWN	-2.87394034545981	0.00786577061174525	UP	5.06625093152984	1.54309951000457e-06	DOWN	-1.48071095084732	0.19892089999928
hsa-mir-548e	FALSE	not common	not common	8.59432516396055	UP	5.42102438981423	3.31751562084619e-07	UP	1.84112059514017	0.0904849888301033	UP	1.96567251831356	0.0847784117340411
hsa-mir-1910	FALSE	not common	not common	8.54772209119552	UP	4.06067501912767	0.000150129074098424	UP	3.88406064645166	0.000242900917253323	UP	2.00913574434441	0.0776933605280011
hsa-mir-382	TRUE	bidirectional	LUAD UP	8.54544209034204	DOWN	-3.89268151196997	0.000280594909972845	DOWN	-2.23081395349553	0.0396402223060942	UP	3.98694828188778	0.000256060174365278
hsa-mir-1976	FALSE	not common	not common	8.5112077289205	UP	1.15741053240204	0.30055678737006	DOWN	-0.423266609270083	0.715505316561461	DOWN	-6.07442582845126	1.43302159337833e-08
hsa-mir-5581	FALSE	not common	not common	8.50416382874502	UP	4.24397619755396	7.36452206904232e-05	DOWN	-0.0127246750706718	0.98985190690663	UP	4.43655249769348	4.29656465073672e-05
hsa-mir-1254-1	FALSE	not common	not common	8.47428302067975	UP	3.38485766713084	0.0016627780946373	UP	1.66233423009103	0.127230580098153	UP	4.66920592204793	1.58595639598053e-05
hsa-mir-6516	TRUE	unidirectional	ALL UP	8.45696575501523	UP	3.44345424398726	0.00137038966632735	UP	2.95181712723489	0.00574225708134396	UP	3.84056602345745	0.00044371835269593
hsa-mir-196b	FALSE	not common	not common	8.42683908374369	DOWN	-0.7601038589537	0.508450657994139	UP	1.76785178302525	0.104451028530925	UP	5.77634704823086	7.04692169264684e-08
hsa-mir-4683	TRUE	unidirectional	ALL DOWN	8.3940236361283	DOWN	-4.90220912348155	4.28196415100426e-06	DOWN	-2.14783825508769	0.0473755492043797	DOWN	-2.60688516503805	0.0198966121670134
hsa-mir-4742	FALSE	not common	not common	8.37241417426128	UP	4.75208048414654	8.48186805229965e-06	DOWN	-0.372392741627071	0.747742333862311	UP	3.72425522501676	0.000668870977758125
hsa-mir-656	TRUE	bidirectional	LUAD UP	8.36149593399343	DOWN	-4.62505886110127	1.48206335005162e-05	DOWN	-2.86837291210627	0.0073292531639558	UP	2.31909433046066	0.0400477140839912
hsa-mir-889	TRUE	bidirectional	LUAD UP	8.33041366438393	DOWN	-3.15357142521604	0.00346175519551754	DOWN	-3.25269200014858	0.00233810894220712	UP	3.76788916730641	0.000577331481499262
hsa-mir-6891	FALSE	not common	not common	8.32401570479436	UP	3.95725307476957	0.000221133243370966	UP	3.98204193023745	0.0001687153668806	UP	1.75295033435038	0.127108798942562
hsa-mir-320d-2	FALSE	not common	not common	8.01133300919586	UP	0.707393043470365	0.539281164667378	UP	5.58881267432353	1.09909463193772e-07	UP	1.60592972490911	0.16436772582595
hsa-mir-153-1	FALSE	not common	not common	7.99386922761336	UP	1.04813284527262	0.352240319465365	UP	3.9133455642699	0.000217179436848945	UP	4.16009222075899	0.000132578542685782
hsa-mir-410	FALSE	not common	not common	7.94025181568262	DOWN	-4.60870552412444	1.59356285474558e-05	DOWN	-3.52869982965077	0.000910117784345981	UP	0.344444995025466	0.791190980669256
hsa-mir-329-1	FALSE	not common	not common	7.8809462650473	DOWN	-5.78074777076407	5.1770217027423e-08	UP	0.786719086882729	0.487335006363445	DOWN	-0.785444415439815	0.521370146395979
hsa-mir-6806	FALSE	not common	not common	7.84749378501446	UP	0.612868880018639	0.595984011906978	UP	0.786817149765649	0.487335006363445	DOWN	-5.84476820752058	4.89152167136198e-08
hsa-mir-6815	FALSE	not common	not common	7.82054644278504	UP	2.76767282927195	0.0105817768541923	DOWN	-1.06221973564259	0.339479814322782	UP	4.95528311171051	4.20804998861283e-06
hsa-mir-561	FALSE	not common	not common	7.77925059072788	DOWN	-4.67523317101591	1.18899844659239e-05	UP	0.778485099808267	0.491266434640302	UP	3.29283460923061	0.00284610706933574
hsa-mir-4443	TRUE	unidirectional	ALL UP	7.74081040040175	UP	3.56306175094114	0.00091990685033722	UP	2.52248151196785	0.0192908002970861	UP	3.60294767912625	0.00102351756368602
hsa-mir-496	TRUE	bidirectional	LUAD UP	7.71867847302382	DOWN	-2.66488545391186	0.0139837155239429	DOWN	-4.0497227737216	0.000129575983965043	UP	2.85084717022047	0.0105481035069392
hsa-mir-6783	TRUE	unidirectional	ALL UP	7.71535066678212	UP	3.88737740132537	0.000285808157623065	UP	3.39437772034103	0.00146333673351088	UP	2.25631610034357	0.0460500715157303
hsa-mir-3928	TRUE	unidirectional	ALL UP	7.71111972788191	UP	3.71812456666336	0.000531199859832851	UP	2.74595220649451	0.0103983722499569	UP	3.22188347493127	0.00352092688244832
hsa-mir-6511b-2	FALSE	not common	not common	7.70120575623622	DOWN	-5.84583340737663	3.61284213359085e-08	UP	0.264055286035175	0.819991869543633	UP	0.539026100494096	0.671638666231548
hsa-mir-7110	FALSE	not common	not common	7.69371564331605	UP	2.84056417426531	0.0086331218779165	UP	4.92964057792853	2.94999721768037e-06	UP	0.33885298916598	0.794867821284498
hsa-mir-6781	FALSE	not common	not common	7.61271420548464	UP	3.33574308265087	0.00195552751047837	DOWN	-1.74722516129764	0.108381312575163	UP	4.19499879171331	0.00011509790183072
hsa-mir-6810	FALSE	not common	not common	7.60443270792125	UP	2.20682580617808	0.0434517691703522	DOWN	-5.26380208568103	5.90036382701308e-07	UP	0.0527845410314454	0.969797427105221
hsa-mir-4449	TRUE	bidirectional	KIRC DOWN	7.56959203179875	UP	2.29658594683993	0.0353077142506619	DOWN	-3.54851385228613	0.000852773661260539	UP	3.64259758839208	0.000894755957673737
hsa-mir-219b	TRUE	unidirectional	ALL UP	7.56776317618634	UP	2.93854509739159	0.0066012102390698	UP	2.62457209769336	0.0146398087676423	UP	3.96343912410946	0.000279948298428351
hsa-mir-5698	FALSE	not common	not common	7.53405162958019	UP	0.927705920554111	0.411295497492494	UP	2.53423519838354	0.0187042658636368	UP	4.97957459460438	3.80061325048767e-06
hsa-mir-636	FALSE	not common	not common	7.52149806669735	UP	3.70146615775198	0.000561822163343707	UP	1.44178039190802	0.190134577885497	UP	3.96103837151347	0.00028173565387004
hsa-mir-3926-2	FALSE	not common	not common	7.47787151831751	DOWN	-4.55485548518185	2.00012008241315e-05	DOWN	-0.666744639079331	0.560654541095297	DOWN	-3.27691701751432	0.00296740711655986
hsa-mir-124-2	FALSE	not common	not common	7.44927814857254	UP	1.40862494847899	0.205057389326539	DOWN	-5.37314054227202	3.38378526758828e-07	DOWN	-0.80210732149019	0.51220480647348
hsa-mir-4658	TRUE	unidirectional	ALL UP	7.44447725175637	UP	3.42243436876259	0.00145994369975004	UP	2.49069104114665	0.0209451413384342	UP	3.56199051692424	0.00117517715206117
hsa-mir-6844	FALSE	not common	not common	7.4401612516429	UP	3.92058465917273	0.00025290517812016	UP	1.92794358481566	0.0763962219207687	UP	3.41954845223657	0.00187849068222462
hsa-mir-504	TRUE	unidirectional	ALL DOWN	7.42436665814801	DOWN	-2.98951766643365	0.00565619982077219	DOWN	-2.16882430930525	0.0453276639783661	DOWN	-4.13171752970655	0.000146806476298194
hsa-mir-1224	FALSE	not common	not common	7.37547271058766	UP	3.66013562182191	0.000651284212119248	UP	3.93230117898931	0.000202940128299409	DOWN	-1.17435856351199	0.31870504690614
hsa-mir-1284	FALSE	not common	not common	7.34785794564276	UP	4.43120062726453	3.40157574311889e-05	UP	1.35781597979053	0.218974927216492	UP	3.04278086658932	0.00602653306071511
hsa-mir-3682	FALSE	not common	not common	7.34309821229737	UP	3.92181220070853	0.000252404557363494	UP	3.83697019493657	0.000290545397368972	DOWN	-0.625782218119322	0.618857345215066
hsa-mir-3912	TRUE	bidirectional	LUAD DOWN	7.3162304928375	UP	2.65320505428551	0.0144421420510518	UP	3.03460725168502	0.00449355239495866	DOWN	-3.69583543137864	0.000743957643993797
hsa-mir-219a-1	TRUE	unidirectional	ALL UP	7.27980057363923	UP	2.6493552377659	0.0145465783854614	UP	2.9670163709793	0.00550965715221681	UP	3.73209050702673	0.000655109554996485
hsa-mir-5690	FALSE	not common	not common	7.22944953259041	UP	2.94978581926568	0.00638299177941196	UP	4.26846924561903	5.46653897396867e-05	DOWN	-1.58776065513395	0.168971614930903
hsa-mir-124-1	FALSE	not common	not common	7.21323848012353	UP	1.73693951453195	0.113130109187781	DOWN	-5.19836827616528	8.07498417993143e-07	DOWN	-0.543166534939844	0.669948932758594
hsa-mir-4791	FALSE	not common	not common	7.18777200589975	UP	4.01423368922017	0.000177077345786653	UP	1.15839425577742	0.299922097911601	UP	3.54908366087074	0.00122195932060902
hsa-mir-4536-1	FALSE	not common	not common	7.14033329728151	DOWN	-0.220225480370799	0.855359904600416	UP	3.84021732117396	0.000287654189227364	DOWN	-3.94955927774433	0.000294203049167941
hsa-mir-3117	FALSE	not common	not common	7.13917529122926	UP	4.65133868558743	1.32037466916885e-05	DOWN	-1.46665701202294	0.182026916567511	DOWN	-2.44424626562729	0.0301989542777698
hsa-mir-4788	FALSE	not common	not common	7.08083416509143	DOWN	-4.5447047570332	2.08818872102895e-05	UP	0.0347753061709826	0.978994958663988	UP	3.17224354635528	0.00406083719763588
hsa-mir-942	FALSE	not common	not common	7.03496646355809	UP	1.48962962748567	0.178344482446416	UP	5.18189272778285	8.75221094434362e-07	DOWN	-0.666375128259258	0.591093331212791
hsa-mir-1343	FALSE	not common	not common	7.03324958018141	DOWN	-2.85212800828211	0.00836478173052641	DOWN	-4.40332022000316	3.0799544227404e-05	UP	1.08565873285228	0.359543622651979
hsa-mir-4423	FALSE	not common	not common	7.0268930525869	UP	2.03326272707225	0.0630840729618556	DOWN	-4.65288988318728	1.05179809626755e-05	DOWN	-1.69193516866281	0.141662459482523
hsa-mir-574	FALSE	not common	not common	7.02275006205715	DOWN	-5.54099937233747	1.85697761341126e-07	UP	0.0679397558079265	0.957697090512818	UP	0.763658107052833	0.533599021311871
hsa-mir-3913-2	FALSE	not common	not common	7.00026978384445	UP	4.03470895428283	0.000164174079442136	UP	0.393270908820596	0.733835354758208	UP	3.6649428210732	0.000829520115073665
hsa-mir-653	FALSE	not common	not common	6.99927920091499	DOWN	-1.27312000428101	0.25341702085508	UP	2.47700966748236	0.0216606573116787	UP	4.6382640490187	1.82479226627137e-05
hsa-mir-491	FALSE	not common	not common	6.86809443896476	DOWN	-5.08689985829344	1.74570262227994e-06	UP	0.494015739567624	0.672275524430881	UP	1.80415473176806	0.115448399467559
hsa-mir-6087	FALSE	not common	not common	6.8492375468407	DOWN	-5.25994705387062	7.44781602320257e-07	UP	1.2306044534095	0.267477321982506	UP	0.478116043303607	0.710307753952432
hsa-mir-124-3	FALSE	not common	not common	6.8462787534809	UP	1.11138652759491	0.322616971883862	DOWN	-5.17646593873122	8.96343767279548e-07	UP	0.838364882715085	0.492673717319184
hsa-mir-6874	FALSE	not common	not common	6.75247778600873	DOWN	-3.9621095749852	0.00021744421174203	DOWN	-1.69610751603899	0.119672387742295	UP	2.99822448021367	0.00679485834119841
hsa-mir-624	FALSE	not common	not common	6.70360746727462	DOWN	-0.517492288993685	0.658118763250331	UP	5.30609019305819	4.75353006295629e-07	DOWN	-0.605059006829681	0.632516693159335
hsa-mir-548s	FALSE	not common	not common	6.57749943488989	DOWN	-0.998535216113432	0.374032477451474	DOWN	-1.47725787888015	0.178696712831102	UP	4.97044605130162	3.95798981304903e-06
hsa-mir-23b	FALSE	not common	not common	6.4983424794241	DOWN	-1.95631739715914	0.0745870530470234	DOWN	-4.5852824062447	1.4097899925326e-05	DOWN	-1.20857008240115	0.301883663665132
hsa-mir-744	FALSE	not common	not common	6.45516695140479	UP	1.67261945060812	0.128117942824539	DOWN	-3.9674115995869	0.000178043340023738	UP	2.70855202902041	0.0153708368499588
hsa-mir-6762	FALSE	not common	not common	6.45037451971087	UP	0.888004702629128	0.433149018529728	DOWN	-4.4703256018644	2.32642635619148e-05	UP	2.37588766716175	0.0351802540740141
hsa-mir-664a	FALSE	not common	not common	6.44911164188232	DOWN	-1.18206488254494	0.290548382833884	DOWN	-4.4076852026868	3.03062994811874e-05	UP	2.31278626857076	0.0403772701535239
hsa-mir-221	TRUE	bidirectional	KIRC UP	6.41611968239543	DOWN	-2.33104780490512	0.0324869732012115	UP	2.75929579204189	0.0100290828608359	DOWN	-3.56068674959409	0.00117736186501022
hsa-mir-499a	FALSE	not common	not common	6.37286456586032	UP	2.02298973630234	0.0645366768019839	UP	2.38122751144253	0.0274092744741753	DOWN	-4.00485372879502	0.000239569430440059
hsa-mir-765	FALSE	not common	not common	6.28658616032305	UP	3.1300642335869	0.00372026177003882	DOWN	-3.62119679687221	0.00065683735899297	UP	1.44336766916531	0.211535108792649
hsa-mir-4536-2	FALSE	not common	not common	6.253547572855	UP	0.0372386263461245	0.972549320767259	UP	3.43934859575521	0.00125152714816082	DOWN	-3.83160605074691	0.000458247998897959
hsa-mir-7112	FALSE	not common	not common	6.10827343933162	UP	2.37132406176806	0.0295115081380877	UP	2.04385425493011	0.0596028959488935	UP	3.84177267002755	0.00044306525590232
hsa-mir-3942	FALSE	not common	not common	6.0225805335931	UP	3.43137743356177	0.00142346859240999	UP	3.53296746066285	0.000900854883314446	DOWN	-0.426288993085603	0.740315076850708
hsa-mir-339	FALSE	not common	not common	6.01188704107197	UP	0.686656298560793	0.548881262483654	UP	0.416600367972048	0.719270567847612	UP	5.07577966351024	2.46457587299943e-06
hsa-mir-4999	FALSE	not common	not common	5.9972537019079	DOWN	-1.22880284308683	0.271187466272118	UP	4.78072281120333	5.80903240461992e-06	UP	0.593000650142719	0.63881170830239
hsa-mir-6737	FALSE	not common	not common	5.90061874246089	UP	2.65143480592542	0.0144876938186883	UP	0.212191367959343	0.856747505859451	UP	4.22653530573398	0.00010128132716361
hsa-mir-3193	FALSE	not common	not common	5.89382217021447	DOWN	-3.71295096314183	0.000540433596897018	UP	0.758798854491117	0.503630742323617	DOWN	-3.12315950982141	0.0046916250512886
hsa-mir-374c	FALSE	not common	not common	5.87021798219952	DOWN	-0.23213370310998	0.8471918427957	UP	4.64877929120181	1.06840191435724e-05	UP	1.66323730733506	0.148958582661889
hsa-mir-658	FALSE	not common	not common	5.80771316439335	UP	4.40027375572029	3.85329674620528e-05	UP	1.32567456425646	0.231213344633456	UP	1.56616417935198	0.174759772943009
hsa-mir-24-2	FALSE	not common	not common	5.78575100800052	UP	0.107186683200418	0.927510500611671	UP	3.04364143810095	0.00437363037311504	DOWN	-3.86680327087021	0.000403727302010439
hsa-mir-4738	FALSE	not common	not common	5.77751267899599	UP	4.33645715110124	5.03007916435736e-05	UP	1.68825154979846	0.121214930030175	UP	1.27668622919008	0.273751502227332
hsa-mir-4745	FALSE	not common	not common	5.76548242606336	UP	2.96067106912552	0.00617835841155784	UP	3.58694626112892	0.000745091545085477	UP	1.05862911929791	0.372764795332524
hsa-mir-6842	FALSE	not common	not common	5.72227284006995	UP	2.69801624838001	0.0128099771247544	UP	0.382106061162185	0.741214981400794	DOWN	-4.05067294666284	0.000199633968859758
hsa-mir-320c-2	FALSE	not common	not common	5.69947506798348	UP	1.43756587273341	0.195138820302602	UP	3.21878330678282	0.0025794130842163	UP	3.18055165003753	0.00396881115163443
hsa-mir-3691	FALSE	not common	not common	5.68117086200841	UP	1.7541667719818	0.109380809462178	UP	2.9065145742425	0.00658137230168048	UP	3.28642249463304	0.00289448722578806
hsa-mir-3917	FALSE	not common	not common	5.66015408393614	UP	4.16342834446644	0.000101427127472473	UP	0.922155648199828	0.409744292464749	DOWN	-2.19507381323569	0.0526234065583487
hsa-mir-612	FALSE	not common	not common	5.65145736206955	UP	1.95221559400857	0.0751726885775941	UP	2.56190334919487	0.0174102015849373	UP	3.44798448583759	0.00170482080343409
hsa-mir-1266	FALSE	not common	not common	5.63868916950844	UP	2.61870254087078	0.0157458807266634	UP	3.25908889008686	0.00229917006858075	UP	2.10779158641334	0.0634706298206963
hsa-mir-466	FALSE	not common	not common	5.63063283998639	UP	2.77376290487553	0.0104177902147715	UP	1.45771541218974	0.184820532291046	UP	3.5512593084752	0.00121574178276384
hsa-mir-489	FALSE	not common	not common	5.6116895897284	DOWN	-1.30478242597217	0.241423950312845	DOWN	-2.03517222537462	0.0606130278459822	UP	4.09839394977654	0.000167095188863603
hsa-mir-581	FALSE	not common	not common	5.59175431794509	UP	0.795498882171912	0.48820221545038	UP	2.74337881975164	0.0104494198324215	UP	3.80694388319379	0.000501826732351918
hsa-mir-6718	FALSE	not common	not common	5.44529694425635	DOWN	-0.196503325018716	0.870377127153769	UP	3.05255806258033	0.00425826873871011	DOWN	-3.62025323889345	0.000967748461204647
hsa-mir-6501	FALSE	not common	not common	5.4445469917372	UP	3.53046366043292	0.001019387464355	UP	2.24478866919415	0.0384870422254607	DOWN	-1.92627958625265	0.0915797381364121
hsa-mir-1226	FALSE	not common	not common	5.42231028452179	UP	3.62203431399593	0.000746809070398822	DOWN	-0.864156956949088	0.443274701344318	UP	2.82193950822359	0.0114237101687196
hsa-mir-4444-1	FALSE	not common	not common	5.35733127761683	UP	3.71931185593226	0.000530253621090302	UP	1.78265564404298	0.101534766112417	UP	1.98589135451653	0.0815774573069955
hsa-mir-597	FALSE	not common	not common	5.35106394841631	UP	2.91334807456202	0.00702523129761044	UP	3.24732592059878	0.00237551827982155	UP	1.29330248816593	0.267003644863414
hsa-mir-1248	FALSE	not common	not common	5.31612418854136	UP	2.41864411631166	0.0264170353477567	UP	0.848683278857779	0.452334476652484	UP	3.86571069999945	0.000404140089500646
hsa-mir-4649	FALSE	not common	not common	5.2643719209933	UP	3.08177483553749	0.00428108963126681	UP	0.751454727081348	0.507793284792609	UP	3.33198553989692	0.00250257315641264
hsa-mir-5706	FALSE	not common	not common	5.25441732022185	UP	1.8602231007453	0.0895176596446338	UP	3.05719443457741	0.00420436289098339	UP	2.72223058485441	0.0147901900230483
hsa-mir-3187	FALSE	not common	not common	5.23910705713513	UP	3.54571780215325	0.000973378180249276	UP	0.895160808286522	0.425426206836477	UP	2.74386976497006	0.0139247425847692
hsa-mir-4787	FALSE	not common	not common	5.21753728604007	UP	3.13893140514062	0.00362817777752793	UP	0.159511748648409	0.89420335986358	UP	3.4219209743743	0.00186783185343667
hsa-mir-26b	FALSE	not common	not common	5.20585534929582	DOWN	-0.402458514186804	0.734040483184065	DOWN	-4.22640312240824	6.49371295018422e-05	UP	1.73726552533802	0.130596472109945
hsa-mir-6511b-1	FALSE	not common	not common	5.11794034170906	DOWN	-4.57140843290352	1.86666546873914e-05	DOWN	-0.563894641732364	0.626394527662868	UP	0.569318224174161	0.651846453810577
hsa-mir-541	FALSE	not common	not common	5.09299651559618	DOWN	-3.98831898675038	0.000195863327663334	DOWN	-0.704357081423987	0.537623805272434	UP	2.01749799387676	0.0766605500202492
hsa-mir-548ag-2	FALSE	not common	not common	5.05837245631801	DOWN	-3.31008648549597	0.00211938549300792	DOWN	-1.96761497787132	0.0702463794018474	UP	2.14159214741756	0.0587210428463799
hsa-mir-3129	TRUE	bidirectional	BRCA DOWN	5.05728335504049	DOWN	-2.56403674509241	0.0181354177711961	UP	2.42304952436498	0.0249034101523325	UP	2.61649258293049	0.0194057357553501
hsa-mir-1269b	FALSE	not common	not common	5.05222529105137	UP	3.16614415063367	0.00335746328048634	UP	0.465729854096	0.68890154193269	UP	3.19218161115587	0.00383359570270827
hsa-mir-6777	FALSE	not common	not common	5.00378498350323	UP	3.04209973847588	0.00482122180400797	UP	2.10090606699343	0.052544135583859	UP	2.32915138919511	0.0391321374677728
hsa-mir-4442	FALSE	not common	not common	4.97490896325612	UP	4.12540726162042	0.000116917331062519	UP	0.813493719757725	0.472773990131572	UP	1.50305148065877	0.191672040737509
hsa-mir-219a-2	FALSE	not common	not common	4.94903459473597	UP	2.48366704745995	0.0223017458958286	UP	3.28313578407437	0.00212643241182835	UP	1.36975900627717	0.237123696059364
hsa-mir-3161	FALSE	not common	not common	4.94661251863146	UP	2.97699308476122	0.00587603875148165	DOWN	-0.423725637077709	0.715505316561461	UP	3.30980091405739	0.00268961391116702
hsa-mir-4714	TRUE	unidirectional	ALL UP	4.89227417047847	UP	2.49132511548607	0.0219816229197601	UP	2.34513606619146	0.0300424921404459	UP	2.61628265774359	0.0194057357553501
hsa-mir-5091	FALSE	not common	not common	4.89067391056273	UP	2.86635561426926	0.00803691782437958	DOWN	-3.3241353290764	0.00185719135525992	UP	0.222589455507012	0.861747369408997
hsa-mir-1245a	FALSE	not common	not common	4.87324526455219	DOWN	-0.686885863111442	0.548881262483654	DOWN	-2.76947973987899	0.00974741701918466	UP	3.33189477525556	0.00250257315641264
hsa-mir-548q	FALSE	not common	not common	4.87230478924976	DOWN	-2.27156156460051	0.0374094972857133	DOWN	-0.699765716152087	0.539990105184017	UP	3.72769076978446	0.000664243761983294
hsa-mir-3605	FALSE	not common	not common	4.76915069951299	UP	0.931925628474349	0.409306436892151	DOWN	-1.64207733909355	0.131698739555543	UP	3.93136656922873	0.000315659801223714
hsa-mir-4454	FALSE	not common	not common	4.72912245046992	UP	0.111465089572668	0.925152907725631	UP	3.00928699288999	0.00483168708168996	UP	3.16179945654865	0.00417412264756292
hsa-mir-3655	FALSE	not common	not common	4.72743039347304	UP	3.44926906543305	0.0013452068171587	UP	2.39852676107797	0.0263299225988977	DOWN	-0.771367201881457	0.528848082659346
hsa-mir-4741	FALSE	not common	not common	4.71830700396288	UP	3.61635752942904	0.000758889349508496	UP	1.99823738471517	0.0658993551038083	UP	1.03791509863102	0.382501698789396
hsa-mir-3074	FALSE	not common	not common	4.71605092044728	UP	4.06161243993087	0.000150016632116612	DOWN	-0.301078076690723	0.791741285155569	UP	1.61419435252387	0.161892354693432
hsa-mir-548f-1	FALSE	not common	not common	4.67726429187902	UP	3.08699326492702	0.00422541517647484	UP	2.07148539129585	0.0559909938642173	UP	1.94159305567837	0.0888685688769354
hsa-mir-24-1	FALSE	not common	not common	4.61379276741038	UP	0.0724554768787549	0.948827351691685	UP	2.22278854178302	0.0402924111276557	DOWN	-3.74034846457858	0.00063649755708149
hsa-mir-3609	TRUE	unidirectional	ALL UP	4.5920995513125	UP	2.38888173039204	0.0282566948548869	UP	2.34449072521497	0.0300424921404459	UP	2.4458014540931	0.0301330613336297
hsa-mir-92a-2	FALSE	not common	not common	4.5789422890303	DOWN	-3.50670130062156	0.0011042818739429	DOWN	-1.7546888134542	0.106858222413707	UP	1.40673503470443	0.223444641786459
hsa-mir-548o	FALSE	not common	not common	4.53649294964106	UP	2.83275852734411	0.00880635506759342	UP	2.55269130450833	0.0178319919302085	UP	1.52544234246651	0.185144573747342
hsa-mir-7845	FALSE	not common	not common	4.47602005012107	UP	2.06525146247263	0.0587220752022151	UP	3.10098381672125	0.00371181852854583	UP	1.6473436264249	0.15331752831434
hsa-mir-6843	FALSE	not common	not common	4.35801779400351	DOWN	-1.02025739726994	0.363779570170629	UP	3.08318700440008	0.00389163439899134	DOWN	-2.43119402726636	0.0309750385682012
hsa-mir-216a	FALSE	not common	not common	4.3104708880854	DOWN	-0.612668067512637	0.595984011906978	DOWN	-4.16229677013963	8.32807679289331e-05	UP	0.0242243941555746	0.985711367988077
hsa-mir-3158-1	FALSE	not common	not common	4.28476790799922	DOWN	-2.20731810554248	0.0434517691703522	UP	2.96625925070167	0.00550972162335358	DOWN	-1.42522259655284	0.216817794059593
hsa-mir-92a-1	FALSE	not common	not common	4.26454911170774	DOWN	-3.36370816181756	0.00177966490656152	DOWN	-1.54946039894507	0.156143687863105	UP	1.49074642630656	0.195698755224667
hsa-mir-6802	FALSE	not common	not common	4.26340255078881	DOWN	-3.95162672344577	0.000225590424480818	DOWN	-1.25266147475602	0.258406755907375	UP	0.105195051213329	0.935347334143735
hsa-mir-3920	FALSE	not common	not common	4.23790756667989	DOWN	-0.713662655904743	0.536304847719692	UP	3.918654924643	0.000213198139992925	UP	0.814128198979032	0.505705187238688
hsa-mir-6895	FALSE	not common	not common	4.2267042062951	UP	2.93447017758024	0.00665765504722883	DOWN	-0.0296665523359947	0.981737539362243	UP	2.90123656725333	0.00907776857687547
hsa-mir-4453	FALSE	not common	not common	4.22655512934986	UP	1.82112137350143	0.0965369683964241	UP	2.39492702702383	0.0265299889278129	UP	2.55054434964644	0.0231747041953132
hsa-mir-346	FALSE	not common	not common	4.16068276064132	DOWN	-2.88121403200193	0.00772220529083439	UP	1.04389187394473	0.346664386508537	DOWN	-2.51014065005044	0.025802787865518
hsa-mir-1306	FALSE	not common	not common	4.15925859401368	UP	1.85851469053339	0.0896191099037948	UP	0.392923795518302	0.733835354758208	UP	3.59438680566919	0.00105376144990126
hsa-mir-4796	FALSE	not common	not common	4.13245510750711	DOWN	-2.28053923265953	0.0367497315980499	UP	1.69911655056806	0.119320686867279	UP	2.67527255148724	0.0168102796352413
hsa-mir-6882	FALSE	not common	not common	4.01384075562412	DOWN	-1.27306965229446	0.25341702085508	DOWN	-3.10814333629883	0.00364289104436	DOWN	-1.85719113057663	0.104924565050506
hsa-mir-3680-1	FALSE	not common	not common	3.99921525513885	UP	0.721390168617247	0.532319111281776	UP	3.02804869864027	0.00457940761025746	UP	2.3045718749271	0.041096361121968
hsa-mir-4705	FALSE	not common	not common	3.98530685205022	DOWN	-1.89663897680568	0.0838325713317035	UP	3.08599284017448	0.00387160890046083	DOWN	-1.17333075053706	0.31870504690614
hsa-mir-6820	FALSE	not common	not common	3.95047721667176	DOWN	-3.76687439925222	0.000448090609730236	DOWN	-0.41436580376833	0.719270567847612	DOWN	-1.11229249161336	0.347747986673319
hsa-mir-222	FALSE	not common	not common	3.927375117355	DOWN	-2.25433630277974	0.038971110949454	UP	3.01418538232621	0.00476714114031337	UP	0.597302425563938	0.636244573841841
hsa-mir-6761	FALSE	not common	not common	3.81386867363477	DOWN	-3.03123045362197	0.00497308945752967	DOWN	-1.31862904301464	0.232938912820507	DOWN	-1.72965690416568	0.132514351755878
hsa-mir-578	FALSE	not common	not common	3.79058031009814	DOWN	-2.41464332438799	0.0266040315451429	UP	1.6661270241499	0.126464121738251	UP	2.23605840610936	0.0481398764193894
hsa-mir-7641-2	FALSE	not common	not common	3.78269296094431	DOWN	-2.1668457050634	0.0474578483373986	UP	1.79047379724571	0.100010194755395	DOWN	-2.38347869667057	0.0347499918363497
hsa-mir-6797	FALSE	not common	not common	3.76544270572799	UP	2.41884277785898	0.0264170353477567	UP	1.8756278333361	0.0852129898871493	UP	2.02132917006082	0.0762372734737087
hsa-mir-7976	FALSE	not common	not common	3.76183859172462	DOWN	-3.27218655228068	0.00239597698951599	UP	1.85362971121194	0.0886683198856547	UP	0.307143075773875	0.814536042296574
hsa-mir-4739	FALSE	not common	not common	3.74759510070243	UP	2.61446347612781	0.015876684620655	UP	2.0398870289113	0.0600525357515677	UP	1.51730337964707	0.187548613569485
hsa-mir-4797	FALSE	not common	not common	3.71302636025782	UP	2.92438535080897	0.00683880262287037	UP	1.67179544244584	0.125213071895028	UP	1.3995237988713	0.226122524573787
hsa-mir-412	FALSE	not common	not common	3.69491339229233	DOWN	-1.65479448927635	0.131905652775188	DOWN	-2.09533335645265	0.0531573969758422	UP	2.46380849957687	0.028791168430009
hsa-mir-6814	FALSE	not common	not common	3.67204158934548	UP	0.813177940095425	0.478176425113575	DOWN	-1.79744435772112	0.0986860859880515	UP	3.13653103722068	0.00450935363871626
hsa-mir-320e	FALSE	not common	not common	3.58478088100049	UP	0.693215760734514	0.54709998857567	UP	3.63710844689615	0.00062195839468708	UP	0.386877823581421	0.764523890452411
hsa-mir-5090	FALSE	not common	not common	3.53666665284047	UP	2.00538985751696	0.0670568193010522	UP	3.01493982990449	0.00476708627697268	DOWN	-0.145832772102157	0.909153869976658
hsa-mir-4762	FALSE	not common	not common	3.52265351946382	UP	0.117158742800838	0.922733640388402	UP	2.90240140587556	0.00665128336132523	UP	2.22859762892933	0.0489062921498406
hsa-mir-3684	FALSE	not common	not common	3.49305947119286	UP	1.07924575310531	0.336807043581641	UP	0.439812128064629	0.705075468315265	UP	3.51776139340601	0.0013530813277356
hsa-mir-34c	FALSE	not common	not common	3.45424654115476	DOWN	-0.152541685460061	0.901685813179584	UP	0.809208131796622	0.47482525589209	DOWN	-3.66857557266768	0.000820662090549501
hsa-mir-548j	FALSE	not common	not common	3.45260618138146	UP	1.63007529870606	0.138340395228854	UP	3.0745923021734	0.00399021120833216	DOWN	-0.591132947522655	0.638923637385818
hsa-mir-5579	FALSE	not common	not common	3.43294281543231	DOWN	-0.486826537714349	0.678775326383932	UP	1.69837929415358	0.119320686867279	UP	3.13267382360832	0.00455633210966572
hsa-mir-6827	FALSE	not common	not common	3.40633593866978	DOWN	-3.19592733057618	0.00307095650059199	UP	1.0136566005233	0.360153916536744	DOWN	-1.09742158813122	0.354733539113144
hsa-mir-6755	FALSE	not common	not common	3.3934210448283	UP	2.14097532871979	0.0497487655262937	UP	2.79365463280317	0.00909902850926069	UP	0.171691935567596	0.892897433259962
hsa-mir-1291	FALSE	not common	not common	3.37678927758841	UP	0.654331001165046	0.568897505914259	DOWN	-0.537423096773492	0.644285710524966	UP	3.56959376857721	0.00114577208554437
hsa-mir-1305	FALSE	not common	not common	3.3767649966614	UP	1.55521529631328	0.159082974078665	UP	2.50126733712457	0.0203815785410502	UP	1.74186210426131	0.129530896157304
hsa-mir-197	FALSE	not common	not common	3.36933013902152	DOWN	-2.27803974356583	0.0369211405946961	UP	1.27469848465038	0.249978241009267	DOWN	-2.25280429636712	0.0462905755988962
hsa-mir-4707	FALSE	not common	not common	3.36876923848409	UP	2.14274422608988	0.0496857880471477	UP	2.11508261726717	0.0509547651416993	UP	1.58762103654293	0.168971614930903
hsa-mir-3064	FALSE	not common	not common	3.30599857941272	UP	1.91241798161847	0.0812797468483653	UP	1.76515879683521	0.104865277178221	UP	2.14875608445519	0.0579945634512831
hsa-mir-1304	FALSE	not common	not common	3.26950336141581	UP	1.33255368362457	0.231450551128056	UP	2.66279510723359	0.0131842374666468	DOWN	-1.55976803399343	0.176190799167906
hsa-mir-3926-1	FALSE	not common	not common	3.25772925556059	DOWN	-3.30342417542645	0.00216417145302718	DOWN	-1.12295593035495	0.315180947220815	UP	0.315687976645594	0.809877447266888
hsa-mir-4522	FALSE	not common	not common	3.23020262201469	UP	2.76723001358892	0.0105817768541923	UP	1.21687210423732	0.272886472382908	UP	1.4641338748507	0.203824562400934
hsa-mir-6803	FALSE	not common	not common	3.22516782963451	DOWN	-2.89388435147841	0.00745357322296176	DOWN	-1.41689592974677	0.198162298249556	DOWN	-1.00035690253714	0.403131399446413
hsa-mir-6125	FALSE	not common	not common	3.22298522030571	UP	3.17048750399774	0.00331636358927477	UP	1.09426836087409	0.325758901498331	DOWN	-0.725282345590941	0.553931766153738
hsa-mir-3150b	FALSE	not common	not common	3.20482775819892	UP	3.64566892072494	0.000684499239697374	DOWN	-0.0804300435702788	0.950282137257776	UP	0.0682901563847378	0.95928301947441
hsa-mir-212	FALSE	not common	not common	3.18277127120364	UP	0.369380265285324	0.753687738019555	DOWN	-1.14682200227624	0.304162276310743	UP	3.29027580373093	0.00286372870595605
hsa-mir-548k	FALSE	not common	not common	3.17112407418525	UP	2.76332271049596	0.0106853781094623	UP	1.8628074029558	0.0870866333819924	UP	0.449931208556993	0.724660312179604
hsa-mir-8072	FALSE	not common	not common	3.16606749134816	UP	3.1075777106723	0.00400142951772401	UP	1.04445546206324	0.346664386508537	UP	0.840500708684208	0.4918220697863
hsa-mir-3944	FALSE	not common	not common	3.10922551623902	UP	1.88522387220038	0.0854606879173363	DOWN	-1.03639378069975	0.349973674665779	UP	2.50589899400949	0.0259999640392494
hsa-mir-6798	FALSE	not common	not common	3.00909280393408	UP	2.36962311687139	0.0295905070444402	UP	0.439419817278532	0.705075468315265	UP	2.24666541530796	0.046937409070506
hsa-mir-4525	FALSE	not common	not common	2.99254194390629	UP	1.04607752687701	0.352262825568179	DOWN	-0.0505976870829431	0.968980965209638	UP	3.27487703720353	0.00298040989320448
hsa-mir-6774	FALSE	not common	not common	2.97921943442481	UP	0.747857669600002	0.514776797785644	UP	3.12234881784035	0.00349211556737066	DOWN	-0.678399539106227	0.583543050575592
hsa-mir-4781	FALSE	not common	not common	2.95920026170805	UP	0.335816995382406	0.77746702490467	DOWN	-1.89018929323287	0.0827767626323095	DOWN	-2.66856563247243	0.0170690487620963
hsa-mir-5696	FALSE	not common	not common	2.95330907933564	UP	1.01470193725657	0.366398232960199	UP	3.0829235043363	0.00389163439899134	UP	0.362950223447454	0.780918258315799
hsa-mir-582	FALSE	not common	not common	2.8377340784993	UP	1.58176558725493	0.151592598030491	UP	0.338826057123564	0.767549739793784	UP	2.78586069039782	0.0124876687694222
hsa-mir-3620	FALSE	not common	not common	2.82007251169494	UP	2.39674354893214	0.0277682457990491	UP	0.822341026475109	0.467770572256525	UP	1.79848318451605	0.116505403561592
hsa-mir-3909	FALSE	not common	not common	2.79800866630027	UP	1.78099218289485	0.104049598966581	UP	2.46443997359351	0.0223287659121498	UP	0.517443866998314	0.685308513126819
hsa-mir-29c	FALSE	not common	not common	2.73828179289612	DOWN	-0.539630531918465	0.643031814060382	DOWN	-3.07117108143346	0.00402546648203658	UP	0.485825727808158	0.705780361593295
hsa-mir-1185-1	FALSE	not common	not common	2.69102660683004	DOWN	-1.67905324141131	0.126612001618009	DOWN	-2.4673289669468	0.0221999159982393	UP	0.44887894763887	0.724681408781881
hsa-mir-1181	FALSE	not common	not common	2.66141234604089	UP	1.65920476364258	0.130912683499921	DOWN	-0.633986329201149	0.581454603371634	DOWN	-2.46796537348429	0.0286477167654405
hsa-mir-6833	FALSE	not common	not common	2.63025106370907	DOWN	-2.20717593749516	0.0434517691703522	UP	1.92816548561262	0.0763962219207687	UP	0.486064867857994	0.705780361593295
hsa-mir-1295b	FALSE	not common	not common	2.60693922369691	UP	1.69975149852936	0.121817685028123	DOWN	-2.3647334556299	0.0285869073820596	DOWN	-0.479674406061232	0.709877108578003
hsa-mir-4660	FALSE	not common	not common	2.60310294886761	UP	1.12103057166017	0.318073619003148	UP	1.58513977268764	0.14597232483784	UP	2.18469246703044	0.0537154190625361
hsa-mir-4424	FALSE	not common	not common	2.57985329595065	DOWN	-1.47661760205685	0.18202882534838	UP	1.82325762179535	0.0937787566820545	UP	1.6428480980438	0.154135274950766
hsa-mir-6514	FALSE	not common	not common	2.57435313308167	DOWN	-2.34910907304874	0.0310819419340705	UP	1.31340607201361	0.234313243965526	DOWN	-1.07213707122569	0.365882752809358
hsa-mir-6733	FALSE	not common	not common	2.57359705027729	UP	1.53144854284369	0.166193683034894	UP	1.86595567117314	0.0867515668583867	UP	1.52631019899127	0.185144573747342
hsa-mir-5010	FALSE	not common	not common	2.55661570885323	DOWN	-2.31576946388816	0.033635830091523	DOWN	-0.361994175437645	0.752641450542033	DOWN	-1.833602696569	0.109646271882258
hsa-mir-4775	FALSE	not common	not common	2.5550442807089	UP	2.49095671144315	0.0219816229197601	UP	1.41450818545329	0.198356786302036	DOWN	-0.590498979395298	0.638923637385818
hsa-mir-664b	FALSE	not common	not common	2.54264158551756	DOWN	-2.54980862392944	0.0187733936368346	UP	1.50465091490926	0.170124294856739	UP	0.163662926998704	0.897530842014911
hsa-mir-4665	FALSE	not common	not common	2.54160526079771	UP	3.03737070820451	0.0048853269095916	DOWN	-0.12599473874298	0.918710004656402	UP	0.585345283273149	0.640210260935407
hsa-mir-6888	FALSE	not common	not common	2.53924709426523	UP	2.48969867322	0.0220158429332618	UP	0.162106667388137	0.893368104818304	UP	1.67075462652541	0.146888321327764
hsa-mir-6818	FALSE	not common	not common	2.50913526648824	UP	2.7110942481087	0.0123463652658709	UP	0.891257915027653	0.427147213606817	UP	0.672609247985419	0.587148412560079
hsa-mir-7846	FALSE	not common	not common	2.49968434289954	UP	1.73109642645842	0.114366558979788	UP	2.10345726060733	0.0523221398470539	UP	0.771244339564066	0.528848082659346
hsa-mir-6750	FALSE	not common	not common	2.48652057088573	DOWN	-2.17911318960643	0.0463346643038057	UP	0.459946395519093	0.692329263185063	UP	1.87563711737775	0.101685866250623
hsa-mir-4674	FALSE	not common	not common	2.47495184908371	UP	2.32645618602723	0.0328226257320942	UP	1.71710524609874	0.115127060592606	UP	0.182114933309884	0.886537663214826
hsa-mir-1179	FALSE	not common	not common	2.45647357025108	DOWN	-3.05310217585136	0.00466088798942855	UP	0.0157519381605705	0.988796042528773	DOWN	-0.39539103985327	0.75849210601996
hsa-mir-3188	FALSE	not common	not common	2.44568502685082	UP	2.13382523520442	0.0504976331644223	DOWN	-1.15444884579602	0.301375314020362	DOWN	-1.37437050204616	0.235470435818422
hsa-mir-3936	FALSE	not common	not common	2.4373230105779	UP	1.91680870464913	0.0806028215013839	UP	1.43156443966739	0.193479444617975	UP	1.37874862390534	0.234256707958428
hsa-mir-30e	FALSE	not common	not common	2.42700403733875	DOWN	-2.41601983981458	0.0265554296476477	UP	0.0221892980585016	0.985010797425744	UP	1.68571105058898	0.143021629333181
hsa-mir-551a	FALSE	not common	not common	2.41607843480319	UP	0.48603148809387	0.678775326383932	DOWN	-1.10018450112872	0.32374719956763	UP	2.6601370883486	0.0174577956593785
hsa-mir-6852	FALSE	not common	not common	2.40947637094964	DOWN	-0.392611922602926	0.740474128563744	UP	2.40597129514852	0.0259727920052998	UP	1.46823832445094	0.202532734634972
hsa-mir-6875	FALSE	not common	not common	2.4047478355014	UP	1.27661024009088	0.252582370575053	UP	2.29434402515632	0.0339942543815439	DOWN	-0.894256798858304	0.458610058535221
hsa-mir-1538	FALSE	not common	not common	2.40152296584728	UP	1.66271322368117	0.130168038980287	UP	1.62208125389316	0.136940951530494	UP	1.4096537916664	0.222556023090548
hsa-mir-7641-1	FALSE	not common	not common	2.39380166052081	DOWN	-1.25999404508698	0.257759651837261	UP	2.18416944481135	0.0437945515824595	DOWN	-1.0911538611288	0.357736476725259
hsa-mir-552	FALSE	not common	not common	2.36558239923307	UP	1.49723377977611	0.176281677601884	UP	2.09233312992859	0.053440826960407	DOWN	-0.896902251319415	0.457443169992415
hsa-mir-6894	FALSE	not common	not common	2.34968517277766	DOWN	-1.6512389979161	0.13267059098779	UP	2.21433143693079	0.0409987060631332	DOWN	-0.292757938330876	0.821807245296822
hsa-mir-3667	FALSE	not common	not common	2.32832988894093	UP	0.455628785483921	0.697692280908999	UP	2.48738030243806	0.0210923692620087	UP	1.17147641894287	0.319066242807512
hsa-mir-4676	FALSE	not common	not common	2.25279776053401	DOWN	-1.61521751700473	0.142367589406738	UP	2.12443922074049	0.0500973236374111	UP	0.358322378212411	0.783387392672492
hsa-mir-4786	FALSE	not common	not common	2.24346502274048	UP	2.63721883647836	0.0149804572240242	DOWN	-0.224813943161941	0.849587588999972	UP	0.913977769471673	0.448540547609069
hsa-mir-1255a	FALSE	not common	not common	2.22728363466252	UP	0.431635793445006	0.713903313044045	UP	2.78035897185662	0.00945286242166473	DOWN	-0.194590121547085	0.878038720419008
hsa-mir-5193	FALSE	not common	not common	2.21355178317923	DOWN	-0.563147263924004	0.627042299309707	DOWN	-2.15955505224776	0.0461072152641229	DOWN	-1.44290423269638	0.211535108792649
hsa-mir-6508	FALSE	not common	not common	2.21168836240982	UP	1.83506621071906	0.0940621551472229	UP	0.782521937510174	0.489352393512939	UP	1.72563338443204	0.133436551443735
hsa-mir-5680	FALSE	not common	not common	2.20570280824607	UP	1.68182243879894	0.126080121916925	DOWN	-0.324368795756284	0.777831393089168	DOWN	-2.10686605757647	0.0634987521572912
hsa-mir-2116	FALSE	not common	not common	2.2001931455128	DOWN	-0.711341006559334	0.537225472028469	UP	0.92589586988966	0.408153996982218	UP	2.46499624333966	0.0287624714551599
hsa-mir-7844	FALSE	not common	not common	2.16696350641575	UP	1.22593070821851	0.272131578560273	UP	2.26812197078941	0.0363161227181279	DOWN	-0.511119568209325	0.688903028466341
hsa-mir-6837	FALSE	not common	not common	2.05801262875551	DOWN	-2.21140163667018	0.0431842658513502	DOWN	-1.14805027226285	0.304054461255991	UP	0.5487329045617	0.666362229427746
hsa-mir-4754	FALSE	not common	not common	2.03721937877466	DOWN	-0.23162494455096	0.8471918427957	UP	1.60919212413223	0.139817759689618	UP	2.01221532496922	0.0774883538834503
hsa-mir-7-2	FALSE	not common	not common	2.01672032427909	UP	2.56516346154005	0.0181130814588579	DOWN	-0.319468783291221	0.779467698235716	UP	0.524454428654796	0.681536662785837
hsa-mir-3157	FALSE	not common	not common	1.98466894479325	DOWN	-2.63327642616271	0.0151230845341393	UP	0.0853003152357889	0.947673602249985	UP	0.453254322802906	0.722823069788359
hsa-mir-887	FALSE	not common	not common	1.97977134594079	UP	1.8707543163719	0.0880027584984722	UP	0.803529543461558	0.47778974641348	UP	1.33457942687154	0.249169884133124
hsa-mir-95	FALSE	not common	not common	1.94921985719751	UP	0.450425921719885	0.700198163310857	DOWN	-1.93253233997362	0.0758886304350236	DOWN	-1.44220790554863	0.211535108792649
hsa-mir-1288	FALSE	not common	not common	1.90816741318393	UP	2.1534154069504	0.0485556684233446	UP	1.02764831217485	0.353609921504366	DOWN	-0.460406100132173	0.71956198318065
hsa-mir-152	FALSE	not common	not common	1.84535666530646	DOWN	-1.90233595617141	0.0830300486688838	UP	1.40470670039874	0.201647839015036	DOWN	-0.235921418972878	0.852735936189533
hsa-mir-361	FALSE	not common	not common	1.81489114304801	DOWN	-0.608434705215837	0.598313199581316	UP	2.11651791100964	0.0509547651416993	DOWN	-0.820777095889071	0.50233732750162
hsa-mir-4636	FALSE	not common	not common	1.74283706736029	DOWN	-0.50119042909632	0.66886155312298	UP	1.24698619343043	0.260507729182709	DOWN	-1.86368519659335	0.103754271635181
hsa-mir-6769a	FALSE	not common	not common	1.70308976230525	UP	0.348790245098876	0.769046368429952	UP	1.04696351677032	0.346486250120656	UP	2.03562388216695	0.0743484046823495
hsa-mir-6877	FALSE	not common	not common	1.69178565408097	UP	1.81019716551524	0.0982507704334186	DOWN	-1.06898456029958	0.337443776948533	DOWN	-0.635955387691255	0.61330558523635
hsa-mir-641	FALSE	not common	not common	1.6765268467456	DOWN	-1.04667844449736	0.352262825568179	DOWN	-1.94966367239214	0.0730918299378645	DOWN	-0.300195160662144	0.817970276580231
hsa-mir-5703	FALSE	not common	not common	1.66140150919446	UP	2.22990767037264	0.041268428884477	DOWN	-0.712447391422634	0.532837238028295	UP	0.0141979265083292	0.991712974594257
hsa-mir-4632	FALSE	not common	not common	1.64582304439436	DOWN	-2.25773956331887	0.0387012313608067	UP	0.444890559557958	0.702913784916708	UP	0.268374587202909	0.830902577862685
hsa-mir-6793	FALSE	not common	not common	1.64127342585607	UP	1.88861280557627	0.0850887810055428	UP	1.08859656415408	0.328183492968509	UP	0.299654256829228	0.817970276580231
hsa-mir-6885	FALSE	not common	not common	1.621471040228	UP	1.96383003846326	0.0734203876969653	DOWN	-1.04353991863744	0.346664386508537	DOWN	-0.0985016371947811	0.939297168680202
hsa-mir-23c	FALSE	not common	not common	1.60645460647935	DOWN	-0.583169336952639	0.613778626588963	UP	1.84762314805322	0.089523505469331	UP	0.910252033962054	0.450398105542
hsa-mir-6884	FALSE	not common	not common	1.5372888644149	UP	1.08701063210769	0.333473036897311	UP	1.65808614071129	0.128120858621921	DOWN	-0.528351914686792	0.679251311253344
hsa-mir-1275	FALSE	not common	not common	1.49512614857386	UP	0.0725427826885798	0.948827351691685	UP	0.564659084802478	0.626394527662868	UP	2.18327271794808	0.0538069881402281
hsa-mir-34b	FALSE	not common	not common	1.46698863401193	DOWN	-0.698720367979321	0.54394368360015	UP	0.629577126469492	0.583749762431175	DOWN	-1.84345581186373	0.107456015829564
hsa-mir-5002	FALSE	not common	not common	1.40919043052314	DOWN	-0.315719342626079	0.791573018843294	UP	1.65223950181235	0.129209210557783	UP	1.04197726648533	0.381087895702816
hsa-mir-548aw	FALSE	not common	not common	1.38912824605296	DOWN	-1.51725695491576	0.170344165177948	UP	0.0460875293155818	0.971261538713061	UP	1.34163046174206	0.24672224800368
hsa-mir-7155	FALSE	not common	not common	1.24340424745894	DOWN	-1.8064658461345	0.0988996252321556	DOWN	-0.488034885944473	0.674670611555549	UP	0.231181779122588	0.855675921957337
hsa-mir-6868	FALSE	not common	not common	1.16218400734866	UP	0.0924351639843596	0.936097221204148	UP	1.06207619081457	0.339479814322782	UP	1.42649878811875	0.216611328727047
hsa-mir-4709	FALSE	not common	not common	1.03261947145789	DOWN	-1.35769115173881	0.222169127606445	UP	0.668844918467702	0.560021320242611	UP	0.416634060649761	0.745576674904396
hsa-mir-4685	FALSE	not common	not common	0.97481133565384	DOWN	-0.375916905282653	0.749454443500216	DOWN	-1.6004199943504	0.142063005154348	UP	0.00841588918358747	0.995319425204344
hsa-mir-519a-1	FALSE	not common	not common	0.966016172625108	UP	0.955971771498029	0.398223407864933	UP	0.982378007205824	0.376495594593708	UP	0.45711683825307	0.721268751738234
hsa-mir-3158-2	FALSE	not common	not common	0.914019720787802	UP	0.95140305071445	0.400393584886537	UP	1.10721419983343	0.321695296023209	UP	0.0867612185995891	0.946342745457724
hsa-mir-132	FALSE	not common	not common	0.895604865736336	DOWN	-1.27122101674165	0.253869822041983	UP	0.532160627203945	0.647280380845227	UP	0.374240850527536	0.773912062265614
hsa-mir-6747	FALSE	not common	not common	0.833018856163802	UP	1.03779446208659	0.355992994005711	DOWN	-0.414637127323139	0.719270567847612	UP	0.693650540771832	0.573650519774575
hsa-mir-380	FALSE	not common	not common	0.785085084526003	DOWN	-0.773597996244278	0.501310315435463	DOWN	-0.565954719060749	0.626394527662868	DOWN	-0.783150432439805	0.522348474074289
hsa-mir-6734	FALSE	not common	not common	0.775320411789034	DOWN	-0.672670505310417	0.558028567483031	DOWN	-1.04732494753146	0.346486250120656	DOWN	-0.209681960743758	0.86763496748663
hsa-mir-6506	FALSE	not common	not common	0.749888954381106	UP	1.16085173907135	0.299694458287848	UP	0.35998017802194	0.753134714346298	UP	0.350437907729739	0.788060581003979
hsa-mir-4727	FALSE	not common	not common	0.684277654488269	DOWN	-0.0157027675583084	0.987476196413893	UP	1.33539665393131	0.227615327014423	DOWN	-0.128377700784206	0.920437378121256
hsa-mir-18b	FALSE	not common	not common	0.624455933942158	UP	1.1215117152393	0.318073619003148	UP	0.143983113961124	0.905465050919985	UP	0.2856566652706	0.824412829691718
hsa-mir-6808	FALSE	not common	not common	0.595946889868535	UP	0.77105094108646	0.502368640825067	DOWN	-0.0979163491519079	0.940112238407719	UP	0.75805991031881	0.536847489754078
hsa-mir-3173	FALSE	not common	not common	0.555766798283884	DOWN	-0.272527996801445	0.82108723321086	UP	0.168179050004015	0.889722898643975	DOWN	-1.04346220965493	0.38070554277856
hsa-mir-7854	FALSE	not common	not common	0.345926795760869	DOWN	-0.281499492614585	0.817052281055304	UP	0.515321935573734	0.658051211454181	UP	0.255542607384863	0.838617029917751
hsa-mir-6132	FALSE	not common	not common	0.264714383767264	DOWN	-0.0395573700072566	0.971820505922892	UP	0.321529518143296	0.778956955995712	UP	0.464278875208389	0.718101930689802
hsa-mir-6879	FALSE	not common	not common	0.15391288943486	UP	0.271556690684741	0.82108723321086	UP	0.214289846316907	0.856274128151924	UP	0.00263895001042248	0.997895362464196
