# Supplementary material for: Common pathways and functional profiles reveal underlying patterns in Breast, Kidney and Lung cancers
Source: Biol Direct. 2021 May 26;16:9. doi: 10.1186/s13062-021-00293-8 (PMC8152308; doi:10.1186/s13062-021-00293-8)
Supplement: Supplementary file 15 — Additional file 15: Table S10. Table of miRNA, gene and path relations. Description: Rows represent relations. Columns include: miRNA, the name of the miRNA, gene, the gene targeted by the miRNA, node, Hipathia code of the node including the gene, node.label, readable name of the node, path, Hipathia name of the path including the node, path.label, readable name of the path including the node, pathway, KEGG pathway code including the path, and pathway.label, name of the KEGG pathway including the path. [file 13062_2021_293_MOESM15_ESM.xls]

## Sheet: S10_013_miRNA_pathway_target_table
miRNA	gene	node	node.label	path	path.label	pathway	pathway.label
hsa-mir-206	2697	N-hsa04540-18 19	GJA1 GJA1***	P-hsa04540-18 19	Gap junction: GJA1 GJA1***	hsa04540	Gap junction
hsa-mir-206	2697	N-hsa04540-14 16	GJA1 GJA1	P-hsa04540-14 16	Gap junction: GJA1 GJA1	hsa04540	Gap junction
hsa-mir-206	2697	N-hsa04540-14 15	GJA1 GJA1*	P-hsa04540-14 15	Gap junction: GJA1 GJA1*	hsa04540	Gap junction
hsa-mir-206	2697	N-hsa04540-14 31	GJA1 TJP1	P-hsa04540-14 31	Gap junction: GJA1 TJP1	hsa04540	Gap junction
hsa-mir-206	2697	N-hsa04540-16 17	GJA1 GJA1**	P-hsa04540-16 17	Gap junction: GJA1 GJA1**	hsa04540	Gap junction
hsa-mir-206	2099	N-hsa04915-22	ESR1	P-hsa04915-40	Estrogen signaling pathway: CREB3**	hsa04915	Estrogen signaling pathway
hsa-mir-206	2099	N-hsa04915-22	ESR1	P-hsa04915-58	Estrogen signaling pathway: CREB3***	hsa04915	Estrogen signaling pathway
hsa-mir-206	2099	N-hsa04915-3 11	ESR1 Estradiol-17beta	P-hsa04915-3 11	Estrogen signaling pathway: ESR1 Estradiol-17beta	hsa04915	Estrogen signaling pathway
hsa-mir-206	2099	N-hsa04915-12 14	ESR1 FOS	P-hsa04915-12 14	Estrogen signaling pathway: ESR1 FOS	hsa04915	Estrogen signaling pathway
hsa-mir-206	2099	N-hsa04915-12 13	ESR1 Estradiol-17beta*	P-hsa04915-12 13	Estrogen signaling pathway: ESR1 Estradiol-17beta*	hsa04915	Estrogen signaling pathway
hsa-mir-206	2099	N-hsa04917-57	ESR1	P-hsa04917-57	Prolactin signaling pathway: ESR1	hsa04917	Prolactin signaling pathway
hsa-mir-206	2099	N-hsa04919-39	ESR1	P-hsa04919-39	Thyroid hormone signaling pathway: ESR1	hsa04919	Thyroid hormone signaling pathway
hsa-mir-206	2099	N-hsa04961-47 48	ESR1 Estradiol-17beta	P-hsa04961-12	Endocrine and other factor-regulated calcium reabsorption: SLC8A1	hsa04961	Endocrine and other factor-regulated calcium reabsorption
hsa-mir-206	2099	N-hsa04961-47 48	ESR1 Estradiol-17beta	P-hsa04961-26	Endocrine and other factor-regulated calcium reabsorption: TRPV5*	hsa04961	Endocrine and other factor-regulated calcium reabsorption
hsa-mir-206	2099	N-hsa04961-47 48	ESR1 Estradiol-17beta	P-hsa04961-17	Endocrine and other factor-regulated calcium reabsorption: CALB1	hsa04961	Endocrine and other factor-regulated calcium reabsorption
hsa-mir-206	2099	N-hsa04961-47 48	ESR1 Estradiol-17beta	P-hsa04961-13	Endocrine and other factor-regulated calcium reabsorption: ATP2B1	hsa04961	Endocrine and other factor-regulated calcium reabsorption
hsa-mir-206	2099	N-hsa05205-59	ESR1	P-hsa05205-103	Proteoglycans in cancer: CCND1	hsa05205	Proteoglycans in cancer
hsa-mir-326	6608	N-hsa04340-17	SMO	P-hsa04340-17	Hedgehog signaling pathway: SMO	hsa04340	Hedgehog signaling pathway
hsa-mir-326	6608	N-hsa04340-18 36	SMO ARRB1	P-hsa04340-31	Hedgehog signaling pathway: GLI1***	hsa04340	Hedgehog signaling pathway
hsa-mir-326	6608	N-hsa04340-18 36	SMO ARRB1	P-hsa04340-32	Hedgehog signaling pathway: PTCH1***	hsa04340	Hedgehog signaling pathway
hsa-mir-326	6608	N-hsa04340-18 36	SMO ARRB1	P-hsa04340-33	Hedgehog signaling pathway: HHIP*	hsa04340	Hedgehog signaling pathway
hsa-mir-326	6608	N-hsa04340-18 36	SMO ARRB1	P-hsa04340-51	Hedgehog signaling pathway: CCND1*	hsa04340	Hedgehog signaling pathway
hsa-mir-326	6608	N-hsa04340-18 36	SMO ARRB1	P-hsa04340-52	Hedgehog signaling pathway: BCL2*	hsa04340	Hedgehog signaling pathway
hsa-mir-326	6608	N-hsa04340-18 36	SMO ARRB1	P-hsa04340-46	Hedgehog signaling pathway: PRKACA	hsa04340	Hedgehog signaling pathway
hsa-mir-326	6608	N-hsa04340-18 28	SMO EVC2	P-hsa04340-46	Hedgehog signaling pathway: PRKACA	hsa04340	Hedgehog signaling pathway
hsa-mir-326	6608	N-hsa04340-18 36	SMO ARRB1	P-hsa04340-20 22	Hedgehog signaling pathway: GLI1 SUFU*	hsa04340	Hedgehog signaling pathway
hsa-mir-326	6608	N-hsa04340-18 36	SMO ARRB1	P-hsa04340-40	Hedgehog signaling pathway: SUFU	hsa04340	Hedgehog signaling pathway
hsa-mir-326	6608	N-hsa04360-78	SMO	P-hsa04360-82	Axon guidance: ILK	hsa04360	Axon guidance
hsa-mir-326	6608	N-hsa04360-133	SMO*	P-hsa04360-81	Axon guidance: FYN*	hsa04360	Axon guidance
hsa-mir-326	6608	N-hsa05200-99	SMO	P-hsa05200-183	Pathways in cancer: BMP2	hsa05200	Pathways in cancer
hsa-mir-326	6608	N-hsa05200-99	SMO	P-hsa05200-184	Pathways in cancer: GLI1	hsa05200	Pathways in cancer
hsa-mir-326	6608	N-hsa05200-99	SMO	P-hsa05200-187	Pathways in cancer: WNT16*	hsa05200	Pathways in cancer
hsa-mir-326	6608	N-hsa05200-99	SMO	P-hsa05200-185	Pathways in cancer: HHIP	hsa05200	Pathways in cancer
hsa-mir-326	6608	N-hsa05200-99	SMO	P-hsa05200-186	Pathways in cancer: PTCH1*	hsa05200	Pathways in cancer
hsa-mir-346	3976	N-hsa04550-11	LIF	P-hsa04550-66	Signaling pathways regulating pluripotency of stem cells: MYC	hsa04550	Signaling pathways regulating pluripotency of stem cells
hsa-mir-346	3976	N-hsa04550-11	LIF	P-hsa04550-17	Signaling pathways regulating pluripotency of stem cells: AKT3	hsa04550	Signaling pathways regulating pluripotency of stem cells
hsa-mir-346	3976	N-hsa04630-38	IL24	P-hsa04630-35	Jak-STAT signaling pathway: MTOR	hsa04630	Jak-STAT signaling pathway
hsa-mir-346	3976	N-hsa04630-38	IL24	P-hsa04630-33	Jak-STAT signaling pathway: RAF1	hsa04630	Jak-STAT signaling pathway
hsa-mir-346	3976	N-hsa04630-38	IL24	P-hsa04630-7	Jak-STAT signaling pathway: BCL2	hsa04630	Jak-STAT signaling pathway
hsa-mir-346	3976	N-hsa04630-38	IL24	P-hsa04630-31	Jak-STAT signaling pathway: BCL2L1	hsa04630	Jak-STAT signaling pathway
hsa-mir-346	3976	N-hsa04630-38	IL24	P-hsa04630-1	Jak-STAT signaling pathway: MYC	hsa04630	Jak-STAT signaling pathway
hsa-mir-346	3976	N-hsa04630-38	IL24	P-hsa04630-30	Jak-STAT signaling pathway: CDKN1A	hsa04630	Jak-STAT signaling pathway
hsa-mir-346	3976	N-hsa04630-38	IL24	P-hsa04630-34	Jak-STAT signaling pathway: AOX1	hsa04630	Jak-STAT signaling pathway
hsa-mir-346	3976	N-hsa04630-38	IL24	P-hsa04630-36	Jak-STAT signaling pathway: GFAP	hsa04630	Jak-STAT signaling pathway
hsa-mir-346	3976	N-hsa04630-38	IL24	P-hsa04630-24	Jak-STAT signaling pathway: MCL1	hsa04630	Jak-STAT signaling pathway
hsa-mir-346	3976	N-hsa04630-38	IL24	P-hsa04630-27	Jak-STAT signaling pathway: PIM1	hsa04630	Jak-STAT signaling pathway
hsa-mir-346	3976	N-hsa04630-38	IL24	P-hsa04630-28	Jak-STAT signaling pathway: CCND1	hsa04630	Jak-STAT signaling pathway
hsa-mir-184	208	N-hsa04010-76	AKT3	P-hsa04010-61	MAPK signaling pathway: ATF4	hsa04010	MAPK signaling pathway
hsa-mir-184	208	N-hsa04010-76	AKT3	P-hsa04010-79	MAPK signaling pathway: HSPB1	hsa04010	MAPK signaling pathway
hsa-mir-184	208	N-hsa04010-76	AKT3	P-hsa04010-68	MAPK signaling pathway: ATF2	hsa04010	MAPK signaling pathway
hsa-mir-184	208	N-hsa04010-76	AKT3	P-hsa04010-67	MAPK signaling pathway: ELK1	hsa04010	MAPK signaling pathway
hsa-mir-184	208	N-hsa04010-76	AKT3	P-hsa04010-66	MAPK signaling pathway: TP53	hsa04010	MAPK signaling pathway
hsa-mir-184	208	N-hsa04010-76	AKT3	P-hsa04010-65	MAPK signaling pathway: ELK4	hsa04010	MAPK signaling pathway
hsa-mir-184	208	N-hsa04010-76	AKT3	P-hsa04010-64	MAPK signaling pathway: DDIT3	hsa04010	MAPK signaling pathway
hsa-mir-184	208	N-hsa04010-76	AKT3	P-hsa04010-63	MAPK signaling pathway: MAX	hsa04010	MAPK signaling pathway
hsa-mir-184	208	N-hsa04010-76	AKT3	P-hsa04010-62	MAPK signaling pathway: MEF2C	hsa04010	MAPK signaling pathway
hsa-mir-184	208	N-hsa04010-76	AKT3	P-hsa04010-58	MAPK signaling pathway: CDC25B	hsa04010	MAPK signaling pathway
hsa-mir-184	208	N-hsa04010-76	AKT3	P-hsa04010-118	MAPK signaling pathway: JUN	hsa04010	MAPK signaling pathway
hsa-mir-184	208	N-hsa04010-76	AKT3	P-hsa04010-117	MAPK signaling pathway: JUND	hsa04010	MAPK signaling pathway
hsa-mir-184	208	N-hsa04010-76	AKT3	P-hsa04010-120	MAPK signaling pathway: NFATC1	hsa04010	MAPK signaling pathway
hsa-mir-184	208	N-hsa04010-76	AKT3	P-hsa04010-119	MAPK signaling pathway: NFATC3	hsa04010	MAPK signaling pathway
hsa-mir-184	208	N-hsa04012-59	AKT3	P-hsa04012-23	ErbB signaling pathway: RPS6KB1	hsa04012	ErbB signaling pathway
hsa-mir-184	208	N-hsa04012-59	AKT3	P-hsa04012-22	ErbB signaling pathway: EIF4EBP1	hsa04012	ErbB signaling pathway
hsa-mir-184	208	N-hsa04012-59	AKT3	P-hsa04012-31	ErbB signaling pathway: BAD	hsa04012	ErbB signaling pathway
hsa-mir-184	208	N-hsa04012-59	AKT3	P-hsa04012-21	ErbB signaling pathway: GSK3B	hsa04012	ErbB signaling pathway
hsa-mir-184	208	N-hsa04012-59	AKT3	P-hsa04012-25	ErbB signaling pathway: CDKN1B	hsa04012	ErbB signaling pathway
hsa-mir-184	208	N-hsa04012-59	AKT3	P-hsa04012-24	ErbB signaling pathway: CDKN1A	hsa04012	ErbB signaling pathway
hsa-mir-184	208	N-hsa04014-11	AKT3	P-hsa04014-33	Ras signaling pathway: BCL2L1	hsa04014	Ras signaling pathway
hsa-mir-184	208	N-hsa04014-11	AKT3	P-hsa04014-35	Ras signaling pathway: NFKB1	hsa04014	Ras signaling pathway
hsa-mir-184	208	N-hsa04014-11	AKT3	P-hsa04014-37	Ras signaling pathway: FASLG	hsa04014	Ras signaling pathway
hsa-mir-184	208	N-hsa04015-67	AKT3	P-hsa04015-67	Rap1 signaling pathway: AKT3	hsa04015	Rap1 signaling pathway
hsa-mir-184	208	N-hsa04022-54	AKT3	P-hsa04022-3	cGMP-PKG signaling pathway: MYL9	hsa04022	cGMP-PKG signaling pathway
hsa-mir-184	208	N-hsa04022-54	AKT3	P-hsa04022-23	cGMP-PKG signaling pathway: CACNA1C	hsa04022	cGMP-PKG signaling pathway
hsa-mir-184	208	N-hsa04022-54	AKT3	P-hsa04022-9	cGMP-PKG signaling pathway: ITPR1	hsa04022	cGMP-PKG signaling pathway
hsa-mir-184	208	N-hsa04022-54	AKT3	P-hsa04022-43	cGMP-PKG signaling pathway: MAPK1	hsa04022	cGMP-PKG signaling pathway
hsa-mir-184	208	N-hsa04022-54	AKT3	P-hsa04022-39	cGMP-PKG signaling pathway: KCNJ8	hsa04022	cGMP-PKG signaling pathway
hsa-mir-184	208	N-hsa04022-54	AKT3	P-hsa04022-48	cGMP-PKG signaling pathway: SLC8A2	hsa04022	cGMP-PKG signaling pathway
hsa-mir-184	208	N-hsa04022-54	AKT3	P-hsa04022-49	cGMP-PKG signaling pathway: ATP1B4	hsa04022	cGMP-PKG signaling pathway
hsa-mir-184	208	N-hsa04022-54	AKT3	P-hsa04022-50	cGMP-PKG signaling pathway: ATP2B1	hsa04022	cGMP-PKG signaling pathway
hsa-mir-184	208	N-hsa04022-54	AKT3	P-hsa04022-51	cGMP-PKG signaling pathway: GTF2I	hsa04022	cGMP-PKG signaling pathway
hsa-mir-184	208	N-hsa04022-54	AKT3	P-hsa04022-45	cGMP-PKG signaling pathway: CREB3	hsa04022	cGMP-PKG signaling pathway
hsa-mir-184	208	N-hsa04022-54	AKT3	P-hsa04022-44	cGMP-PKG signaling pathway: BAD	hsa04022	cGMP-PKG signaling pathway
hsa-mir-184	208	N-hsa04022-54	AKT3	P-hsa04022-46	cGMP-PKG signaling pathway: VASP	hsa04022	cGMP-PKG signaling pathway
hsa-mir-184	208	N-hsa04022-54	AKT3	P-hsa04022-58	cGMP-PKG signaling pathway: MYH7	hsa04022	cGMP-PKG signaling pathway
hsa-mir-184	208	N-hsa04022-54	AKT3	P-hsa04022-59	cGMP-PKG signaling pathway: NPPB	hsa04022	cGMP-PKG signaling pathway
hsa-mir-184	208	N-hsa04022-54	AKT3	P-hsa04022-60	cGMP-PKG signaling pathway: TRPC6*	hsa04022	cGMP-PKG signaling pathway
hsa-mir-184	208	N-hsa04022-54	AKT3	P-hsa04022-37 38	cGMP-PKG signaling pathway: ATP2A1 PLN	hsa04022	cGMP-PKG signaling pathway
hsa-mir-184	208	N-hsa04022-54	AKT3	P-hsa04022-19	cGMP-PKG signaling pathway: CNGB1	hsa04022	cGMP-PKG signaling pathway
hsa-mir-184	208	N-hsa04022-54	AKT3	P-hsa04022-65	cGMP-PKG signaling pathway: PDE2A	hsa04022	cGMP-PKG signaling pathway
hsa-mir-184	208	N-hsa04022-54	AKT3	P-hsa04022-57	cGMP-PKG signaling pathway: GMP	hsa04022	cGMP-PKG signaling pathway
hsa-mir-184	208	N-hsa04022-54	AKT3	P-hsa04022-66	cGMP-PKG signaling pathway: PDE3A	hsa04022	cGMP-PKG signaling pathway
hsa-mir-184	208	N-hsa04024-21	AKT3	P-hsa04024-21	cAMP signaling pathway: AKT3	hsa04024	cAMP signaling pathway
hsa-mir-184	208	N-hsa04062-45	AKT3	P-hsa04062-53	Chemokine signaling pathway: NFKB1	hsa04062	Chemokine signaling pathway
hsa-mir-184	208	N-hsa04062-45	AKT3	P-hsa04062-60	Chemokine signaling pathway: GSK3A	hsa04062	Chemokine signaling pathway
hsa-mir-184	208	N-hsa04062-45	AKT3	P-hsa04062-59	Chemokine signaling pathway: FOXO3	hsa04062	Chemokine signaling pathway
hsa-mir-184	208	N-hsa04066-19	AKT3	P-hsa04066-63	HIF-1 signaling pathway: TIMP1*	hsa04066	HIF-1 signaling pathway
hsa-mir-184	208	N-hsa04066-19	AKT3	P-hsa04066-64	HIF-1 signaling pathway: LTBR	hsa04066	HIF-1 signaling pathway
hsa-mir-184	208	N-hsa04066-19	AKT3	P-hsa04066-49	HIF-1 signaling pathway: EPO	hsa04066	HIF-1 signaling pathway
hsa-mir-184	208	N-hsa04066-19	AKT3	P-hsa04066-50	HIF-1 signaling pathway: TF	hsa04066	HIF-1 signaling pathway
hsa-mir-184	208	N-hsa04066-19	AKT3	P-hsa04066-51	HIF-1 signaling pathway: TFRC	hsa04066	HIF-1 signaling pathway
hsa-mir-184	208	N-hsa04066-19	AKT3	P-hsa04066-5	HIF-1 signaling pathway: VEGFA	hsa04066	HIF-1 signaling pathway
hsa-mir-184	208	N-hsa04066-19	AKT3	P-hsa04066-52	HIF-1 signaling pathway: FLT1	hsa04066	HIF-1 signaling pathway
hsa-mir-184	208	N-hsa04066-19	AKT3	P-hsa04066-53	HIF-1 signaling pathway: EGF*	hsa04066	HIF-1 signaling pathway
hsa-mir-184	208	N-hsa04066-19	AKT3	P-hsa04066-54	HIF-1 signaling pathway: SERPINE1	hsa04066	HIF-1 signaling pathway
hsa-mir-184	208	N-hsa04066-19	AKT3	P-hsa04066-55	HIF-1 signaling pathway: ANGPT1	hsa04066	HIF-1 signaling pathway
hsa-mir-184	208	N-hsa04066-19	AKT3	P-hsa04066-56	HIF-1 signaling pathway: TEK	hsa04066	HIF-1 signaling pathway
hsa-mir-184	208	N-hsa04066-19	AKT3	P-hsa04066-57	HIF-1 signaling pathway: TIMP1	hsa04066	HIF-1 signaling pathway
hsa-mir-184	208	N-hsa04066-19	AKT3	P-hsa04066-58	HIF-1 signaling pathway: EDN1	hsa04066	HIF-1 signaling pathway
hsa-mir-184	208	N-hsa04066-19	AKT3	P-hsa04066-59	HIF-1 signaling pathway: NOS2	hsa04066	HIF-1 signaling pathway
hsa-mir-184	208	N-hsa04066-19	AKT3	P-hsa04066-60	HIF-1 signaling pathway: NOS3	hsa04066	HIF-1 signaling pathway
hsa-mir-184	208	N-hsa04066-19	AKT3	P-hsa04066-61	HIF-1 signaling pathway: HMOX1	hsa04066	HIF-1 signaling pathway
hsa-mir-184	208	N-hsa04066-19	AKT3	P-hsa04066-62	HIF-1 signaling pathway: NPPA	hsa04066	HIF-1 signaling pathway
hsa-mir-184	208	N-hsa04066-19	AKT3	P-hsa04066-11	HIF-1 signaling pathway: SLC2A1	hsa04066	HIF-1 signaling pathway
hsa-mir-184	208	N-hsa04066-19	AKT3	P-hsa04066-30	HIF-1 signaling pathway: PDK1	hsa04066	HIF-1 signaling pathway
hsa-mir-184	208	N-hsa04066-19	AKT3	P-hsa04066-42	HIF-1 signaling pathway: HK1	hsa04066	HIF-1 signaling pathway
hsa-mir-184	208	N-hsa04066-19	AKT3	P-hsa04066-43	HIF-1 signaling pathway: PFKL	hsa04066	HIF-1 signaling pathway
hsa-mir-184	208	N-hsa04066-19	AKT3	P-hsa04066-44	HIF-1 signaling pathway: GAPDH	hsa04066	HIF-1 signaling pathway
hsa-mir-184	208	N-hsa04066-19	AKT3	P-hsa04066-45	HIF-1 signaling pathway: ALDOA	hsa04066	HIF-1 signaling pathway
hsa-mir-184	208	N-hsa04066-19	AKT3	P-hsa04066-47	HIF-1 signaling pathway: PGK1	hsa04066	HIF-1 signaling pathway
hsa-mir-184	208	N-hsa04066-19	AKT3	P-hsa04066-48	HIF-1 signaling pathway: PFKFB3	hsa04066	HIF-1 signaling pathway
hsa-mir-184	208	N-hsa04066-19	AKT3	P-hsa04066-29	HIF-1 signaling pathway: LDHA	hsa04066	HIF-1 signaling pathway
hsa-mir-184	208	N-hsa04066-19	AKT3	P-hsa04066-88	HIF-1 signaling pathway: BCL2	hsa04066	HIF-1 signaling pathway
hsa-mir-184	208	N-hsa04066-19	AKT3	P-hsa04066-89	HIF-1 signaling pathway: CDKN1A	hsa04066	HIF-1 signaling pathway
hsa-mir-184	208	N-hsa04066-19	AKT3	P-hsa04066-46	HIF-1 signaling pathway: ENO1	hsa04066	HIF-1 signaling pathway
hsa-mir-184	208	N-hsa04068-15	AKT3	P-hsa04068-39	FoxO signaling pathway: CCNB3	hsa04068	FoxO signaling pathway
hsa-mir-184	208	N-hsa04068-15	AKT3	P-hsa04068-40	FoxO signaling pathway: CCND1	hsa04068	FoxO signaling pathway
hsa-mir-184	208	N-hsa04068-15	AKT3	P-hsa04068-96	FoxO signaling pathway: CCNG2	hsa04068	FoxO signaling pathway
hsa-mir-184	208	N-hsa04068-15	AKT3	P-hsa04068-41	FoxO signaling pathway: CDKN2B	hsa04068	FoxO signaling pathway
hsa-mir-184	208	N-hsa04068-15	AKT3	P-hsa04068-42	FoxO signaling pathway: CDKN2D	hsa04068	FoxO signaling pathway
hsa-mir-184	208	N-hsa04068-15	AKT3	P-hsa04068-43	FoxO signaling pathway: CDKN1A	hsa04068	FoxO signaling pathway
hsa-mir-184	208	N-hsa04068-15	AKT3	P-hsa04068-44	FoxO signaling pathway: CDKN1B	hsa04068	FoxO signaling pathway
hsa-mir-184	208	N-hsa04068-15	AKT3	P-hsa04068-45	FoxO signaling pathway: RBL2	hsa04068	FoxO signaling pathway
hsa-mir-184	208	N-hsa04068-15	AKT3	P-hsa04068-46	FoxO signaling pathway: PLK4	hsa04068	FoxO signaling pathway
hsa-mir-184	208	N-hsa04068-15	AKT3	P-hsa04068-47	FoxO signaling pathway: GADD45G	hsa04068	FoxO signaling pathway
hsa-mir-184	208	N-hsa04068-15	AKT3	P-hsa04068-48	FoxO signaling pathway: FASLG	hsa04068	FoxO signaling pathway
hsa-mir-184	208	N-hsa04068-15	AKT3	P-hsa04068-49	FoxO signaling pathway: BCL2L11	hsa04068	FoxO signaling pathway
hsa-mir-184	208	N-hsa04068-15	AKT3	P-hsa04068-50	FoxO signaling pathway: TNFSF10	hsa04068	FoxO signaling pathway
hsa-mir-184	208	N-hsa04068-15	AKT3	P-hsa04068-51	FoxO signaling pathway: BCL6	hsa04068	FoxO signaling pathway
hsa-mir-184	208	N-hsa04068-15	AKT3	P-hsa04068-66	FoxO signaling pathway: BNIP3	hsa04068	FoxO signaling pathway
hsa-mir-184	208	N-hsa04068-15	AKT3	P-hsa04068-68	FoxO signaling pathway: ATG12	hsa04068	FoxO signaling pathway
hsa-mir-184	208	N-hsa04068-15	AKT3	P-hsa04068-67	FoxO signaling pathway: GABARAP	hsa04068	FoxO signaling pathway
hsa-mir-184	208	N-hsa04068-15	AKT3	P-hsa04068-52	FoxO signaling pathway: CAT	hsa04068	FoxO signaling pathway
hsa-mir-184	208	N-hsa04068-15	AKT3	P-hsa04068-53	FoxO signaling pathway: SOD2	hsa04068	FoxO signaling pathway
hsa-mir-184	208	N-hsa04068-15	AKT3	P-hsa04068-54	FoxO signaling pathway: GADD45G*	hsa04068	FoxO signaling pathway
hsa-mir-184	208	N-hsa04068-15	AKT3	P-hsa04068-55	FoxO signaling pathway: ATM	hsa04068	FoxO signaling pathway
hsa-mir-184	208	N-hsa04068-15	AKT3	P-hsa04068-13	FoxO signaling pathway: PCK1	hsa04068	FoxO signaling pathway
hsa-mir-184	208	N-hsa04068-15	AKT3	P-hsa04068-14	FoxO signaling pathway: G6PC	hsa04068	FoxO signaling pathway
hsa-mir-184	208	N-hsa04068-15	AKT3	P-hsa04068-56	FoxO signaling pathway: BCL6*	hsa04068	FoxO signaling pathway
hsa-mir-184	208	N-hsa04068-15	AKT3	P-hsa04068-57	FoxO signaling pathway: IL7R	hsa04068	FoxO signaling pathway
hsa-mir-184	208	N-hsa04068-15	AKT3	P-hsa04068-58	FoxO signaling pathway: KLF2	hsa04068	FoxO signaling pathway
hsa-mir-184	208	N-hsa04068-15	AKT3	P-hsa04068-59	FoxO signaling pathway: S1PR1	hsa04068	FoxO signaling pathway
hsa-mir-184	208	N-hsa04068-15	AKT3	P-hsa04068-60	FoxO signaling pathway: RAG1	hsa04068	FoxO signaling pathway
hsa-mir-184	208	N-hsa04068-15	AKT3	P-hsa04068-88	FoxO signaling pathway: FBXO32	hsa04068	FoxO signaling pathway
hsa-mir-184	208	N-hsa04071-4	AKT3	P-hsa04071-89	Sphingolipid signaling pathway: Nitric oxide	hsa04071	Sphingolipid signaling pathway
hsa-mir-184	208	N-hsa04071-58	AKT3*	P-hsa04071-59 60	Sphingolipid signaling pathway: TP53 BCL2	hsa04071	Sphingolipid signaling pathway
hsa-mir-184	208	N-hsa04072-11	AKT3	P-hsa04072-36	Phospholipase D signaling pathway: MTOR	hsa04072	Phospholipase D signaling pathway
hsa-mir-184	208	N-hsa04150-12	AKT3	P-hsa04150-31	mTOR signaling pathway: EIF4E	hsa04150	mTOR signaling pathway
hsa-mir-184	208	N-hsa04150-12	AKT3	P-hsa04150-56	mTOR signaling pathway: EIF4B	hsa04150	mTOR signaling pathway
hsa-mir-184	208	N-hsa04150-12	AKT3	P-hsa04150-33	mTOR signaling pathway: RPS6	hsa04150	mTOR signaling pathway
hsa-mir-184	208	N-hsa04151-13	AKT3	P-hsa04151-34	PI3K-Akt signaling pathway: GYS1	hsa04151	PI3K-Akt signaling pathway
hsa-mir-184	208	N-hsa04151-13	AKT3	P-hsa04151-24	PI3K-Akt signaling pathway: MYC	hsa04151	PI3K-Akt signaling pathway
hsa-mir-184	208	N-hsa04151-13	AKT3	P-hsa04151-35	PI3K-Akt signaling pathway: CCND1	hsa04151	PI3K-Akt signaling pathway
hsa-mir-184	208	N-hsa04151-13	AKT3	P-hsa04151-25	PI3K-Akt signaling pathway: CDKN1B	hsa04151	PI3K-Akt signaling pathway
hsa-mir-184	208	N-hsa04151-13	AKT3	P-hsa04151-26	PI3K-Akt signaling pathway: RBL2	hsa04151	PI3K-Akt signaling pathway
hsa-mir-184	208	N-hsa04151-13	AKT3	P-hsa04151-36	PI3K-Akt signaling pathway: PCK1	hsa04151	PI3K-Akt signaling pathway
hsa-mir-184	208	N-hsa04151-13	AKT3	P-hsa04151-37	PI3K-Akt signaling pathway: G6PC	hsa04151	PI3K-Akt signaling pathway
hsa-mir-184	208	N-hsa04151-13	AKT3	P-hsa04151-27	PI3K-Akt signaling pathway: FASLG	hsa04151	PI3K-Akt signaling pathway
hsa-mir-184	208	N-hsa04151-13	AKT3	P-hsa04151-28	PI3K-Akt signaling pathway: BCL2L11	hsa04151	PI3K-Akt signaling pathway
hsa-mir-184	208	N-hsa04151-13	AKT3	P-hsa04151-32	PI3K-Akt signaling pathway: BCL2L1	hsa04151	PI3K-Akt signaling pathway
hsa-mir-184	208	N-hsa04151-13	AKT3	P-hsa04151-103	PI3K-Akt signaling pathway: BCL2*	hsa04151	PI3K-Akt signaling pathway
hsa-mir-184	208	N-hsa04151-13	AKT3	P-hsa04151-33	PI3K-Akt signaling pathway: TP53	hsa04151	PI3K-Akt signaling pathway
hsa-mir-184	208	N-hsa04151-13	AKT3	P-hsa04151-98	PI3K-Akt signaling pathway: BCL2L1*	hsa04151	PI3K-Akt signaling pathway
hsa-mir-184	208	N-hsa04151-13	AKT3	P-hsa04151-99	PI3K-Akt signaling pathway: MYB	hsa04151	PI3K-Akt signaling pathway
hsa-mir-184	208	N-hsa04151-13	AKT3	P-hsa04151-105 62	PI3K-Akt signaling pathway: CCND1 CDK2	hsa04151	PI3K-Akt signaling pathway
hsa-mir-184	208	N-hsa04151-13	AKT3	P-hsa04151-73	PI3K-Akt signaling pathway: MAPK1	hsa04151	PI3K-Akt signaling pathway
hsa-mir-184	208	N-hsa04151-13	AKT3	P-hsa04151-96	PI3K-Akt signaling pathway: BCL2	hsa04151	PI3K-Akt signaling pathway
hsa-mir-184	208	N-hsa04151-13	AKT3	P-hsa04151-97	PI3K-Akt signaling pathway: MCL1	hsa04151	PI3K-Akt signaling pathway
hsa-mir-184	208	N-hsa04151-13	AKT3	P-hsa04151-109	PI3K-Akt signaling pathway: RXRA	hsa04151	PI3K-Akt signaling pathway
hsa-mir-184	208	N-hsa04151-13	AKT3	P-hsa04151-110	PI3K-Akt signaling pathway: BCL2**	hsa04151	PI3K-Akt signaling pathway
hsa-mir-184	208	N-hsa04151-13	AKT3	P-hsa04151-2	PI3K-Akt signaling pathway: EIF4E	hsa04151	PI3K-Akt signaling pathway
hsa-mir-184	208	N-hsa04151-13	AKT3	P-hsa04151-5	PI3K-Akt signaling pathway: EIF4B	hsa04151	PI3K-Akt signaling pathway
hsa-mir-184	208	N-hsa04151-13	AKT3	P-hsa04151-4	PI3K-Akt signaling pathway: RPS6	hsa04151	PI3K-Akt signaling pathway
hsa-mir-184	208	N-hsa04151-13	AKT3	P-hsa04151-51	PI3K-Akt signaling pathway: NOS3	hsa04151	PI3K-Akt signaling pathway
hsa-mir-184	208	N-hsa04151-13	AKT3	P-hsa04151-63	PI3K-Akt signaling pathway: CASP9	hsa04151	PI3K-Akt signaling pathway
hsa-mir-184	208	N-hsa04152-5	AKT3	P-hsa04152-61	AMPK signaling pathway: RPS6KB1	hsa04152	AMPK signaling pathway
hsa-mir-184	208	N-hsa04152-5	AKT3	P-hsa04152-63	AMPK signaling pathway: PPARG	hsa04152	AMPK signaling pathway
hsa-mir-184	208	N-hsa04152-5	AKT3	P-hsa04152-62	AMPK signaling pathway: EIF4EBP1	hsa04152	AMPK signaling pathway
hsa-mir-184	208	N-hsa04152-5	AKT3	P-hsa04152-103	AMPK signaling pathway: ULK1	hsa04152	AMPK signaling pathway
hsa-mir-184	208	N-hsa04210-26	AKT3	P-hsa04210-74	Apoptosis: BAX*	hsa04210	Apoptosis
hsa-mir-184	208	N-hsa04210-26	AKT3	P-hsa04210-75	Apoptosis: BAK1*	hsa04210	Apoptosis
hsa-mir-184	208	N-hsa04210-26	AKT3	P-hsa04210-69	Apoptosis: PTPN13	hsa04210	Apoptosis
hsa-mir-184	208	N-hsa04210-26	AKT3	P-hsa04210-70	Apoptosis: CFLAR*	hsa04210	Apoptosis
hsa-mir-184	208	N-hsa04210-26	AKT3	P-hsa04210-10	Apoptosis: BIRC2	hsa04210	Apoptosis
hsa-mir-184	208	N-hsa04210-26	AKT3	P-hsa04210-71	Apoptosis: GADD45G	hsa04210	Apoptosis
hsa-mir-184	208	N-hsa04210-26	AKT3	P-hsa04210-73	Apoptosis: TRAF1	hsa04210	Apoptosis
hsa-mir-184	208	N-hsa04210-26	AKT3	P-hsa04210-3	Apoptosis: BCL2L1	hsa04210	Apoptosis
hsa-mir-184	208	N-hsa04210-26	AKT3	P-hsa04210-72	Apoptosis: BCL2A1	hsa04210	Apoptosis
hsa-mir-184	208	N-hsa04211-4	AKT3	P-hsa04211-23	Longevity regulating pathway - mammal: SOD2	hsa04211	Longevity regulating pathway - mammal
hsa-mir-184	208	N-hsa04211-4	AKT3	P-hsa04211-56	Longevity regulating pathway - mammal: CAT	hsa04211	Longevity regulating pathway - mammal
hsa-mir-184	208	N-hsa04211-4	AKT3	P-hsa04211-57	Longevity regulating pathway - mammal: ATG5	hsa04211	Longevity regulating pathway - mammal
hsa-mir-184	208	N-hsa04211-4	AKT3	P-hsa04211-29	Longevity regulating pathway - mammal: EIF4E	hsa04211	Longevity regulating pathway - mammal
hsa-mir-184	208	N-hsa04211-4	AKT3	P-hsa04211-2	Longevity regulating pathway - mammal: RPS6KB1	hsa04211	Longevity regulating pathway - mammal
hsa-mir-184	208	N-hsa04211-4	AKT3	P-hsa04211-43 59 60 61	Longevity regulating pathway - mammal: ULK3 RB1CC1 ATG13 ATG101	hsa04211	Longevity regulating pathway - mammal
hsa-mir-184	208	N-hsa04211-4	AKT3	P-hsa04211-62	Longevity regulating pathway - mammal: EHMT2	hsa04211	Longevity regulating pathway - mammal
hsa-mir-184	208	N-hsa04213-4	AKT3	P-hsa04213-52	Longevity regulating pathway - multiple species: SOD2	hsa04213	Longevity regulating pathway - multiple species
hsa-mir-184	208	N-hsa04213-4	AKT3	P-hsa04213-60	Longevity regulating pathway - multiple species: CAT	hsa04213	Longevity regulating pathway - multiple species
hsa-mir-184	208	N-hsa04213-4	AKT3	P-hsa04213-61	Longevity regulating pathway - multiple species: ATG5	hsa04213	Longevity regulating pathway - multiple species
hsa-mir-184	208	N-hsa04213-4	AKT3	P-hsa04213-2	Longevity regulating pathway - multiple species: RPS6KB1	hsa04213	Longevity regulating pathway - multiple species
hsa-mir-184	208	N-hsa04213-15	AKT3*	P-hsa04213-53	Longevity regulating pathway - multiple species: SOD1	hsa04213	Longevity regulating pathway - multiple species
hsa-mir-184	208	N-hsa04213-15	AKT3*	P-hsa04213-55	Longevity regulating pathway - multiple species: CRYAB	hsa04213	Longevity regulating pathway - multiple species
hsa-mir-184	208	N-hsa04213-15	AKT3*	P-hsa04213-13	Longevity regulating pathway - multiple species: RPS6KB1*	hsa04213	Longevity regulating pathway - multiple species
hsa-mir-184	208	N-hsa04213-22	AKT3**	P-hsa04213-54	Longevity regulating pathway - multiple species: SOD2*	hsa04213	Longevity regulating pathway - multiple species
hsa-mir-184	208	N-hsa04213-22	AKT3**	P-hsa04213-62	Longevity regulating pathway - multiple species: CAT*	hsa04213	Longevity regulating pathway - multiple species
hsa-mir-184	208	N-hsa04218-11	AKT3	P-hsa04218-36 38	Cellular senescence: MYBL2 LIN54	hsa04218	Cellular senescence
hsa-mir-184	208	N-hsa04218-11	AKT3	P-hsa04218-37 38	Cellular senescence: FOXM1 LIN54	hsa04218	Cellular senescence
hsa-mir-184	208	N-hsa04261-34	AKT3	P-hsa04261-34	Adrenergic signaling in cardiomyocytes: AKT3	hsa04261	Adrenergic signaling in cardiomyocytes
hsa-mir-184	208	N-hsa04370-19	AKT3	P-hsa04370-36	VEGF signaling pathway: NOS3	hsa04370	VEGF signaling pathway
hsa-mir-184	208	N-hsa04370-19	AKT3	P-hsa04370-37	VEGF signaling pathway: CASP9	hsa04370	VEGF signaling pathway
hsa-mir-184	208	N-hsa04370-19	AKT3	P-hsa04370-38	VEGF signaling pathway: BAD	hsa04370	VEGF signaling pathway
hsa-mir-184	208	N-hsa04380-32	AKT3	P-hsa04380-32	Osteoclast differentiation: AKT3	hsa04380	Osteoclast differentiation
hsa-mir-184	208	N-hsa04510-15	AKT3	P-hsa04510-47	Focal adhesion: CCND1	hsa04510	Focal adhesion
hsa-mir-184	208	N-hsa04530-30	AKT3	P-hsa04530-30	Tight junction: AKT3	hsa04530	Tight junction
hsa-mir-184	208	N-hsa04550-17	AKT3	P-hsa04550-17	Signaling pathways regulating pluripotency of stem cells: AKT3	hsa04550	Signaling pathways regulating pluripotency of stem cells
hsa-mir-184	208	N-hsa04550-36	AKT3*	P-hsa04550-36	Signaling pathways regulating pluripotency of stem cells: AKT3*	hsa04550	Signaling pathways regulating pluripotency of stem cells
hsa-mir-184	208	N-hsa04611-28	AKT3	P-hsa04611-34	Platelet activation: Thromboxane A2*	hsa04611	Platelet activation
hsa-mir-184	208	N-hsa04620-42	AKT3	P-hsa04620-46	Toll-like receptor signaling pathway: TNF	hsa04620	Toll-like receptor signaling pathway
hsa-mir-184	208	N-hsa04620-42	AKT3	P-hsa04620-34	Toll-like receptor signaling pathway: IL1B	hsa04620	Toll-like receptor signaling pathway
hsa-mir-184	208	N-hsa04620-42	AKT3	P-hsa04620-39	Toll-like receptor signaling pathway: IL6	hsa04620	Toll-like receptor signaling pathway
hsa-mir-184	208	N-hsa04620-42	AKT3	P-hsa04620-86	Toll-like receptor signaling pathway: IL12A	hsa04620	Toll-like receptor signaling pathway
hsa-mir-184	208	N-hsa04620-42	AKT3	P-hsa04620-29	Toll-like receptor signaling pathway: CXCL8	hsa04620	Toll-like receptor signaling pathway
hsa-mir-184	208	N-hsa04620-42	AKT3	P-hsa04620-40	Toll-like receptor signaling pathway: CCL5	hsa04620	Toll-like receptor signaling pathway
hsa-mir-184	208	N-hsa04620-42	AKT3	P-hsa04620-76	Toll-like receptor signaling pathway: CCL3L3	hsa04620	Toll-like receptor signaling pathway
hsa-mir-184	208	N-hsa04620-42	AKT3	P-hsa04620-87	Toll-like receptor signaling pathway: CCL4L1	hsa04620	Toll-like receptor signaling pathway
hsa-mir-184	208	N-hsa04630-2	AKT3	P-hsa04630-35	Jak-STAT signaling pathway: MTOR	hsa04630	Jak-STAT signaling pathway
hsa-mir-184	208	N-hsa04660-20	AKT3	P-hsa04660-14	T cell receptor signaling pathway: NFKB1	hsa04660	T cell receptor signaling pathway
hsa-mir-184	208	N-hsa04660-20	AKT3	P-hsa04660-35	T cell receptor signaling pathway: NFATC1	hsa04660	T cell receptor signaling pathway
hsa-mir-184	208	N-hsa04662-14	AKT3	P-hsa04662-10	B cell receptor signaling pathway: GSK3B	hsa04662	B cell receptor signaling pathway
hsa-mir-184	208	N-hsa04662-14	AKT3	P-hsa04662-6	B cell receptor signaling pathway: NFKB1	hsa04662	B cell receptor signaling pathway
hsa-mir-184	208	N-hsa04664-23	AKT3	P-hsa04664-23	Fc epsilon RI signaling pathway: AKT3	hsa04664	Fc epsilon RI signaling pathway
hsa-mir-184	208	N-hsa04666-22	AKT3	P-hsa04666-23	Fc gamma R-mediated phagocytosis: RPS6KB1	hsa04666	Fc gamma R-mediated phagocytosis
hsa-mir-184	208	N-hsa04668-102	AKT3	P-hsa04668-102	TNF signaling pathway: AKT3	hsa04668	TNF signaling pathway
hsa-mir-184	208	N-hsa04722-19	AKT3	P-hsa04722-37	Neurotrophin signaling pathway: NFKB1	hsa04722	Neurotrophin signaling pathway
hsa-mir-184	208	N-hsa04722-19	AKT3	P-hsa04722-35	Neurotrophin signaling pathway: FOXO3	hsa04722	Neurotrophin signaling pathway
hsa-mir-184	208	N-hsa04722-19	AKT3	P-hsa04722-33	Neurotrophin signaling pathway: BAD	hsa04722	Neurotrophin signaling pathway
hsa-mir-184	208	N-hsa04722-19	AKT3	P-hsa04722-34	Neurotrophin signaling pathway: GSK3B	hsa04722	Neurotrophin signaling pathway
hsa-mir-184	208	N-hsa04725-49	AKT3	P-hsa04725-50	Cholinergic synapse: BCL2	hsa04725	Cholinergic synapse
hsa-mir-184	208	N-hsa04728-30	AKT3	P-hsa04728-74	Dopaminergic synapse: GRIN2A	hsa04728	Dopaminergic synapse
hsa-mir-184	208	N-hsa04728-30	AKT3	P-hsa04728-70 73	Dopaminergic synapse: KIF5A GRIA1	hsa04728	Dopaminergic synapse
hsa-mir-184	208	N-hsa04728-30	AKT3	P-hsa04728-71 72	Dopaminergic synapse: CLOCK ARNTL	hsa04728	Dopaminergic synapse
hsa-mir-184	208	N-hsa04910-51	AKT3	P-hsa04910-32	Insulin signaling pathway: EIF4E	hsa04910	Insulin signaling pathway
hsa-mir-184	208	N-hsa04910-51	AKT3	P-hsa04910-26	Insulin signaling pathway: RPS6	hsa04910	Insulin signaling pathway
hsa-mir-184	208	N-hsa04910-51	AKT3	P-hsa04910-17	Insulin signaling pathway: D-Glucose	hsa04910	Insulin signaling pathway
hsa-mir-184	208	N-hsa04910-51	AKT3	P-hsa04910-14	Insulin signaling pathway: Starch	hsa04910	Insulin signaling pathway
hsa-mir-184	208	N-hsa04910-51	AKT3	P-hsa04910-48	Insulin signaling pathway: PPARGC1A	hsa04910	Insulin signaling pathway
hsa-mir-184	208	N-hsa04910-51	AKT3	P-hsa04910-43	Insulin signaling pathway: G6PC	hsa04910	Insulin signaling pathway
hsa-mir-184	208	N-hsa04910-51	AKT3	P-hsa04910-46	Insulin signaling pathway: FBP1	hsa04910	Insulin signaling pathway
hsa-mir-184	208	N-hsa04910-51	AKT3	P-hsa04910-42	Insulin signaling pathway: PCK1	hsa04910	Insulin signaling pathway
hsa-mir-184	208	N-hsa04910-51	AKT3	P-hsa04910-18	Insulin signaling pathway: LIPE	hsa04910	Insulin signaling pathway
hsa-mir-184	208	N-hsa04910-51	AKT3	P-hsa04910-39	Insulin signaling pathway: BAD	hsa04910	Insulin signaling pathway
hsa-mir-184	208	N-hsa04914-13	AKT3	P-hsa04914-23	Progesterone-mediated oocyte maturation: PRKACA	hsa04914	Progesterone-mediated oocyte maturation
hsa-mir-184	208	N-hsa04915-38	AKT3	P-hsa04915-40	Estrogen signaling pathway: CREB3**	hsa04915	Estrogen signaling pathway
hsa-mir-184	208	N-hsa04915-66	AKT3*	P-hsa04915-66	Estrogen signaling pathway: AKT3*	hsa04915	Estrogen signaling pathway
hsa-mir-184	208	N-hsa04917-4	AKT3	P-hsa04917-71	Prolactin signaling pathway: CCND1*	hsa04917	Prolactin signaling pathway
hsa-mir-184	208	N-hsa04917-24	AKT3*	P-hsa04917-31	Prolactin signaling pathway: GALT	hsa04917	Prolactin signaling pathway
hsa-mir-184	208	N-hsa04919-5	AKT3	P-hsa04919-11	Thyroid hormone signaling pathway: CTNNB1	hsa04919	Thyroid hormone signaling pathway
hsa-mir-184	208	N-hsa04919-5	AKT3	P-hsa04919-84	Thyroid hormone signaling pathway: TP53*	hsa04919	Thyroid hormone signaling pathway
hsa-mir-184	208	N-hsa04919-5	AKT3	P-hsa04919-25	Thyroid hormone signaling pathway: MTOR	hsa04919	Thyroid hormone signaling pathway
hsa-mir-184	208	N-hsa04919-5	AKT3	P-hsa04919-43	Thyroid hormone signaling pathway: TBC1D4	hsa04919	Thyroid hormone signaling pathway
hsa-mir-184	208	N-hsa04919-5	AKT3	P-hsa04919-44	Thyroid hormone signaling pathway: PFKFB2	hsa04919	Thyroid hormone signaling pathway
hsa-mir-184	208	N-hsa04919-5	AKT3	P-hsa04919-87	Thyroid hormone signaling pathway: BAD	hsa04919	Thyroid hormone signaling pathway
hsa-mir-184	208	N-hsa04919-5	AKT3	P-hsa04919-88	Thyroid hormone signaling pathway: FOXO1	hsa04919	Thyroid hormone signaling pathway
hsa-mir-184	208	N-hsa04919-5	AKT3	P-hsa04919-89	Thyroid hormone signaling pathway: CASP9	hsa04919	Thyroid hormone signaling pathway
hsa-mir-184	208	N-hsa04920-34	AKT3	P-hsa04920-1	Adipocytokine signaling pathway: N-Acylsphingosine	hsa04920	Adipocytokine signaling pathway
hsa-mir-184	208	N-hsa04922-57	AKT3	P-hsa04922-51	Glucagon signaling pathway: G6PC	hsa04922	Glucagon signaling pathway
hsa-mir-184	208	N-hsa04922-57	AKT3	P-hsa04922-50	Glucagon signaling pathway: PCK1	hsa04922	Glucagon signaling pathway
hsa-mir-184	208	N-hsa04922-57	AKT3	P-hsa04922-59	Glucagon signaling pathway: CPT1C	hsa04922	Glucagon signaling pathway
hsa-mir-184	208	N-hsa04922-57	AKT3	P-hsa04922-78	Glucagon signaling pathway: ACACA	hsa04922	Glucagon signaling pathway
hsa-mir-184	208	N-hsa04922-57	AKT3	P-hsa04922-37	Glucagon signaling pathway: PYGB	hsa04922	Glucagon signaling pathway
hsa-mir-184	208	N-hsa04922-57	AKT3	P-hsa04922-70	Glucagon signaling pathway: PFKFB1	hsa04922	Glucagon signaling pathway
hsa-mir-184	208	N-hsa04922-57	AKT3	P-hsa04922-36	Glucagon signaling pathway: GYS1	hsa04922	Glucagon signaling pathway
hsa-mir-184	208	N-hsa04922-57	AKT3	P-hsa04922-17	Glucagon signaling pathway: PKM	hsa04922	Glucagon signaling pathway
hsa-mir-184	208	N-hsa04923-69	AKT3	P-hsa04923-38	Regulation of lipolysis in adipocytes: PDE3B	hsa04923	Regulation of lipolysis in adipocytes
hsa-mir-184	208	N-hsa04931-13	AKT2	P-hsa04931-13	Insulin resistance: AKT2	hsa04931	Insulin resistance
hsa-mir-184	208	N-hsa04931-47	AKT2*	P-hsa04931-47	Insulin resistance: AKT2*	hsa04931	Insulin resistance
hsa-mir-184	208	N-hsa04931-122	AKT3	P-hsa04931-144	Insulin resistance: Nitric oxide*	hsa04931	Insulin resistance
hsa-mir-184	208	N-hsa04931-122	AKT3	P-hsa04931-124	Insulin resistance: FOXO1*	hsa04931	Insulin resistance
hsa-mir-184	208	N-hsa04931-122	AKT3	P-hsa04931-135	Insulin resistance: SREBF1**	hsa04931	Insulin resistance
hsa-mir-184	208	N-hsa04931-122	AKT3	P-hsa04931-137	Insulin resistance: MLXIP*	hsa04931	Insulin resistance
hsa-mir-184	208	N-hsa04931-122	AKT3	P-hsa04931-140	Insulin resistance: G00369	hsa04931	Insulin resistance
hsa-mir-184	208	N-hsa04932-4	AKT3	P-hsa04932-28	Non-alcoholic fatty liver disease (NAFLD): GSK3A	hsa04932	Non-alcoholic fatty liver disease (NAFLD)
hsa-mir-184	208	N-hsa04933-44	AKT3	P-hsa04933-62	AGE-RAGE signaling pathway in diabetic complications: AGER**	hsa04933	AGE-RAGE signaling pathway in diabetic complications
hsa-mir-184	208	N-hsa04933-44	AKT3	P-hsa04933-57	AGE-RAGE signaling pathway in diabetic complications: FIGF	hsa04933	AGE-RAGE signaling pathway in diabetic complications
hsa-mir-184	208	N-hsa04933-44	AKT3	P-hsa04933-58	AGE-RAGE signaling pathway in diabetic complications: CCL2	hsa04933	AGE-RAGE signaling pathway in diabetic complications
hsa-mir-184	208	N-hsa04933-44	AKT3	P-hsa04933-59	AGE-RAGE signaling pathway in diabetic complications: SERPINE1	hsa04933	AGE-RAGE signaling pathway in diabetic complications
hsa-mir-184	208	N-hsa04933-44	AKT3	P-hsa04933-63	AGE-RAGE signaling pathway in diabetic complications: SELE	hsa04933	AGE-RAGE signaling pathway in diabetic complications
hsa-mir-184	208	N-hsa04933-44	AKT3	P-hsa04933-28	AGE-RAGE signaling pathway in diabetic complications: VCAM1	hsa04933	AGE-RAGE signaling pathway in diabetic complications
hsa-mir-184	208	N-hsa04933-44	AKT3	P-hsa04933-29	AGE-RAGE signaling pathway in diabetic complications: ICAM1	hsa04933	AGE-RAGE signaling pathway in diabetic complications
hsa-mir-184	208	N-hsa04933-44	AKT3	P-hsa04933-61	AGE-RAGE signaling pathway in diabetic complications: MMP2	hsa04933	AGE-RAGE signaling pathway in diabetic complications
hsa-mir-184	208	N-hsa04933-44	AKT3	P-hsa04933-25	AGE-RAGE signaling pathway in diabetic complications: IL1A	hsa04933	AGE-RAGE signaling pathway in diabetic complications
hsa-mir-184	208	N-hsa04933-44	AKT3	P-hsa04933-26	AGE-RAGE signaling pathway in diabetic complications: IL6	hsa04933	AGE-RAGE signaling pathway in diabetic complications
hsa-mir-184	208	N-hsa04933-44	AKT3	P-hsa04933-30	AGE-RAGE signaling pathway in diabetic complications: CXCL8	hsa04933	AGE-RAGE signaling pathway in diabetic complications
hsa-mir-184	208	N-hsa04933-44	AKT3	P-hsa04933-27	AGE-RAGE signaling pathway in diabetic complications: TNF	hsa04933	AGE-RAGE signaling pathway in diabetic complications
hsa-mir-184	208	N-hsa04933-44	AKT3	P-hsa04933-23	AGE-RAGE signaling pathway in diabetic complications: F3	hsa04933	AGE-RAGE signaling pathway in diabetic complications
hsa-mir-184	208	N-hsa04933-44	AKT3	P-hsa04933-22	AGE-RAGE signaling pathway in diabetic complications: EDN1	hsa04933	AGE-RAGE signaling pathway in diabetic complications
hsa-mir-184	208	N-hsa04933-44	AKT3	P-hsa04933-24	AGE-RAGE signaling pathway in diabetic complications: THBD	hsa04933	AGE-RAGE signaling pathway in diabetic complications
hsa-mir-184	208	N-hsa04973-45	AKT3	P-hsa04973-5	Carbohydrate digestion and absorption: SLC2A5	hsa04973	Carbohydrate digestion and absorption
hsa-mir-184	208	N-hsa05142-53	AKT3	P-hsa05142-53	Chagas disease (American trypanosomiasis): AKT3	hsa05142	Chagas disease (American trypanosomiasis)
hsa-mir-184	208	N-hsa05145-40	AKT3	P-hsa05145-67	Toxoplasmosis: BAD	hsa05145	Toxoplasmosis
hsa-mir-184	208	N-hsa05152-56	AKT3	P-hsa05152-51	Tuberculosis: CASP3	hsa05152	Tuberculosis
hsa-mir-184	208	N-hsa05160-65	AKT3	P-hsa05160-66	Hepatitis C: GSK3B	hsa05160	Hepatitis C
hsa-mir-184	208	N-hsa05160-65	AKT3	P-hsa05160-85	Hepatitis C: BAD	hsa05160	Hepatitis C
hsa-mir-184	208	N-hsa05160-65	AKT3	P-hsa05160-70	Hepatitis C: CDKN1A	hsa05160	Hepatitis C
hsa-mir-184	208	N-hsa05161-85	AKT3	P-hsa05161-10	Hepatitis B: CASP3	hsa05161	Hepatitis B
hsa-mir-184	208	N-hsa05161-85	AKT3	P-hsa05161-92	Hepatitis B: NFKBIA	hsa05161	Hepatitis B
hsa-mir-184	208	N-hsa05161-85	AKT3	P-hsa05161-100	Hepatitis B: MMP9*	hsa05161	Hepatitis B
hsa-mir-184	208	N-hsa05161-85	AKT3	P-hsa05161-97	Hepatitis B: BCL2	hsa05161	Hepatitis B
hsa-mir-184	208	N-hsa05162-51	AKT3	P-hsa05162-105	Measles: GSK3B	hsa05162	Measles
hsa-mir-184	208	N-hsa05164-26	AKT3	P-hsa05164-23	Influenza A: IRF3	hsa05164	Influenza A
hsa-mir-184	208	N-hsa05166-107	AKT3	P-hsa05166-89 90	HTLV-I infection: CHUK IKBKG	hsa05166	HTLV-I infection
hsa-mir-184	208	N-hsa05166-107	AKT3	P-hsa05166-74	HTLV-I infection: NFKB1	hsa05166	HTLV-I infection
hsa-mir-184	208	N-hsa05166-107	AKT3	P-hsa05166-114 112 113	HTLV-I infection: DLG1 CTNNB1 APC2	hsa05166	HTLV-I infection
hsa-mir-184	208	N-hsa05166-107	AKT3	P-hsa05166-99	HTLV-I infection: JUN	hsa05166	HTLV-I infection
hsa-mir-184	208	N-hsa05169-82	AKT3	P-hsa05169-83	Epstein-Barr virus infection: GSK3B	hsa05169	Epstein-Barr virus infection
hsa-mir-184	208	N-hsa05200-230	AKT3	P-hsa05200-189	Pathways in cancer: BIRC5	hsa05200	Pathways in cancer
hsa-mir-184	208	N-hsa05200-230	AKT3	P-hsa05200-190	Pathways in cancer: MYC*	hsa05200	Pathways in cancer
hsa-mir-184	208	N-hsa05200-230	AKT3	P-hsa05200-191	Pathways in cancer: CCND1*	hsa05200	Pathways in cancer
hsa-mir-184	208	N-hsa05200-230	AKT3	P-hsa05200-192	Pathways in cancer: PTGS2	hsa05200	Pathways in cancer
hsa-mir-184	208	N-hsa05200-230	AKT3	P-hsa05200-193	Pathways in cancer: NOS2	hsa05200	Pathways in cancer
hsa-mir-184	208	N-hsa05200-230	AKT3	P-hsa05200-194	Pathways in cancer: BCL2	hsa05200	Pathways in cancer
hsa-mir-184	208	N-hsa05200-230	AKT3	P-hsa05200-195	Pathways in cancer: BIRC8	hsa05200	Pathways in cancer
hsa-mir-184	208	N-hsa05200-230	AKT3	P-hsa05200-198	Pathways in cancer: BCL2L1*	hsa05200	Pathways in cancer
hsa-mir-184	208	N-hsa05200-230	AKT3	P-hsa05200-196	Pathways in cancer: TRAF1	hsa05200	Pathways in cancer
hsa-mir-184	208	N-hsa05200-230	AKT3	P-hsa05200-197	Pathways in cancer: CCND1**	hsa05200	Pathways in cancer
hsa-mir-184	208	N-hsa05200-230	AKT3	P-hsa05200-53	Pathways in cancer: BCL2L1	hsa05200	Pathways in cancer
hsa-mir-184	208	N-hsa05200-230	AKT3	P-hsa05200-80	Pathways in cancer: TP53	hsa05200	Pathways in cancer
hsa-mir-184	208	N-hsa05200-230	AKT3	P-hsa05200-49	Pathways in cancer: CASP9	hsa05200	Pathways in cancer
hsa-mir-184	208	N-hsa05200-230	AKT3	P-hsa05200-227	Pathways in cancer: FOXO1	hsa05200	Pathways in cancer
hsa-mir-184	208	N-hsa05200-230	AKT3	P-hsa05200-52	Pathways in cancer: CDKN1B	hsa05200	Pathways in cancer
hsa-mir-184	208	N-hsa05200-230	AKT3	P-hsa05200-226	Pathways in cancer: CDKN1A*	hsa05200	Pathways in cancer
hsa-mir-184	208	N-hsa05200-230	AKT3	P-hsa05200-48	Pathways in cancer: MTOR	hsa05200	Pathways in cancer
hsa-mir-184	208	N-hsa05205-17	AKT3	P-hsa05205-17	Proteoglycans in cancer: AKT3	hsa05205	Proteoglycans in cancer
hsa-mir-184	208	N-hsa05205-206	AKT3**	P-hsa05205-215 216	Proteoglycans in cancer: EIF4B RPS6	hsa05205	Proteoglycans in cancer
hsa-mir-184	208	N-hsa05205-129	AKT3*	P-hsa05205-129	Proteoglycans in cancer: AKT3*	hsa05205	Proteoglycans in cancer
hsa-mir-184	208	N-hsa05210-38	AKT3	P-hsa05210-21	Colorectal cancer: BIRC5	hsa05210	Colorectal cancer
hsa-mir-184	208	N-hsa05210-38	AKT3	P-hsa05210-22	Colorectal cancer: MYC	hsa05210	Colorectal cancer
hsa-mir-184	208	N-hsa05210-38	AKT3	P-hsa05210-23	Colorectal cancer: CCND1	hsa05210	Colorectal cancer
hsa-mir-184	208	N-hsa05210-38	AKT3	P-hsa05210-39	Colorectal cancer: BAD	hsa05210	Colorectal cancer
hsa-mir-184	208	N-hsa05210-38	AKT3	P-hsa05210-40	Colorectal cancer: CASP9	hsa05210	Colorectal cancer
hsa-mir-184	208	N-hsa05211-46	AKT3	P-hsa05211-46	Renal cell carcinoma: AKT3	hsa05211	Renal cell carcinoma
hsa-mir-184	208	N-hsa05212-5	AKT3	P-hsa05212-8	Pancreatic cancer: NFKB1	hsa05212	Pancreatic cancer
hsa-mir-184	208	N-hsa05212-5	AKT3	P-hsa05212-10	Pancreatic cancer: BCL2L1	hsa05212	Pancreatic cancer
hsa-mir-184	208	N-hsa05212-5	AKT3	P-hsa05212-12	Pancreatic cancer: CASP9	hsa05212	Pancreatic cancer
hsa-mir-184	208	N-hsa05212-24	AKT3*	P-hsa05212-29	Pancreatic cancer: VEGFA	hsa05212	Pancreatic cancer
hsa-mir-184	208	N-hsa05212-24	AKT3*	P-hsa05212-27	Pancreatic cancer: BCL2L1*	hsa05212	Pancreatic cancer
hsa-mir-184	208	N-hsa05213-33	AKT3	P-hsa05213-13	Endometrial cancer: CASP9	hsa05213	Endometrial cancer
hsa-mir-184	208	N-hsa05213-33	AKT3	P-hsa05213-12	Endometrial cancer: BAD	hsa05213	Endometrial cancer
hsa-mir-184	208	N-hsa05213-33	AKT3	P-hsa05213-11	Endometrial cancer: FOXO3	hsa05213	Endometrial cancer
hsa-mir-184	208	N-hsa05214-25	AKT3	P-hsa05214-27	Glioma: MTOR	hsa05214	Glioma
hsa-mir-184	208	N-hsa05214-47	AKT3*	P-hsa05214-48	Glioma: MTOR*	hsa05214	Glioma
hsa-mir-184	208	N-hsa05215-49	AKT3	P-hsa05215-8	Prostate cancer: NFKBIA	hsa05215	Prostate cancer
hsa-mir-184	208	N-hsa05215-49	AKT3	P-hsa05215-30	Prostate cancer: TP53	hsa05215	Prostate cancer
hsa-mir-184	208	N-hsa05215-49	AKT3	P-hsa05215-14	Prostate cancer: CCND1	hsa05215	Prostate cancer
hsa-mir-184	208	N-hsa05215-49	AKT3	P-hsa05215-46	Prostate cancer: MTOR	hsa05215	Prostate cancer
hsa-mir-184	208	N-hsa05215-49	AKT3	P-hsa05215-35	Prostate cancer: CASP9	hsa05215	Prostate cancer
hsa-mir-184	208	N-hsa05215-49	AKT3	P-hsa05215-34	Prostate cancer: BAD	hsa05215	Prostate cancer
hsa-mir-184	208	N-hsa05215-49	AKT3	P-hsa05215-25	Prostate cancer: FOXO1	hsa05215	Prostate cancer
hsa-mir-184	208	N-hsa05215-49	AKT3	P-hsa05215-24	Prostate cancer: CDKN1A	hsa05215	Prostate cancer
hsa-mir-184	208	N-hsa05215-49	AKT3	P-hsa05215-9	Prostate cancer: CDKN1B	hsa05215	Prostate cancer
hsa-mir-184	208	N-hsa05218-25	AKT3	P-hsa05218-14	Melanoma: BAD	hsa05218	Melanoma
hsa-mir-184	208	N-hsa05220-45	AKT3	P-hsa05220-6	Chronic myeloid leukemia: TP53	hsa05220	Chronic myeloid leukemia
hsa-mir-184	208	N-hsa05220-45	AKT3	P-hsa05220-21	Chronic myeloid leukemia: NFKBIA	hsa05220	Chronic myeloid leukemia
hsa-mir-184	208	N-hsa05220-45	AKT3	P-hsa05220-25	Chronic myeloid leukemia: BCL2L1*	hsa05220	Chronic myeloid leukemia
hsa-mir-184	208	N-hsa05220-45	AKT3	P-hsa05220-22	Chronic myeloid leukemia: CDKN1B	hsa05220	Chronic myeloid leukemia
hsa-mir-184	208	N-hsa05221-37	AKT3	P-hsa05221-13	Acute myeloid leukemia: NFKB1	hsa05221	Acute myeloid leukemia
hsa-mir-184	208	N-hsa05221-37	AKT3	P-hsa05221-29	Acute myeloid leukemia: RPS6KB1	hsa05221	Acute myeloid leukemia
hsa-mir-184	208	N-hsa05221-37	AKT3	P-hsa05221-35	Acute myeloid leukemia: EIF4EBP1	hsa05221	Acute myeloid leukemia
hsa-mir-184	208	N-hsa05221-37	AKT3	P-hsa05221-26	Acute myeloid leukemia: BAD	hsa05221	Acute myeloid leukemia
hsa-mir-184	208	N-hsa05222-17	AKT3	P-hsa05222-34	Small cell lung cancer: CCND1	hsa05222	Small cell lung cancer
hsa-mir-184	208	N-hsa05222-17	AKT3	P-hsa05222-32	Small cell lung cancer: BIRC8	hsa05222	Small cell lung cancer
hsa-mir-184	208	N-hsa05222-17	AKT3	P-hsa05222-39	Small cell lung cancer: BCL2L1	hsa05222	Small cell lung cancer
hsa-mir-184	208	N-hsa05222-17	AKT3	P-hsa05222-40	Small cell lung cancer: TRAF1	hsa05222	Small cell lung cancer
hsa-mir-184	208	N-hsa05222-17	AKT3	P-hsa05222-36	Small cell lung cancer: PTGS2	hsa05222	Small cell lung cancer
hsa-mir-184	208	N-hsa05222-17	AKT3	P-hsa05222-35	Small cell lung cancer: NOS2	hsa05222	Small cell lung cancer
hsa-mir-184	208	N-hsa05223-39	AKT3*	P-hsa05223-22	Non-small cell lung cancer: BAD*	hsa05223	Non-small cell lung cancer
hsa-mir-184	208	N-hsa05223-39	AKT3*	P-hsa05223-23	Non-small cell lung cancer: CASP9*	hsa05223	Non-small cell lung cancer
hsa-mir-184	208	N-hsa05223-39	AKT3*	P-hsa05223-21	Non-small cell lung cancer: FOXO3*	hsa05223	Non-small cell lung cancer
hsa-mir-184	208	N-hsa05223-10	AKT3	P-hsa05223-9	Non-small cell lung cancer: BAD	hsa05223	Non-small cell lung cancer
hsa-mir-184	208	N-hsa05223-10	AKT3	P-hsa05223-8	Non-small cell lung cancer: CASP9	hsa05223	Non-small cell lung cancer
hsa-mir-184	208	N-hsa05223-10	AKT3	P-hsa05223-7	Non-small cell lung cancer: FOXO3	hsa05223	Non-small cell lung cancer
hsa-mir-184	208	N-hsa05231-7	AKT3	P-hsa05231-38	Choline metabolism in cancer: RPS6KB1	hsa05231	Choline metabolism in cancer
hsa-mir-184	208	N-hsa05231-7	AKT3	P-hsa05231-39	Choline metabolism in cancer: EIF4EBP1	hsa05231	Choline metabolism in cancer
hsa-mir-429	55914	N-hsa04621-38	ERBB2IP	P-hsa04621-4 7 8	NOD-like receptor signaling pathway: IKBKG CHUK IKBKB	hsa04621	NOD-like receptor signaling pathway
hsa-mir-429	55914	N-hsa04621-38	ERBB2IP	P-hsa04621-43	NOD-like receptor signaling pathway: MAPK1	hsa04621	NOD-like receptor signaling pathway
hsa-mir-429	55914	N-hsa04621-38	ERBB2IP	P-hsa04621-42	NOD-like receptor signaling pathway: MAPK8	hsa04621	NOD-like receptor signaling pathway
hsa-mir-429	55914	N-hsa04621-38	ERBB2IP	P-hsa04621-44	NOD-like receptor signaling pathway: MAPK14	hsa04621	NOD-like receptor signaling pathway
hsa-mir-429	55914	N-hsa04621-38	ERBB2IP	P-hsa04621-28	NOD-like receptor signaling pathway: CASP8	hsa04621	NOD-like receptor signaling pathway
hsa-mir-429	63916	N-hsa05100-71	ELMO2	P-hsa05100-55	Bacterial invasion of epithelial cells: ACTB*	hsa05100	Bacterial invasion of epithelial cells
hsa-mir-429	63916	N-hsa05131-8	ELMO2	P-hsa05131-12	Shigellosis: ARPC5	hsa05131	Shigellosis
hsa-mir-107	898	N-hsa04110-68 72	CDK2 CCNE1	P-hsa04110-96 97	Cell cycle: TFDP1 E2F4	hsa04110	Cell cycle
hsa-mir-107	898	N-hsa04110-68 72	CDK2 CCNE1	P-hsa04110-60 10 11 12 13 14 9	Cell cycle: CDC6 ORC3 ORC5 ORC4 ORC2 ORC1 ORC6	hsa04110	Cell cycle
hsa-mir-107	898	N-hsa04114-18 27	CCNE1 CDK2	P-hsa04114-59	Oocyte meiosis: REC8*	hsa04114	Oocyte meiosis
hsa-mir-107	898	N-hsa04115-11 12	CDK2 CCNE1	P-hsa04115-11 12	p53 signaling pathway: CDK2 CCNE1	hsa04115	p53 signaling pathway
hsa-mir-107	898	N-hsa04151-105 62	CCND1 CDK2	P-hsa04151-105 62	PI3K-Akt signaling pathway: CCND1 CDK2	hsa04151	PI3K-Akt signaling pathway
hsa-mir-107	898	N-hsa04218-54 55	CDK2 CCNE1	P-hsa04218-36 38	Cellular senescence: MYBL2 LIN54	hsa04218	Cellular senescence
hsa-mir-107	898	N-hsa04218-26 27	CDK2 CCNE1*	P-hsa04218-36 38	Cellular senescence: MYBL2 LIN54	hsa04218	Cellular senescence
hsa-mir-107	898	N-hsa04218-101 102	CDK2 CCNE1**	P-hsa04218-36 38	Cellular senescence: MYBL2 LIN54	hsa04218	Cellular senescence
hsa-mir-107	898	N-hsa04218-54 55	CDK2 CCNE1	P-hsa04218-37 38	Cellular senescence: FOXM1 LIN54	hsa04218	Cellular senescence
hsa-mir-107	898	N-hsa04218-26 27	CDK2 CCNE1*	P-hsa04218-37 38	Cellular senescence: FOXM1 LIN54	hsa04218	Cellular senescence
hsa-mir-107	898	N-hsa04218-101 102	CDK2 CCNE1**	P-hsa04218-37 38	Cellular senescence: FOXM1 LIN54	hsa04218	Cellular senescence
hsa-mir-107	898	N-hsa05162-99	CCND1	P-hsa05162-101	Measles: CDKN1B	hsa05162	Measles
hsa-mir-107	898	N-hsa05200-169 170	CDK2 CCNE1	P-hsa05200-168	Pathways in cancer: E2F1	hsa05200	Pathways in cancer
hsa-mir-107	898	N-hsa05215-26 37	CDK2 CCNE1	P-hsa05215-39	Prostate cancer: RB1	hsa05215	Prostate cancer
hsa-mir-107	898	N-hsa05222-2 3	CCNE1 CDK2	P-hsa05222-44	Small cell lung cancer: RB1	hsa05222	Small cell lung cancer
hsa-mir-107	1021	N-hsa04110-50 69 73	CDKN1B CDK4 CCND1	P-hsa04110-96 97	Cell cycle: TFDP1 E2F4	hsa04110	Cell cycle
hsa-mir-107	1021	N-hsa04110-50 69 73	CDKN1B CDK4 CCND1	P-hsa04110-60 10 11 12 13 14 9	Cell cycle: CDC6 ORC3 ORC5 ORC4 ORC2 ORC1 ORC6	hsa04110	Cell cycle
hsa-mir-107	1021	N-hsa04115-52 53	CDK4 CCND1	P-hsa04115-52 53	p53 signaling pathway: CDK4 CCND1	hsa04115	p53 signaling pathway
hsa-mir-107	1021	N-hsa04151-105 62	CCND1 CDK2	P-hsa04151-105 62	PI3K-Akt signaling pathway: CCND1 CDK2	hsa04151	PI3K-Akt signaling pathway
hsa-mir-107	1021	N-hsa04218-56 57	CDK4 CCND1	P-hsa04218-36 38	Cellular senescence: MYBL2 LIN54	hsa04218	Cellular senescence
hsa-mir-107	1021	N-hsa04218-105 106	CDK4 CCND1*	P-hsa04218-36 38	Cellular senescence: MYBL2 LIN54	hsa04218	Cellular senescence
hsa-mir-107	1021	N-hsa04218-21 22	CDK4 CCND1**	P-hsa04218-36 38	Cellular senescence: MYBL2 LIN54	hsa04218	Cellular senescence
hsa-mir-107	1021	N-hsa04218-56 57	CDK4 CCND1	P-hsa04218-37 38	Cellular senescence: FOXM1 LIN54	hsa04218	Cellular senescence
hsa-mir-107	1021	N-hsa04218-105 106	CDK4 CCND1*	P-hsa04218-37 38	Cellular senescence: FOXM1 LIN54	hsa04218	Cellular senescence
hsa-mir-107	1021	N-hsa04218-21 22	CDK4 CCND1**	P-hsa04218-37 38	Cellular senescence: FOXM1 LIN54	hsa04218	Cellular senescence
hsa-mir-107	1021	N-hsa05161-205	CDK4	P-hsa05161-213	Hepatitis B: E2F1	hsa05161	Hepatitis B
hsa-mir-107	1021	N-hsa05200-164 166	CCND1 CDK4	P-hsa05200-168	Pathways in cancer: E2F1	hsa05200	Pathways in cancer
hsa-mir-107	1021	N-hsa05212-32 44	CDK4 CCND1	P-hsa05212-34	Pancreatic cancer: E2F1	hsa05212	Pancreatic cancer
hsa-mir-107	1021	N-hsa05212-32	CDK4	P-hsa05212-32	Pancreatic cancer: CDK4	hsa05212	Pancreatic cancer
hsa-mir-107	1021	N-hsa05214-31 32	CCND1 CDK4	P-hsa05214-35	Glioma: E2F1	hsa05214	Glioma
hsa-mir-107	1021	N-hsa05214-49 50	CCND1 CDK4*	P-hsa05214-52	Glioma: E2F1*	hsa05214	Glioma
hsa-mir-107	1021	N-hsa05218-22 23	CDK4 CCND1	P-hsa05218-21	Melanoma: RB1	hsa05218	Melanoma
hsa-mir-107	1021	N-hsa05220-42 43	CDK4 CCND1	P-hsa05220-40	Chronic myeloid leukemia: RB1	hsa05220	Chronic myeloid leukemia
hsa-mir-107	1021	N-hsa05222-4 42	CCND1 CDK4	P-hsa05222-44	Small cell lung cancer: RB1	hsa05222	Small cell lung cancer
hsa-mir-107	1021	N-hsa05223-13 25	CDK4 CCND1	P-hsa05223-28	Non-small cell lung cancer: RB1	hsa05223	Non-small cell lung cancer
hsa-mir-107	1399	N-hsa04010-112 113	MAP2K4 CRK	P-hsa04010-67	MAPK signaling pathway: ELK1	hsa04010	MAPK signaling pathway
hsa-mir-107	1399	N-hsa04010-112 113	MAP2K4 CRK	P-hsa04010-66	MAPK signaling pathway: TP53	hsa04010	MAPK signaling pathway
hsa-mir-107	1399	N-hsa04010-112 113	MAP2K4 CRK	P-hsa04010-118	MAPK signaling pathway: JUN	hsa04010	MAPK signaling pathway
hsa-mir-107	1399	N-hsa04010-112 113	MAP2K4 CRK	P-hsa04010-117	MAPK signaling pathway: JUND	hsa04010	MAPK signaling pathway
hsa-mir-107	1399	N-hsa04010-112 113	MAP2K4 CRK	P-hsa04010-120	MAPK signaling pathway: NFATC1	hsa04010	MAPK signaling pathway
hsa-mir-107	1399	N-hsa04010-112 113	MAP2K4 CRK	P-hsa04010-119	MAPK signaling pathway: NFATC3	hsa04010	MAPK signaling pathway
hsa-mir-107	1399	N-hsa04012-42	CRK	P-hsa04012-57	ErbB signaling pathway: ABL1	hsa04012	ErbB signaling pathway
hsa-mir-107	1399	N-hsa04015-36	CRK	P-hsa04015-17	Rap1 signaling pathway: ACTB	hsa04015	Rap1 signaling pathway
hsa-mir-107	1399	N-hsa04015-36	CRK	P-hsa04015-82	Rap1 signaling pathway: ITGA2B	hsa04015	Rap1 signaling pathway
hsa-mir-107	1399	N-hsa04015-36	CRK	P-hsa04015-27	Rap1 signaling pathway: RALA	hsa04015	Rap1 signaling pathway
hsa-mir-107	1399	N-hsa04015-36	CRK	P-hsa04015-11	Rap1 signaling pathway: RAC1	hsa04015	Rap1 signaling pathway
hsa-mir-107	1399	N-hsa04015-36	CRK	P-hsa04015-30	Rap1 signaling pathway: ITGAL	hsa04015	Rap1 signaling pathway
hsa-mir-107	1399	N-hsa04015-36	CRK	P-hsa04015-14	Rap1 signaling pathway: MAPK14	hsa04015	Rap1 signaling pathway
hsa-mir-107	1399	N-hsa04015-36	CRK	P-hsa04015-3	Rap1 signaling pathway: MAPK1	hsa04015	Rap1 signaling pathway
hsa-mir-107	1399	N-hsa04015-36	CRK	P-hsa04015-18	Rap1 signaling pathway: CDH1	hsa04015	Rap1 signaling pathway
hsa-mir-107	1399	N-hsa04015-36	CRK	P-hsa04015-67	Rap1 signaling pathway: AKT3	hsa04015	Rap1 signaling pathway
hsa-mir-107	1399	N-hsa04015-36	CRK	P-hsa04015-95	Rap1 signaling pathway: THBS1	hsa04015	Rap1 signaling pathway
hsa-mir-107	1399	N-hsa04015-36	CRK	P-hsa04015-100 101 48	Rap1 signaling pathway: PRKCI PARD6A PARD3	hsa04015	Rap1 signaling pathway
hsa-mir-107	1399	N-hsa04015-36	CRK	P-hsa04015-96	Rap1 signaling pathway: PLCE1	hsa04015	Rap1 signaling pathway
hsa-mir-107	1399	N-hsa04062-22 41	CRK PTK2B	P-hsa04062-22 41	Chemokine signaling pathway: CRK PTK2B	hsa04062	Chemokine signaling pathway
hsa-mir-107	1399	N-hsa04510-58	CRK	P-hsa04510-20 69	Focal adhesion: VASP ACTB	hsa04510	Focal adhesion
hsa-mir-107	1399	N-hsa04510-58	CRK	P-hsa04510-24 69	Focal adhesion: ZYX ACTB	hsa04510	Focal adhesion
hsa-mir-107	1399	N-hsa04510-58	CRK	P-hsa04510-47	Focal adhesion: CCND1	hsa04510	Focal adhesion
hsa-mir-107	1399	N-hsa04510-58	CRK	P-hsa04510-42	Focal adhesion: BIRC2	hsa04510	Focal adhesion
hsa-mir-107	1399	N-hsa04510-58	CRK	P-hsa04510-44	Focal adhesion: BCL2	hsa04510	Focal adhesion
hsa-mir-107	1399	N-hsa04510-58	CRK	P-hsa04510-43	Focal adhesion: BAD	hsa04510	Focal adhesion
hsa-mir-107	1399	N-hsa04666-1 32	FCGR3A CRK	P-hsa04666-27	Fc gamma R-mediated phagocytosis: ARPC5	hsa04666	Fc gamma R-mediated phagocytosis
hsa-mir-107	1399	N-hsa04666-3 32	FCGR2A CRK	P-hsa04666-27	Fc gamma R-mediated phagocytosis: ARPC5	hsa04666	Fc gamma R-mediated phagocytosis
hsa-mir-107	1399	N-hsa04666-4 32	FCGR1A CRK	P-hsa04666-27	Fc gamma R-mediated phagocytosis: ARPC5	hsa04666	Fc gamma R-mediated phagocytosis
hsa-mir-107	1399	N-hsa04666-1 32	FCGR3A CRK	P-hsa04666-38	Fc gamma R-mediated phagocytosis: CFL1	hsa04666	Fc gamma R-mediated phagocytosis
hsa-mir-107	1399	N-hsa04666-3 32	FCGR2A CRK	P-hsa04666-38	Fc gamma R-mediated phagocytosis: CFL1	hsa04666	Fc gamma R-mediated phagocytosis
hsa-mir-107	1399	N-hsa04666-4 32	FCGR1A CRK	P-hsa04666-38	Fc gamma R-mediated phagocytosis: CFL1	hsa04666	Fc gamma R-mediated phagocytosis
hsa-mir-107	1399	N-hsa04666-1 32	FCGR3A CRK	P-hsa04666-29	Fc gamma R-mediated phagocytosis: WAS	hsa04666	Fc gamma R-mediated phagocytosis
hsa-mir-107	1399	N-hsa04666-3 32	FCGR2A CRK	P-hsa04666-29	Fc gamma R-mediated phagocytosis: WAS	hsa04666	Fc gamma R-mediated phagocytosis
hsa-mir-107	1399	N-hsa04666-4 32	FCGR1A CRK	P-hsa04666-29	Fc gamma R-mediated phagocytosis: WAS	hsa04666	Fc gamma R-mediated phagocytosis
hsa-mir-107	1399	N-hsa04666-1 32	FCGR3A CRK	P-hsa04666-30 44	Fc gamma R-mediated phagocytosis: 1-Phosphatidyl-D-myo-inositol 4,5-bisphosphate GSN	hsa04666	Fc gamma R-mediated phagocytosis
hsa-mir-107	1399	N-hsa04666-3 32	FCGR2A CRK	P-hsa04666-30 44	Fc gamma R-mediated phagocytosis: 1-Phosphatidyl-D-myo-inositol 4,5-bisphosphate GSN	hsa04666	Fc gamma R-mediated phagocytosis
hsa-mir-107	1399	N-hsa04666-4 32	FCGR1A CRK	P-hsa04666-30 44	Fc gamma R-mediated phagocytosis: 1-Phosphatidyl-D-myo-inositol 4,5-bisphosphate GSN	hsa04666	Fc gamma R-mediated phagocytosis
hsa-mir-107	1399	N-hsa04666-1 32	FCGR3A CRK	P-hsa04666-49	Fc gamma R-mediated phagocytosis: ARF6*	hsa04666	Fc gamma R-mediated phagocytosis
hsa-mir-107	1399	N-hsa04666-3 32	FCGR2A CRK	P-hsa04666-49	Fc gamma R-mediated phagocytosis: ARF6*	hsa04666	Fc gamma R-mediated phagocytosis
hsa-mir-107	1399	N-hsa04666-4 32	FCGR1A CRK	P-hsa04666-49	Fc gamma R-mediated phagocytosis: ARF6*	hsa04666	Fc gamma R-mediated phagocytosis
hsa-mir-107	1399	N-hsa04722-27 28	CRK RAPGEF1	P-hsa04722-38	Neurotrophin signaling pathway: ATF4	hsa04722	Neurotrophin signaling pathway
hsa-mir-107	1399	N-hsa04722-27 39	CRK FRS2	P-hsa04722-38	Neurotrophin signaling pathway: ATF4	hsa04722	Neurotrophin signaling pathway
hsa-mir-107	1399	N-hsa04722-27 43	CRK KIDINS220	P-hsa04722-38	Neurotrophin signaling pathway: ATF4	hsa04722	Neurotrophin signaling pathway
hsa-mir-107	1399	N-hsa04722-27 28	CRK RAPGEF1	P-hsa04722-37	Neurotrophin signaling pathway: NFKB1	hsa04722	Neurotrophin signaling pathway
hsa-mir-107	1399	N-hsa04722-27 39	CRK FRS2	P-hsa04722-37	Neurotrophin signaling pathway: NFKB1	hsa04722	Neurotrophin signaling pathway
hsa-mir-107	1399	N-hsa04722-27 43	CRK KIDINS220	P-hsa04722-37	Neurotrophin signaling pathway: NFKB1	hsa04722	Neurotrophin signaling pathway
hsa-mir-107	1399	N-hsa04722-27 28	CRK RAPGEF1	P-hsa04722-35	Neurotrophin signaling pathway: FOXO3	hsa04722	Neurotrophin signaling pathway
hsa-mir-107	1399	N-hsa04722-27 39	CRK FRS2	P-hsa04722-35	Neurotrophin signaling pathway: FOXO3	hsa04722	Neurotrophin signaling pathway
hsa-mir-107	1399	N-hsa04722-27 43	CRK KIDINS220	P-hsa04722-35	Neurotrophin signaling pathway: FOXO3	hsa04722	Neurotrophin signaling pathway
hsa-mir-107	1399	N-hsa04722-27 28	CRK RAPGEF1	P-hsa04722-33	Neurotrophin signaling pathway: BAD	hsa04722	Neurotrophin signaling pathway
hsa-mir-107	1399	N-hsa04722-27 39	CRK FRS2	P-hsa04722-33	Neurotrophin signaling pathway: BAD	hsa04722	Neurotrophin signaling pathway
hsa-mir-107	1399	N-hsa04722-27 43	CRK KIDINS220	P-hsa04722-33	Neurotrophin signaling pathway: BAD	hsa04722	Neurotrophin signaling pathway
hsa-mir-107	1399	N-hsa04722-27 28	CRK RAPGEF1	P-hsa04722-34	Neurotrophin signaling pathway: GSK3B	hsa04722	Neurotrophin signaling pathway
hsa-mir-107	1399	N-hsa04722-27 39	CRK FRS2	P-hsa04722-34	Neurotrophin signaling pathway: GSK3B	hsa04722	Neurotrophin signaling pathway
hsa-mir-107	1399	N-hsa04722-27 43	CRK KIDINS220	P-hsa04722-34	Neurotrophin signaling pathway: GSK3B	hsa04722	Neurotrophin signaling pathway
hsa-mir-107	1399	N-hsa04810-59 60 61	CRK BCAR1 PTK2	P-hsa04810-82 83	Regulation of actin cytoskeleton: ACTB ARPC5	hsa04810	Regulation of actin cytoskeleton
hsa-mir-107	1399	N-hsa04810-59 60 61	CRK BCAR1 PTK2	P-hsa04810-21 82	Regulation of actin cytoskeleton: CFL1 ACTB	hsa04810	Regulation of actin cytoskeleton
hsa-mir-107	1399	N-hsa04810-59 60 61	CRK BCAR1 PTK2	P-hsa04810-35 81 80	Regulation of actin cytoskeleton: MYL12B MYH9 ACTB	hsa04810	Regulation of actin cytoskeleton
hsa-mir-107	1399	N-hsa04810-59 60 61	CRK BCAR1 PTK2	P-hsa04810-32	Regulation of actin cytoskeleton: PXN	hsa04810	Regulation of actin cytoskeleton
hsa-mir-107	1399	N-hsa04810-59 60 61	CRK BCAR1 PTK2	P-hsa04810-48	Regulation of actin cytoskeleton: IQGAP2	hsa04810	Regulation of actin cytoskeleton
hsa-mir-107	1399	N-hsa04810-59 60 61	CRK BCAR1 PTK2	P-hsa04810-26 80	Regulation of actin cytoskeleton: PFN3 ACTB	hsa04810	Regulation of actin cytoskeleton
hsa-mir-107	1399	N-hsa04810-59 60 61	CRK BCAR1 PTK2	P-hsa04810-30	Regulation of actin cytoskeleton: VCL*	hsa04810	Regulation of actin cytoskeleton
hsa-mir-107	1399	N-hsa04810-59 60 61	CRK BCAR1 PTK2	P-hsa04810-29	Regulation of actin cytoskeleton: ACTN4	hsa04810	Regulation of actin cytoskeleton
hsa-mir-107	1399	N-hsa04810-59 60 61	CRK BCAR1 PTK2	P-hsa04810-31	Regulation of actin cytoskeleton: MSN	hsa04810	Regulation of actin cytoskeleton
hsa-mir-107	1399	N-hsa04910-58	CRK	P-hsa04910-17	Insulin signaling pathway: D-Glucose	hsa04910	Insulin signaling pathway
hsa-mir-107	1399	N-hsa05100-28	CRK	P-hsa05100-24	Bacterial invasion of epithelial cells: ACTB	hsa05100	Bacterial invasion of epithelial cells
hsa-mir-107	1399	N-hsa05100-50	CRK*	P-hsa05100-55	Bacterial invasion of epithelial cells: ACTB*	hsa05100	Bacterial invasion of epithelial cells
hsa-mir-107	1399	N-hsa05200-20 21 22	CRK CBLC CRK	P-hsa05200-189	Pathways in cancer: BIRC5	hsa05200	Pathways in cancer
hsa-mir-107	1399	N-hsa05200-20 21 22	CRK CBLC CRK	P-hsa05200-190	Pathways in cancer: MYC*	hsa05200	Pathways in cancer
hsa-mir-107	1399	N-hsa05200-20 21 22	CRK CBLC CRK	P-hsa05200-191	Pathways in cancer: CCND1*	hsa05200	Pathways in cancer
hsa-mir-107	1399	N-hsa05200-20 21 22	CRK CBLC CRK	P-hsa05200-192	Pathways in cancer: PTGS2	hsa05200	Pathways in cancer
hsa-mir-107	1399	N-hsa05200-20 21 22	CRK CBLC CRK	P-hsa05200-193	Pathways in cancer: NOS2	hsa05200	Pathways in cancer
hsa-mir-107	1399	N-hsa05200-20 21 22	CRK CBLC CRK	P-hsa05200-194	Pathways in cancer: BCL2	hsa05200	Pathways in cancer
hsa-mir-107	1399	N-hsa05200-20 21 22	CRK CBLC CRK	P-hsa05200-195	Pathways in cancer: BIRC8	hsa05200	Pathways in cancer
hsa-mir-107	1399	N-hsa05200-20 21 22	CRK CBLC CRK	P-hsa05200-198	Pathways in cancer: BCL2L1*	hsa05200	Pathways in cancer
hsa-mir-107	1399	N-hsa05200-20 21 22	CRK CBLC CRK	P-hsa05200-196	Pathways in cancer: TRAF1	hsa05200	Pathways in cancer
hsa-mir-107	1399	N-hsa05200-20 21 22	CRK CBLC CRK	P-hsa05200-197	Pathways in cancer: CCND1**	hsa05200	Pathways in cancer
hsa-mir-107	1399	N-hsa05200-20 21 22	CRK CBLC CRK	P-hsa05200-53	Pathways in cancer: BCL2L1	hsa05200	Pathways in cancer
hsa-mir-107	1399	N-hsa05200-20 21 22	CRK CBLC CRK	P-hsa05200-80	Pathways in cancer: TP53	hsa05200	Pathways in cancer
hsa-mir-107	1399	N-hsa05200-20 21 22	CRK CBLC CRK	P-hsa05200-49	Pathways in cancer: CASP9	hsa05200	Pathways in cancer
hsa-mir-107	1399	N-hsa05200-20 21 22	CRK CBLC CRK	P-hsa05200-227	Pathways in cancer: FOXO1	hsa05200	Pathways in cancer
hsa-mir-107	1399	N-hsa05200-20 21 22	CRK CBLC CRK	P-hsa05200-52	Pathways in cancer: CDKN1B	hsa05200	Pathways in cancer
hsa-mir-107	1399	N-hsa05200-20 21 22	CRK CBLC CRK	P-hsa05200-226	Pathways in cancer: CDKN1A*	hsa05200	Pathways in cancer
hsa-mir-107	1399	N-hsa05200-20 21 22	CRK CBLC CRK	P-hsa05200-48	Pathways in cancer: MTOR	hsa05200	Pathways in cancer
hsa-mir-107	1399	N-hsa05211-29	CRK	P-hsa05211-43	Renal cell carcinoma: RAP1A	hsa05211	Renal cell carcinoma
hsa-mir-107	1399	N-hsa05220-33 34 35	CRK CBLC CRK	P-hsa05220-6	Chronic myeloid leukemia: TP53	hsa05220	Chronic myeloid leukemia
hsa-mir-107	1399	N-hsa05220-33 34 35	CRK CBLC CRK	P-hsa05220-21	Chronic myeloid leukemia: NFKBIA	hsa05220	Chronic myeloid leukemia
hsa-mir-107	1399	N-hsa05220-33 34 35	CRK CBLC CRK	P-hsa05220-25	Chronic myeloid leukemia: BCL2L1*	hsa05220	Chronic myeloid leukemia
hsa-mir-107	1399	N-hsa05220-33 34 35	CRK CBLC CRK	P-hsa05220-22	Chronic myeloid leukemia: CDKN1B	hsa05220	Chronic myeloid leukemia
hsa-mir-206	4233	N-hsa04014-15	CSF1R	P-hsa04014-42	Ras signaling pathway: PLA2G4B	hsa04014	Ras signaling pathway
hsa-mir-206	4233	N-hsa04014-15	CSF1R	P-hsa04014-43	Ras signaling pathway: ELK1	hsa04014	Ras signaling pathway
hsa-mir-206	4233	N-hsa04014-15	CSF1R	P-hsa04014-44	Ras signaling pathway: ETS1	hsa04014	Ras signaling pathway
hsa-mir-206	4233	N-hsa04014-15	CSF1R	P-hsa04014-33	Ras signaling pathway: BCL2L1	hsa04014	Ras signaling pathway
hsa-mir-206	4233	N-hsa04014-15	CSF1R	P-hsa04014-35	Ras signaling pathway: NFKB1	hsa04014	Ras signaling pathway
hsa-mir-206	4233	N-hsa04014-15	CSF1R	P-hsa04014-37	Ras signaling pathway: FASLG	hsa04014	Ras signaling pathway
hsa-mir-206	4233	N-hsa04014-15	CSF1R	P-hsa04014-97	Ras signaling pathway: PAK4	hsa04014	Ras signaling pathway
hsa-mir-206	4233	N-hsa04014-15	CSF1R	P-hsa04014-54	Ras signaling pathway: RHOA	hsa04014	Ras signaling pathway
hsa-mir-206	4233	N-hsa04014-15	CSF1R	P-hsa04014-38	Ras signaling pathway: MAPK8	hsa04014	Ras signaling pathway
hsa-mir-206	4233	N-hsa04014-15	CSF1R	P-hsa04014-41	Ras signaling pathway: RAC1*	hsa04014	Ras signaling pathway
hsa-mir-206	4233	N-hsa04014-15	CSF1R	P-hsa04014-100	Ras signaling pathway: REL	hsa04014	Ras signaling pathway
hsa-mir-206	4233	N-hsa04014-15	CSF1R	P-hsa04014-24	Ras signaling pathway: PLD1	hsa04014	Ras signaling pathway
hsa-mir-206	4233	N-hsa04014-15	CSF1R	P-hsa04014-26	Ras signaling pathway: PRKCA	hsa04014	Ras signaling pathway
hsa-mir-206	4233	N-hsa04014-15	CSF1R	P-hsa04014-30	Ras signaling pathway: D-myo-Inositol 1,4,5-trisphosphate	hsa04014	Ras signaling pathway
hsa-mir-206	4233	N-hsa04014-15	CSF1R	P-hsa04014-27	Ras signaling pathway: ABL1	hsa04014	Ras signaling pathway
hsa-mir-206	4233	N-hsa04014-15	CSF1R	P-hsa04014-45	Ras signaling pathway: RAB5A	hsa04014	Ras signaling pathway
hsa-mir-206	4233	N-hsa04014-15	CSF1R	P-hsa04014-61	Ras signaling pathway: RAP1A	hsa04014	Ras signaling pathway
hsa-mir-206	4233	N-hsa04014-15	CSF1R	P-hsa04014-79	Ras signaling pathway: RAC1**	hsa04014	Ras signaling pathway
hsa-mir-206	4233	N-hsa04014-15	CSF1R	P-hsa04014-103	Ras signaling pathway: KSR2	hsa04014	Ras signaling pathway
hsa-mir-206	4233	N-hsa04014-15	CSF1R	P-hsa04014-58 59	Ras signaling pathway: STK4 STK4	hsa04014	Ras signaling pathway
hsa-mir-206	4233	N-hsa04014-15	CSF1R	P-hsa04014-55	Ras signaling pathway: MLLT4	hsa04014	Ras signaling pathway
hsa-mir-206	4233	N-hsa04015-9	CSF1R	P-hsa04015-17	Rap1 signaling pathway: ACTB	hsa04015	Rap1 signaling pathway
hsa-mir-206	4233	N-hsa04015-9	CSF1R	P-hsa04015-82	Rap1 signaling pathway: ITGA2B	hsa04015	Rap1 signaling pathway
hsa-mir-206	4233	N-hsa04015-9	CSF1R	P-hsa04015-27	Rap1 signaling pathway: RALA	hsa04015	Rap1 signaling pathway
hsa-mir-206	4233	N-hsa04015-9	CSF1R	P-hsa04015-11	Rap1 signaling pathway: RAC1	hsa04015	Rap1 signaling pathway
hsa-mir-206	4233	N-hsa04015-9	CSF1R	P-hsa04015-30	Rap1 signaling pathway: ITGAL	hsa04015	Rap1 signaling pathway
hsa-mir-206	4233	N-hsa04015-9	CSF1R	P-hsa04015-14	Rap1 signaling pathway: MAPK14	hsa04015	Rap1 signaling pathway
hsa-mir-206	4233	N-hsa04015-9	CSF1R	P-hsa04015-3	Rap1 signaling pathway: MAPK1	hsa04015	Rap1 signaling pathway
hsa-mir-206	4233	N-hsa04015-9	CSF1R	P-hsa04015-18	Rap1 signaling pathway: CDH1	hsa04015	Rap1 signaling pathway
hsa-mir-206	4233	N-hsa04015-9	CSF1R	P-hsa04015-67	Rap1 signaling pathway: AKT3	hsa04015	Rap1 signaling pathway
hsa-mir-206	4233	N-hsa04015-9	CSF1R	P-hsa04015-95	Rap1 signaling pathway: THBS1	hsa04015	Rap1 signaling pathway
hsa-mir-206	4233	N-hsa04015-9	CSF1R	P-hsa04015-100 101 48	Rap1 signaling pathway: PRKCI PARD6A PARD3	hsa04015	Rap1 signaling pathway
hsa-mir-206	4233	N-hsa04015-9	CSF1R	P-hsa04015-96	Rap1 signaling pathway: PLCE1	hsa04015	Rap1 signaling pathway
hsa-mir-206	4233	N-hsa04151-21	CSF1R	P-hsa04151-34	PI3K-Akt signaling pathway: GYS1	hsa04151	PI3K-Akt signaling pathway
hsa-mir-206	4233	N-hsa04151-21	CSF1R	P-hsa04151-24	PI3K-Akt signaling pathway: MYC	hsa04151	PI3K-Akt signaling pathway
hsa-mir-206	4233	N-hsa04151-21	CSF1R	P-hsa04151-35	PI3K-Akt signaling pathway: CCND1	hsa04151	PI3K-Akt signaling pathway
hsa-mir-206	4233	N-hsa04151-21	CSF1R	P-hsa04151-25	PI3K-Akt signaling pathway: CDKN1B	hsa04151	PI3K-Akt signaling pathway
hsa-mir-206	4233	N-hsa04151-21	CSF1R	P-hsa04151-26	PI3K-Akt signaling pathway: RBL2	hsa04151	PI3K-Akt signaling pathway
hsa-mir-206	4233	N-hsa04151-21	CSF1R	P-hsa04151-36	PI3K-Akt signaling pathway: PCK1	hsa04151	PI3K-Akt signaling pathway
hsa-mir-206	4233	N-hsa04151-21	CSF1R	P-hsa04151-37	PI3K-Akt signaling pathway: G6PC	hsa04151	PI3K-Akt signaling pathway
hsa-mir-206	4233	N-hsa04151-21	CSF1R	P-hsa04151-27	PI3K-Akt signaling pathway: FASLG	hsa04151	PI3K-Akt signaling pathway
hsa-mir-206	4233	N-hsa04151-21	CSF1R	P-hsa04151-28	PI3K-Akt signaling pathway: BCL2L11	hsa04151	PI3K-Akt signaling pathway
hsa-mir-206	4233	N-hsa04151-21	CSF1R	P-hsa04151-32	PI3K-Akt signaling pathway: BCL2L1	hsa04151	PI3K-Akt signaling pathway
hsa-mir-206	4233	N-hsa04151-21	CSF1R	P-hsa04151-103	PI3K-Akt signaling pathway: BCL2*	hsa04151	PI3K-Akt signaling pathway
hsa-mir-206	4233	N-hsa04151-21	CSF1R	P-hsa04151-33	PI3K-Akt signaling pathway: TP53	hsa04151	PI3K-Akt signaling pathway
hsa-mir-206	4233	N-hsa04151-21	CSF1R	P-hsa04151-98	PI3K-Akt signaling pathway: BCL2L1*	hsa04151	PI3K-Akt signaling pathway
hsa-mir-206	4233	N-hsa04151-21	CSF1R	P-hsa04151-99	PI3K-Akt signaling pathway: MYB	hsa04151	PI3K-Akt signaling pathway
hsa-mir-206	4233	N-hsa04151-21	CSF1R	P-hsa04151-105 62	PI3K-Akt signaling pathway: CCND1 CDK2	hsa04151	PI3K-Akt signaling pathway
hsa-mir-206	4233	N-hsa04151-21	CSF1R	P-hsa04151-73	PI3K-Akt signaling pathway: MAPK1	hsa04151	PI3K-Akt signaling pathway
hsa-mir-206	4233	N-hsa04151-21	CSF1R	P-hsa04151-96	PI3K-Akt signaling pathway: BCL2	hsa04151	PI3K-Akt signaling pathway
hsa-mir-206	4233	N-hsa04151-21	CSF1R	P-hsa04151-97	PI3K-Akt signaling pathway: MCL1	hsa04151	PI3K-Akt signaling pathway
hsa-mir-206	4233	N-hsa04151-21	CSF1R	P-hsa04151-109	PI3K-Akt signaling pathway: RXRA	hsa04151	PI3K-Akt signaling pathway
hsa-mir-206	4233	N-hsa04151-21	CSF1R	P-hsa04151-110	PI3K-Akt signaling pathway: BCL2**	hsa04151	PI3K-Akt signaling pathway
hsa-mir-206	4233	N-hsa04151-21	CSF1R	P-hsa04151-2	PI3K-Akt signaling pathway: EIF4E	hsa04151	PI3K-Akt signaling pathway
hsa-mir-206	4233	N-hsa04151-21	CSF1R	P-hsa04151-5	PI3K-Akt signaling pathway: EIF4B	hsa04151	PI3K-Akt signaling pathway
hsa-mir-206	4233	N-hsa04151-21	CSF1R	P-hsa04151-4	PI3K-Akt signaling pathway: RPS6	hsa04151	PI3K-Akt signaling pathway
hsa-mir-206	4233	N-hsa04151-21	CSF1R	P-hsa04151-51	PI3K-Akt signaling pathway: NOS3	hsa04151	PI3K-Akt signaling pathway
hsa-mir-206	4233	N-hsa04151-21	CSF1R	P-hsa04151-63	PI3K-Akt signaling pathway: CASP9	hsa04151	PI3K-Akt signaling pathway
hsa-mir-206	4233	N-hsa04151-21	CSF1R	P-hsa04151-100	PI3K-Akt signaling pathway: PRKCA	hsa04151	PI3K-Akt signaling pathway
hsa-mir-206	4233	N-hsa04151-21	CSF1R	P-hsa04151-101	PI3K-Akt signaling pathway: PKN3	hsa04151	PI3K-Akt signaling pathway
hsa-mir-206	4233	N-hsa04151-21	CSF1R	P-hsa04151-102	PI3K-Akt signaling pathway: C8orf44-SGK3	hsa04151	PI3K-Akt signaling pathway
hsa-mir-206	4233	N-hsa04360-57 60	MET PLXNB2	P-hsa04360-21	Axon guidance: PAK4	hsa04360	Axon guidance
hsa-mir-206	4233	N-hsa04360-57 60	MET PLXNB2	P-hsa04360-114	Axon guidance: RAF1	hsa04360	Axon guidance
hsa-mir-206	4233	N-hsa04510-54	EGFR	P-hsa04510-20 69	Focal adhesion: VASP ACTB	hsa04510	Focal adhesion
hsa-mir-206	4233	N-hsa04510-54	EGFR	P-hsa04510-24 69	Focal adhesion: ZYX ACTB	hsa04510	Focal adhesion
hsa-mir-206	4233	N-hsa04510-54	EGFR	P-hsa04510-47	Focal adhesion: CCND1	hsa04510	Focal adhesion
hsa-mir-206	4233	N-hsa04510-54	EGFR	P-hsa04510-42	Focal adhesion: BIRC2	hsa04510	Focal adhesion
hsa-mir-206	4233	N-hsa04510-54	EGFR	P-hsa04510-44	Focal adhesion: BCL2	hsa04510	Focal adhesion
hsa-mir-206	4233	N-hsa04510-54	EGFR	P-hsa04510-43	Focal adhesion: BAD	hsa04510	Focal adhesion
hsa-mir-206	4233	N-hsa04510-54	EGFR	P-hsa04510-19 23	Focal adhesion: VCL TLN1	hsa04510	Focal adhesion
hsa-mir-206	4233	N-hsa04510-54	EGFR	P-hsa04510-23 4 5	Focal adhesion: TLN1 ITGB1 ITGA11	hsa04510	Focal adhesion
hsa-mir-206	4233	N-hsa04510-54	EGFR	P-hsa04510-19 26	Focal adhesion: VCL ACTN4	hsa04510	Focal adhesion
hsa-mir-206	4233	N-hsa04520-23	MET	P-hsa04520-9 57	Adherens junction: LEF1 CTNNB1	hsa04520	Adherens junction
hsa-mir-206	4233	N-hsa04520-23	MET	P-hsa04520-4	Adherens junction: CTNND1	hsa04520	Adherens junction
hsa-mir-206	4233	N-hsa05100-32	MET	P-hsa05100-24	Bacterial invasion of epithelial cells: ACTB	hsa05100	Bacterial invasion of epithelial cells
hsa-mir-206	4233	N-hsa05200-32	MET	P-hsa05200-189	Pathways in cancer: BIRC5	hsa05200	Pathways in cancer
hsa-mir-206	4233	N-hsa05200-32	MET	P-hsa05200-190	Pathways in cancer: MYC*	hsa05200	Pathways in cancer
hsa-mir-206	4233	N-hsa05200-32	MET	P-hsa05200-191	Pathways in cancer: CCND1*	hsa05200	Pathways in cancer
hsa-mir-206	4233	N-hsa05200-32	MET	P-hsa05200-192	Pathways in cancer: PTGS2	hsa05200	Pathways in cancer
hsa-mir-206	4233	N-hsa05200-32	MET	P-hsa05200-193	Pathways in cancer: NOS2	hsa05200	Pathways in cancer
hsa-mir-206	4233	N-hsa05200-32	MET	P-hsa05200-194	Pathways in cancer: BCL2	hsa05200	Pathways in cancer
hsa-mir-206	4233	N-hsa05200-32	MET	P-hsa05200-195	Pathways in cancer: BIRC8	hsa05200	Pathways in cancer
hsa-mir-206	4233	N-hsa05200-32	MET	P-hsa05200-198	Pathways in cancer: BCL2L1*	hsa05200	Pathways in cancer
hsa-mir-206	4233	N-hsa05200-32	MET	P-hsa05200-196	Pathways in cancer: TRAF1	hsa05200	Pathways in cancer
hsa-mir-206	4233	N-hsa05200-32	MET	P-hsa05200-197	Pathways in cancer: CCND1**	hsa05200	Pathways in cancer
hsa-mir-206	4233	N-hsa05200-32	MET	P-hsa05200-53	Pathways in cancer: BCL2L1	hsa05200	Pathways in cancer
hsa-mir-206	4233	N-hsa05200-32	MET	P-hsa05200-80	Pathways in cancer: TP53	hsa05200	Pathways in cancer
hsa-mir-206	4233	N-hsa05200-32	MET	P-hsa05200-49	Pathways in cancer: CASP9	hsa05200	Pathways in cancer
hsa-mir-206	4233	N-hsa05200-32	MET	P-hsa05200-227	Pathways in cancer: FOXO1	hsa05200	Pathways in cancer
hsa-mir-206	4233	N-hsa05200-32	MET	P-hsa05200-52	Pathways in cancer: CDKN1B	hsa05200	Pathways in cancer
hsa-mir-206	4233	N-hsa05200-32	MET	P-hsa05200-226	Pathways in cancer: CDKN1A*	hsa05200	Pathways in cancer
hsa-mir-206	4233	N-hsa05200-32	MET	P-hsa05200-48	Pathways in cancer: MTOR	hsa05200	Pathways in cancer
hsa-mir-206	4233	N-hsa05200-32	MET	P-hsa05200-209	Pathways in cancer: FIGF**	hsa05200	Pathways in cancer
hsa-mir-206	4233	N-hsa05200-32	MET	P-hsa05200-211	Pathways in cancer: CXCL8	hsa05200	Pathways in cancer
hsa-mir-206	4233	N-hsa05200-32	MET	P-hsa05200-210	Pathways in cancer: MMP1	hsa05200	Pathways in cancer
hsa-mir-206	4233	N-hsa05200-32	MET	P-hsa05200-212	Pathways in cancer: CCND1***	hsa05200	Pathways in cancer
hsa-mir-206	4233	N-hsa05200-32	MET	P-hsa05200-207	Pathways in cancer: CDK4	hsa05200	Pathways in cancer
hsa-mir-206	4233	N-hsa05200-32	MET	P-hsa05200-76	Pathways in cancer: RAC1	hsa05200	Pathways in cancer
hsa-mir-206	4233	N-hsa05200-32	MET	P-hsa05200-96	Pathways in cancer: Phosphatidate	hsa05200	Pathways in cancer
hsa-mir-206	4233	N-hsa05200-32	MET	P-hsa05200-75	Pathways in cancer: MAPK8	hsa05200	Pathways in cancer
hsa-mir-206	4233	N-hsa05200-32	MET	P-hsa05200-65	Pathways in cancer: STK4	hsa05200	Pathways in cancer
hsa-mir-206	4233	N-hsa05200-32	MET	P-hsa05200-66	Pathways in cancer: CCND1	hsa05200	Pathways in cancer
hsa-mir-206	4233	N-hsa05205-151 167	DCN MET	P-hsa05205-158	Proteoglycans in cancer: PDCD4	hsa05205	Proteoglycans in cancer
hsa-mir-206	4233	N-hsa05205-167 169	MET CBLC	P-hsa05205-195	Proteoglycans in cancer: CDKN1A	hsa05205	Proteoglycans in cancer
hsa-mir-206	4233	N-hsa05205-167 169	MET CBLC	P-hsa05205-183	Proteoglycans in cancer: VEGFA*	hsa05205	Proteoglycans in cancer
hsa-mir-206	4233	N-hsa05205-167 169	MET CBLC	P-hsa05205-451	Proteoglycans in cancer: KDR**	hsa05205	Proteoglycans in cancer
hsa-mir-206	4233	N-hsa05205-240	MET	P-hsa05205-129	Proteoglycans in cancer: AKT3*	hsa05205	Proteoglycans in cancer
hsa-mir-206	4233	N-hsa05205-240	MET	P-hsa05205-140	Proteoglycans in cancer: MAPK1***	hsa05205	Proteoglycans in cancer
hsa-mir-206	4233	N-hsa05211-38	MET	P-hsa05211-31	Renal cell carcinoma: SOS1	hsa05211	Renal cell carcinoma
hsa-mir-206	4233	N-hsa05211-38	MET	P-hsa05211-45	Renal cell carcinoma: ETS1	hsa05211	Renal cell carcinoma
hsa-mir-206	4233	N-hsa05211-38	MET	P-hsa05211-48	Renal cell carcinoma: JUN	hsa05211	Renal cell carcinoma
hsa-mir-206	4233	N-hsa05211-38	MET	P-hsa05211-43	Renal cell carcinoma: RAP1A	hsa05211	Renal cell carcinoma
hsa-mir-206	4233	N-hsa05211-38	MET	P-hsa05211-46	Renal cell carcinoma: AKT3	hsa05211	Renal cell carcinoma
hsa-mir-206	4233	N-hsa05218-12	EGFR	P-hsa05218-9	Melanoma: CCND1	hsa05218	Melanoma
hsa-mir-206	4233	N-hsa05218-12	EGFR	P-hsa05218-8	Melanoma: CDK4	hsa05218	Melanoma
hsa-mir-206	4233	N-hsa05218-12	EGFR	P-hsa05218-14	Melanoma: BAD	hsa05218	Melanoma
hsa-mir-765	4916	N-hsa04722-3 15	NTRK3 GRB2	P-hsa04722-38	Neurotrophin signaling pathway: ATF4	hsa04722	Neurotrophin signaling pathway
hsa-mir-765	4916	N-hsa04722-3 64	NTRK3 ABL1	P-hsa04722-38	Neurotrophin signaling pathway: ATF4	hsa04722	Neurotrophin signaling pathway
hsa-mir-765	4916	N-hsa04722-3 47	NTRK3 MATK	P-hsa04722-38	Neurotrophin signaling pathway: ATF4	hsa04722	Neurotrophin signaling pathway
hsa-mir-765	4916	N-hsa04722-3 15	NTRK3 GRB2	P-hsa04722-37	Neurotrophin signaling pathway: NFKB1	hsa04722	Neurotrophin signaling pathway
hsa-mir-765	4916	N-hsa04722-3 64	NTRK3 ABL1	P-hsa04722-37	Neurotrophin signaling pathway: NFKB1	hsa04722	Neurotrophin signaling pathway
hsa-mir-765	4916	N-hsa04722-3 47	NTRK3 MATK	P-hsa04722-37	Neurotrophin signaling pathway: NFKB1	hsa04722	Neurotrophin signaling pathway
hsa-mir-765	4916	N-hsa04722-3 15	NTRK3 GRB2	P-hsa04722-35	Neurotrophin signaling pathway: FOXO3	hsa04722	Neurotrophin signaling pathway
hsa-mir-765	4916	N-hsa04722-3 64	NTRK3 ABL1	P-hsa04722-35	Neurotrophin signaling pathway: FOXO3	hsa04722	Neurotrophin signaling pathway
hsa-mir-765	4916	N-hsa04722-3 47	NTRK3 MATK	P-hsa04722-35	Neurotrophin signaling pathway: FOXO3	hsa04722	Neurotrophin signaling pathway
hsa-mir-765	4916	N-hsa04722-3 15	NTRK3 GRB2	P-hsa04722-33	Neurotrophin signaling pathway: BAD	hsa04722	Neurotrophin signaling pathway
hsa-mir-765	4916	N-hsa04722-3 64	NTRK3 ABL1	P-hsa04722-33	Neurotrophin signaling pathway: BAD	hsa04722	Neurotrophin signaling pathway
hsa-mir-765	4916	N-hsa04722-3 47	NTRK3 MATK	P-hsa04722-33	Neurotrophin signaling pathway: BAD	hsa04722	Neurotrophin signaling pathway
hsa-mir-765	4916	N-hsa04722-3 15	NTRK3 GRB2	P-hsa04722-34	Neurotrophin signaling pathway: GSK3B	hsa04722	Neurotrophin signaling pathway
hsa-mir-765	4916	N-hsa04722-3 64	NTRK3 ABL1	P-hsa04722-34	Neurotrophin signaling pathway: GSK3B	hsa04722	Neurotrophin signaling pathway
hsa-mir-765	4916	N-hsa04722-3 47	NTRK3 MATK	P-hsa04722-34	Neurotrophin signaling pathway: GSK3B	hsa04722	Neurotrophin signaling pathway
hsa-mir-765	4916	N-hsa04722-3 15	NTRK3 GRB2	P-hsa04722-46	Neurotrophin signaling pathway: ATF4*	hsa04722	Neurotrophin signaling pathway
hsa-mir-765	4916	N-hsa04722-3 64	NTRK3 ABL1	P-hsa04722-46	Neurotrophin signaling pathway: ATF4*	hsa04722	Neurotrophin signaling pathway
hsa-mir-765	4916	N-hsa04722-3 47	NTRK3 MATK	P-hsa04722-46	Neurotrophin signaling pathway: ATF4*	hsa04722	Neurotrophin signaling pathway
hsa-mir-1258	10855	N-hsa05205-228	HPSE	P-hsa05205-120	Proteoglycans in cancer: PLAU	hsa05205	Proteoglycans in cancer
hsa-mir-1258	10855	N-hsa05205-228	HPSE	P-hsa05205-121	Proteoglycans in cancer: PLAUR	hsa05205	Proteoglycans in cancer
hsa-mir-484	25	N-hsa04012-57	ABL1	P-hsa04012-57	ErbB signaling pathway: ABL1	hsa04012	ErbB signaling pathway
hsa-mir-484	25	N-hsa04014-27	ABL1	P-hsa04014-27	Ras signaling pathway: ABL1	hsa04014	Ras signaling pathway
hsa-mir-484	25	N-hsa04110-90 94	ABL1 RB1	P-hsa04110-96 97	Cell cycle: TFDP1 E2F4	hsa04110	Cell cycle
hsa-mir-484	25	N-hsa04110-90 94	ABL1 RB1	P-hsa04110-60 10 11 12 13 14 9	Cell cycle: CDC6 ORC3 ORC5 ORC4 ORC2 ORC1 ORC6	hsa04110	Cell cycle
hsa-mir-484	25	N-hsa04360-124	ABL1*	P-hsa04360-19	Axon guidance: CDC42	hsa04360	Axon guidance
hsa-mir-484	25	N-hsa04360-124	ABL1*	P-hsa04360-131	Axon guidance: RAC1****	hsa04360	Axon guidance
hsa-mir-484	25	N-hsa04360-39	ABL1	P-hsa04360-123	Axon guidance: ENAH	hsa04360	Axon guidance
hsa-mir-484	25	N-hsa04360-124	ABL1*	P-hsa04360-125	Axon guidance: ENAH*	hsa04360	Axon guidance
hsa-mir-484	25	N-hsa04722-1 64	NTRK1 ABL1	P-hsa04722-38	Neurotrophin signaling pathway: ATF4	hsa04722	Neurotrophin signaling pathway
hsa-mir-484	25	N-hsa04722-2 64	NTRK2 ABL1	P-hsa04722-38	Neurotrophin signaling pathway: ATF4	hsa04722	Neurotrophin signaling pathway
hsa-mir-484	25	N-hsa04722-3 64	NTRK3 ABL1	P-hsa04722-38	Neurotrophin signaling pathway: ATF4	hsa04722	Neurotrophin signaling pathway
hsa-mir-484	25	N-hsa04722-1 64	NTRK1 ABL1	P-hsa04722-37	Neurotrophin signaling pathway: NFKB1	hsa04722	Neurotrophin signaling pathway
hsa-mir-484	25	N-hsa04722-2 64	NTRK2 ABL1	P-hsa04722-37	Neurotrophin signaling pathway: NFKB1	hsa04722	Neurotrophin signaling pathway
hsa-mir-484	25	N-hsa04722-3 64	NTRK3 ABL1	P-hsa04722-37	Neurotrophin signaling pathway: NFKB1	hsa04722	Neurotrophin signaling pathway
hsa-mir-484	25	N-hsa04722-1 64	NTRK1 ABL1	P-hsa04722-35	Neurotrophin signaling pathway: FOXO3	hsa04722	Neurotrophin signaling pathway
hsa-mir-484	25	N-hsa04722-2 64	NTRK2 ABL1	P-hsa04722-35	Neurotrophin signaling pathway: FOXO3	hsa04722	Neurotrophin signaling pathway
hsa-mir-484	25	N-hsa04722-3 64	NTRK3 ABL1	P-hsa04722-35	Neurotrophin signaling pathway: FOXO3	hsa04722	Neurotrophin signaling pathway
hsa-mir-484	25	N-hsa04722-1 64	NTRK1 ABL1	P-hsa04722-33	Neurotrophin signaling pathway: BAD	hsa04722	Neurotrophin signaling pathway
hsa-mir-484	25	N-hsa04722-2 64	NTRK2 ABL1	P-hsa04722-33	Neurotrophin signaling pathway: BAD	hsa04722	Neurotrophin signaling pathway
hsa-mir-484	25	N-hsa04722-3 64	NTRK3 ABL1	P-hsa04722-33	Neurotrophin signaling pathway: BAD	hsa04722	Neurotrophin signaling pathway
hsa-mir-484	25	N-hsa04722-1 64	NTRK1 ABL1	P-hsa04722-34	Neurotrophin signaling pathway: GSK3B	hsa04722	Neurotrophin signaling pathway
hsa-mir-484	25	N-hsa04722-2 64	NTRK2 ABL1	P-hsa04722-34	Neurotrophin signaling pathway: GSK3B	hsa04722	Neurotrophin signaling pathway
hsa-mir-484	25	N-hsa04722-3 64	NTRK3 ABL1	P-hsa04722-34	Neurotrophin signaling pathway: GSK3B	hsa04722	Neurotrophin signaling pathway
hsa-mir-484	25	N-hsa04722-1 64	NTRK1 ABL1	P-hsa04722-46	Neurotrophin signaling pathway: ATF4*	hsa04722	Neurotrophin signaling pathway
hsa-mir-484	25	N-hsa04722-2 64	NTRK2 ABL1	P-hsa04722-46	Neurotrophin signaling pathway: ATF4*	hsa04722	Neurotrophin signaling pathway
hsa-mir-484	25	N-hsa04722-3 64	NTRK3 ABL1	P-hsa04722-46	Neurotrophin signaling pathway: ATF4*	hsa04722	Neurotrophin signaling pathway
hsa-mir-484	25	N-hsa05200-19	ABL1	P-hsa05200-189	Pathways in cancer: BIRC5	hsa05200	Pathways in cancer
hsa-mir-484	25	N-hsa05200-19	ABL1	P-hsa05200-190	Pathways in cancer: MYC*	hsa05200	Pathways in cancer
hsa-mir-484	25	N-hsa05200-19	ABL1	P-hsa05200-191	Pathways in cancer: CCND1*	hsa05200	Pathways in cancer
hsa-mir-484	25	N-hsa05200-19	ABL1	P-hsa05200-192	Pathways in cancer: PTGS2	hsa05200	Pathways in cancer
hsa-mir-484	25	N-hsa05200-19	ABL1	P-hsa05200-193	Pathways in cancer: NOS2	hsa05200	Pathways in cancer
hsa-mir-484	25	N-hsa05200-19	ABL1	P-hsa05200-194	Pathways in cancer: BCL2	hsa05200	Pathways in cancer
hsa-mir-484	25	N-hsa05200-19	ABL1	P-hsa05200-195	Pathways in cancer: BIRC8	hsa05200	Pathways in cancer
hsa-mir-484	25	N-hsa05200-19	ABL1	P-hsa05200-198	Pathways in cancer: BCL2L1*	hsa05200	Pathways in cancer
hsa-mir-484	25	N-hsa05200-19	ABL1	P-hsa05200-196	Pathways in cancer: TRAF1	hsa05200	Pathways in cancer
hsa-mir-484	25	N-hsa05200-19	ABL1	P-hsa05200-197	Pathways in cancer: CCND1**	hsa05200	Pathways in cancer
hsa-mir-484	25	N-hsa05200-19	ABL1	P-hsa05200-53	Pathways in cancer: BCL2L1	hsa05200	Pathways in cancer
hsa-mir-484	25	N-hsa05200-19	ABL1	P-hsa05200-80	Pathways in cancer: TP53	hsa05200	Pathways in cancer
hsa-mir-484	25	N-hsa05200-19	ABL1	P-hsa05200-49	Pathways in cancer: CASP9	hsa05200	Pathways in cancer
hsa-mir-484	25	N-hsa05200-19	ABL1	P-hsa05200-227	Pathways in cancer: FOXO1	hsa05200	Pathways in cancer
hsa-mir-484	25	N-hsa05200-19	ABL1	P-hsa05200-52	Pathways in cancer: CDKN1B	hsa05200	Pathways in cancer
hsa-mir-484	25	N-hsa05200-19	ABL1	P-hsa05200-226	Pathways in cancer: CDKN1A*	hsa05200	Pathways in cancer
hsa-mir-484	25	N-hsa05200-19	ABL1	P-hsa05200-48	Pathways in cancer: MTOR	hsa05200	Pathways in cancer
hsa-mir-484	25	N-hsa05200-19	ABL1	P-hsa05200-199	Pathways in cancer: BCL2L1**	hsa05200	Pathways in cancer
hsa-mir-484	25	N-hsa05200-19	ABL1	P-hsa05200-209	Pathways in cancer: FIGF**	hsa05200	Pathways in cancer
hsa-mir-484	25	N-hsa05200-19	ABL1	P-hsa05200-211	Pathways in cancer: CXCL8	hsa05200	Pathways in cancer
hsa-mir-484	25	N-hsa05200-19	ABL1	P-hsa05200-210	Pathways in cancer: MMP1	hsa05200	Pathways in cancer
hsa-mir-484	25	N-hsa05200-19	ABL1	P-hsa05200-212	Pathways in cancer: CCND1***	hsa05200	Pathways in cancer
hsa-mir-484	25	N-hsa05200-19	ABL1	P-hsa05200-207	Pathways in cancer: CDK4	hsa05200	Pathways in cancer
hsa-mir-484	25	N-hsa05200-19	ABL1	P-hsa05200-76	Pathways in cancer: RAC1	hsa05200	Pathways in cancer
hsa-mir-484	25	N-hsa05200-19	ABL1	P-hsa05200-96	Pathways in cancer: Phosphatidate	hsa05200	Pathways in cancer
hsa-mir-484	25	N-hsa05200-19	ABL1	P-hsa05200-75	Pathways in cancer: MAPK8	hsa05200	Pathways in cancer
hsa-mir-484	25	N-hsa05200-19	ABL1	P-hsa05200-65	Pathways in cancer: STK4	hsa05200	Pathways in cancer
hsa-mir-484	25	N-hsa05200-19	ABL1	P-hsa05200-66	Pathways in cancer: CCND1	hsa05200	Pathways in cancer
hsa-mir-484	25	N-hsa05220-5	ABL1	P-hsa05220-3	Chronic myeloid leukemia: BCL2L1	hsa05220	Chronic myeloid leukemia
hsa-mir-484	25	N-hsa05220-5	ABL1	P-hsa05220-50	Chronic myeloid leukemia: MAPK1	hsa05220	Chronic myeloid leukemia
hsa-mir-484	25	N-hsa05220-5	ABL1	P-hsa05220-6	Chronic myeloid leukemia: TP53	hsa05220	Chronic myeloid leukemia
hsa-mir-484	25	N-hsa05220-5	ABL1	P-hsa05220-21	Chronic myeloid leukemia: NFKBIA	hsa05220	Chronic myeloid leukemia
hsa-mir-484	25	N-hsa05220-5	ABL1	P-hsa05220-25	Chronic myeloid leukemia: BCL2L1*	hsa05220	Chronic myeloid leukemia
hsa-mir-484	25	N-hsa05220-5	ABL1	P-hsa05220-22	Chronic myeloid leukemia: CDKN1B	hsa05220	Chronic myeloid leukemia
hsa-mir-484	25	N-hsa05220-5	ABL1	P-hsa05220-4	Chronic myeloid leukemia: PTPN11	hsa05220	Chronic myeloid leukemia
hsa-mir-484	25	N-hsa05220-5	ABL1	P-hsa05220-15	Chronic myeloid leukemia: MYC	hsa05220	Chronic myeloid leukemia
hsa-mir-107	27	N-hsa04012-57	ABL1	P-hsa04012-57	ErbB signaling pathway: ABL1	hsa04012	ErbB signaling pathway
hsa-mir-107	27	N-hsa04014-27	ABL1	P-hsa04014-27	Ras signaling pathway: ABL1	hsa04014	Ras signaling pathway
hsa-mir-484	59	N-hsa04270-10 3 71	ACTA2 MYL9 MYH11	P-hsa04270-10 3 71	Vascular smooth muscle contraction: ACTA2 MYL9 MYH11	hsa04270	Vascular smooth muscle contraction
hsa-mir-484	59	N-hsa04270-24	ACTA2	P-hsa04270-24	Vascular smooth muscle contraction: ACTA2	hsa04270	Vascular smooth muscle contraction
hsa-mir-484	60	N-hsa04015-17	ACTB	P-hsa04015-17	Rap1 signaling pathway: ACTB	hsa04015	Rap1 signaling pathway
hsa-mir-484	60	N-hsa04210-105	ACTB	P-hsa04210-105	Apoptosis: ACTB	hsa04210	Apoptosis
hsa-mir-484	60	N-hsa04390-32	ACTB	P-hsa04390-14	Hippo signaling pathway: AREG	hsa04390	Hippo signaling pathway
hsa-mir-484	60	N-hsa04390-32	ACTB	P-hsa04390-13	Hippo signaling pathway: BIRC5	hsa04390	Hippo signaling pathway
hsa-mir-484	60	N-hsa04390-32	ACTB	P-hsa04390-95	Hippo signaling pathway: AFP	hsa04390	Hippo signaling pathway
hsa-mir-484	60	N-hsa04390-32	ACTB	P-hsa04390-52	Hippo signaling pathway: ITGB2	hsa04390	Hippo signaling pathway
hsa-mir-484	60	N-hsa04390-32	ACTB	P-hsa04390-96	Hippo signaling pathway: FGF1	hsa04390	Hippo signaling pathway
hsa-mir-484	60	N-hsa04390-32	ACTB	P-hsa04390-90	Hippo signaling pathway: BBC3	hsa04390	Hippo signaling pathway
hsa-mir-484	60	N-hsa04390-32	ACTB	P-hsa04390-12	Hippo signaling pathway: CTGF	hsa04390	Hippo signaling pathway
hsa-mir-484	60	N-hsa04390-32	ACTB	P-hsa04390-94	Hippo signaling pathway: GLI2	hsa04390	Hippo signaling pathway
hsa-mir-484	60	N-hsa04390-32	ACTB	P-hsa04390-58	Hippo signaling pathway: SMAD7	hsa04390	Hippo signaling pathway
hsa-mir-484	60	N-hsa04390-32	ACTB	P-hsa04390-59	Hippo signaling pathway: SERPINE1	hsa04390	Hippo signaling pathway
hsa-mir-484	60	N-hsa04390-32	ACTB	P-hsa04390-60	Hippo signaling pathway: CTGF*	hsa04390	Hippo signaling pathway
hsa-mir-484	60	N-hsa04390-32	ACTB	P-hsa04390-88	Hippo signaling pathway: ID1	hsa04390	Hippo signaling pathway
hsa-mir-484	60	N-hsa04390-32	ACTB	P-hsa04390-89	Hippo signaling pathway: ID2	hsa04390	Hippo signaling pathway
hsa-mir-484	60	N-hsa04390-32	ACTB	P-hsa04390-74	Hippo signaling pathway: AXIN1	hsa04390	Hippo signaling pathway
hsa-mir-484	60	N-hsa04390-32	ACTB	P-hsa04390-75	Hippo signaling pathway: NKD1	hsa04390	Hippo signaling pathway
hsa-mir-484	60	N-hsa04390-32	ACTB	P-hsa04390-76	Hippo signaling pathway: MYC	hsa04390	Hippo signaling pathway
hsa-mir-484	60	N-hsa04390-32	ACTB	P-hsa04390-77	Hippo signaling pathway: CCND1	hsa04390	Hippo signaling pathway
hsa-mir-484	60	N-hsa04390-32	ACTB	P-hsa04390-78	Hippo signaling pathway: SOX2	hsa04390	Hippo signaling pathway
hsa-mir-484	60	N-hsa04390-32	ACTB	P-hsa04390-79	Hippo signaling pathway: SNAI2	hsa04390	Hippo signaling pathway
hsa-mir-484	60	N-hsa04390-32	ACTB	P-hsa04390-80	Hippo signaling pathway: BIRC2	hsa04390	Hippo signaling pathway
hsa-mir-484	60	N-hsa04390-32	ACTB	P-hsa04390-18	Hippo signaling pathway: MOB1A	hsa04390	Hippo signaling pathway
hsa-mir-484	60	N-hsa04510-20 69	VASP ACTB	P-hsa04510-20 69	Focal adhesion: VASP ACTB	hsa04510	Focal adhesion
hsa-mir-484	60	N-hsa04510-24 69	ZYX ACTB	P-hsa04510-24 69	Focal adhesion: ZYX ACTB	hsa04510	Focal adhesion
hsa-mir-484	60	N-hsa04520-44 52 45	ACTB ACTN4 CTNNA1	P-hsa04520-44 52 45	Adherens junction: ACTB ACTN4 CTNNA1	hsa04520	Adherens junction
hsa-mir-484	60	N-hsa04520-44 49	ACTB VCL	P-hsa04520-44 49	Adherens junction: ACTB VCL	hsa04520	Adherens junction
hsa-mir-484	60	N-hsa04520-44 47	ACTB TJP1	P-hsa04520-44 47	Adherens junction: ACTB TJP1	hsa04520	Adherens junction
hsa-mir-484	60	N-hsa04520-43	ACTB	P-hsa04520-43	Adherens junction: ACTB	hsa04520	Adherens junction
hsa-mir-484	60	N-hsa04530-20 22	ACTB MYL12B	P-hsa04530-20 22	Tight junction: ACTB MYL12B	hsa04530	Tight junction
hsa-mir-484	60	N-hsa04530-11 20 16	TJP1 ACTB CTTN	P-hsa04530-11 20 16	Tight junction: TJP1 ACTB CTTN	hsa04530	Tight junction
hsa-mir-484	60	N-hsa04530-13 45 20	EPB41 TJP2 ACTB	P-hsa04530-13 45 20	Tight junction: EPB41 TJP2 ACTB	hsa04530	Tight junction
hsa-mir-484	60	N-hsa04530-14 20 43	CTNNA1 ACTB ACTN4	P-hsa04530-14 20 43	Tight junction: CTNNA1 ACTB ACTN4	hsa04530	Tight junction
hsa-mir-484	60	N-hsa04530-20 37	ACTB TJP3	P-hsa04530-20 37	Tight junction: ACTB TJP3	hsa04530	Tight junction
hsa-mir-484	60	N-hsa04530-20 31	ACTB MLLT4	P-hsa04530-20 31	Tight junction: ACTB MLLT4	hsa04530	Tight junction
hsa-mir-484	60	N-hsa04530-20 62	ACTB SHROOM1	P-hsa04530-20 62	Tight junction: ACTB SHROOM1	hsa04530	Tight junction
hsa-mir-484	60	N-hsa04611-65	ACTB	P-hsa04611-7	Platelet activation: ITPR1	hsa04611	Platelet activation
hsa-mir-484	60	N-hsa04611-65	ACTB	P-hsa04611-92	Platelet activation: RHOA*	hsa04611	Platelet activation
hsa-mir-484	60	N-hsa04611-65	ACTB	P-hsa04611-34	Platelet activation: Thromboxane A2*	hsa04611	Platelet activation
hsa-mir-484	60	N-hsa04670-28 41 49	ACTB CTNNA1 CTNNB1	P-hsa04670-28 41 49	Leukocyte transendothelial migration: ACTB CTNNA1 CTNNB1	hsa04670	Leukocyte transendothelial migration
hsa-mir-484	60	N-hsa04670-86	ACTB	P-hsa04670-86	Leukocyte transendothelial migration: ACTB	hsa04670	Leukocyte transendothelial migration
hsa-mir-484	60	N-hsa04810-82 83	ACTB ARPC5	P-hsa04810-82 83	Regulation of actin cytoskeleton: ACTB ARPC5	hsa04810	Regulation of actin cytoskeleton
hsa-mir-484	60	N-hsa04810-21 82	CFL1 ACTB	P-hsa04810-21 82	Regulation of actin cytoskeleton: CFL1 ACTB	hsa04810	Regulation of actin cytoskeleton
hsa-mir-484	60	N-hsa04810-35 81 80	MYL12B MYH9 ACTB	P-hsa04810-35 81 80	Regulation of actin cytoskeleton: MYL12B MYH9 ACTB	hsa04810	Regulation of actin cytoskeleton
hsa-mir-484	60	N-hsa04810-26 80	PFN3 ACTB	P-hsa04810-26 80	Regulation of actin cytoskeleton: PFN3 ACTB	hsa04810	Regulation of actin cytoskeleton
hsa-mir-484	60	N-hsa04810-8 79	ARPC5 ACTB	P-hsa04810-8 79	Regulation of actin cytoskeleton: ARPC5 ACTB	hsa04810	Regulation of actin cytoskeleton
hsa-mir-484	60	N-hsa04810-8 82	ARPC5 ACTB*	P-hsa04810-8 82	Regulation of actin cytoskeleton: ARPC5 ACTB*	hsa04810	Regulation of actin cytoskeleton
hsa-mir-484	60	N-hsa04919-49	ACTB	P-hsa04919-49	Thyroid hormone signaling pathway: ACTB	hsa04919	Thyroid hormone signaling pathway
hsa-mir-484	60	N-hsa04921-34 35	MYL9 ACTB	P-hsa04921-34 35	Oxytocin signaling pathway: MYL9 ACTB	hsa04921	Oxytocin signaling pathway
hsa-mir-484	60	N-hsa04971-52 53	EZR ACTB	P-hsa04971-52 53	Gastric acid secretion: EZR ACTB	hsa04971	Gastric acid secretion
hsa-mir-484	60	N-hsa05100-24	ACTB	P-hsa05100-24	Bacterial invasion of epithelial cells: ACTB	hsa05100	Bacterial invasion of epithelial cells
hsa-mir-484	60	N-hsa05100-55	ACTB*	P-hsa05100-55	Bacterial invasion of epithelial cells: ACTB*	hsa05100	Bacterial invasion of epithelial cells
hsa-mir-484	60	N-hsa05110-50	ACTB	P-hsa05110-50	Vibrio cholerae infection: ACTB	hsa05110	Vibrio cholerae infection
hsa-mir-484	60	N-hsa05130-55	ACTB	P-hsa05130-55	Pathogenic Escherichia coli infection: ACTB	hsa05130	Pathogenic Escherichia coli infection
hsa-mir-484	60	N-hsa05132-20	ACTB	P-hsa05132-20	Salmonella infection: ACTB	hsa05132	Salmonella infection
hsa-mir-484	60	N-hsa05132-41	ACTB*	P-hsa05132-41	Salmonella infection: ACTB*	hsa05132	Salmonella infection
hsa-mir-484	60	N-hsa05205-256	ACTB	P-hsa05205-256	Proteoglycans in cancer: ACTB	hsa05205	Proteoglycans in cancer
hsa-mir-326	60	N-hsa04015-17	ACTB	P-hsa04015-17	Rap1 signaling pathway: ACTB	hsa04015	Rap1 signaling pathway
hsa-mir-326	60	N-hsa04210-105	ACTB	P-hsa04210-105	Apoptosis: ACTB	hsa04210	Apoptosis
hsa-mir-326	60	N-hsa04390-32	ACTB	P-hsa04390-14	Hippo signaling pathway: AREG	hsa04390	Hippo signaling pathway
hsa-mir-326	60	N-hsa04390-32	ACTB	P-hsa04390-13	Hippo signaling pathway: BIRC5	hsa04390	Hippo signaling pathway
hsa-mir-326	60	N-hsa04390-32	ACTB	P-hsa04390-95	Hippo signaling pathway: AFP	hsa04390	Hippo signaling pathway
hsa-mir-326	60	N-hsa04390-32	ACTB	P-hsa04390-52	Hippo signaling pathway: ITGB2	hsa04390	Hippo signaling pathway
hsa-mir-326	60	N-hsa04390-32	ACTB	P-hsa04390-96	Hippo signaling pathway: FGF1	hsa04390	Hippo signaling pathway
hsa-mir-326	60	N-hsa04390-32	ACTB	P-hsa04390-90	Hippo signaling pathway: BBC3	hsa04390	Hippo signaling pathway
hsa-mir-326	60	N-hsa04390-32	ACTB	P-hsa04390-12	Hippo signaling pathway: CTGF	hsa04390	Hippo signaling pathway
hsa-mir-326	60	N-hsa04390-32	ACTB	P-hsa04390-94	Hippo signaling pathway: GLI2	hsa04390	Hippo signaling pathway
hsa-mir-326	60	N-hsa04390-32	ACTB	P-hsa04390-58	Hippo signaling pathway: SMAD7	hsa04390	Hippo signaling pathway
hsa-mir-326	60	N-hsa04390-32	ACTB	P-hsa04390-59	Hippo signaling pathway: SERPINE1	hsa04390	Hippo signaling pathway
hsa-mir-326	60	N-hsa04390-32	ACTB	P-hsa04390-60	Hippo signaling pathway: CTGF*	hsa04390	Hippo signaling pathway
hsa-mir-326	60	N-hsa04390-32	ACTB	P-hsa04390-88	Hippo signaling pathway: ID1	hsa04390	Hippo signaling pathway
hsa-mir-326	60	N-hsa04390-32	ACTB	P-hsa04390-89	Hippo signaling pathway: ID2	hsa04390	Hippo signaling pathway
hsa-mir-326	60	N-hsa04390-32	ACTB	P-hsa04390-74	Hippo signaling pathway: AXIN1	hsa04390	Hippo signaling pathway
hsa-mir-326	60	N-hsa04390-32	ACTB	P-hsa04390-75	Hippo signaling pathway: NKD1	hsa04390	Hippo signaling pathway
hsa-mir-326	60	N-hsa04390-32	ACTB	P-hsa04390-76	Hippo signaling pathway: MYC	hsa04390	Hippo signaling pathway
hsa-mir-326	60	N-hsa04390-32	ACTB	P-hsa04390-77	Hippo signaling pathway: CCND1	hsa04390	Hippo signaling pathway
hsa-mir-326	60	N-hsa04390-32	ACTB	P-hsa04390-78	Hippo signaling pathway: SOX2	hsa04390	Hippo signaling pathway
hsa-mir-326	60	N-hsa04390-32	ACTB	P-hsa04390-79	Hippo signaling pathway: SNAI2	hsa04390	Hippo signaling pathway
hsa-mir-326	60	N-hsa04390-32	ACTB	P-hsa04390-80	Hippo signaling pathway: BIRC2	hsa04390	Hippo signaling pathway
hsa-mir-326	60	N-hsa04390-32	ACTB	P-hsa04390-18	Hippo signaling pathway: MOB1A	hsa04390	Hippo signaling pathway
hsa-mir-326	60	N-hsa04510-20 69	VASP ACTB	P-hsa04510-20 69	Focal adhesion: VASP ACTB	hsa04510	Focal adhesion
hsa-mir-326	60	N-hsa04510-24 69	ZYX ACTB	P-hsa04510-24 69	Focal adhesion: ZYX ACTB	hsa04510	Focal adhesion
hsa-mir-326	60	N-hsa04520-44 52 45	ACTB ACTN4 CTNNA1	P-hsa04520-44 52 45	Adherens junction: ACTB ACTN4 CTNNA1	hsa04520	Adherens junction
hsa-mir-326	60	N-hsa04520-44 49	ACTB VCL	P-hsa04520-44 49	Adherens junction: ACTB VCL	hsa04520	Adherens junction
hsa-mir-326	60	N-hsa04520-44 47	ACTB TJP1	P-hsa04520-44 47	Adherens junction: ACTB TJP1	hsa04520	Adherens junction
hsa-mir-326	60	N-hsa04520-43	ACTB	P-hsa04520-43	Adherens junction: ACTB	hsa04520	Adherens junction
hsa-mir-326	60	N-hsa04530-20 22	ACTB MYL12B	P-hsa04530-20 22	Tight junction: ACTB MYL12B	hsa04530	Tight junction
hsa-mir-326	60	N-hsa04530-11 20 16	TJP1 ACTB CTTN	P-hsa04530-11 20 16	Tight junction: TJP1 ACTB CTTN	hsa04530	Tight junction
hsa-mir-326	60	N-hsa04530-13 45 20	EPB41 TJP2 ACTB	P-hsa04530-13 45 20	Tight junction: EPB41 TJP2 ACTB	hsa04530	Tight junction
hsa-mir-326	60	N-hsa04530-14 20 43	CTNNA1 ACTB ACTN4	P-hsa04530-14 20 43	Tight junction: CTNNA1 ACTB ACTN4	hsa04530	Tight junction
hsa-mir-326	60	N-hsa04530-20 37	ACTB TJP3	P-hsa04530-20 37	Tight junction: ACTB TJP3	hsa04530	Tight junction
hsa-mir-326	60	N-hsa04530-20 31	ACTB MLLT4	P-hsa04530-20 31	Tight junction: ACTB MLLT4	hsa04530	Tight junction
hsa-mir-326	60	N-hsa04530-20 62	ACTB SHROOM1	P-hsa04530-20 62	Tight junction: ACTB SHROOM1	hsa04530	Tight junction
hsa-mir-326	60	N-hsa04611-65	ACTB	P-hsa04611-7	Platelet activation: ITPR1	hsa04611	Platelet activation
hsa-mir-326	60	N-hsa04611-65	ACTB	P-hsa04611-92	Platelet activation: RHOA*	hsa04611	Platelet activation
hsa-mir-326	60	N-hsa04611-65	ACTB	P-hsa04611-34	Platelet activation: Thromboxane A2*	hsa04611	Platelet activation
hsa-mir-326	60	N-hsa04670-28 41 49	ACTB CTNNA1 CTNNB1	P-hsa04670-28 41 49	Leukocyte transendothelial migration: ACTB CTNNA1 CTNNB1	hsa04670	Leukocyte transendothelial migration
hsa-mir-326	60	N-hsa04670-86	ACTB	P-hsa04670-86	Leukocyte transendothelial migration: ACTB	hsa04670	Leukocyte transendothelial migration
hsa-mir-326	60	N-hsa04810-82 83	ACTB ARPC5	P-hsa04810-82 83	Regulation of actin cytoskeleton: ACTB ARPC5	hsa04810	Regulation of actin cytoskeleton
hsa-mir-326	60	N-hsa04810-21 82	CFL1 ACTB	P-hsa04810-21 82	Regulation of actin cytoskeleton: CFL1 ACTB	hsa04810	Regulation of actin cytoskeleton
hsa-mir-326	60	N-hsa04810-35 81 80	MYL12B MYH9 ACTB	P-hsa04810-35 81 80	Regulation of actin cytoskeleton: MYL12B MYH9 ACTB	hsa04810	Regulation of actin cytoskeleton
hsa-mir-326	60	N-hsa04810-26 80	PFN3 ACTB	P-hsa04810-26 80	Regulation of actin cytoskeleton: PFN3 ACTB	hsa04810	Regulation of actin cytoskeleton
hsa-mir-326	60	N-hsa04810-8 79	ARPC5 ACTB	P-hsa04810-8 79	Regulation of actin cytoskeleton: ARPC5 ACTB	hsa04810	Regulation of actin cytoskeleton
hsa-mir-326	60	N-hsa04810-8 82	ARPC5 ACTB*	P-hsa04810-8 82	Regulation of actin cytoskeleton: ARPC5 ACTB*	hsa04810	Regulation of actin cytoskeleton
hsa-mir-326	60	N-hsa04919-49	ACTB	P-hsa04919-49	Thyroid hormone signaling pathway: ACTB	hsa04919	Thyroid hormone signaling pathway
hsa-mir-326	60	N-hsa04921-34 35	MYL9 ACTB	P-hsa04921-34 35	Oxytocin signaling pathway: MYL9 ACTB	hsa04921	Oxytocin signaling pathway
hsa-mir-326	60	N-hsa04971-52 53	EZR ACTB	P-hsa04971-52 53	Gastric acid secretion: EZR ACTB	hsa04971	Gastric acid secretion
hsa-mir-326	60	N-hsa05100-24	ACTB	P-hsa05100-24	Bacterial invasion of epithelial cells: ACTB	hsa05100	Bacterial invasion of epithelial cells
hsa-mir-326	60	N-hsa05100-55	ACTB*	P-hsa05100-55	Bacterial invasion of epithelial cells: ACTB*	hsa05100	Bacterial invasion of epithelial cells
hsa-mir-326	60	N-hsa05110-50	ACTB	P-hsa05110-50	Vibrio cholerae infection: ACTB	hsa05110	Vibrio cholerae infection
hsa-mir-326	60	N-hsa05130-55	ACTB	P-hsa05130-55	Pathogenic Escherichia coli infection: ACTB	hsa05130	Pathogenic Escherichia coli infection
hsa-mir-326	60	N-hsa05132-20	ACTB	P-hsa05132-20	Salmonella infection: ACTB	hsa05132	Salmonella infection
hsa-mir-326	60	N-hsa05132-41	ACTB*	P-hsa05132-41	Salmonella infection: ACTB*	hsa05132	Salmonella infection
hsa-mir-326	60	N-hsa05205-256	ACTB	P-hsa05205-256	Proteoglycans in cancer: ACTB	hsa05205	Proteoglycans in cancer
hsa-mir-320a	60	N-hsa04015-17	ACTB	P-hsa04015-17	Rap1 signaling pathway: ACTB	hsa04015	Rap1 signaling pathway
hsa-mir-320a	60	N-hsa04210-105	ACTB	P-hsa04210-105	Apoptosis: ACTB	hsa04210	Apoptosis
hsa-mir-320a	60	N-hsa04390-32	ACTB	P-hsa04390-14	Hippo signaling pathway: AREG	hsa04390	Hippo signaling pathway
hsa-mir-320a	60	N-hsa04390-32	ACTB	P-hsa04390-13	Hippo signaling pathway: BIRC5	hsa04390	Hippo signaling pathway
hsa-mir-320a	60	N-hsa04390-32	ACTB	P-hsa04390-95	Hippo signaling pathway: AFP	hsa04390	Hippo signaling pathway
hsa-mir-320a	60	N-hsa04390-32	ACTB	P-hsa04390-52	Hippo signaling pathway: ITGB2	hsa04390	Hippo signaling pathway
hsa-mir-320a	60	N-hsa04390-32	ACTB	P-hsa04390-96	Hippo signaling pathway: FGF1	hsa04390	Hippo signaling pathway
hsa-mir-320a	60	N-hsa04390-32	ACTB	P-hsa04390-90	Hippo signaling pathway: BBC3	hsa04390	Hippo signaling pathway
hsa-mir-320a	60	N-hsa04390-32	ACTB	P-hsa04390-12	Hippo signaling pathway: CTGF	hsa04390	Hippo signaling pathway
hsa-mir-320a	60	N-hsa04390-32	ACTB	P-hsa04390-94	Hippo signaling pathway: GLI2	hsa04390	Hippo signaling pathway
hsa-mir-320a	60	N-hsa04390-32	ACTB	P-hsa04390-58	Hippo signaling pathway: SMAD7	hsa04390	Hippo signaling pathway
hsa-mir-320a	60	N-hsa04390-32	ACTB	P-hsa04390-59	Hippo signaling pathway: SERPINE1	hsa04390	Hippo signaling pathway
hsa-mir-320a	60	N-hsa04390-32	ACTB	P-hsa04390-60	Hippo signaling pathway: CTGF*	hsa04390	Hippo signaling pathway
hsa-mir-320a	60	N-hsa04390-32	ACTB	P-hsa04390-88	Hippo signaling pathway: ID1	hsa04390	Hippo signaling pathway
hsa-mir-320a	60	N-hsa04390-32	ACTB	P-hsa04390-89	Hippo signaling pathway: ID2	hsa04390	Hippo signaling pathway
hsa-mir-320a	60	N-hsa04390-32	ACTB	P-hsa04390-74	Hippo signaling pathway: AXIN1	hsa04390	Hippo signaling pathway
hsa-mir-320a	60	N-hsa04390-32	ACTB	P-hsa04390-75	Hippo signaling pathway: NKD1	hsa04390	Hippo signaling pathway
hsa-mir-320a	60	N-hsa04390-32	ACTB	P-hsa04390-76	Hippo signaling pathway: MYC	hsa04390	Hippo signaling pathway
hsa-mir-320a	60	N-hsa04390-32	ACTB	P-hsa04390-77	Hippo signaling pathway: CCND1	hsa04390	Hippo signaling pathway
hsa-mir-320a	60	N-hsa04390-32	ACTB	P-hsa04390-78	Hippo signaling pathway: SOX2	hsa04390	Hippo signaling pathway
hsa-mir-320a	60	N-hsa04390-32	ACTB	P-hsa04390-79	Hippo signaling pathway: SNAI2	hsa04390	Hippo signaling pathway
hsa-mir-320a	60	N-hsa04390-32	ACTB	P-hsa04390-80	Hippo signaling pathway: BIRC2	hsa04390	Hippo signaling pathway
hsa-mir-320a	60	N-hsa04390-32	ACTB	P-hsa04390-18	Hippo signaling pathway: MOB1A	hsa04390	Hippo signaling pathway
hsa-mir-320a	60	N-hsa04510-20 69	VASP ACTB	P-hsa04510-20 69	Focal adhesion: VASP ACTB	hsa04510	Focal adhesion
hsa-mir-320a	60	N-hsa04510-24 69	ZYX ACTB	P-hsa04510-24 69	Focal adhesion: ZYX ACTB	hsa04510	Focal adhesion
hsa-mir-320a	60	N-hsa04520-44 52 45	ACTB ACTN4 CTNNA1	P-hsa04520-44 52 45	Adherens junction: ACTB ACTN4 CTNNA1	hsa04520	Adherens junction
hsa-mir-320a	60	N-hsa04520-44 49	ACTB VCL	P-hsa04520-44 49	Adherens junction: ACTB VCL	hsa04520	Adherens junction
hsa-mir-320a	60	N-hsa04520-44 47	ACTB TJP1	P-hsa04520-44 47	Adherens junction: ACTB TJP1	hsa04520	Adherens junction
hsa-mir-320a	60	N-hsa04520-43	ACTB	P-hsa04520-43	Adherens junction: ACTB	hsa04520	Adherens junction
hsa-mir-320a	60	N-hsa04530-20 22	ACTB MYL12B	P-hsa04530-20 22	Tight junction: ACTB MYL12B	hsa04530	Tight junction
hsa-mir-320a	60	N-hsa04530-11 20 16	TJP1 ACTB CTTN	P-hsa04530-11 20 16	Tight junction: TJP1 ACTB CTTN	hsa04530	Tight junction
hsa-mir-320a	60	N-hsa04530-13 45 20	EPB41 TJP2 ACTB	P-hsa04530-13 45 20	Tight junction: EPB41 TJP2 ACTB	hsa04530	Tight junction
hsa-mir-320a	60	N-hsa04530-14 20 43	CTNNA1 ACTB ACTN4	P-hsa04530-14 20 43	Tight junction: CTNNA1 ACTB ACTN4	hsa04530	Tight junction
hsa-mir-320a	60	N-hsa04530-20 37	ACTB TJP3	P-hsa04530-20 37	Tight junction: ACTB TJP3	hsa04530	Tight junction
hsa-mir-320a	60	N-hsa04530-20 31	ACTB MLLT4	P-hsa04530-20 31	Tight junction: ACTB MLLT4	hsa04530	Tight junction
hsa-mir-320a	60	N-hsa04530-20 62	ACTB SHROOM1	P-hsa04530-20 62	Tight junction: ACTB SHROOM1	hsa04530	Tight junction
hsa-mir-320a	60	N-hsa04611-65	ACTB	P-hsa04611-7	Platelet activation: ITPR1	hsa04611	Platelet activation
hsa-mir-320a	60	N-hsa04611-65	ACTB	P-hsa04611-92	Platelet activation: RHOA*	hsa04611	Platelet activation
hsa-mir-320a	60	N-hsa04611-65	ACTB	P-hsa04611-34	Platelet activation: Thromboxane A2*	hsa04611	Platelet activation
hsa-mir-320a	60	N-hsa04670-28 41 49	ACTB CTNNA1 CTNNB1	P-hsa04670-28 41 49	Leukocyte transendothelial migration: ACTB CTNNA1 CTNNB1	hsa04670	Leukocyte transendothelial migration
hsa-mir-320a	60	N-hsa04670-86	ACTB	P-hsa04670-86	Leukocyte transendothelial migration: ACTB	hsa04670	Leukocyte transendothelial migration
hsa-mir-320a	60	N-hsa04810-82 83	ACTB ARPC5	P-hsa04810-82 83	Regulation of actin cytoskeleton: ACTB ARPC5	hsa04810	Regulation of actin cytoskeleton
hsa-mir-320a	60	N-hsa04810-21 82	CFL1 ACTB	P-hsa04810-21 82	Regulation of actin cytoskeleton: CFL1 ACTB	hsa04810	Regulation of actin cytoskeleton
hsa-mir-320a	60	N-hsa04810-35 81 80	MYL12B MYH9 ACTB	P-hsa04810-35 81 80	Regulation of actin cytoskeleton: MYL12B MYH9 ACTB	hsa04810	Regulation of actin cytoskeleton
hsa-mir-320a	60	N-hsa04810-26 80	PFN3 ACTB	P-hsa04810-26 80	Regulation of actin cytoskeleton: PFN3 ACTB	hsa04810	Regulation of actin cytoskeleton
hsa-mir-320a	60	N-hsa04810-8 79	ARPC5 ACTB	P-hsa04810-8 79	Regulation of actin cytoskeleton: ARPC5 ACTB	hsa04810	Regulation of actin cytoskeleton
hsa-mir-320a	60	N-hsa04810-8 82	ARPC5 ACTB*	P-hsa04810-8 82	Regulation of actin cytoskeleton: ARPC5 ACTB*	hsa04810	Regulation of actin cytoskeleton
hsa-mir-320a	60	N-hsa04919-49	ACTB	P-hsa04919-49	Thyroid hormone signaling pathway: ACTB	hsa04919	Thyroid hormone signaling pathway
hsa-mir-320a	60	N-hsa04921-34 35	MYL9 ACTB	P-hsa04921-34 35	Oxytocin signaling pathway: MYL9 ACTB	hsa04921	Oxytocin signaling pathway
hsa-mir-320a	60	N-hsa04971-52 53	EZR ACTB	P-hsa04971-52 53	Gastric acid secretion: EZR ACTB	hsa04971	Gastric acid secretion
hsa-mir-320a	60	N-hsa05100-24	ACTB	P-hsa05100-24	Bacterial invasion of epithelial cells: ACTB	hsa05100	Bacterial invasion of epithelial cells
hsa-mir-320a	60	N-hsa05100-55	ACTB*	P-hsa05100-55	Bacterial invasion of epithelial cells: ACTB*	hsa05100	Bacterial invasion of epithelial cells
hsa-mir-320a	60	N-hsa05110-50	ACTB	P-hsa05110-50	Vibrio cholerae infection: ACTB	hsa05110	Vibrio cholerae infection
hsa-mir-320a	60	N-hsa05130-55	ACTB	P-hsa05130-55	Pathogenic Escherichia coli infection: ACTB	hsa05130	Pathogenic Escherichia coli infection
hsa-mir-320a	60	N-hsa05132-20	ACTB	P-hsa05132-20	Salmonella infection: ACTB	hsa05132	Salmonella infection
hsa-mir-320a	60	N-hsa05132-41	ACTB*	P-hsa05132-41	Salmonella infection: ACTB*	hsa05132	Salmonella infection
hsa-mir-320a	60	N-hsa05205-256	ACTB	P-hsa05205-256	Proteoglycans in cancer: ACTB	hsa05205	Proteoglycans in cancer
hsa-mir-326	71	N-hsa04015-17	ACTB	P-hsa04015-17	Rap1 signaling pathway: ACTB	hsa04015	Rap1 signaling pathway
hsa-mir-326	71	N-hsa04210-105	ACTB	P-hsa04210-105	Apoptosis: ACTB	hsa04210	Apoptosis
hsa-mir-326	71	N-hsa04390-32	ACTB	P-hsa04390-14	Hippo signaling pathway: AREG	hsa04390	Hippo signaling pathway
hsa-mir-326	71	N-hsa04390-32	ACTB	P-hsa04390-13	Hippo signaling pathway: BIRC5	hsa04390	Hippo signaling pathway
hsa-mir-326	71	N-hsa04390-32	ACTB	P-hsa04390-95	Hippo signaling pathway: AFP	hsa04390	Hippo signaling pathway
hsa-mir-326	71	N-hsa04390-32	ACTB	P-hsa04390-52	Hippo signaling pathway: ITGB2	hsa04390	Hippo signaling pathway
hsa-mir-326	71	N-hsa04390-32	ACTB	P-hsa04390-96	Hippo signaling pathway: FGF1	hsa04390	Hippo signaling pathway
hsa-mir-326	71	N-hsa04390-32	ACTB	P-hsa04390-90	Hippo signaling pathway: BBC3	hsa04390	Hippo signaling pathway
hsa-mir-326	71	N-hsa04390-32	ACTB	P-hsa04390-12	Hippo signaling pathway: CTGF	hsa04390	Hippo signaling pathway
hsa-mir-326	71	N-hsa04390-32	ACTB	P-hsa04390-94	Hippo signaling pathway: GLI2	hsa04390	Hippo signaling pathway
hsa-mir-326	71	N-hsa04390-32	ACTB	P-hsa04390-58	Hippo signaling pathway: SMAD7	hsa04390	Hippo signaling pathway
hsa-mir-326	71	N-hsa04390-32	ACTB	P-hsa04390-59	Hippo signaling pathway: SERPINE1	hsa04390	Hippo signaling pathway
hsa-mir-326	71	N-hsa04390-32	ACTB	P-hsa04390-60	Hippo signaling pathway: CTGF*	hsa04390	Hippo signaling pathway
hsa-mir-326	71	N-hsa04390-32	ACTB	P-hsa04390-88	Hippo signaling pathway: ID1	hsa04390	Hippo signaling pathway
hsa-mir-326	71	N-hsa04390-32	ACTB	P-hsa04390-89	Hippo signaling pathway: ID2	hsa04390	Hippo signaling pathway
hsa-mir-326	71	N-hsa04390-32	ACTB	P-hsa04390-74	Hippo signaling pathway: AXIN1	hsa04390	Hippo signaling pathway
hsa-mir-326	71	N-hsa04390-32	ACTB	P-hsa04390-75	Hippo signaling pathway: NKD1	hsa04390	Hippo signaling pathway
hsa-mir-326	71	N-hsa04390-32	ACTB	P-hsa04390-76	Hippo signaling pathway: MYC	hsa04390	Hippo signaling pathway
hsa-mir-326	71	N-hsa04390-32	ACTB	P-hsa04390-77	Hippo signaling pathway: CCND1	hsa04390	Hippo signaling pathway
hsa-mir-326	71	N-hsa04390-32	ACTB	P-hsa04390-78	Hippo signaling pathway: SOX2	hsa04390	Hippo signaling pathway
hsa-mir-326	71	N-hsa04390-32	ACTB	P-hsa04390-79	Hippo signaling pathway: SNAI2	hsa04390	Hippo signaling pathway
hsa-mir-326	71	N-hsa04390-32	ACTB	P-hsa04390-80	Hippo signaling pathway: BIRC2	hsa04390	Hippo signaling pathway
hsa-mir-326	71	N-hsa04390-32	ACTB	P-hsa04390-18	Hippo signaling pathway: MOB1A	hsa04390	Hippo signaling pathway
hsa-mir-326	71	N-hsa04510-20 69	VASP ACTB	P-hsa04510-20 69	Focal adhesion: VASP ACTB	hsa04510	Focal adhesion
hsa-mir-326	71	N-hsa04510-24 69	ZYX ACTB	P-hsa04510-24 69	Focal adhesion: ZYX ACTB	hsa04510	Focal adhesion
hsa-mir-326	71	N-hsa04520-44 52 45	ACTB ACTN4 CTNNA1	P-hsa04520-44 52 45	Adherens junction: ACTB ACTN4 CTNNA1	hsa04520	Adherens junction
hsa-mir-326	71	N-hsa04520-44 49	ACTB VCL	P-hsa04520-44 49	Adherens junction: ACTB VCL	hsa04520	Adherens junction
hsa-mir-326	71	N-hsa04520-44 47	ACTB TJP1	P-hsa04520-44 47	Adherens junction: ACTB TJP1	hsa04520	Adherens junction
hsa-mir-326	71	N-hsa04520-43	ACTB	P-hsa04520-43	Adherens junction: ACTB	hsa04520	Adherens junction
hsa-mir-326	71	N-hsa04530-20 22	ACTB MYL12B	P-hsa04530-20 22	Tight junction: ACTB MYL12B	hsa04530	Tight junction
hsa-mir-326	71	N-hsa04530-11 20 16	TJP1 ACTB CTTN	P-hsa04530-11 20 16	Tight junction: TJP1 ACTB CTTN	hsa04530	Tight junction
hsa-mir-326	71	N-hsa04530-13 45 20	EPB41 TJP2 ACTB	P-hsa04530-13 45 20	Tight junction: EPB41 TJP2 ACTB	hsa04530	Tight junction
hsa-mir-326	71	N-hsa04530-14 20 43	CTNNA1 ACTB ACTN4	P-hsa04530-14 20 43	Tight junction: CTNNA1 ACTB ACTN4	hsa04530	Tight junction
hsa-mir-326	71	N-hsa04530-20 37	ACTB TJP3	P-hsa04530-20 37	Tight junction: ACTB TJP3	hsa04530	Tight junction
hsa-mir-326	71	N-hsa04530-20 31	ACTB MLLT4	P-hsa04530-20 31	Tight junction: ACTB MLLT4	hsa04530	Tight junction
hsa-mir-326	71	N-hsa04530-20 62	ACTB SHROOM1	P-hsa04530-20 62	Tight junction: ACTB SHROOM1	hsa04530	Tight junction
hsa-mir-326	71	N-hsa04611-65	ACTB	P-hsa04611-7	Platelet activation: ITPR1	hsa04611	Platelet activation
hsa-mir-326	71	N-hsa04611-65	ACTB	P-hsa04611-92	Platelet activation: RHOA*	hsa04611	Platelet activation
hsa-mir-326	71	N-hsa04611-65	ACTB	P-hsa04611-34	Platelet activation: Thromboxane A2*	hsa04611	Platelet activation
hsa-mir-326	71	N-hsa04670-28 41 49	ACTB CTNNA1 CTNNB1	P-hsa04670-28 41 49	Leukocyte transendothelial migration: ACTB CTNNA1 CTNNB1	hsa04670	Leukocyte transendothelial migration
hsa-mir-326	71	N-hsa04670-86	ACTB	P-hsa04670-86	Leukocyte transendothelial migration: ACTB	hsa04670	Leukocyte transendothelial migration
hsa-mir-326	71	N-hsa04810-82 83	ACTB ARPC5	P-hsa04810-82 83	Regulation of actin cytoskeleton: ACTB ARPC5	hsa04810	Regulation of actin cytoskeleton
hsa-mir-326	71	N-hsa04810-21 82	CFL1 ACTB	P-hsa04810-21 82	Regulation of actin cytoskeleton: CFL1 ACTB	hsa04810	Regulation of actin cytoskeleton
hsa-mir-326	71	N-hsa04810-35 81 80	MYL12B MYH9 ACTB	P-hsa04810-35 81 80	Regulation of actin cytoskeleton: MYL12B MYH9 ACTB	hsa04810	Regulation of actin cytoskeleton
hsa-mir-326	71	N-hsa04810-26 80	PFN3 ACTB	P-hsa04810-26 80	Regulation of actin cytoskeleton: PFN3 ACTB	hsa04810	Regulation of actin cytoskeleton
hsa-mir-326	71	N-hsa04810-8 79	ARPC5 ACTB	P-hsa04810-8 79	Regulation of actin cytoskeleton: ARPC5 ACTB	hsa04810	Regulation of actin cytoskeleton
hsa-mir-326	71	N-hsa04810-8 82	ARPC5 ACTB*	P-hsa04810-8 82	Regulation of actin cytoskeleton: ARPC5 ACTB*	hsa04810	Regulation of actin cytoskeleton
hsa-mir-326	71	N-hsa04919-49	ACTB	P-hsa04919-49	Thyroid hormone signaling pathway: ACTB	hsa04919	Thyroid hormone signaling pathway
hsa-mir-326	71	N-hsa04921-34 35	MYL9 ACTB	P-hsa04921-34 35	Oxytocin signaling pathway: MYL9 ACTB	hsa04921	Oxytocin signaling pathway
hsa-mir-326	71	N-hsa05100-24	ACTB	P-hsa05100-24	Bacterial invasion of epithelial cells: ACTB	hsa05100	Bacterial invasion of epithelial cells
hsa-mir-326	71	N-hsa05100-55	ACTB*	P-hsa05100-55	Bacterial invasion of epithelial cells: ACTB*	hsa05100	Bacterial invasion of epithelial cells
hsa-mir-326	71	N-hsa05110-50	ACTB	P-hsa05110-50	Vibrio cholerae infection: ACTB	hsa05110	Vibrio cholerae infection
hsa-mir-326	71	N-hsa05130-55	ACTB	P-hsa05130-55	Pathogenic Escherichia coli infection: ACTB	hsa05130	Pathogenic Escherichia coli infection
hsa-mir-326	71	N-hsa05132-20	ACTB	P-hsa05132-20	Salmonella infection: ACTB	hsa05132	Salmonella infection
hsa-mir-326	71	N-hsa05132-41	ACTB*	P-hsa05132-41	Salmonella infection: ACTB*	hsa05132	Salmonella infection
hsa-mir-326	71	N-hsa05205-256	ACTB	P-hsa05205-256	Proteoglycans in cancer: ACTB	hsa05205	Proteoglycans in cancer
hsa-mir-320a	71	N-hsa04015-17	ACTB	P-hsa04015-17	Rap1 signaling pathway: ACTB	hsa04015	Rap1 signaling pathway
hsa-mir-320a	71	N-hsa04210-105	ACTB	P-hsa04210-105	Apoptosis: ACTB	hsa04210	Apoptosis
hsa-mir-320a	71	N-hsa04390-32	ACTB	P-hsa04390-14	Hippo signaling pathway: AREG	hsa04390	Hippo signaling pathway
hsa-mir-320a	71	N-hsa04390-32	ACTB	P-hsa04390-13	Hippo signaling pathway: BIRC5	hsa04390	Hippo signaling pathway
hsa-mir-320a	71	N-hsa04390-32	ACTB	P-hsa04390-95	Hippo signaling pathway: AFP	hsa04390	Hippo signaling pathway
hsa-mir-320a	71	N-hsa04390-32	ACTB	P-hsa04390-52	Hippo signaling pathway: ITGB2	hsa04390	Hippo signaling pathway
hsa-mir-320a	71	N-hsa04390-32	ACTB	P-hsa04390-96	Hippo signaling pathway: FGF1	hsa04390	Hippo signaling pathway
hsa-mir-320a	71	N-hsa04390-32	ACTB	P-hsa04390-90	Hippo signaling pathway: BBC3	hsa04390	Hippo signaling pathway
hsa-mir-320a	71	N-hsa04390-32	ACTB	P-hsa04390-12	Hippo signaling pathway: CTGF	hsa04390	Hippo signaling pathway
hsa-mir-320a	71	N-hsa04390-32	ACTB	P-hsa04390-94	Hippo signaling pathway: GLI2	hsa04390	Hippo signaling pathway
hsa-mir-320a	71	N-hsa04390-32	ACTB	P-hsa04390-58	Hippo signaling pathway: SMAD7	hsa04390	Hippo signaling pathway
hsa-mir-320a	71	N-hsa04390-32	ACTB	P-hsa04390-59	Hippo signaling pathway: SERPINE1	hsa04390	Hippo signaling pathway
hsa-mir-320a	71	N-hsa04390-32	ACTB	P-hsa04390-60	Hippo signaling pathway: CTGF*	hsa04390	Hippo signaling pathway
hsa-mir-320a	71	N-hsa04390-32	ACTB	P-hsa04390-88	Hippo signaling pathway: ID1	hsa04390	Hippo signaling pathway
hsa-mir-320a	71	N-hsa04390-32	ACTB	P-hsa04390-89	Hippo signaling pathway: ID2	hsa04390	Hippo signaling pathway
hsa-mir-320a	71	N-hsa04390-32	ACTB	P-hsa04390-74	Hippo signaling pathway: AXIN1	hsa04390	Hippo signaling pathway
hsa-mir-320a	71	N-hsa04390-32	ACTB	P-hsa04390-75	Hippo signaling pathway: NKD1	hsa04390	Hippo signaling pathway
hsa-mir-320a	71	N-hsa04390-32	ACTB	P-hsa04390-76	Hippo signaling pathway: MYC	hsa04390	Hippo signaling pathway
hsa-mir-320a	71	N-hsa04390-32	ACTB	P-hsa04390-77	Hippo signaling pathway: CCND1	hsa04390	Hippo signaling pathway
hsa-mir-320a	71	N-hsa04390-32	ACTB	P-hsa04390-78	Hippo signaling pathway: SOX2	hsa04390	Hippo signaling pathway
hsa-mir-320a	71	N-hsa04390-32	ACTB	P-hsa04390-79	Hippo signaling pathway: SNAI2	hsa04390	Hippo signaling pathway
hsa-mir-320a	71	N-hsa04390-32	ACTB	P-hsa04390-80	Hippo signaling pathway: BIRC2	hsa04390	Hippo signaling pathway
hsa-mir-320a	71	N-hsa04390-32	ACTB	P-hsa04390-18	Hippo signaling pathway: MOB1A	hsa04390	Hippo signaling pathway
hsa-mir-320a	71	N-hsa04510-20 69	VASP ACTB	P-hsa04510-20 69	Focal adhesion: VASP ACTB	hsa04510	Focal adhesion
hsa-mir-320a	71	N-hsa04510-24 69	ZYX ACTB	P-hsa04510-24 69	Focal adhesion: ZYX ACTB	hsa04510	Focal adhesion
hsa-mir-320a	71	N-hsa04520-44 52 45	ACTB ACTN4 CTNNA1	P-hsa04520-44 52 45	Adherens junction: ACTB ACTN4 CTNNA1	hsa04520	Adherens junction
hsa-mir-320a	71	N-hsa04520-44 49	ACTB VCL	P-hsa04520-44 49	Adherens junction: ACTB VCL	hsa04520	Adherens junction
hsa-mir-320a	71	N-hsa04520-44 47	ACTB TJP1	P-hsa04520-44 47	Adherens junction: ACTB TJP1	hsa04520	Adherens junction
hsa-mir-320a	71	N-hsa04520-43	ACTB	P-hsa04520-43	Adherens junction: ACTB	hsa04520	Adherens junction
hsa-mir-320a	71	N-hsa04530-20 22	ACTB MYL12B	P-hsa04530-20 22	Tight junction: ACTB MYL12B	hsa04530	Tight junction
hsa-mir-320a	71	N-hsa04530-11 20 16	TJP1 ACTB CTTN	P-hsa04530-11 20 16	Tight junction: TJP1 ACTB CTTN	hsa04530	Tight junction
hsa-mir-320a	71	N-hsa04530-13 45 20	EPB41 TJP2 ACTB	P-hsa04530-13 45 20	Tight junction: EPB41 TJP2 ACTB	hsa04530	Tight junction
hsa-mir-320a	71	N-hsa04530-14 20 43	CTNNA1 ACTB ACTN4	P-hsa04530-14 20 43	Tight junction: CTNNA1 ACTB ACTN4	hsa04530	Tight junction
hsa-mir-320a	71	N-hsa04530-20 37	ACTB TJP3	P-hsa04530-20 37	Tight junction: ACTB TJP3	hsa04530	Tight junction
hsa-mir-320a	71	N-hsa04530-20 31	ACTB MLLT4	P-hsa04530-20 31	Tight junction: ACTB MLLT4	hsa04530	Tight junction
hsa-mir-320a	71	N-hsa04530-20 62	ACTB SHROOM1	P-hsa04530-20 62	Tight junction: ACTB SHROOM1	hsa04530	Tight junction
hsa-mir-320a	71	N-hsa04611-65	ACTB	P-hsa04611-7	Platelet activation: ITPR1	hsa04611	Platelet activation
hsa-mir-320a	71	N-hsa04611-65	ACTB	P-hsa04611-92	Platelet activation: RHOA*	hsa04611	Platelet activation
hsa-mir-320a	71	N-hsa04611-65	ACTB	P-hsa04611-34	Platelet activation: Thromboxane A2*	hsa04611	Platelet activation
hsa-mir-320a	71	N-hsa04670-28 41 49	ACTB CTNNA1 CTNNB1	P-hsa04670-28 41 49	Leukocyte transendothelial migration: ACTB CTNNA1 CTNNB1	hsa04670	Leukocyte transendothelial migration
hsa-mir-320a	71	N-hsa04670-86	ACTB	P-hsa04670-86	Leukocyte transendothelial migration: ACTB	hsa04670	Leukocyte transendothelial migration
hsa-mir-320a	71	N-hsa04810-82 83	ACTB ARPC5	P-hsa04810-82 83	Regulation of actin cytoskeleton: ACTB ARPC5	hsa04810	Regulation of actin cytoskeleton
hsa-mir-320a	71	N-hsa04810-21 82	CFL1 ACTB	P-hsa04810-21 82	Regulation of actin cytoskeleton: CFL1 ACTB	hsa04810	Regulation of actin cytoskeleton
hsa-mir-320a	71	N-hsa04810-35 81 80	MYL12B MYH9 ACTB	P-hsa04810-35 81 80	Regulation of actin cytoskeleton: MYL12B MYH9 ACTB	hsa04810	Regulation of actin cytoskeleton
hsa-mir-320a	71	N-hsa04810-26 80	PFN3 ACTB	P-hsa04810-26 80	Regulation of actin cytoskeleton: PFN3 ACTB	hsa04810	Regulation of actin cytoskeleton
hsa-mir-320a	71	N-hsa04810-8 79	ARPC5 ACTB	P-hsa04810-8 79	Regulation of actin cytoskeleton: ARPC5 ACTB	hsa04810	Regulation of actin cytoskeleton
hsa-mir-320a	71	N-hsa04810-8 82	ARPC5 ACTB*	P-hsa04810-8 82	Regulation of actin cytoskeleton: ARPC5 ACTB*	hsa04810	Regulation of actin cytoskeleton
hsa-mir-320a	71	N-hsa04919-49	ACTB	P-hsa04919-49	Thyroid hormone signaling pathway: ACTB	hsa04919	Thyroid hormone signaling pathway
hsa-mir-320a	71	N-hsa04921-34 35	MYL9 ACTB	P-hsa04921-34 35	Oxytocin signaling pathway: MYL9 ACTB	hsa04921	Oxytocin signaling pathway
hsa-mir-320a	71	N-hsa05100-24	ACTB	P-hsa05100-24	Bacterial invasion of epithelial cells: ACTB	hsa05100	Bacterial invasion of epithelial cells
hsa-mir-320a	71	N-hsa05100-55	ACTB*	P-hsa05100-55	Bacterial invasion of epithelial cells: ACTB*	hsa05100	Bacterial invasion of epithelial cells
hsa-mir-320a	71	N-hsa05110-50	ACTB	P-hsa05110-50	Vibrio cholerae infection: ACTB	hsa05110	Vibrio cholerae infection
hsa-mir-320a	71	N-hsa05130-55	ACTB	P-hsa05130-55	Pathogenic Escherichia coli infection: ACTB	hsa05130	Pathogenic Escherichia coli infection
hsa-mir-320a	71	N-hsa05132-20	ACTB	P-hsa05132-20	Salmonella infection: ACTB	hsa05132	Salmonella infection
hsa-mir-320a	71	N-hsa05132-41	ACTB*	P-hsa05132-41	Salmonella infection: ACTB*	hsa05132	Salmonella infection
hsa-mir-320a	71	N-hsa05205-256	ACTB	P-hsa05205-256	Proteoglycans in cancer: ACTB	hsa05205	Proteoglycans in cancer
hsa-mir-320a	81	N-hsa04510-19 26	VCL ACTN4	P-hsa04510-19 26	Focal adhesion: VCL ACTN4	hsa04510	Focal adhesion
hsa-mir-320a	81	N-hsa04510-26 4 5	ACTN4 ITGB1 ITGA11	P-hsa04510-26 4 5	Focal adhesion: ACTN4 ITGB1 ITGA11	hsa04510	Focal adhesion
hsa-mir-320a	81	N-hsa04520-3 51	CTNNA1 ACTN4	P-hsa04520-9 57	Adherens junction: LEF1 CTNNB1	hsa04520	Adherens junction
hsa-mir-320a	81	N-hsa04520-44 52 45	ACTB ACTN4 CTNNA1	P-hsa04520-44 52 45	Adherens junction: ACTB ACTN4 CTNNA1	hsa04520	Adherens junction
hsa-mir-320a	81	N-hsa04520-3 51	CTNNA1 ACTN4	P-hsa04520-43	Adherens junction: ACTB	hsa04520	Adherens junction
hsa-mir-320a	81	N-hsa04530-14 20 43	CTNNA1 ACTB ACTN4	P-hsa04530-14 20 43	Tight junction: CTNNA1 ACTB ACTN4	hsa04530	Tight junction
hsa-mir-320a	81	N-hsa04530-11 43	TJP1 ACTN4	P-hsa04530-11 43	Tight junction: TJP1 ACTN4	hsa04530	Tight junction
hsa-mir-320a	81	N-hsa04530-43 47	ACTN4 MAGI3	P-hsa04530-30	Tight junction: AKT3	hsa04530	Tight junction
hsa-mir-320a	81	N-hsa04810-29	ACTN4	P-hsa04810-29	Regulation of actin cytoskeleton: ACTN4	hsa04810	Regulation of actin cytoskeleton
hsa-mir-107	93	N-hsa04350-12	ACVR2A	P-hsa04350-10	TGF-beta signaling pathway: SMAD4	hsa04350	TGF-beta signaling pathway
hsa-mir-107	93	N-hsa04350-27	ACVR2A*	P-hsa04350-11	TGF-beta signaling pathway: SMAD4*	hsa04350	TGF-beta signaling pathway
hsa-mir-107	93	N-hsa04550-21	ACVR1C	P-hsa04550-22	Signaling pathways regulating pluripotency of stem cells: SMAD2	hsa04550	Signaling pathways regulating pluripotency of stem cells
hsa-mir-107	93	N-hsa04550-61	ACVR1C*	P-hsa04550-62 63	Signaling pathways regulating pluripotency of stem cells: SMAD2 SMAD4	hsa04550	Signaling pathways regulating pluripotency of stem cells
hsa-mir-577	93	N-hsa04350-12	ACVR2A	P-hsa04350-10	TGF-beta signaling pathway: SMAD4	hsa04350	TGF-beta signaling pathway
hsa-mir-577	93	N-hsa04350-27	ACVR2A*	P-hsa04350-11	TGF-beta signaling pathway: SMAD4*	hsa04350	TGF-beta signaling pathway
hsa-mir-577	93	N-hsa04550-21	ACVR1C	P-hsa04550-22	Signaling pathways regulating pluripotency of stem cells: SMAD2	hsa04550	Signaling pathways regulating pluripotency of stem cells
hsa-mir-577	93	N-hsa04550-61	ACVR1C*	P-hsa04550-62 63	Signaling pathways regulating pluripotency of stem cells: SMAD2 SMAD4	hsa04550	Signaling pathways regulating pluripotency of stem cells
hsa-mir-484	102	N-hsa05120-39	ADAM10	P-hsa05120-50	Epithelial cell signaling in Helicobacter pylori infection: EGFR	hsa05120	Epithelial cell signaling in Helicobacter pylori infection
hsa-mir-451a	102	N-hsa05120-39	ADAM10	P-hsa05120-50	Epithelial cell signaling in Helicobacter pylori infection: EGFR	hsa05120	Epithelial cell signaling in Helicobacter pylori infection
hsa-mir-449a	102	N-hsa05120-39	ADAM10	P-hsa05120-50	Epithelial cell signaling in Helicobacter pylori infection: EGFR	hsa05120	Epithelial cell signaling in Helicobacter pylori infection
hsa-mir-320a	107	N-hsa04015-61	ADCY1	P-hsa04015-17	Rap1 signaling pathway: ACTB	hsa04015	Rap1 signaling pathway
hsa-mir-320a	107	N-hsa04015-61	ADCY1	P-hsa04015-82	Rap1 signaling pathway: ITGA2B	hsa04015	Rap1 signaling pathway
hsa-mir-320a	107	N-hsa04015-61	ADCY1	P-hsa04015-27	Rap1 signaling pathway: RALA	hsa04015	Rap1 signaling pathway
hsa-mir-320a	107	N-hsa04015-61	ADCY1	P-hsa04015-11	Rap1 signaling pathway: RAC1	hsa04015	Rap1 signaling pathway
hsa-mir-320a	107	N-hsa04015-61	ADCY1	P-hsa04015-30	Rap1 signaling pathway: ITGAL	hsa04015	Rap1 signaling pathway
hsa-mir-320a	107	N-hsa04015-61	ADCY1	P-hsa04015-14	Rap1 signaling pathway: MAPK14	hsa04015	Rap1 signaling pathway
hsa-mir-320a	107	N-hsa04015-61	ADCY1	P-hsa04015-3	Rap1 signaling pathway: MAPK1	hsa04015	Rap1 signaling pathway
hsa-mir-320a	107	N-hsa04015-61	ADCY1	P-hsa04015-18	Rap1 signaling pathway: CDH1	hsa04015	Rap1 signaling pathway
hsa-mir-320a	107	N-hsa04015-61	ADCY1	P-hsa04015-67	Rap1 signaling pathway: AKT3	hsa04015	Rap1 signaling pathway
hsa-mir-320a	107	N-hsa04015-61	ADCY1	P-hsa04015-95	Rap1 signaling pathway: THBS1	hsa04015	Rap1 signaling pathway
hsa-mir-320a	107	N-hsa04015-61	ADCY1	P-hsa04015-100 101 48	Rap1 signaling pathway: PRKCI PARD6A PARD3	hsa04015	Rap1 signaling pathway
hsa-mir-320a	107	N-hsa04015-61	ADCY1	P-hsa04015-96	Rap1 signaling pathway: PLCE1	hsa04015	Rap1 signaling pathway
hsa-mir-320a	107	N-hsa04020-7	ADCY1	P-hsa04020-7	Calcium signaling pathway: ADCY1	hsa04020	Calcium signaling pathway
hsa-mir-320a	107	N-hsa04022-62	ADCY1	P-hsa04022-63	cGMP-PKG signaling pathway: 3,5-Cyclic AMP	hsa04022	cGMP-PKG signaling pathway
hsa-mir-320a	107	N-hsa04024-18	ADCY1	P-hsa04024-109	cAMP signaling pathway: BDNF	hsa04024	cAMP signaling pathway
hsa-mir-320a	107	N-hsa04024-18	ADCY1	P-hsa04024-110	cAMP signaling pathway: FOS	hsa04024	cAMP signaling pathway
hsa-mir-320a	107	N-hsa04024-18	ADCY1	P-hsa04024-111	cAMP signaling pathway: JUN	hsa04024	cAMP signaling pathway
hsa-mir-320a	107	N-hsa04024-18	ADCY1	P-hsa04024-44 67	cAMP signaling pathway: CREB3 CREBBP	hsa04024	cAMP signaling pathway
hsa-mir-320a	107	N-hsa04024-18	ADCY1	P-hsa04024-118	cAMP signaling pathway: MYL9	hsa04024	cAMP signaling pathway
hsa-mir-320a	107	N-hsa04024-18	ADCY1	P-hsa04024-112	cAMP signaling pathway: GLI1	hsa04024	cAMP signaling pathway
hsa-mir-320a	107	N-hsa04024-18	ADCY1	P-hsa04024-113	cAMP signaling pathway: PTCH1	hsa04024	cAMP signaling pathway
hsa-mir-320a	107	N-hsa04024-18	ADCY1	P-hsa04024-114	cAMP signaling pathway: HHIP	hsa04024	cAMP signaling pathway
hsa-mir-320a	107	N-hsa04024-18	ADCY1	P-hsa04024-116	cAMP signaling pathway: ACOX1	hsa04024	cAMP signaling pathway
hsa-mir-320a	107	N-hsa04024-18	ADCY1	P-hsa04024-115	cAMP signaling pathway: F2R	hsa04024	cAMP signaling pathway
hsa-mir-320a	107	N-hsa04024-18	ADCY1	P-hsa04024-108	cAMP signaling pathway: AMH	hsa04024	cAMP signaling pathway
hsa-mir-320a	107	N-hsa04024-18	ADCY1	P-hsa04024-93	cAMP signaling pathway: ORAI1	hsa04024	cAMP signaling pathway
hsa-mir-320a	107	N-hsa04024-18	ADCY1	P-hsa04024-62	cAMP signaling pathway: BAD	hsa04024	cAMP signaling pathway
hsa-mir-320a	107	N-hsa04024-18	ADCY1	P-hsa04024-107 64	cAMP signaling pathway: NFKBIA NFKB1	hsa04024	cAMP signaling pathway
hsa-mir-320a	107	N-hsa04024-18	ADCY1	P-hsa04024-24	cAMP signaling pathway: PLN	hsa04024	cAMP signaling pathway
hsa-mir-320a	107	N-hsa04024-18	ADCY1	P-hsa04024-3	cAMP signaling pathway: RYR2	hsa04024	cAMP signaling pathway
hsa-mir-320a	107	N-hsa04024-18	ADCY1	P-hsa04024-92	cAMP signaling pathway: GRIN3A	hsa04024	cAMP signaling pathway
hsa-mir-320a	107	N-hsa04024-18	ADCY1	P-hsa04024-91	cAMP signaling pathway: GRIA1	hsa04024	cAMP signaling pathway
hsa-mir-320a	107	N-hsa04024-18	ADCY1	P-hsa04024-25	cAMP signaling pathway: CFTR	hsa04024	cAMP signaling pathway
hsa-mir-320a	107	N-hsa04024-18	ADCY1	P-hsa04024-12	cAMP signaling pathway: SLC9A1	hsa04024	cAMP signaling pathway
hsa-mir-320a	107	N-hsa04024-18	ADCY1	P-hsa04024-34	cAMP signaling pathway: ATP2B1	hsa04024	cAMP signaling pathway
hsa-mir-320a	107	N-hsa04024-18	ADCY1	P-hsa04024-2	cAMP signaling pathway: CACNA1C	hsa04024	cAMP signaling pathway
hsa-mir-320a	107	N-hsa04024-18	ADCY1	P-hsa04024-60	cAMP signaling pathway: PDE3A	hsa04024	cAMP signaling pathway
hsa-mir-320a	107	N-hsa04024-18	ADCY1	P-hsa04024-78	cAMP signaling pathway: LIPE	hsa04024	cAMP signaling pathway
hsa-mir-320a	107	N-hsa04024-18	ADCY1	P-hsa04024-7	cAMP signaling pathway: TNNI3	hsa04024	cAMP signaling pathway
hsa-mir-320a	107	N-hsa04024-18	ADCY1	P-hsa04024-9 95	cAMP signaling pathway: ATP1B4 FXYD1	hsa04024	cAMP signaling pathway
hsa-mir-320a	107	N-hsa04024-18	ADCY1	P-hsa04024-21	cAMP signaling pathway: AKT3	hsa04024	cAMP signaling pathway
hsa-mir-320a	107	N-hsa04024-18	ADCY1	P-hsa04024-77	cAMP signaling pathway: RHOA*	hsa04024	cAMP signaling pathway
hsa-mir-320a	107	N-hsa04024-18	ADCY1	P-hsa04024-31	cAMP signaling pathway: Diacylglycerol	hsa04024	cAMP signaling pathway
hsa-mir-320a	107	N-hsa04024-18	ADCY1	P-hsa04024-32	cAMP signaling pathway: D-myo-Inositol 1,4,5-trisphosphate	hsa04024	cAMP signaling pathway
hsa-mir-320a	107	N-hsa04024-18	ADCY1	P-hsa04024-123	cAMP signaling pathway: PAK1	hsa04024	cAMP signaling pathway
hsa-mir-320a	107	N-hsa04024-18	ADCY1	P-hsa04024-59	cAMP signaling pathway: AFDN	hsa04024	cAMP signaling pathway
hsa-mir-320a	107	N-hsa04024-18	ADCY1	P-hsa04024-76	cAMP signaling pathway: Phosphatidate	hsa04024	cAMP signaling pathway
hsa-mir-320a	107	N-hsa04024-18	ADCY1	P-hsa04024-43	cAMP signaling pathway: MAPK8	hsa04024	cAMP signaling pathway
hsa-mir-320a	107	N-hsa04024-18	ADCY1	P-hsa04024-101	cAMP signaling pathway: HCN4	hsa04024	cAMP signaling pathway
hsa-mir-320a	107	N-hsa04062-30	ADCY1	P-hsa04062-40	Chemokine signaling pathway: PRKACA	hsa04062	Chemokine signaling pathway
hsa-mir-320a	107	N-hsa04072-46	ADCY1	P-hsa04072-3	Phospholipase D signaling pathway: MAPK1	hsa04072	Phospholipase D signaling pathway
hsa-mir-320a	107	N-hsa04072-46	ADCY1	P-hsa04072-57	Phospholipase D signaling pathway: Sphingosine 1-phosphate	hsa04072	Phospholipase D signaling pathway
hsa-mir-320a	107	N-hsa04072-46	ADCY1	P-hsa04072-36	Phospholipase D signaling pathway: MTOR	hsa04072	Phospholipase D signaling pathway
hsa-mir-320a	107	N-hsa04114-47	ADCY1	P-hsa04114-59	Oocyte meiosis: REC8*	hsa04114	Oocyte meiosis
hsa-mir-320a	107	N-hsa04114-47	ADCY1	P-hsa04114-56	Oocyte meiosis: REC8	hsa04114	Oocyte meiosis
hsa-mir-320a	107	N-hsa04211-14	ADCY1	P-hsa04211-23	Longevity regulating pathway - mammal: SOD2	hsa04211	Longevity regulating pathway - mammal
hsa-mir-320a	107	N-hsa04211-14	ADCY1	P-hsa04211-56	Longevity regulating pathway - mammal: CAT	hsa04211	Longevity regulating pathway - mammal
hsa-mir-320a	107	N-hsa04211-14	ADCY1	P-hsa04211-57	Longevity regulating pathway - mammal: ATG5	hsa04211	Longevity regulating pathway - mammal
hsa-mir-320a	107	N-hsa04211-14	ADCY1	P-hsa04211-62	Longevity regulating pathway - mammal: EHMT2	hsa04211	Longevity regulating pathway - mammal
hsa-mir-320a	107	N-hsa04213-43	ADCY1	P-hsa04213-52	Longevity regulating pathway - multiple species: SOD2	hsa04213	Longevity regulating pathway - multiple species
hsa-mir-320a	107	N-hsa04213-43	ADCY1	P-hsa04213-60	Longevity regulating pathway - multiple species: CAT	hsa04213	Longevity regulating pathway - multiple species
hsa-mir-320a	107	N-hsa04213-43	ADCY1	P-hsa04213-61	Longevity regulating pathway - multiple species: ATG5	hsa04213	Longevity regulating pathway - multiple species
hsa-mir-320a	107	N-hsa04261-31	ADCY1	P-hsa04261-8 38	Adrenergic signaling in cardiomyocytes: ATP2A2 PLN	hsa04261	Adrenergic signaling in cardiomyocytes
hsa-mir-320a	107	N-hsa04261-31	ADCY1	P-hsa04261-39	Adrenergic signaling in cardiomyocytes: SCN1B	hsa04261	Adrenergic signaling in cardiomyocytes
hsa-mir-320a	107	N-hsa04261-31	ADCY1	P-hsa04261-3	Adrenergic signaling in cardiomyocytes: RYR2	hsa04261	Adrenergic signaling in cardiomyocytes
hsa-mir-320a	107	N-hsa04261-31	ADCY1	P-hsa04261-15 17	Adrenergic signaling in cardiomyocytes: ACTC1 MYH6	hsa04261	Adrenergic signaling in cardiomyocytes
hsa-mir-320a	107	N-hsa04261-31	ADCY1	P-hsa04261-15 16	Adrenergic signaling in cardiomyocytes: ACTC1 TPM1	hsa04261	Adrenergic signaling in cardiomyocytes
hsa-mir-320a	107	N-hsa04261-31	ADCY1	P-hsa04261-20	Adrenergic signaling in cardiomyocytes: ATP1B4	hsa04261	Adrenergic signaling in cardiomyocytes
hsa-mir-320a	107	N-hsa04261-31	ADCY1	P-hsa04261-23	Adrenergic signaling in cardiomyocytes: SLC9A1	hsa04261	Adrenergic signaling in cardiomyocytes
hsa-mir-320a	107	N-hsa04261-31	ADCY1	P-hsa04261-73	Adrenergic signaling in cardiomyocytes: KCNE1	hsa04261	Adrenergic signaling in cardiomyocytes
hsa-mir-320a	107	N-hsa04261-31	ADCY1	P-hsa04261-72	Adrenergic signaling in cardiomyocytes: ATP2B1	hsa04261	Adrenergic signaling in cardiomyocytes
hsa-mir-320a	107	N-hsa04261-31	ADCY1	P-hsa04261-4	Adrenergic signaling in cardiomyocytes: SLC8A1	hsa04261	Adrenergic signaling in cardiomyocytes
hsa-mir-320a	107	N-hsa04261-31	ADCY1	P-hsa04261-37	Adrenergic signaling in cardiomyocytes: CREB3	hsa04261	Adrenergic signaling in cardiomyocytes
hsa-mir-320a	107	N-hsa04261-31	ADCY1	P-hsa04261-14 16	Adrenergic signaling in cardiomyocytes: TNNI3 TPM1	hsa04261	Adrenergic signaling in cardiomyocytes
hsa-mir-320a	107	N-hsa04261-31	ADCY1	P-hsa04261-52	Adrenergic signaling in cardiomyocytes: MAPK14	hsa04261	Adrenergic signaling in cardiomyocytes
hsa-mir-320a	107	N-hsa04270-39	ADCY1	P-hsa04270-24	Vascular smooth muscle contraction: ACTA2	hsa04270	Vascular smooth muscle contraction
hsa-mir-320a	107	N-hsa04270-39	ADCY1	P-hsa04270-46	Vascular smooth muscle contraction: ITPR1*	hsa04270	Vascular smooth muscle contraction
hsa-mir-320a	107	N-hsa04270-39	ADCY1	P-hsa04270-48	Vascular smooth muscle contraction: KCNMB2*	hsa04270	Vascular smooth muscle contraction
hsa-mir-320a	107	N-hsa04540-33	ADCY1	P-hsa04540-14 16	Gap junction: GJA1 GJA1	hsa04540	Gap junction
hsa-mir-320a	107	N-hsa04540-33	ADCY1	P-hsa04540-14 15	Gap junction: GJA1 GJA1*	hsa04540	Gap junction
hsa-mir-320a	107	N-hsa04540-33	ADCY1	P-hsa04540-14 31	Gap junction: GJA1 TJP1	hsa04540	Gap junction
hsa-mir-320a	107	N-hsa04540-33	ADCY1	P-hsa04540-16 17	Gap junction: GJA1 GJA1**	hsa04540	Gap junction
hsa-mir-320a	107	N-hsa04611-48	ADCY1	P-hsa04611-7	Platelet activation: ITPR1	hsa04611	Platelet activation
hsa-mir-320a	107	N-hsa04611-48	ADCY1	P-hsa04611-92	Platelet activation: RHOA*	hsa04611	Platelet activation
hsa-mir-320a	107	N-hsa04611-48	ADCY1	P-hsa04611-34	Platelet activation: Thromboxane A2*	hsa04611	Platelet activation
hsa-mir-320a	107	N-hsa04713-24	ADCY1	P-hsa04713-60	Circadian entrainment: PER1	hsa04713	Circadian entrainment
hsa-mir-320a	107	N-hsa04713-37	ADCY1*	P-hsa04713-60	Circadian entrainment: PER1	hsa04713	Circadian entrainment
hsa-mir-320a	107	N-hsa04713-24	ADCY1	P-hsa04713-61	Circadian entrainment: FOS	hsa04713	Circadian entrainment
hsa-mir-320a	107	N-hsa04713-37	ADCY1*	P-hsa04713-61	Circadian entrainment: FOS	hsa04713	Circadian entrainment
hsa-mir-320a	107	N-hsa04720-20	ADCY1	P-hsa04720-4 15	Long-term potentiation: CREBBP ATF4	hsa04720	Long-term potentiation
hsa-mir-320a	107	N-hsa04720-20	ADCY1	P-hsa04720-32	Long-term potentiation: ITPR1	hsa04720	Long-term potentiation
hsa-mir-320a	107	N-hsa04723-46	ADCY1	P-hsa04723-46	Retrograde endocannabinoid signaling: ADCY1	hsa04723	Retrograde endocannabinoid signaling
hsa-mir-320a	107	N-hsa04723-65	ADCY1*	P-hsa04723-67	Retrograde endocannabinoid signaling: PRKACA	hsa04723	Retrograde endocannabinoid signaling
hsa-mir-320a	107	N-hsa04724-25	ADCY1*	P-hsa04724-26	Glutamatergic synapse: PRKACA	hsa04724	Glutamatergic synapse
hsa-mir-320a	107	N-hsa04724-15	ADCY1	P-hsa04724-44	Glutamatergic synapse: PRKACA*	hsa04724	Glutamatergic synapse
hsa-mir-320a	107	N-hsa04725-11	ADCY1	P-hsa04725-50	Cholinergic synapse: BCL2	hsa04725	Cholinergic synapse
hsa-mir-320a	107	N-hsa04725-11	ADCY1	P-hsa04725-43	Cholinergic synapse: CREB3	hsa04725	Cholinergic synapse
hsa-mir-320a	107	N-hsa04727-8	ADCY1	P-hsa04727-8	GABAergic synapse: ADCY1	hsa04727	GABAergic synapse
hsa-mir-320a	107	N-hsa04727-34	ADCY1*	P-hsa04727-35	GABAergic synapse: PRKACA	hsa04727	GABAergic synapse
hsa-mir-320a	107	N-hsa04750-18	ADCY1	P-hsa04750-7	Inflammatory mediator regulation of TRP channels: TRPV1	hsa04750	Inflammatory mediator regulation of TRP channels
hsa-mir-320a	107	N-hsa04750-18	ADCY1	P-hsa04750-53	Inflammatory mediator regulation of TRP channels: TRPM8	hsa04750	Inflammatory mediator regulation of TRP channels
hsa-mir-320a	107	N-hsa04750-18	ADCY1	P-hsa04750-51	Inflammatory mediator regulation of TRP channels: TRPV4	hsa04750	Inflammatory mediator regulation of TRP channels
hsa-mir-320a	107	N-hsa04911-8	ADCY1	P-hsa04911-24	Insulin secretion: INS	hsa04911	Insulin secretion
hsa-mir-320a	107	N-hsa04911-8	ADCY1	P-hsa04911-4	Insulin secretion: CACNA1C	hsa04911	Insulin secretion
hsa-mir-320a	107	N-hsa04911-8	ADCY1	P-hsa04911-31	Insulin secretion: CAMK2A	hsa04911	Insulin secretion
hsa-mir-320a	107	N-hsa04911-8	ADCY1	P-hsa04911-41	Insulin secretion: ABCC8	hsa04911	Insulin secretion
hsa-mir-320a	107	N-hsa04911-8	ADCY1	P-hsa04911-54	Insulin secretion: RAB3A	hsa04911	Insulin secretion
hsa-mir-320a	107	N-hsa04912-3	ADCY1	P-hsa04912-14	GnRH signaling pathway: ATF4	hsa04912	GnRH signaling pathway
hsa-mir-320a	107	N-hsa04913-24	ADCY1	P-hsa04913-19	Ovarian steroidogenesis: STAR	hsa04913	Ovarian steroidogenesis
hsa-mir-320a	107	N-hsa04913-24	ADCY1	P-hsa04913-21	Ovarian steroidogenesis: CYP17A1	hsa04913	Ovarian steroidogenesis
hsa-mir-320a	107	N-hsa04913-24	ADCY1	P-hsa04913-12	Ovarian steroidogenesis: HSD3B1	hsa04913	Ovarian steroidogenesis
hsa-mir-320a	107	N-hsa04913-24	ADCY1	P-hsa04913-22	Ovarian steroidogenesis: CYP17A1*	hsa04913	Ovarian steroidogenesis
hsa-mir-320a	107	N-hsa04913-24	ADCY1	P-hsa04913-64	Ovarian steroidogenesis: PLA2G4B	hsa04913	Ovarian steroidogenesis
hsa-mir-320a	107	N-hsa04913-24	ADCY1	P-hsa04913-45	Ovarian steroidogenesis: ACOT2	hsa04913	Ovarian steroidogenesis
hsa-mir-320a	107	N-hsa04913-28	ADCY1*	P-hsa04913-36	Ovarian steroidogenesis: CYP19A1	hsa04913	Ovarian steroidogenesis
hsa-mir-320a	107	N-hsa04913-28	ADCY1*	P-hsa04913-35	Ovarian steroidogenesis: HSD17B2	hsa04913	Ovarian steroidogenesis
hsa-mir-320a	107	N-hsa04913-28	ADCY1*	P-hsa04913-37	Ovarian steroidogenesis: CYP19A1*	hsa04913	Ovarian steroidogenesis
hsa-mir-320a	107	N-hsa04913-28	ADCY1*	P-hsa04913-40	Ovarian steroidogenesis: HSD17B1	hsa04913	Ovarian steroidogenesis
hsa-mir-320a	107	N-hsa04914-6	ADCY1	P-hsa04914-23	Progesterone-mediated oocyte maturation: PRKACA	hsa04914	Progesterone-mediated oocyte maturation
hsa-mir-320a	107	N-hsa04915-53	ADCY1*	P-hsa04915-21	Estrogen signaling pathway: CREB3	hsa04915	Estrogen signaling pathway
hsa-mir-320a	107	N-hsa04915-53	ADCY1*	P-hsa04915-3 11	Estrogen signaling pathway: ESR1 Estradiol-17beta	hsa04915	Estrogen signaling pathway
hsa-mir-320a	107	N-hsa04915-53	ADCY1*	P-hsa04915-12 14	Estrogen signaling pathway: ESR1 FOS	hsa04915	Estrogen signaling pathway
hsa-mir-320a	107	N-hsa04915-53	ADCY1*	P-hsa04915-12 13	Estrogen signaling pathway: ESR1 Estradiol-17beta*	hsa04915	Estrogen signaling pathway
hsa-mir-320a	107	N-hsa04915-26	ADCY1	P-hsa04915-28	Estrogen signaling pathway: KCNJ3	hsa04915	Estrogen signaling pathway
hsa-mir-320a	107	N-hsa04915-26	ADCY1	P-hsa04915-30	Estrogen signaling pathway: CREB3*	hsa04915	Estrogen signaling pathway
hsa-mir-320a	107	N-hsa04916-31	ADCY1	P-hsa04916-15	Melanogenesis: MITF*	hsa04916	Melanogenesis
hsa-mir-320a	107	N-hsa04918-9	ADCY1	P-hsa04918-10	Thyroid hormone synthesis: TG	hsa04918	Thyroid hormone synthesis
hsa-mir-320a	107	N-hsa04921-10	ADCY1	P-hsa04921-11	Oxytocin signaling pathway: PRKACA	hsa04921	Oxytocin signaling pathway
hsa-mir-320a	107	N-hsa04923-3	ADCY1	P-hsa04923-16	Regulation of lipolysis in adipocytes: PLIN1	hsa04923	Regulation of lipolysis in adipocytes
hsa-mir-320a	107	N-hsa04923-3	ADCY1	P-hsa04923-66	Regulation of lipolysis in adipocytes: LIPE	hsa04923	Regulation of lipolysis in adipocytes
hsa-mir-320a	107	N-hsa04923-30	ADCY1*	P-hsa04923-31	Regulation of lipolysis in adipocytes: PRKACA*	hsa04923	Regulation of lipolysis in adipocytes
hsa-mir-320a	107	N-hsa04925-15	ADCY1	P-hsa04925-33	Aldosterone synthesis and secretion: CYP11B2	hsa04925	Aldosterone synthesis and secretion
hsa-mir-320a	107	N-hsa04925-15	ADCY1	P-hsa04925-34	Aldosterone synthesis and secretion: STAR	hsa04925	Aldosterone synthesis and secretion
hsa-mir-320a	107	N-hsa04970-15	ADCY1	P-hsa04970-18	Salivary secretion: VAMP2	hsa04970	Salivary secretion
hsa-mir-320a	107	N-hsa04971-5	ADCY1	P-hsa04971-39	Gastric acid secretion: EZR	hsa04971	Gastric acid secretion
hsa-mir-320a	107	N-hsa04971-5	ADCY1	P-hsa04971-37	Gastric acid secretion: KCNQ1	hsa04971	Gastric acid secretion
hsa-mir-320a	107	N-hsa04971-5	ADCY1	P-hsa04971-49	Gastric acid secretion: KCNJ1	hsa04971	Gastric acid secretion
hsa-mir-320a	107	N-hsa04972-90	ADCY1	P-hsa04972-39	Pancreatic secretion: KCNMA1*	hsa04972	Pancreatic secretion
hsa-mir-320a	107	N-hsa04972-90	ADCY1	P-hsa04972-42	Pancreatic secretion: CFTR	hsa04972	Pancreatic secretion
hsa-mir-320a	107	N-hsa04976-31	ADCY1	P-hsa04976-16	Bile secretion: CFTR	hsa04976	Bile secretion
hsa-mir-320a	107	N-hsa05032-14	ADCY1*	P-hsa05032-13	Morphine addiction: PRKACA	hsa05032	Morphine addiction
hsa-mir-320a	107	N-hsa05032-4	ADCY1	P-hsa05032-4	Morphine addiction: ADCY1	hsa05032	Morphine addiction
hsa-mir-320a	107	N-hsa05032-24	ADCY1**	P-hsa05032-25	Morphine addiction: 3,5-Cyclic AMP*	hsa05032	Morphine addiction
hsa-mir-320a	107	N-hsa05142-49	ADCY1	P-hsa05142-49	Chagas disease (American trypanosomiasis): ADCY1	hsa05142	Chagas disease (American trypanosomiasis)
hsa-mir-320a	107	N-hsa05166-51	ADCY1	P-hsa05166-53 146	HTLV-I infection: CREB1 CRTC2	hsa05166	HTLV-I infection
hsa-mir-190b	117	N-hsa04024-51	ADCYAP1R1	P-hsa04024-109	cAMP signaling pathway: BDNF	hsa04024	cAMP signaling pathway
hsa-mir-190b	117	N-hsa04024-51	ADCYAP1R1	P-hsa04024-110	cAMP signaling pathway: FOS	hsa04024	cAMP signaling pathway
hsa-mir-190b	117	N-hsa04024-51	ADCYAP1R1	P-hsa04024-111	cAMP signaling pathway: JUN	hsa04024	cAMP signaling pathway
hsa-mir-190b	117	N-hsa04024-51	ADCYAP1R1	P-hsa04024-44 67	cAMP signaling pathway: CREB3 CREBBP	hsa04024	cAMP signaling pathway
hsa-mir-190b	117	N-hsa04024-51	ADCYAP1R1	P-hsa04024-118	cAMP signaling pathway: MYL9	hsa04024	cAMP signaling pathway
hsa-mir-190b	117	N-hsa04024-51	ADCYAP1R1	P-hsa04024-112	cAMP signaling pathway: GLI1	hsa04024	cAMP signaling pathway
hsa-mir-190b	117	N-hsa04024-51	ADCYAP1R1	P-hsa04024-113	cAMP signaling pathway: PTCH1	hsa04024	cAMP signaling pathway
hsa-mir-190b	117	N-hsa04024-51	ADCYAP1R1	P-hsa04024-114	cAMP signaling pathway: HHIP	hsa04024	cAMP signaling pathway
hsa-mir-190b	117	N-hsa04024-51	ADCYAP1R1	P-hsa04024-116	cAMP signaling pathway: ACOX1	hsa04024	cAMP signaling pathway
hsa-mir-190b	117	N-hsa04024-51	ADCYAP1R1	P-hsa04024-115	cAMP signaling pathway: F2R	hsa04024	cAMP signaling pathway
hsa-mir-190b	117	N-hsa04024-51	ADCYAP1R1	P-hsa04024-108	cAMP signaling pathway: AMH	hsa04024	cAMP signaling pathway
hsa-mir-190b	117	N-hsa04024-51	ADCYAP1R1	P-hsa04024-93	cAMP signaling pathway: ORAI1	hsa04024	cAMP signaling pathway
hsa-mir-190b	117	N-hsa04024-51	ADCYAP1R1	P-hsa04024-62	cAMP signaling pathway: BAD	hsa04024	cAMP signaling pathway
hsa-mir-190b	117	N-hsa04024-51	ADCYAP1R1	P-hsa04024-107 64	cAMP signaling pathway: NFKBIA NFKB1	hsa04024	cAMP signaling pathway
hsa-mir-190b	117	N-hsa04024-51	ADCYAP1R1	P-hsa04024-24	cAMP signaling pathway: PLN	hsa04024	cAMP signaling pathway
hsa-mir-190b	117	N-hsa04024-51	ADCYAP1R1	P-hsa04024-3	cAMP signaling pathway: RYR2	hsa04024	cAMP signaling pathway
hsa-mir-190b	117	N-hsa04024-51	ADCYAP1R1	P-hsa04024-92	cAMP signaling pathway: GRIN3A	hsa04024	cAMP signaling pathway
hsa-mir-190b	117	N-hsa04024-51	ADCYAP1R1	P-hsa04024-91	cAMP signaling pathway: GRIA1	hsa04024	cAMP signaling pathway
hsa-mir-190b	117	N-hsa04024-51	ADCYAP1R1	P-hsa04024-25	cAMP signaling pathway: CFTR	hsa04024	cAMP signaling pathway
hsa-mir-190b	117	N-hsa04024-51	ADCYAP1R1	P-hsa04024-12	cAMP signaling pathway: SLC9A1	hsa04024	cAMP signaling pathway
hsa-mir-190b	117	N-hsa04024-51	ADCYAP1R1	P-hsa04024-34	cAMP signaling pathway: ATP2B1	hsa04024	cAMP signaling pathway
hsa-mir-190b	117	N-hsa04024-51	ADCYAP1R1	P-hsa04024-2	cAMP signaling pathway: CACNA1C	hsa04024	cAMP signaling pathway
hsa-mir-190b	117	N-hsa04024-51	ADCYAP1R1	P-hsa04024-60	cAMP signaling pathway: PDE3A	hsa04024	cAMP signaling pathway
hsa-mir-190b	117	N-hsa04024-51	ADCYAP1R1	P-hsa04024-78	cAMP signaling pathway: LIPE	hsa04024	cAMP signaling pathway
hsa-mir-190b	117	N-hsa04024-51	ADCYAP1R1	P-hsa04024-7	cAMP signaling pathway: TNNI3	hsa04024	cAMP signaling pathway
hsa-mir-190b	117	N-hsa04024-51	ADCYAP1R1	P-hsa04024-9 95	cAMP signaling pathway: ATP1B4 FXYD1	hsa04024	cAMP signaling pathway
hsa-mir-190b	117	N-hsa04024-51	ADCYAP1R1	P-hsa04024-21	cAMP signaling pathway: AKT3	hsa04024	cAMP signaling pathway
hsa-mir-190b	117	N-hsa04024-51	ADCYAP1R1	P-hsa04024-77	cAMP signaling pathway: RHOA*	hsa04024	cAMP signaling pathway
hsa-mir-190b	117	N-hsa04024-51	ADCYAP1R1	P-hsa04024-31	cAMP signaling pathway: Diacylglycerol	hsa04024	cAMP signaling pathway
hsa-mir-190b	117	N-hsa04024-51	ADCYAP1R1	P-hsa04024-32	cAMP signaling pathway: D-myo-Inositol 1,4,5-trisphosphate	hsa04024	cAMP signaling pathway
hsa-mir-190b	117	N-hsa04024-51	ADCYAP1R1	P-hsa04024-123	cAMP signaling pathway: PAK1	hsa04024	cAMP signaling pathway
hsa-mir-190b	117	N-hsa04024-51	ADCYAP1R1	P-hsa04024-59	cAMP signaling pathway: AFDN	hsa04024	cAMP signaling pathway
hsa-mir-190b	117	N-hsa04024-51	ADCYAP1R1	P-hsa04024-76	cAMP signaling pathway: Phosphatidate	hsa04024	cAMP signaling pathway
hsa-mir-190b	117	N-hsa04024-51	ADCYAP1R1	P-hsa04024-43	cAMP signaling pathway: MAPK8	hsa04024	cAMP signaling pathway
hsa-mir-190b	117	N-hsa04024-51	ADCYAP1R1	P-hsa04024-101	cAMP signaling pathway: HCN4	hsa04024	cAMP signaling pathway
hsa-mir-190b	117	N-hsa04713-23	ADCYAP1R1	P-hsa04713-60	Circadian entrainment: PER1	hsa04713	Circadian entrainment
hsa-mir-190b	117	N-hsa04713-36	ADCYAP1R1*	P-hsa04713-60	Circadian entrainment: PER1	hsa04713	Circadian entrainment
hsa-mir-190b	117	N-hsa04713-23	ADCYAP1R1	P-hsa04713-61	Circadian entrainment: FOS	hsa04713	Circadian entrainment
hsa-mir-190b	117	N-hsa04713-36	ADCYAP1R1*	P-hsa04713-61	Circadian entrainment: FOS	hsa04713	Circadian entrainment
hsa-mir-190b	117	N-hsa04911-50	ADCYAP1R1	P-hsa04911-24	Insulin secretion: INS	hsa04911	Insulin secretion
hsa-mir-190b	117	N-hsa04911-50	ADCYAP1R1	P-hsa04911-4	Insulin secretion: CACNA1C	hsa04911	Insulin secretion
hsa-mir-190b	117	N-hsa04911-50	ADCYAP1R1	P-hsa04911-31	Insulin secretion: CAMK2A	hsa04911	Insulin secretion
hsa-mir-190b	117	N-hsa04911-50	ADCYAP1R1	P-hsa04911-41	Insulin secretion: ABCC8	hsa04911	Insulin secretion
hsa-mir-190b	117	N-hsa04911-50	ADCYAP1R1	P-hsa04911-54	Insulin secretion: RAB3A	hsa04911	Insulin secretion
hsa-mir-190b	117	N-hsa04911-50	ADCYAP1R1	P-hsa04911-25	Insulin secretion: PRKCA	hsa04911	Insulin secretion
hsa-mir-190b	117	N-hsa04924-61	ADCYAP1R1	P-hsa04924-34	Renin secretion: REN	hsa04924	Renin secretion
hsa-mir-190b	117	N-hsa04924-61	ADCYAP1R1	P-hsa04924-47	Renin secretion: KCNMA1	hsa04924	Renin secretion
hsa-mir-107	140	N-hsa04022-82	ADORA1	P-hsa04022-3	cGMP-PKG signaling pathway: MYL9	hsa04022	cGMP-PKG signaling pathway
hsa-mir-107	140	N-hsa04022-82	ADORA1	P-hsa04022-23	cGMP-PKG signaling pathway: CACNA1C	hsa04022	cGMP-PKG signaling pathway
hsa-mir-107	140	N-hsa04022-82	ADORA1	P-hsa04022-9	cGMP-PKG signaling pathway: ITPR1	hsa04022	cGMP-PKG signaling pathway
hsa-mir-107	140	N-hsa04022-82	ADORA1	P-hsa04022-43	cGMP-PKG signaling pathway: MAPK1	hsa04022	cGMP-PKG signaling pathway
hsa-mir-107	140	N-hsa04022-82	ADORA1	P-hsa04022-39	cGMP-PKG signaling pathway: KCNJ8	hsa04022	cGMP-PKG signaling pathway
hsa-mir-107	140	N-hsa04022-82	ADORA1	P-hsa04022-48	cGMP-PKG signaling pathway: SLC8A2	hsa04022	cGMP-PKG signaling pathway
hsa-mir-107	140	N-hsa04022-82	ADORA1	P-hsa04022-49	cGMP-PKG signaling pathway: ATP1B4	hsa04022	cGMP-PKG signaling pathway
hsa-mir-107	140	N-hsa04022-82	ADORA1	P-hsa04022-50	cGMP-PKG signaling pathway: ATP2B1	hsa04022	cGMP-PKG signaling pathway
hsa-mir-107	140	N-hsa04022-82	ADORA1	P-hsa04022-51	cGMP-PKG signaling pathway: GTF2I	hsa04022	cGMP-PKG signaling pathway
hsa-mir-107	140	N-hsa04022-82	ADORA1	P-hsa04022-45	cGMP-PKG signaling pathway: CREB3	hsa04022	cGMP-PKG signaling pathway
hsa-mir-107	140	N-hsa04022-82	ADORA1	P-hsa04022-44	cGMP-PKG signaling pathway: BAD	hsa04022	cGMP-PKG signaling pathway
hsa-mir-107	140	N-hsa04022-82	ADORA1	P-hsa04022-46	cGMP-PKG signaling pathway: VASP	hsa04022	cGMP-PKG signaling pathway
hsa-mir-107	140	N-hsa04022-82	ADORA1	P-hsa04022-58	cGMP-PKG signaling pathway: MYH7	hsa04022	cGMP-PKG signaling pathway
hsa-mir-107	140	N-hsa04022-82	ADORA1	P-hsa04022-59	cGMP-PKG signaling pathway: NPPB	hsa04022	cGMP-PKG signaling pathway
hsa-mir-107	140	N-hsa04022-82	ADORA1	P-hsa04022-60	cGMP-PKG signaling pathway: TRPC6*	hsa04022	cGMP-PKG signaling pathway
hsa-mir-107	140	N-hsa04022-82	ADORA1	P-hsa04022-37 38	cGMP-PKG signaling pathway: ATP2A1 PLN	hsa04022	cGMP-PKG signaling pathway
hsa-mir-107	140	N-hsa04022-82	ADORA1	P-hsa04022-19	cGMP-PKG signaling pathway: CNGB1	hsa04022	cGMP-PKG signaling pathway
hsa-mir-107	140	N-hsa04022-82	ADORA1	P-hsa04022-65	cGMP-PKG signaling pathway: PDE2A	hsa04022	cGMP-PKG signaling pathway
hsa-mir-107	140	N-hsa04022-82	ADORA1	P-hsa04022-57	cGMP-PKG signaling pathway: GMP	hsa04022	cGMP-PKG signaling pathway
hsa-mir-107	140	N-hsa04022-82	ADORA1	P-hsa04022-66	cGMP-PKG signaling pathway: PDE3A	hsa04022	cGMP-PKG signaling pathway
hsa-mir-107	140	N-hsa04071-71	ADORA1	P-hsa04071-65	Sphingolipid signaling pathway: BAX*	hsa04071	Sphingolipid signaling pathway
hsa-mir-107	140	N-hsa04071-71	ADORA1	P-hsa04071-57	Sphingolipid signaling pathway: BAX	hsa04071	Sphingolipid signaling pathway
hsa-mir-107	140	N-hsa04071-71	ADORA1	P-hsa04071-59 60	Sphingolipid signaling pathway: TP53 BCL2	hsa04071	Sphingolipid signaling pathway
hsa-mir-375	142	N-hsa04210-52	PARP2	P-hsa04210-52	Apoptosis: PARP2	hsa04210	Apoptosis
hsa-mir-484	142	N-hsa04210-52	PARP2	P-hsa04210-52	Apoptosis: PARP2	hsa04210	Apoptosis
hsa-mir-577	142	N-hsa04210-52	PARP2	P-hsa04210-52	Apoptosis: PARP2	hsa04210	Apoptosis
hsa-mir-484	148	N-hsa04022-21	ADRA1D	P-hsa04022-3	cGMP-PKG signaling pathway: MYL9	hsa04022	cGMP-PKG signaling pathway
hsa-mir-484	148	N-hsa04022-21	ADRA1D	P-hsa04022-9	cGMP-PKG signaling pathway: ITPR1	hsa04022	cGMP-PKG signaling pathway
hsa-mir-484	148	N-hsa04022-21	ADRA1D	P-hsa04022-58	cGMP-PKG signaling pathway: MYH7	hsa04022	cGMP-PKG signaling pathway
hsa-mir-484	148	N-hsa04022-21	ADRA1D	P-hsa04022-59	cGMP-PKG signaling pathway: NPPB	hsa04022	cGMP-PKG signaling pathway
hsa-mir-484	148	N-hsa04022-21	ADRA1D	P-hsa04022-60	cGMP-PKG signaling pathway: TRPC6*	hsa04022	cGMP-PKG signaling pathway
hsa-mir-484	148	N-hsa04152-83	ADRA1A	P-hsa04152-61	AMPK signaling pathway: RPS6KB1	hsa04152	AMPK signaling pathway
hsa-mir-484	148	N-hsa04152-83	ADRA1A	P-hsa04152-63	AMPK signaling pathway: PPARG	hsa04152	AMPK signaling pathway
hsa-mir-484	148	N-hsa04152-83	ADRA1A	P-hsa04152-62	AMPK signaling pathway: EIF4EBP1	hsa04152	AMPK signaling pathway
hsa-mir-484	148	N-hsa04152-83	ADRA1A	P-hsa04152-103	AMPK signaling pathway: ULK1	hsa04152	AMPK signaling pathway
hsa-mir-484	148	N-hsa04152-83	ADRA1A	P-hsa04152-24	AMPK signaling pathway: SIRT1	hsa04152	AMPK signaling pathway
hsa-mir-484	148	N-hsa04152-83	ADRA1A	P-hsa04152-54	AMPK signaling pathway: SLC2A4*	hsa04152	AMPK signaling pathway
hsa-mir-484	148	N-hsa04152-83	ADRA1A	P-hsa04152-53	AMPK signaling pathway: G6PC	hsa04152	AMPK signaling pathway
hsa-mir-484	148	N-hsa04152-83	ADRA1A	P-hsa04152-52	AMPK signaling pathway: PCK1	hsa04152	AMPK signaling pathway
hsa-mir-484	148	N-hsa04152-83	ADRA1A	P-hsa04152-56	AMPK signaling pathway: FASN	hsa04152	AMPK signaling pathway
hsa-mir-484	148	N-hsa04152-83	ADRA1A	P-hsa04152-57	AMPK signaling pathway: ACACA*	hsa04152	AMPK signaling pathway
hsa-mir-484	148	N-hsa04152-83	ADRA1A	P-hsa04152-58	AMPK signaling pathway: SCD	hsa04152	AMPK signaling pathway
hsa-mir-484	148	N-hsa04152-83	ADRA1A	P-hsa04152-60	AMPK signaling pathway: EEF2	hsa04152	AMPK signaling pathway
hsa-mir-484	148	N-hsa04152-83	ADRA1A	P-hsa04152-44	AMPK signaling pathway: SLC2A4	hsa04152	AMPK signaling pathway
hsa-mir-484	148	N-hsa04152-83	ADRA1A	P-hsa04152-77	AMPK signaling pathway: CCND1	hsa04152	AMPK signaling pathway
hsa-mir-484	148	N-hsa04152-83	ADRA1A	P-hsa04152-78	AMPK signaling pathway: CCNA2	hsa04152	AMPK signaling pathway
hsa-mir-484	148	N-hsa04152-83	ADRA1A	P-hsa04152-68	AMPK signaling pathway: PPARGC1A**	hsa04152	AMPK signaling pathway
hsa-mir-484	148	N-hsa04152-83	ADRA1A	P-hsa04152-35	AMPK signaling pathway: PFKFB1	hsa04152	AMPK signaling pathway
hsa-mir-484	148	N-hsa04152-83	ADRA1A	P-hsa04152-94	AMPK signaling pathway: MLYCD	hsa04152	AMPK signaling pathway
hsa-mir-484	148	N-hsa04152-83	ADRA1A	P-hsa04152-49	AMPK signaling pathway: GYS1	hsa04152	AMPK signaling pathway
hsa-mir-484	148	N-hsa04152-83	ADRA1A	P-hsa04152-81	AMPK signaling pathway: LIPE	hsa04152	AMPK signaling pathway
hsa-mir-484	148	N-hsa04152-83	ADRA1A	P-hsa04152-82	AMPK signaling pathway: HMGCR	hsa04152	AMPK signaling pathway
hsa-mir-484	148	N-hsa04152-83	ADRA1A	P-hsa04152-64	AMPK signaling pathway: ACACB	hsa04152	AMPK signaling pathway
hsa-mir-484	148	N-hsa04152-83	ADRA1A	P-hsa04152-30	AMPK signaling pathway: ACACA	hsa04152	AMPK signaling pathway
hsa-mir-484	148	N-hsa04152-83	ADRA1A	P-hsa04152-87	AMPK signaling pathway: CD36	hsa04152	AMPK signaling pathway
hsa-mir-484	148	N-hsa04152-83	ADRA1A	P-hsa04152-89	AMPK signaling pathway: CFTR	hsa04152	AMPK signaling pathway
hsa-mir-484	148	N-hsa04261-56	ADRA1D	P-hsa04261-8 38	Adrenergic signaling in cardiomyocytes: ATP2A2 PLN	hsa04261	Adrenergic signaling in cardiomyocytes
hsa-mir-484	148	N-hsa04261-56	ADRA1D	P-hsa04261-37	Adrenergic signaling in cardiomyocytes: CREB3	hsa04261	Adrenergic signaling in cardiomyocytes
hsa-mir-484	148	N-hsa04261-56	ADRA1D	P-hsa04261-66	Adrenergic signaling in cardiomyocytes: D-myo-Inositol 1,4,5-trisphosphate	hsa04261	Adrenergic signaling in cardiomyocytes
hsa-mir-484	148	N-hsa04270-11	ADRA1D	P-hsa04270-10 3 71	Vascular smooth muscle contraction: ACTA2 MYL9 MYH11	hsa04270	Vascular smooth muscle contraction
hsa-mir-484	148	N-hsa04270-11	ADRA1D	P-hsa04270-17	Vascular smooth muscle contraction: ITPR1	hsa04270	Vascular smooth muscle contraction
hsa-mir-484	148	N-hsa04270-11	ADRA1D	P-hsa04270-28	Vascular smooth muscle contraction: KCNMB2	hsa04270	Vascular smooth muscle contraction
hsa-mir-484	148	N-hsa04970-10	ADRA1D	P-hsa04970-21	Salivary secretion: ITPR1	hsa04970	Salivary secretion
hsa-mir-484	148	N-hsa04970-10	ADRA1D	P-hsa04970-27	Salivary secretion: PRKCA	hsa04970	Salivary secretion
hsa-mir-375	182	N-hsa04330-21	JAG1	P-hsa04330-12	Notch signaling pathway: HES1	hsa04330	Notch signaling pathway
hsa-mir-375	182	N-hsa04330-21	JAG1	P-hsa04330-11	Notch signaling pathway: PTCRA	hsa04330	Notch signaling pathway
hsa-mir-375	182	N-hsa04330-21	JAG1	P-hsa04330-19	Notch signaling pathway: DTX2	hsa04330	Notch signaling pathway
hsa-mir-137	182	N-hsa04330-21	JAG1	P-hsa04330-12	Notch signaling pathway: HES1	hsa04330	Notch signaling pathway
hsa-mir-137	182	N-hsa04330-21	JAG1	P-hsa04330-11	Notch signaling pathway: PTCRA	hsa04330	Notch signaling pathway
hsa-mir-137	182	N-hsa04330-21	JAG1	P-hsa04330-19	Notch signaling pathway: DTX2	hsa04330	Notch signaling pathway
hsa-mir-451a	207	N-hsa04010-76	AKT3	P-hsa04010-61	MAPK signaling pathway: ATF4	hsa04010	MAPK signaling pathway
hsa-mir-451a	207	N-hsa04010-76	AKT3	P-hsa04010-79	MAPK signaling pathway: HSPB1	hsa04010	MAPK signaling pathway
hsa-mir-451a	207	N-hsa04010-76	AKT3	P-hsa04010-68	MAPK signaling pathway: ATF2	hsa04010	MAPK signaling pathway
hsa-mir-451a	207	N-hsa04010-76	AKT3	P-hsa04010-67	MAPK signaling pathway: ELK1	hsa04010	MAPK signaling pathway
hsa-mir-451a	207	N-hsa04010-76	AKT3	P-hsa04010-66	MAPK signaling pathway: TP53	hsa04010	MAPK signaling pathway
hsa-mir-451a	207	N-hsa04010-76	AKT3	P-hsa04010-65	MAPK signaling pathway: ELK4	hsa04010	MAPK signaling pathway
hsa-mir-451a	207	N-hsa04010-76	AKT3	P-hsa04010-64	MAPK signaling pathway: DDIT3	hsa04010	MAPK signaling pathway
hsa-mir-451a	207	N-hsa04010-76	AKT3	P-hsa04010-63	MAPK signaling pathway: MAX	hsa04010	MAPK signaling pathway
hsa-mir-451a	207	N-hsa04010-76	AKT3	P-hsa04010-62	MAPK signaling pathway: MEF2C	hsa04010	MAPK signaling pathway
hsa-mir-451a	207	N-hsa04010-76	AKT3	P-hsa04010-58	MAPK signaling pathway: CDC25B	hsa04010	MAPK signaling pathway
hsa-mir-451a	207	N-hsa04010-76	AKT3	P-hsa04010-118	MAPK signaling pathway: JUN	hsa04010	MAPK signaling pathway
hsa-mir-451a	207	N-hsa04010-76	AKT3	P-hsa04010-117	MAPK signaling pathway: JUND	hsa04010	MAPK signaling pathway
hsa-mir-451a	207	N-hsa04010-76	AKT3	P-hsa04010-120	MAPK signaling pathway: NFATC1	hsa04010	MAPK signaling pathway
hsa-mir-451a	207	N-hsa04010-76	AKT3	P-hsa04010-119	MAPK signaling pathway: NFATC3	hsa04010	MAPK signaling pathway
hsa-mir-451a	207	N-hsa04012-59	AKT3	P-hsa04012-23	ErbB signaling pathway: RPS6KB1	hsa04012	ErbB signaling pathway
hsa-mir-451a	207	N-hsa04012-59	AKT3	P-hsa04012-22	ErbB signaling pathway: EIF4EBP1	hsa04012	ErbB signaling pathway
hsa-mir-451a	207	N-hsa04012-59	AKT3	P-hsa04012-31	ErbB signaling pathway: BAD	hsa04012	ErbB signaling pathway
hsa-mir-451a	207	N-hsa04012-59	AKT3	P-hsa04012-21	ErbB signaling pathway: GSK3B	hsa04012	ErbB signaling pathway
hsa-mir-451a	207	N-hsa04012-59	AKT3	P-hsa04012-25	ErbB signaling pathway: CDKN1B	hsa04012	ErbB signaling pathway
hsa-mir-451a	207	N-hsa04012-59	AKT3	P-hsa04012-24	ErbB signaling pathway: CDKN1A	hsa04012	ErbB signaling pathway
hsa-mir-451a	207	N-hsa04014-11	AKT3	P-hsa04014-33	Ras signaling pathway: BCL2L1	hsa04014	Ras signaling pathway
hsa-mir-451a	207	N-hsa04014-11	AKT3	P-hsa04014-35	Ras signaling pathway: NFKB1	hsa04014	Ras signaling pathway
hsa-mir-451a	207	N-hsa04014-11	AKT3	P-hsa04014-37	Ras signaling pathway: FASLG	hsa04014	Ras signaling pathway
hsa-mir-451a	207	N-hsa04015-67	AKT3	P-hsa04015-67	Rap1 signaling pathway: AKT3	hsa04015	Rap1 signaling pathway
hsa-mir-451a	207	N-hsa04022-54	AKT3	P-hsa04022-3	cGMP-PKG signaling pathway: MYL9	hsa04022	cGMP-PKG signaling pathway
hsa-mir-451a	207	N-hsa04022-54	AKT3	P-hsa04022-23	cGMP-PKG signaling pathway: CACNA1C	hsa04022	cGMP-PKG signaling pathway
hsa-mir-451a	207	N-hsa04022-54	AKT3	P-hsa04022-9	cGMP-PKG signaling pathway: ITPR1	hsa04022	cGMP-PKG signaling pathway
hsa-mir-451a	207	N-hsa04022-54	AKT3	P-hsa04022-43	cGMP-PKG signaling pathway: MAPK1	hsa04022	cGMP-PKG signaling pathway
hsa-mir-451a	207	N-hsa04022-54	AKT3	P-hsa04022-39	cGMP-PKG signaling pathway: KCNJ8	hsa04022	cGMP-PKG signaling pathway
hsa-mir-451a	207	N-hsa04022-54	AKT3	P-hsa04022-48	cGMP-PKG signaling pathway: SLC8A2	hsa04022	cGMP-PKG signaling pathway
hsa-mir-451a	207	N-hsa04022-54	AKT3	P-hsa04022-49	cGMP-PKG signaling pathway: ATP1B4	hsa04022	cGMP-PKG signaling pathway
hsa-mir-451a	207	N-hsa04022-54	AKT3	P-hsa04022-50	cGMP-PKG signaling pathway: ATP2B1	hsa04022	cGMP-PKG signaling pathway
hsa-mir-451a	207	N-hsa04022-54	AKT3	P-hsa04022-51	cGMP-PKG signaling pathway: GTF2I	hsa04022	cGMP-PKG signaling pathway
hsa-mir-451a	207	N-hsa04022-54	AKT3	P-hsa04022-45	cGMP-PKG signaling pathway: CREB3	hsa04022	cGMP-PKG signaling pathway
hsa-mir-451a	207	N-hsa04022-54	AKT3	P-hsa04022-44	cGMP-PKG signaling pathway: BAD	hsa04022	cGMP-PKG signaling pathway
hsa-mir-451a	207	N-hsa04022-54	AKT3	P-hsa04022-46	cGMP-PKG signaling pathway: VASP	hsa04022	cGMP-PKG signaling pathway
hsa-mir-451a	207	N-hsa04022-54	AKT3	P-hsa04022-58	cGMP-PKG signaling pathway: MYH7	hsa04022	cGMP-PKG signaling pathway
hsa-mir-451a	207	N-hsa04022-54	AKT3	P-hsa04022-59	cGMP-PKG signaling pathway: NPPB	hsa04022	cGMP-PKG signaling pathway
hsa-mir-451a	207	N-hsa04022-54	AKT3	P-hsa04022-60	cGMP-PKG signaling pathway: TRPC6*	hsa04022	cGMP-PKG signaling pathway
hsa-mir-451a	207	N-hsa04022-54	AKT3	P-hsa04022-37 38	cGMP-PKG signaling pathway: ATP2A1 PLN	hsa04022	cGMP-PKG signaling pathway
hsa-mir-451a	207	N-hsa04022-54	AKT3	P-hsa04022-19	cGMP-PKG signaling pathway: CNGB1	hsa04022	cGMP-PKG signaling pathway
hsa-mir-451a	207	N-hsa04022-54	AKT3	P-hsa04022-65	cGMP-PKG signaling pathway: PDE2A	hsa04022	cGMP-PKG signaling pathway
hsa-mir-451a	207	N-hsa04022-54	AKT3	P-hsa04022-57	cGMP-PKG signaling pathway: GMP	hsa04022	cGMP-PKG signaling pathway
hsa-mir-451a	207	N-hsa04022-54	AKT3	P-hsa04022-66	cGMP-PKG signaling pathway: PDE3A	hsa04022	cGMP-PKG signaling pathway
hsa-mir-451a	207	N-hsa04024-21	AKT3	P-hsa04024-21	cAMP signaling pathway: AKT3	hsa04024	cAMP signaling pathway
hsa-mir-451a	207	N-hsa04062-45	AKT3	P-hsa04062-53	Chemokine signaling pathway: NFKB1	hsa04062	Chemokine signaling pathway
hsa-mir-451a	207	N-hsa04062-45	AKT3	P-hsa04062-60	Chemokine signaling pathway: GSK3A	hsa04062	Chemokine signaling pathway
hsa-mir-451a	207	N-hsa04062-45	AKT3	P-hsa04062-59	Chemokine signaling pathway: FOXO3	hsa04062	Chemokine signaling pathway
hsa-mir-451a	207	N-hsa04066-19	AKT3	P-hsa04066-63	HIF-1 signaling pathway: TIMP1*	hsa04066	HIF-1 signaling pathway
hsa-mir-451a	207	N-hsa04066-19	AKT3	P-hsa04066-64	HIF-1 signaling pathway: LTBR	hsa04066	HIF-1 signaling pathway
hsa-mir-451a	207	N-hsa04066-19	AKT3	P-hsa04066-49	HIF-1 signaling pathway: EPO	hsa04066	HIF-1 signaling pathway
hsa-mir-451a	207	N-hsa04066-19	AKT3	P-hsa04066-50	HIF-1 signaling pathway: TF	hsa04066	HIF-1 signaling pathway
hsa-mir-451a	207	N-hsa04066-19	AKT3	P-hsa04066-51	HIF-1 signaling pathway: TFRC	hsa04066	HIF-1 signaling pathway
hsa-mir-451a	207	N-hsa04066-19	AKT3	P-hsa04066-5	HIF-1 signaling pathway: VEGFA	hsa04066	HIF-1 signaling pathway
hsa-mir-451a	207	N-hsa04066-19	AKT3	P-hsa04066-52	HIF-1 signaling pathway: FLT1	hsa04066	HIF-1 signaling pathway
hsa-mir-451a	207	N-hsa04066-19	AKT3	P-hsa04066-53	HIF-1 signaling pathway: EGF*	hsa04066	HIF-1 signaling pathway
hsa-mir-451a	207	N-hsa04066-19	AKT3	P-hsa04066-54	HIF-1 signaling pathway: SERPINE1	hsa04066	HIF-1 signaling pathway
hsa-mir-451a	207	N-hsa04066-19	AKT3	P-hsa04066-55	HIF-1 signaling pathway: ANGPT1	hsa04066	HIF-1 signaling pathway
hsa-mir-451a	207	N-hsa04066-19	AKT3	P-hsa04066-56	HIF-1 signaling pathway: TEK	hsa04066	HIF-1 signaling pathway
hsa-mir-451a	207	N-hsa04066-19	AKT3	P-hsa04066-57	HIF-1 signaling pathway: TIMP1	hsa04066	HIF-1 signaling pathway
hsa-mir-451a	207	N-hsa04066-19	AKT3	P-hsa04066-58	HIF-1 signaling pathway: EDN1	hsa04066	HIF-1 signaling pathway
hsa-mir-451a	207	N-hsa04066-19	AKT3	P-hsa04066-59	HIF-1 signaling pathway: NOS2	hsa04066	HIF-1 signaling pathway
hsa-mir-451a	207	N-hsa04066-19	AKT3	P-hsa04066-60	HIF-1 signaling pathway: NOS3	hsa04066	HIF-1 signaling pathway
hsa-mir-451a	207	N-hsa04066-19	AKT3	P-hsa04066-61	HIF-1 signaling pathway: HMOX1	hsa04066	HIF-1 signaling pathway
hsa-mir-451a	207	N-hsa04066-19	AKT3	P-hsa04066-62	HIF-1 signaling pathway: NPPA	hsa04066	HIF-1 signaling pathway
hsa-mir-451a	207	N-hsa04066-19	AKT3	P-hsa04066-11	HIF-1 signaling pathway: SLC2A1	hsa04066	HIF-1 signaling pathway
hsa-mir-451a	207	N-hsa04066-19	AKT3	P-hsa04066-30	HIF-1 signaling pathway: PDK1	hsa04066	HIF-1 signaling pathway
hsa-mir-451a	207	N-hsa04066-19	AKT3	P-hsa04066-42	HIF-1 signaling pathway: HK1	hsa04066	HIF-1 signaling pathway
hsa-mir-451a	207	N-hsa04066-19	AKT3	P-hsa04066-43	HIF-1 signaling pathway: PFKL	hsa04066	HIF-1 signaling pathway
hsa-mir-451a	207	N-hsa04066-19	AKT3	P-hsa04066-44	HIF-1 signaling pathway: GAPDH	hsa04066	HIF-1 signaling pathway
hsa-mir-451a	207	N-hsa04066-19	AKT3	P-hsa04066-45	HIF-1 signaling pathway: ALDOA	hsa04066	HIF-1 signaling pathway
hsa-mir-451a	207	N-hsa04066-19	AKT3	P-hsa04066-47	HIF-1 signaling pathway: PGK1	hsa04066	HIF-1 signaling pathway
hsa-mir-451a	207	N-hsa04066-19	AKT3	P-hsa04066-48	HIF-1 signaling pathway: PFKFB3	hsa04066	HIF-1 signaling pathway
hsa-mir-451a	207	N-hsa04066-19	AKT3	P-hsa04066-29	HIF-1 signaling pathway: LDHA	hsa04066	HIF-1 signaling pathway
hsa-mir-451a	207	N-hsa04066-19	AKT3	P-hsa04066-88	HIF-1 signaling pathway: BCL2	hsa04066	HIF-1 signaling pathway
hsa-mir-451a	207	N-hsa04066-19	AKT3	P-hsa04066-89	HIF-1 signaling pathway: CDKN1A	hsa04066	HIF-1 signaling pathway
hsa-mir-451a	207	N-hsa04066-19	AKT3	P-hsa04066-46	HIF-1 signaling pathway: ENO1	hsa04066	HIF-1 signaling pathway
hsa-mir-451a	207	N-hsa04068-15	AKT3	P-hsa04068-39	FoxO signaling pathway: CCNB3	hsa04068	FoxO signaling pathway
hsa-mir-451a	207	N-hsa04068-15	AKT3	P-hsa04068-40	FoxO signaling pathway: CCND1	hsa04068	FoxO signaling pathway
hsa-mir-451a	207	N-hsa04068-15	AKT3	P-hsa04068-96	FoxO signaling pathway: CCNG2	hsa04068	FoxO signaling pathway
hsa-mir-451a	207	N-hsa04068-15	AKT3	P-hsa04068-41	FoxO signaling pathway: CDKN2B	hsa04068	FoxO signaling pathway
hsa-mir-451a	207	N-hsa04068-15	AKT3	P-hsa04068-42	FoxO signaling pathway: CDKN2D	hsa04068	FoxO signaling pathway
hsa-mir-451a	207	N-hsa04068-15	AKT3	P-hsa04068-43	FoxO signaling pathway: CDKN1A	hsa04068	FoxO signaling pathway
hsa-mir-451a	207	N-hsa04068-15	AKT3	P-hsa04068-44	FoxO signaling pathway: CDKN1B	hsa04068	FoxO signaling pathway
hsa-mir-451a	207	N-hsa04068-15	AKT3	P-hsa04068-45	FoxO signaling pathway: RBL2	hsa04068	FoxO signaling pathway
hsa-mir-451a	207	N-hsa04068-15	AKT3	P-hsa04068-46	FoxO signaling pathway: PLK4	hsa04068	FoxO signaling pathway
hsa-mir-451a	207	N-hsa04068-15	AKT3	P-hsa04068-47	FoxO signaling pathway: GADD45G	hsa04068	FoxO signaling pathway
hsa-mir-451a	207	N-hsa04068-15	AKT3	P-hsa04068-48	FoxO signaling pathway: FASLG	hsa04068	FoxO signaling pathway
hsa-mir-451a	207	N-hsa04068-15	AKT3	P-hsa04068-49	FoxO signaling pathway: BCL2L11	hsa04068	FoxO signaling pathway
hsa-mir-451a	207	N-hsa04068-15	AKT3	P-hsa04068-50	FoxO signaling pathway: TNFSF10	hsa04068	FoxO signaling pathway
hsa-mir-451a	207	N-hsa04068-15	AKT3	P-hsa04068-51	FoxO signaling pathway: BCL6	hsa04068	FoxO signaling pathway
hsa-mir-451a	207	N-hsa04068-15	AKT3	P-hsa04068-66	FoxO signaling pathway: BNIP3	hsa04068	FoxO signaling pathway
hsa-mir-451a	207	N-hsa04068-15	AKT3	P-hsa04068-68	FoxO signaling pathway: ATG12	hsa04068	FoxO signaling pathway
hsa-mir-451a	207	N-hsa04068-15	AKT3	P-hsa04068-67	FoxO signaling pathway: GABARAP	hsa04068	FoxO signaling pathway
hsa-mir-451a	207	N-hsa04068-15	AKT3	P-hsa04068-52	FoxO signaling pathway: CAT	hsa04068	FoxO signaling pathway
hsa-mir-451a	207	N-hsa04068-15	AKT3	P-hsa04068-53	FoxO signaling pathway: SOD2	hsa04068	FoxO signaling pathway
hsa-mir-451a	207	N-hsa04068-15	AKT3	P-hsa04068-54	FoxO signaling pathway: GADD45G*	hsa04068	FoxO signaling pathway
hsa-mir-451a	207	N-hsa04068-15	AKT3	P-hsa04068-55	FoxO signaling pathway: ATM	hsa04068	FoxO signaling pathway
hsa-mir-451a	207	N-hsa04068-15	AKT3	P-hsa04068-13	FoxO signaling pathway: PCK1	hsa04068	FoxO signaling pathway
hsa-mir-451a	207	N-hsa04068-15	AKT3	P-hsa04068-14	FoxO signaling pathway: G6PC	hsa04068	FoxO signaling pathway
hsa-mir-451a	207	N-hsa04068-15	AKT3	P-hsa04068-56	FoxO signaling pathway: BCL6*	hsa04068	FoxO signaling pathway
hsa-mir-451a	207	N-hsa04068-15	AKT3	P-hsa04068-57	FoxO signaling pathway: IL7R	hsa04068	FoxO signaling pathway
hsa-mir-451a	207	N-hsa04068-15	AKT3	P-hsa04068-58	FoxO signaling pathway: KLF2	hsa04068	FoxO signaling pathway
hsa-mir-451a	207	N-hsa04068-15	AKT3	P-hsa04068-59	FoxO signaling pathway: S1PR1	hsa04068	FoxO signaling pathway
hsa-mir-451a	207	N-hsa04068-15	AKT3	P-hsa04068-60	FoxO signaling pathway: RAG1	hsa04068	FoxO signaling pathway
hsa-mir-451a	207	N-hsa04068-15	AKT3	P-hsa04068-88	FoxO signaling pathway: FBXO32	hsa04068	FoxO signaling pathway
hsa-mir-451a	207	N-hsa04071-4	AKT3	P-hsa04071-89	Sphingolipid signaling pathway: Nitric oxide	hsa04071	Sphingolipid signaling pathway
hsa-mir-451a	207	N-hsa04071-58	AKT3*	P-hsa04071-59 60	Sphingolipid signaling pathway: TP53 BCL2	hsa04071	Sphingolipid signaling pathway
hsa-mir-451a	207	N-hsa04072-11	AKT3	P-hsa04072-36	Phospholipase D signaling pathway: MTOR	hsa04072	Phospholipase D signaling pathway
hsa-mir-451a	207	N-hsa04150-12	AKT3	P-hsa04150-31	mTOR signaling pathway: EIF4E	hsa04150	mTOR signaling pathway
hsa-mir-451a	207	N-hsa04150-12	AKT3	P-hsa04150-56	mTOR signaling pathway: EIF4B	hsa04150	mTOR signaling pathway
hsa-mir-451a	207	N-hsa04150-12	AKT3	P-hsa04150-33	mTOR signaling pathway: RPS6	hsa04150	mTOR signaling pathway
hsa-mir-451a	207	N-hsa04151-13	AKT3	P-hsa04151-34	PI3K-Akt signaling pathway: GYS1	hsa04151	PI3K-Akt signaling pathway
hsa-mir-451a	207	N-hsa04151-13	AKT3	P-hsa04151-24	PI3K-Akt signaling pathway: MYC	hsa04151	PI3K-Akt signaling pathway
hsa-mir-451a	207	N-hsa04151-13	AKT3	P-hsa04151-35	PI3K-Akt signaling pathway: CCND1	hsa04151	PI3K-Akt signaling pathway
hsa-mir-451a	207	N-hsa04151-13	AKT3	P-hsa04151-25	PI3K-Akt signaling pathway: CDKN1B	hsa04151	PI3K-Akt signaling pathway
hsa-mir-451a	207	N-hsa04151-13	AKT3	P-hsa04151-26	PI3K-Akt signaling pathway: RBL2	hsa04151	PI3K-Akt signaling pathway
hsa-mir-451a	207	N-hsa04151-13	AKT3	P-hsa04151-36	PI3K-Akt signaling pathway: PCK1	hsa04151	PI3K-Akt signaling pathway
hsa-mir-451a	207	N-hsa04151-13	AKT3	P-hsa04151-37	PI3K-Akt signaling pathway: G6PC	hsa04151	PI3K-Akt signaling pathway
hsa-mir-451a	207	N-hsa04151-13	AKT3	P-hsa04151-27	PI3K-Akt signaling pathway: FASLG	hsa04151	PI3K-Akt signaling pathway
hsa-mir-451a	207	N-hsa04151-13	AKT3	P-hsa04151-28	PI3K-Akt signaling pathway: BCL2L11	hsa04151	PI3K-Akt signaling pathway
hsa-mir-451a	207	N-hsa04151-13	AKT3	P-hsa04151-32	PI3K-Akt signaling pathway: BCL2L1	hsa04151	PI3K-Akt signaling pathway
hsa-mir-451a	207	N-hsa04151-13	AKT3	P-hsa04151-103	PI3K-Akt signaling pathway: BCL2*	hsa04151	PI3K-Akt signaling pathway
hsa-mir-451a	207	N-hsa04151-13	AKT3	P-hsa04151-33	PI3K-Akt signaling pathway: TP53	hsa04151	PI3K-Akt signaling pathway
hsa-mir-451a	207	N-hsa04151-13	AKT3	P-hsa04151-98	PI3K-Akt signaling pathway: BCL2L1*	hsa04151	PI3K-Akt signaling pathway
hsa-mir-451a	207	N-hsa04151-13	AKT3	P-hsa04151-99	PI3K-Akt signaling pathway: MYB	hsa04151	PI3K-Akt signaling pathway
hsa-mir-451a	207	N-hsa04151-13	AKT3	P-hsa04151-105 62	PI3K-Akt signaling pathway: CCND1 CDK2	hsa04151	PI3K-Akt signaling pathway
hsa-mir-451a	207	N-hsa04151-13	AKT3	P-hsa04151-73	PI3K-Akt signaling pathway: MAPK1	hsa04151	PI3K-Akt signaling pathway
hsa-mir-451a	207	N-hsa04151-13	AKT3	P-hsa04151-96	PI3K-Akt signaling pathway: BCL2	hsa04151	PI3K-Akt signaling pathway
hsa-mir-451a	207	N-hsa04151-13	AKT3	P-hsa04151-97	PI3K-Akt signaling pathway: MCL1	hsa04151	PI3K-Akt signaling pathway
hsa-mir-451a	207	N-hsa04151-13	AKT3	P-hsa04151-109	PI3K-Akt signaling pathway: RXRA	hsa04151	PI3K-Akt signaling pathway
hsa-mir-451a	207	N-hsa04151-13	AKT3	P-hsa04151-110	PI3K-Akt signaling pathway: BCL2**	hsa04151	PI3K-Akt signaling pathway
hsa-mir-451a	207	N-hsa04151-13	AKT3	P-hsa04151-2	PI3K-Akt signaling pathway: EIF4E	hsa04151	PI3K-Akt signaling pathway
hsa-mir-451a	207	N-hsa04151-13	AKT3	P-hsa04151-5	PI3K-Akt signaling pathway: EIF4B	hsa04151	PI3K-Akt signaling pathway
hsa-mir-451a	207	N-hsa04151-13	AKT3	P-hsa04151-4	PI3K-Akt signaling pathway: RPS6	hsa04151	PI3K-Akt signaling pathway
hsa-mir-451a	207	N-hsa04151-13	AKT3	P-hsa04151-51	PI3K-Akt signaling pathway: NOS3	hsa04151	PI3K-Akt signaling pathway
hsa-mir-451a	207	N-hsa04151-13	AKT3	P-hsa04151-63	PI3K-Akt signaling pathway: CASP9	hsa04151	PI3K-Akt signaling pathway
hsa-mir-451a	207	N-hsa04152-5	AKT3	P-hsa04152-61	AMPK signaling pathway: RPS6KB1	hsa04152	AMPK signaling pathway
hsa-mir-451a	207	N-hsa04152-5	AKT3	P-hsa04152-63	AMPK signaling pathway: PPARG	hsa04152	AMPK signaling pathway
hsa-mir-451a	207	N-hsa04152-5	AKT3	P-hsa04152-62	AMPK signaling pathway: EIF4EBP1	hsa04152	AMPK signaling pathway
hsa-mir-451a	207	N-hsa04152-5	AKT3	P-hsa04152-103	AMPK signaling pathway: ULK1	hsa04152	AMPK signaling pathway
hsa-mir-451a	207	N-hsa04210-26	AKT3	P-hsa04210-74	Apoptosis: BAX*	hsa04210	Apoptosis
hsa-mir-451a	207	N-hsa04210-26	AKT3	P-hsa04210-75	Apoptosis: BAK1*	hsa04210	Apoptosis
hsa-mir-451a	207	N-hsa04210-26	AKT3	P-hsa04210-69	Apoptosis: PTPN13	hsa04210	Apoptosis
hsa-mir-451a	207	N-hsa04210-26	AKT3	P-hsa04210-70	Apoptosis: CFLAR*	hsa04210	Apoptosis
hsa-mir-451a	207	N-hsa04210-26	AKT3	P-hsa04210-10	Apoptosis: BIRC2	hsa04210	Apoptosis
hsa-mir-451a	207	N-hsa04210-26	AKT3	P-hsa04210-71	Apoptosis: GADD45G	hsa04210	Apoptosis
hsa-mir-451a	207	N-hsa04210-26	AKT3	P-hsa04210-73	Apoptosis: TRAF1	hsa04210	Apoptosis
hsa-mir-451a	207	N-hsa04210-26	AKT3	P-hsa04210-3	Apoptosis: BCL2L1	hsa04210	Apoptosis
hsa-mir-451a	207	N-hsa04210-26	AKT3	P-hsa04210-72	Apoptosis: BCL2A1	hsa04210	Apoptosis
hsa-mir-451a	207	N-hsa04211-4	AKT3	P-hsa04211-23	Longevity regulating pathway - mammal: SOD2	hsa04211	Longevity regulating pathway - mammal
hsa-mir-451a	207	N-hsa04211-4	AKT3	P-hsa04211-56	Longevity regulating pathway - mammal: CAT	hsa04211	Longevity regulating pathway - mammal
hsa-mir-451a	207	N-hsa04211-4	AKT3	P-hsa04211-57	Longevity regulating pathway - mammal: ATG5	hsa04211	Longevity regulating pathway - mammal
hsa-mir-451a	207	N-hsa04211-4	AKT3	P-hsa04211-29	Longevity regulating pathway - mammal: EIF4E	hsa04211	Longevity regulating pathway - mammal
hsa-mir-451a	207	N-hsa04211-4	AKT3	P-hsa04211-2	Longevity regulating pathway - mammal: RPS6KB1	hsa04211	Longevity regulating pathway - mammal
hsa-mir-451a	207	N-hsa04211-4	AKT3	P-hsa04211-43 59 60 61	Longevity regulating pathway - mammal: ULK3 RB1CC1 ATG13 ATG101	hsa04211	Longevity regulating pathway - mammal
hsa-mir-451a	207	N-hsa04211-4	AKT3	P-hsa04211-62	Longevity regulating pathway - mammal: EHMT2	hsa04211	Longevity regulating pathway - mammal
hsa-mir-451a	207	N-hsa04213-4	AKT3	P-hsa04213-52	Longevity regulating pathway - multiple species: SOD2	hsa04213	Longevity regulating pathway - multiple species
hsa-mir-451a	207	N-hsa04213-4	AKT3	P-hsa04213-60	Longevity regulating pathway - multiple species: CAT	hsa04213	Longevity regulating pathway - multiple species
hsa-mir-451a	207	N-hsa04213-4	AKT3	P-hsa04213-61	Longevity regulating pathway - multiple species: ATG5	hsa04213	Longevity regulating pathway - multiple species
hsa-mir-451a	207	N-hsa04213-4	AKT3	P-hsa04213-2	Longevity regulating pathway - multiple species: RPS6KB1	hsa04213	Longevity regulating pathway - multiple species
hsa-mir-451a	207	N-hsa04213-15	AKT3*	P-hsa04213-53	Longevity regulating pathway - multiple species: SOD1	hsa04213	Longevity regulating pathway - multiple species
hsa-mir-451a	207	N-hsa04213-15	AKT3*	P-hsa04213-55	Longevity regulating pathway - multiple species: CRYAB	hsa04213	Longevity regulating pathway - multiple species
hsa-mir-451a	207	N-hsa04213-15	AKT3*	P-hsa04213-13	Longevity regulating pathway - multiple species: RPS6KB1*	hsa04213	Longevity regulating pathway - multiple species
hsa-mir-451a	207	N-hsa04213-22	AKT3**	P-hsa04213-54	Longevity regulating pathway - multiple species: SOD2*	hsa04213	Longevity regulating pathway - multiple species
hsa-mir-451a	207	N-hsa04213-22	AKT3**	P-hsa04213-62	Longevity regulating pathway - multiple species: CAT*	hsa04213	Longevity regulating pathway - multiple species
hsa-mir-451a	207	N-hsa04218-11	AKT3	P-hsa04218-36 38	Cellular senescence: MYBL2 LIN54	hsa04218	Cellular senescence
hsa-mir-451a	207	N-hsa04218-11	AKT3	P-hsa04218-37 38	Cellular senescence: FOXM1 LIN54	hsa04218	Cellular senescence
hsa-mir-451a	207	N-hsa04261-34	AKT3	P-hsa04261-34	Adrenergic signaling in cardiomyocytes: AKT3	hsa04261	Adrenergic signaling in cardiomyocytes
hsa-mir-451a	207	N-hsa04370-19	AKT3	P-hsa04370-36	VEGF signaling pathway: NOS3	hsa04370	VEGF signaling pathway
hsa-mir-451a	207	N-hsa04370-19	AKT3	P-hsa04370-37	VEGF signaling pathway: CASP9	hsa04370	VEGF signaling pathway
hsa-mir-451a	207	N-hsa04370-19	AKT3	P-hsa04370-38	VEGF signaling pathway: BAD	hsa04370	VEGF signaling pathway
hsa-mir-451a	207	N-hsa04380-32	AKT3	P-hsa04380-32	Osteoclast differentiation: AKT3	hsa04380	Osteoclast differentiation
hsa-mir-451a	207	N-hsa04510-15	AKT3	P-hsa04510-47	Focal adhesion: CCND1	hsa04510	Focal adhesion
hsa-mir-451a	207	N-hsa04530-30	AKT3	P-hsa04530-30	Tight junction: AKT3	hsa04530	Tight junction
hsa-mir-451a	207	N-hsa04550-17	AKT3	P-hsa04550-17	Signaling pathways regulating pluripotency of stem cells: AKT3	hsa04550	Signaling pathways regulating pluripotency of stem cells
hsa-mir-451a	207	N-hsa04550-36	AKT3*	P-hsa04550-36	Signaling pathways regulating pluripotency of stem cells: AKT3*	hsa04550	Signaling pathways regulating pluripotency of stem cells
hsa-mir-451a	207	N-hsa04611-28	AKT3	P-hsa04611-34	Platelet activation: Thromboxane A2*	hsa04611	Platelet activation
hsa-mir-451a	207	N-hsa04620-42	AKT3	P-hsa04620-46	Toll-like receptor signaling pathway: TNF	hsa04620	Toll-like receptor signaling pathway
hsa-mir-451a	207	N-hsa04620-42	AKT3	P-hsa04620-34	Toll-like receptor signaling pathway: IL1B	hsa04620	Toll-like receptor signaling pathway
hsa-mir-451a	207	N-hsa04620-42	AKT3	P-hsa04620-39	Toll-like receptor signaling pathway: IL6	hsa04620	Toll-like receptor signaling pathway
hsa-mir-451a	207	N-hsa04620-42	AKT3	P-hsa04620-86	Toll-like receptor signaling pathway: IL12A	hsa04620	Toll-like receptor signaling pathway
hsa-mir-451a	207	N-hsa04620-42	AKT3	P-hsa04620-29	Toll-like receptor signaling pathway: CXCL8	hsa04620	Toll-like receptor signaling pathway
hsa-mir-451a	207	N-hsa04620-42	AKT3	P-hsa04620-40	Toll-like receptor signaling pathway: CCL5	hsa04620	Toll-like receptor signaling pathway
hsa-mir-451a	207	N-hsa04620-42	AKT3	P-hsa04620-76	Toll-like receptor signaling pathway: CCL3L3	hsa04620	Toll-like receptor signaling pathway
hsa-mir-451a	207	N-hsa04620-42	AKT3	P-hsa04620-87	Toll-like receptor signaling pathway: CCL4L1	hsa04620	Toll-like receptor signaling pathway
hsa-mir-451a	207	N-hsa04630-2	AKT3	P-hsa04630-35	Jak-STAT signaling pathway: MTOR	hsa04630	Jak-STAT signaling pathway
hsa-mir-451a	207	N-hsa04660-20	AKT3	P-hsa04660-14	T cell receptor signaling pathway: NFKB1	hsa04660	T cell receptor signaling pathway
hsa-mir-451a	207	N-hsa04660-20	AKT3	P-hsa04660-35	T cell receptor signaling pathway: NFATC1	hsa04660	T cell receptor signaling pathway
hsa-mir-451a	207	N-hsa04662-14	AKT3	P-hsa04662-10	B cell receptor signaling pathway: GSK3B	hsa04662	B cell receptor signaling pathway
hsa-mir-451a	207	N-hsa04662-14	AKT3	P-hsa04662-6	B cell receptor signaling pathway: NFKB1	hsa04662	B cell receptor signaling pathway
hsa-mir-451a	207	N-hsa04664-23	AKT3	P-hsa04664-23	Fc epsilon RI signaling pathway: AKT3	hsa04664	Fc epsilon RI signaling pathway
hsa-mir-451a	207	N-hsa04666-22	AKT3	P-hsa04666-23	Fc gamma R-mediated phagocytosis: RPS6KB1	hsa04666	Fc gamma R-mediated phagocytosis
hsa-mir-451a	207	N-hsa04668-102	AKT3	P-hsa04668-102	TNF signaling pathway: AKT3	hsa04668	TNF signaling pathway
hsa-mir-451a	207	N-hsa04722-19	AKT3	P-hsa04722-37	Neurotrophin signaling pathway: NFKB1	hsa04722	Neurotrophin signaling pathway
hsa-mir-451a	207	N-hsa04722-19	AKT3	P-hsa04722-35	Neurotrophin signaling pathway: FOXO3	hsa04722	Neurotrophin signaling pathway
hsa-mir-451a	207	N-hsa04722-19	AKT3	P-hsa04722-33	Neurotrophin signaling pathway: BAD	hsa04722	Neurotrophin signaling pathway
hsa-mir-451a	207	N-hsa04722-19	AKT3	P-hsa04722-34	Neurotrophin signaling pathway: GSK3B	hsa04722	Neurotrophin signaling pathway
hsa-mir-451a	207	N-hsa04725-49	AKT3	P-hsa04725-50	Cholinergic synapse: BCL2	hsa04725	Cholinergic synapse
hsa-mir-451a	207	N-hsa04728-30	AKT3	P-hsa04728-74	Dopaminergic synapse: GRIN2A	hsa04728	Dopaminergic synapse
hsa-mir-451a	207	N-hsa04728-30	AKT3	P-hsa04728-70 73	Dopaminergic synapse: KIF5A GRIA1	hsa04728	Dopaminergic synapse
hsa-mir-451a	207	N-hsa04728-30	AKT3	P-hsa04728-71 72	Dopaminergic synapse: CLOCK ARNTL	hsa04728	Dopaminergic synapse
hsa-mir-451a	207	N-hsa04910-51	AKT3	P-hsa04910-32	Insulin signaling pathway: EIF4E	hsa04910	Insulin signaling pathway
hsa-mir-451a	207	N-hsa04910-51	AKT3	P-hsa04910-26	Insulin signaling pathway: RPS6	hsa04910	Insulin signaling pathway
hsa-mir-451a	207	N-hsa04910-51	AKT3	P-hsa04910-17	Insulin signaling pathway: D-Glucose	hsa04910	Insulin signaling pathway
hsa-mir-451a	207	N-hsa04910-51	AKT3	P-hsa04910-14	Insulin signaling pathway: Starch	hsa04910	Insulin signaling pathway
hsa-mir-451a	207	N-hsa04910-51	AKT3	P-hsa04910-48	Insulin signaling pathway: PPARGC1A	hsa04910	Insulin signaling pathway
hsa-mir-451a	207	N-hsa04910-51	AKT3	P-hsa04910-43	Insulin signaling pathway: G6PC	hsa04910	Insulin signaling pathway
hsa-mir-451a	207	N-hsa04910-51	AKT3	P-hsa04910-46	Insulin signaling pathway: FBP1	hsa04910	Insulin signaling pathway
hsa-mir-451a	207	N-hsa04910-51	AKT3	P-hsa04910-42	Insulin signaling pathway: PCK1	hsa04910	Insulin signaling pathway
hsa-mir-451a	207	N-hsa04910-51	AKT3	P-hsa04910-18	Insulin signaling pathway: LIPE	hsa04910	Insulin signaling pathway
hsa-mir-451a	207	N-hsa04910-51	AKT3	P-hsa04910-39	Insulin signaling pathway: BAD	hsa04910	Insulin signaling pathway
hsa-mir-451a	207	N-hsa04914-13	AKT3	P-hsa04914-23	Progesterone-mediated oocyte maturation: PRKACA	hsa04914	Progesterone-mediated oocyte maturation
hsa-mir-451a	207	N-hsa04915-38	AKT3	P-hsa04915-40	Estrogen signaling pathway: CREB3**	hsa04915	Estrogen signaling pathway
hsa-mir-451a	207	N-hsa04915-66	AKT3*	P-hsa04915-66	Estrogen signaling pathway: AKT3*	hsa04915	Estrogen signaling pathway
hsa-mir-451a	207	N-hsa04917-4	AKT3	P-hsa04917-71	Prolactin signaling pathway: CCND1*	hsa04917	Prolactin signaling pathway
hsa-mir-451a	207	N-hsa04917-24	AKT3*	P-hsa04917-31	Prolactin signaling pathway: GALT	hsa04917	Prolactin signaling pathway
hsa-mir-451a	207	N-hsa04919-5	AKT3	P-hsa04919-11	Thyroid hormone signaling pathway: CTNNB1	hsa04919	Thyroid hormone signaling pathway
hsa-mir-451a	207	N-hsa04919-5	AKT3	P-hsa04919-84	Thyroid hormone signaling pathway: TP53*	hsa04919	Thyroid hormone signaling pathway
hsa-mir-451a	207	N-hsa04919-5	AKT3	P-hsa04919-25	Thyroid hormone signaling pathway: MTOR	hsa04919	Thyroid hormone signaling pathway
hsa-mir-451a	207	N-hsa04919-5	AKT3	P-hsa04919-43	Thyroid hormone signaling pathway: TBC1D4	hsa04919	Thyroid hormone signaling pathway
hsa-mir-451a	207	N-hsa04919-5	AKT3	P-hsa04919-44	Thyroid hormone signaling pathway: PFKFB2	hsa04919	Thyroid hormone signaling pathway
hsa-mir-451a	207	N-hsa04919-5	AKT3	P-hsa04919-87	Thyroid hormone signaling pathway: BAD	hsa04919	Thyroid hormone signaling pathway
hsa-mir-451a	207	N-hsa04919-5	AKT3	P-hsa04919-88	Thyroid hormone signaling pathway: FOXO1	hsa04919	Thyroid hormone signaling pathway
hsa-mir-451a	207	N-hsa04919-5	AKT3	P-hsa04919-89	Thyroid hormone signaling pathway: CASP9	hsa04919	Thyroid hormone signaling pathway
hsa-mir-451a	207	N-hsa04920-34	AKT3	P-hsa04920-1	Adipocytokine signaling pathway: N-Acylsphingosine	hsa04920	Adipocytokine signaling pathway
hsa-mir-451a	207	N-hsa04922-57	AKT3	P-hsa04922-51	Glucagon signaling pathway: G6PC	hsa04922	Glucagon signaling pathway
hsa-mir-451a	207	N-hsa04922-57	AKT3	P-hsa04922-50	Glucagon signaling pathway: PCK1	hsa04922	Glucagon signaling pathway
hsa-mir-451a	207	N-hsa04922-57	AKT3	P-hsa04922-59	Glucagon signaling pathway: CPT1C	hsa04922	Glucagon signaling pathway
hsa-mir-451a	207	N-hsa04922-57	AKT3	P-hsa04922-78	Glucagon signaling pathway: ACACA	hsa04922	Glucagon signaling pathway
hsa-mir-451a	207	N-hsa04922-57	AKT3	P-hsa04922-37	Glucagon signaling pathway: PYGB	hsa04922	Glucagon signaling pathway
hsa-mir-451a	207	N-hsa04922-57	AKT3	P-hsa04922-70	Glucagon signaling pathway: PFKFB1	hsa04922	Glucagon signaling pathway
hsa-mir-451a	207	N-hsa04922-57	AKT3	P-hsa04922-36	Glucagon signaling pathway: GYS1	hsa04922	Glucagon signaling pathway
hsa-mir-451a	207	N-hsa04922-57	AKT3	P-hsa04922-17	Glucagon signaling pathway: PKM	hsa04922	Glucagon signaling pathway
hsa-mir-451a	207	N-hsa04923-69	AKT3	P-hsa04923-38	Regulation of lipolysis in adipocytes: PDE3B	hsa04923	Regulation of lipolysis in adipocytes
hsa-mir-451a	207	N-hsa04931-122	AKT3	P-hsa04931-144	Insulin resistance: Nitric oxide*	hsa04931	Insulin resistance
hsa-mir-451a	207	N-hsa04931-122	AKT3	P-hsa04931-124	Insulin resistance: FOXO1*	hsa04931	Insulin resistance
hsa-mir-451a	207	N-hsa04931-122	AKT3	P-hsa04931-135	Insulin resistance: SREBF1**	hsa04931	Insulin resistance
hsa-mir-451a	207	N-hsa04931-122	AKT3	P-hsa04931-137	Insulin resistance: MLXIP*	hsa04931	Insulin resistance
hsa-mir-451a	207	N-hsa04931-122	AKT3	P-hsa04931-140	Insulin resistance: G00369	hsa04931	Insulin resistance
hsa-mir-451a	207	N-hsa04932-4	AKT3	P-hsa04932-28	Non-alcoholic fatty liver disease (NAFLD): GSK3A	hsa04932	Non-alcoholic fatty liver disease (NAFLD)
hsa-mir-451a	207	N-hsa04933-44	AKT3	P-hsa04933-62	AGE-RAGE signaling pathway in diabetic complications: AGER**	hsa04933	AGE-RAGE signaling pathway in diabetic complications
hsa-mir-451a	207	N-hsa04933-44	AKT3	P-hsa04933-57	AGE-RAGE signaling pathway in diabetic complications: FIGF	hsa04933	AGE-RAGE signaling pathway in diabetic complications
hsa-mir-451a	207	N-hsa04933-44	AKT3	P-hsa04933-58	AGE-RAGE signaling pathway in diabetic complications: CCL2	hsa04933	AGE-RAGE signaling pathway in diabetic complications
hsa-mir-451a	207	N-hsa04933-44	AKT3	P-hsa04933-59	AGE-RAGE signaling pathway in diabetic complications: SERPINE1	hsa04933	AGE-RAGE signaling pathway in diabetic complications
hsa-mir-451a	207	N-hsa04933-44	AKT3	P-hsa04933-63	AGE-RAGE signaling pathway in diabetic complications: SELE	hsa04933	AGE-RAGE signaling pathway in diabetic complications
hsa-mir-451a	207	N-hsa04933-44	AKT3	P-hsa04933-28	AGE-RAGE signaling pathway in diabetic complications: VCAM1	hsa04933	AGE-RAGE signaling pathway in diabetic complications
hsa-mir-451a	207	N-hsa04933-44	AKT3	P-hsa04933-29	AGE-RAGE signaling pathway in diabetic complications: ICAM1	hsa04933	AGE-RAGE signaling pathway in diabetic complications
hsa-mir-451a	207	N-hsa04933-44	AKT3	P-hsa04933-61	AGE-RAGE signaling pathway in diabetic complications: MMP2	hsa04933	AGE-RAGE signaling pathway in diabetic complications
hsa-mir-451a	207	N-hsa04933-44	AKT3	P-hsa04933-25	AGE-RAGE signaling pathway in diabetic complications: IL1A	hsa04933	AGE-RAGE signaling pathway in diabetic complications
hsa-mir-451a	207	N-hsa04933-44	AKT3	P-hsa04933-26	AGE-RAGE signaling pathway in diabetic complications: IL6	hsa04933	AGE-RAGE signaling pathway in diabetic complications
hsa-mir-451a	207	N-hsa04933-44	AKT3	P-hsa04933-30	AGE-RAGE signaling pathway in diabetic complications: CXCL8	hsa04933	AGE-RAGE signaling pathway in diabetic complications
hsa-mir-451a	207	N-hsa04933-44	AKT3	P-hsa04933-27	AGE-RAGE signaling pathway in diabetic complications: TNF	hsa04933	AGE-RAGE signaling pathway in diabetic complications
hsa-mir-451a	207	N-hsa04933-44	AKT3	P-hsa04933-23	AGE-RAGE signaling pathway in diabetic complications: F3	hsa04933	AGE-RAGE signaling pathway in diabetic complications
hsa-mir-451a	207	N-hsa04933-44	AKT3	P-hsa04933-22	AGE-RAGE signaling pathway in diabetic complications: EDN1	hsa04933	AGE-RAGE signaling pathway in diabetic complications
hsa-mir-451a	207	N-hsa04933-44	AKT3	P-hsa04933-24	AGE-RAGE signaling pathway in diabetic complications: THBD	hsa04933	AGE-RAGE signaling pathway in diabetic complications
hsa-mir-451a	207	N-hsa04973-45	AKT3	P-hsa04973-5	Carbohydrate digestion and absorption: SLC2A5	hsa04973	Carbohydrate digestion and absorption
hsa-mir-451a	207	N-hsa05142-53	AKT3	P-hsa05142-53	Chagas disease (American trypanosomiasis): AKT3	hsa05142	Chagas disease (American trypanosomiasis)
hsa-mir-451a	207	N-hsa05145-40	AKT3	P-hsa05145-67	Toxoplasmosis: BAD	hsa05145	Toxoplasmosis
hsa-mir-451a	207	N-hsa05152-56	AKT3	P-hsa05152-51	Tuberculosis: CASP3	hsa05152	Tuberculosis
hsa-mir-451a	207	N-hsa05160-65	AKT3	P-hsa05160-66	Hepatitis C: GSK3B	hsa05160	Hepatitis C
hsa-mir-451a	207	N-hsa05160-65	AKT3	P-hsa05160-85	Hepatitis C: BAD	hsa05160	Hepatitis C
hsa-mir-451a	207	N-hsa05160-65	AKT3	P-hsa05160-70	Hepatitis C: CDKN1A	hsa05160	Hepatitis C
hsa-mir-451a	207	N-hsa05161-85	AKT3	P-hsa05161-10	Hepatitis B: CASP3	hsa05161	Hepatitis B
hsa-mir-451a	207	N-hsa05161-85	AKT3	P-hsa05161-92	Hepatitis B: NFKBIA	hsa05161	Hepatitis B
hsa-mir-451a	207	N-hsa05161-85	AKT3	P-hsa05161-100	Hepatitis B: MMP9*	hsa05161	Hepatitis B
hsa-mir-451a	207	N-hsa05161-85	AKT3	P-hsa05161-97	Hepatitis B: BCL2	hsa05161	Hepatitis B
hsa-mir-451a	207	N-hsa05162-51	AKT3	P-hsa05162-105	Measles: GSK3B	hsa05162	Measles
hsa-mir-451a	207	N-hsa05164-26	AKT3	P-hsa05164-23	Influenza A: IRF3	hsa05164	Influenza A
hsa-mir-451a	207	N-hsa05166-107	AKT3	P-hsa05166-89 90	HTLV-I infection: CHUK IKBKG	hsa05166	HTLV-I infection
hsa-mir-451a	207	N-hsa05166-107	AKT3	P-hsa05166-74	HTLV-I infection: NFKB1	hsa05166	HTLV-I infection
hsa-mir-451a	207	N-hsa05166-107	AKT3	P-hsa05166-114 112 113	HTLV-I infection: DLG1 CTNNB1 APC2	hsa05166	HTLV-I infection
hsa-mir-451a	207	N-hsa05166-107	AKT3	P-hsa05166-99	HTLV-I infection: JUN	hsa05166	HTLV-I infection
hsa-mir-451a	207	N-hsa05169-82	AKT3	P-hsa05169-83	Epstein-Barr virus infection: GSK3B	hsa05169	Epstein-Barr virus infection
hsa-mir-451a	207	N-hsa05200-230	AKT3	P-hsa05200-189	Pathways in cancer: BIRC5	hsa05200	Pathways in cancer
hsa-mir-451a	207	N-hsa05200-230	AKT3	P-hsa05200-190	Pathways in cancer: MYC*	hsa05200	Pathways in cancer
hsa-mir-451a	207	N-hsa05200-230	AKT3	P-hsa05200-191	Pathways in cancer: CCND1*	hsa05200	Pathways in cancer
hsa-mir-451a	207	N-hsa05200-230	AKT3	P-hsa05200-192	Pathways in cancer: PTGS2	hsa05200	Pathways in cancer
hsa-mir-451a	207	N-hsa05200-230	AKT3	P-hsa05200-193	Pathways in cancer: NOS2	hsa05200	Pathways in cancer
hsa-mir-451a	207	N-hsa05200-230	AKT3	P-hsa05200-194	Pathways in cancer: BCL2	hsa05200	Pathways in cancer
hsa-mir-451a	207	N-hsa05200-230	AKT3	P-hsa05200-195	Pathways in cancer: BIRC8	hsa05200	Pathways in cancer
hsa-mir-451a	207	N-hsa05200-230	AKT3	P-hsa05200-198	Pathways in cancer: BCL2L1*	hsa05200	Pathways in cancer
hsa-mir-451a	207	N-hsa05200-230	AKT3	P-hsa05200-196	Pathways in cancer: TRAF1	hsa05200	Pathways in cancer
hsa-mir-451a	207	N-hsa05200-230	AKT3	P-hsa05200-197	Pathways in cancer: CCND1**	hsa05200	Pathways in cancer
hsa-mir-451a	207	N-hsa05200-230	AKT3	P-hsa05200-53	Pathways in cancer: BCL2L1	hsa05200	Pathways in cancer
hsa-mir-451a	207	N-hsa05200-230	AKT3	P-hsa05200-80	Pathways in cancer: TP53	hsa05200	Pathways in cancer
hsa-mir-451a	207	N-hsa05200-230	AKT3	P-hsa05200-49	Pathways in cancer: CASP9	hsa05200	Pathways in cancer
hsa-mir-451a	207	N-hsa05200-230	AKT3	P-hsa05200-227	Pathways in cancer: FOXO1	hsa05200	Pathways in cancer
hsa-mir-451a	207	N-hsa05200-230	AKT3	P-hsa05200-52	Pathways in cancer: CDKN1B	hsa05200	Pathways in cancer
hsa-mir-451a	207	N-hsa05200-230	AKT3	P-hsa05200-226	Pathways in cancer: CDKN1A*	hsa05200	Pathways in cancer
hsa-mir-451a	207	N-hsa05200-230	AKT3	P-hsa05200-48	Pathways in cancer: MTOR	hsa05200	Pathways in cancer
hsa-mir-451a	207	N-hsa05205-17	AKT3	P-hsa05205-17	Proteoglycans in cancer: AKT3	hsa05205	Proteoglycans in cancer
hsa-mir-451a	207	N-hsa05205-206	AKT3**	P-hsa05205-215 216	Proteoglycans in cancer: EIF4B RPS6	hsa05205	Proteoglycans in cancer
hsa-mir-451a	207	N-hsa05205-129	AKT3*	P-hsa05205-129	Proteoglycans in cancer: AKT3*	hsa05205	Proteoglycans in cancer
hsa-mir-451a	207	N-hsa05210-38	AKT3	P-hsa05210-21	Colorectal cancer: BIRC5	hsa05210	Colorectal cancer
hsa-mir-451a	207	N-hsa05210-38	AKT3	P-hsa05210-22	Colorectal cancer: MYC	hsa05210	Colorectal cancer
hsa-mir-451a	207	N-hsa05210-38	AKT3	P-hsa05210-23	Colorectal cancer: CCND1	hsa05210	Colorectal cancer
hsa-mir-451a	207	N-hsa05210-38	AKT3	P-hsa05210-39	Colorectal cancer: BAD	hsa05210	Colorectal cancer
hsa-mir-451a	207	N-hsa05210-38	AKT3	P-hsa05210-40	Colorectal cancer: CASP9	hsa05210	Colorectal cancer
hsa-mir-451a	207	N-hsa05211-46	AKT3	P-hsa05211-46	Renal cell carcinoma: AKT3	hsa05211	Renal cell carcinoma
hsa-mir-451a	207	N-hsa05212-5	AKT3	P-hsa05212-8	Pancreatic cancer: NFKB1	hsa05212	Pancreatic cancer
hsa-mir-451a	207	N-hsa05212-5	AKT3	P-hsa05212-10	Pancreatic cancer: BCL2L1	hsa05212	Pancreatic cancer
hsa-mir-451a	207	N-hsa05212-5	AKT3	P-hsa05212-12	Pancreatic cancer: CASP9	hsa05212	Pancreatic cancer
hsa-mir-451a	207	N-hsa05212-24	AKT3*	P-hsa05212-29	Pancreatic cancer: VEGFA	hsa05212	Pancreatic cancer
hsa-mir-451a	207	N-hsa05212-24	AKT3*	P-hsa05212-27	Pancreatic cancer: BCL2L1*	hsa05212	Pancreatic cancer
hsa-mir-451a	207	N-hsa05213-33	AKT3	P-hsa05213-13	Endometrial cancer: CASP9	hsa05213	Endometrial cancer
hsa-mir-451a	207	N-hsa05213-33	AKT3	P-hsa05213-12	Endometrial cancer: BAD	hsa05213	Endometrial cancer
hsa-mir-451a	207	N-hsa05213-33	AKT3	P-hsa05213-11	Endometrial cancer: FOXO3	hsa05213	Endometrial cancer
hsa-mir-451a	207	N-hsa05214-25	AKT3	P-hsa05214-27	Glioma: MTOR	hsa05214	Glioma
hsa-mir-451a	207	N-hsa05214-47	AKT3*	P-hsa05214-48	Glioma: MTOR*	hsa05214	Glioma
hsa-mir-451a	207	N-hsa05215-49	AKT3	P-hsa05215-8	Prostate cancer: NFKBIA	hsa05215	Prostate cancer
hsa-mir-451a	207	N-hsa05215-49	AKT3	P-hsa05215-30	Prostate cancer: TP53	hsa05215	Prostate cancer
hsa-mir-451a	207	N-hsa05215-49	AKT3	P-hsa05215-14	Prostate cancer: CCND1	hsa05215	Prostate cancer
hsa-mir-451a	207	N-hsa05215-49	AKT3	P-hsa05215-46	Prostate cancer: MTOR	hsa05215	Prostate cancer
hsa-mir-451a	207	N-hsa05215-49	AKT3	P-hsa05215-35	Prostate cancer: CASP9	hsa05215	Prostate cancer
hsa-mir-451a	207	N-hsa05215-49	AKT3	P-hsa05215-34	Prostate cancer: BAD	hsa05215	Prostate cancer
hsa-mir-451a	207	N-hsa05215-49	AKT3	P-hsa05215-25	Prostate cancer: FOXO1	hsa05215	Prostate cancer
hsa-mir-451a	207	N-hsa05215-49	AKT3	P-hsa05215-24	Prostate cancer: CDKN1A	hsa05215	Prostate cancer
hsa-mir-451a	207	N-hsa05215-49	AKT3	P-hsa05215-9	Prostate cancer: CDKN1B	hsa05215	Prostate cancer
hsa-mir-451a	207	N-hsa05218-25	AKT3	P-hsa05218-14	Melanoma: BAD	hsa05218	Melanoma
hsa-mir-451a	207	N-hsa05220-45	AKT3	P-hsa05220-6	Chronic myeloid leukemia: TP53	hsa05220	Chronic myeloid leukemia
hsa-mir-451a	207	N-hsa05220-45	AKT3	P-hsa05220-21	Chronic myeloid leukemia: NFKBIA	hsa05220	Chronic myeloid leukemia
hsa-mir-451a	207	N-hsa05220-45	AKT3	P-hsa05220-25	Chronic myeloid leukemia: BCL2L1*	hsa05220	Chronic myeloid leukemia
hsa-mir-451a	207	N-hsa05220-45	AKT3	P-hsa05220-22	Chronic myeloid leukemia: CDKN1B	hsa05220	Chronic myeloid leukemia
hsa-mir-451a	207	N-hsa05221-37	AKT3	P-hsa05221-13	Acute myeloid leukemia: NFKB1	hsa05221	Acute myeloid leukemia
hsa-mir-451a	207	N-hsa05221-37	AKT3	P-hsa05221-29	Acute myeloid leukemia: RPS6KB1	hsa05221	Acute myeloid leukemia
hsa-mir-451a	207	N-hsa05221-37	AKT3	P-hsa05221-35	Acute myeloid leukemia: EIF4EBP1	hsa05221	Acute myeloid leukemia
hsa-mir-451a	207	N-hsa05221-37	AKT3	P-hsa05221-26	Acute myeloid leukemia: BAD	hsa05221	Acute myeloid leukemia
hsa-mir-451a	207	N-hsa05222-17	AKT3	P-hsa05222-34	Small cell lung cancer: CCND1	hsa05222	Small cell lung cancer
hsa-mir-451a	207	N-hsa05222-17	AKT3	P-hsa05222-32	Small cell lung cancer: BIRC8	hsa05222	Small cell lung cancer
hsa-mir-451a	207	N-hsa05222-17	AKT3	P-hsa05222-39	Small cell lung cancer: BCL2L1	hsa05222	Small cell lung cancer
hsa-mir-451a	207	N-hsa05222-17	AKT3	P-hsa05222-40	Small cell lung cancer: TRAF1	hsa05222	Small cell lung cancer
hsa-mir-451a	207	N-hsa05222-17	AKT3	P-hsa05222-36	Small cell lung cancer: PTGS2	hsa05222	Small cell lung cancer
hsa-mir-451a	207	N-hsa05222-17	AKT3	P-hsa05222-35	Small cell lung cancer: NOS2	hsa05222	Small cell lung cancer
hsa-mir-451a	207	N-hsa05223-39	AKT3*	P-hsa05223-22	Non-small cell lung cancer: BAD*	hsa05223	Non-small cell lung cancer
hsa-mir-451a	207	N-hsa05223-39	AKT3*	P-hsa05223-23	Non-small cell lung cancer: CASP9*	hsa05223	Non-small cell lung cancer
hsa-mir-451a	207	N-hsa05223-39	AKT3*	P-hsa05223-21	Non-small cell lung cancer: FOXO3*	hsa05223	Non-small cell lung cancer
hsa-mir-451a	207	N-hsa05223-10	AKT3	P-hsa05223-9	Non-small cell lung cancer: BAD	hsa05223	Non-small cell lung cancer
hsa-mir-451a	207	N-hsa05223-10	AKT3	P-hsa05223-8	Non-small cell lung cancer: CASP9	hsa05223	Non-small cell lung cancer
hsa-mir-451a	207	N-hsa05223-10	AKT3	P-hsa05223-7	Non-small cell lung cancer: FOXO3	hsa05223	Non-small cell lung cancer
hsa-mir-451a	207	N-hsa05231-7	AKT3	P-hsa05231-38	Choline metabolism in cancer: RPS6KB1	hsa05231	Choline metabolism in cancer
hsa-mir-451a	207	N-hsa05231-7	AKT3	P-hsa05231-39	Choline metabolism in cancer: EIF4EBP1	hsa05231	Choline metabolism in cancer
hsa-mir-133b	207	N-hsa04010-76	AKT3	P-hsa04010-61	MAPK signaling pathway: ATF4	hsa04010	MAPK signaling pathway
hsa-mir-133b	207	N-hsa04010-76	AKT3	P-hsa04010-79	MAPK signaling pathway: HSPB1	hsa04010	MAPK signaling pathway
hsa-mir-133b	207	N-hsa04010-76	AKT3	P-hsa04010-68	MAPK signaling pathway: ATF2	hsa04010	MAPK signaling pathway
hsa-mir-133b	207	N-hsa04010-76	AKT3	P-hsa04010-67	MAPK signaling pathway: ELK1	hsa04010	MAPK signaling pathway
hsa-mir-133b	207	N-hsa04010-76	AKT3	P-hsa04010-66	MAPK signaling pathway: TP53	hsa04010	MAPK signaling pathway
hsa-mir-133b	207	N-hsa04010-76	AKT3	P-hsa04010-65	MAPK signaling pathway: ELK4	hsa04010	MAPK signaling pathway
hsa-mir-133b	207	N-hsa04010-76	AKT3	P-hsa04010-64	MAPK signaling pathway: DDIT3	hsa04010	MAPK signaling pathway
hsa-mir-133b	207	N-hsa04010-76	AKT3	P-hsa04010-63	MAPK signaling pathway: MAX	hsa04010	MAPK signaling pathway
hsa-mir-133b	207	N-hsa04010-76	AKT3	P-hsa04010-62	MAPK signaling pathway: MEF2C	hsa04010	MAPK signaling pathway
hsa-mir-133b	207	N-hsa04010-76	AKT3	P-hsa04010-58	MAPK signaling pathway: CDC25B	hsa04010	MAPK signaling pathway
hsa-mir-133b	207	N-hsa04010-76	AKT3	P-hsa04010-118	MAPK signaling pathway: JUN	hsa04010	MAPK signaling pathway
hsa-mir-133b	207	N-hsa04010-76	AKT3	P-hsa04010-117	MAPK signaling pathway: JUND	hsa04010	MAPK signaling pathway
hsa-mir-133b	207	N-hsa04010-76	AKT3	P-hsa04010-120	MAPK signaling pathway: NFATC1	hsa04010	MAPK signaling pathway
hsa-mir-133b	207	N-hsa04010-76	AKT3	P-hsa04010-119	MAPK signaling pathway: NFATC3	hsa04010	MAPK signaling pathway
hsa-mir-133b	207	N-hsa04012-59	AKT3	P-hsa04012-23	ErbB signaling pathway: RPS6KB1	hsa04012	ErbB signaling pathway
hsa-mir-133b	207	N-hsa04012-59	AKT3	P-hsa04012-22	ErbB signaling pathway: EIF4EBP1	hsa04012	ErbB signaling pathway
hsa-mir-133b	207	N-hsa04012-59	AKT3	P-hsa04012-31	ErbB signaling pathway: BAD	hsa04012	ErbB signaling pathway
hsa-mir-133b	207	N-hsa04012-59	AKT3	P-hsa04012-21	ErbB signaling pathway: GSK3B	hsa04012	ErbB signaling pathway
hsa-mir-133b	207	N-hsa04012-59	AKT3	P-hsa04012-25	ErbB signaling pathway: CDKN1B	hsa04012	ErbB signaling pathway
hsa-mir-133b	207	N-hsa04012-59	AKT3	P-hsa04012-24	ErbB signaling pathway: CDKN1A	hsa04012	ErbB signaling pathway
hsa-mir-133b	207	N-hsa04014-11	AKT3	P-hsa04014-33	Ras signaling pathway: BCL2L1	hsa04014	Ras signaling pathway
hsa-mir-133b	207	N-hsa04014-11	AKT3	P-hsa04014-35	Ras signaling pathway: NFKB1	hsa04014	Ras signaling pathway
hsa-mir-133b	207	N-hsa04014-11	AKT3	P-hsa04014-37	Ras signaling pathway: FASLG	hsa04014	Ras signaling pathway
hsa-mir-133b	207	N-hsa04015-67	AKT3	P-hsa04015-67	Rap1 signaling pathway: AKT3	hsa04015	Rap1 signaling pathway
hsa-mir-133b	207	N-hsa04022-54	AKT3	P-hsa04022-3	cGMP-PKG signaling pathway: MYL9	hsa04022	cGMP-PKG signaling pathway
hsa-mir-133b	207	N-hsa04022-54	AKT3	P-hsa04022-23	cGMP-PKG signaling pathway: CACNA1C	hsa04022	cGMP-PKG signaling pathway
hsa-mir-133b	207	N-hsa04022-54	AKT3	P-hsa04022-9	cGMP-PKG signaling pathway: ITPR1	hsa04022	cGMP-PKG signaling pathway
hsa-mir-133b	207	N-hsa04022-54	AKT3	P-hsa04022-43	cGMP-PKG signaling pathway: MAPK1	hsa04022	cGMP-PKG signaling pathway
hsa-mir-133b	207	N-hsa04022-54	AKT3	P-hsa04022-39	cGMP-PKG signaling pathway: KCNJ8	hsa04022	cGMP-PKG signaling pathway
hsa-mir-133b	207	N-hsa04022-54	AKT3	P-hsa04022-48	cGMP-PKG signaling pathway: SLC8A2	hsa04022	cGMP-PKG signaling pathway
hsa-mir-133b	207	N-hsa04022-54	AKT3	P-hsa04022-49	cGMP-PKG signaling pathway: ATP1B4	hsa04022	cGMP-PKG signaling pathway
hsa-mir-133b	207	N-hsa04022-54	AKT3	P-hsa04022-50	cGMP-PKG signaling pathway: ATP2B1	hsa04022	cGMP-PKG signaling pathway
hsa-mir-133b	207	N-hsa04022-54	AKT3	P-hsa04022-51	cGMP-PKG signaling pathway: GTF2I	hsa04022	cGMP-PKG signaling pathway
hsa-mir-133b	207	N-hsa04022-54	AKT3	P-hsa04022-45	cGMP-PKG signaling pathway: CREB3	hsa04022	cGMP-PKG signaling pathway
hsa-mir-133b	207	N-hsa04022-54	AKT3	P-hsa04022-44	cGMP-PKG signaling pathway: BAD	hsa04022	cGMP-PKG signaling pathway
hsa-mir-133b	207	N-hsa04022-54	AKT3	P-hsa04022-46	cGMP-PKG signaling pathway: VASP	hsa04022	cGMP-PKG signaling pathway
hsa-mir-133b	207	N-hsa04022-54	AKT3	P-hsa04022-58	cGMP-PKG signaling pathway: MYH7	hsa04022	cGMP-PKG signaling pathway
hsa-mir-133b	207	N-hsa04022-54	AKT3	P-hsa04022-59	cGMP-PKG signaling pathway: NPPB	hsa04022	cGMP-PKG signaling pathway
hsa-mir-133b	207	N-hsa04022-54	AKT3	P-hsa04022-60	cGMP-PKG signaling pathway: TRPC6*	hsa04022	cGMP-PKG signaling pathway
hsa-mir-133b	207	N-hsa04022-54	AKT3	P-hsa04022-37 38	cGMP-PKG signaling pathway: ATP2A1 PLN	hsa04022	cGMP-PKG signaling pathway
hsa-mir-133b	207	N-hsa04022-54	AKT3	P-hsa04022-19	cGMP-PKG signaling pathway: CNGB1	hsa04022	cGMP-PKG signaling pathway
hsa-mir-133b	207	N-hsa04022-54	AKT3	P-hsa04022-65	cGMP-PKG signaling pathway: PDE2A	hsa04022	cGMP-PKG signaling pathway
hsa-mir-133b	207	N-hsa04022-54	AKT3	P-hsa04022-57	cGMP-PKG signaling pathway: GMP	hsa04022	cGMP-PKG signaling pathway
hsa-mir-133b	207	N-hsa04022-54	AKT3	P-hsa04022-66	cGMP-PKG signaling pathway: PDE3A	hsa04022	cGMP-PKG signaling pathway
hsa-mir-133b	207	N-hsa04024-21	AKT3	P-hsa04024-21	cAMP signaling pathway: AKT3	hsa04024	cAMP signaling pathway
hsa-mir-133b	207	N-hsa04062-45	AKT3	P-hsa04062-53	Chemokine signaling pathway: NFKB1	hsa04062	Chemokine signaling pathway
hsa-mir-133b	207	N-hsa04062-45	AKT3	P-hsa04062-60	Chemokine signaling pathway: GSK3A	hsa04062	Chemokine signaling pathway
hsa-mir-133b	207	N-hsa04062-45	AKT3	P-hsa04062-59	Chemokine signaling pathway: FOXO3	hsa04062	Chemokine signaling pathway
hsa-mir-133b	207	N-hsa04066-19	AKT3	P-hsa04066-63	HIF-1 signaling pathway: TIMP1*	hsa04066	HIF-1 signaling pathway
hsa-mir-133b	207	N-hsa04066-19	AKT3	P-hsa04066-64	HIF-1 signaling pathway: LTBR	hsa04066	HIF-1 signaling pathway
hsa-mir-133b	207	N-hsa04066-19	AKT3	P-hsa04066-49	HIF-1 signaling pathway: EPO	hsa04066	HIF-1 signaling pathway
hsa-mir-133b	207	N-hsa04066-19	AKT3	P-hsa04066-50	HIF-1 signaling pathway: TF	hsa04066	HIF-1 signaling pathway
hsa-mir-133b	207	N-hsa04066-19	AKT3	P-hsa04066-51	HIF-1 signaling pathway: TFRC	hsa04066	HIF-1 signaling pathway
hsa-mir-133b	207	N-hsa04066-19	AKT3	P-hsa04066-5	HIF-1 signaling pathway: VEGFA	hsa04066	HIF-1 signaling pathway
hsa-mir-133b	207	N-hsa04066-19	AKT3	P-hsa04066-52	HIF-1 signaling pathway: FLT1	hsa04066	HIF-1 signaling pathway
hsa-mir-133b	207	N-hsa04066-19	AKT3	P-hsa04066-53	HIF-1 signaling pathway: EGF*	hsa04066	HIF-1 signaling pathway
hsa-mir-133b	207	N-hsa04066-19	AKT3	P-hsa04066-54	HIF-1 signaling pathway: SERPINE1	hsa04066	HIF-1 signaling pathway
hsa-mir-133b	207	N-hsa04066-19	AKT3	P-hsa04066-55	HIF-1 signaling pathway: ANGPT1	hsa04066	HIF-1 signaling pathway
hsa-mir-133b	207	N-hsa04066-19	AKT3	P-hsa04066-56	HIF-1 signaling pathway: TEK	hsa04066	HIF-1 signaling pathway
hsa-mir-133b	207	N-hsa04066-19	AKT3	P-hsa04066-57	HIF-1 signaling pathway: TIMP1	hsa04066	HIF-1 signaling pathway
hsa-mir-133b	207	N-hsa04066-19	AKT3	P-hsa04066-58	HIF-1 signaling pathway: EDN1	hsa04066	HIF-1 signaling pathway
hsa-mir-133b	207	N-hsa04066-19	AKT3	P-hsa04066-59	HIF-1 signaling pathway: NOS2	hsa04066	HIF-1 signaling pathway
hsa-mir-133b	207	N-hsa04066-19	AKT3	P-hsa04066-60	HIF-1 signaling pathway: NOS3	hsa04066	HIF-1 signaling pathway
hsa-mir-133b	207	N-hsa04066-19	AKT3	P-hsa04066-61	HIF-1 signaling pathway: HMOX1	hsa04066	HIF-1 signaling pathway
hsa-mir-133b	207	N-hsa04066-19	AKT3	P-hsa04066-62	HIF-1 signaling pathway: NPPA	hsa04066	HIF-1 signaling pathway
hsa-mir-133b	207	N-hsa04066-19	AKT3	P-hsa04066-11	HIF-1 signaling pathway: SLC2A1	hsa04066	HIF-1 signaling pathway
hsa-mir-133b	207	N-hsa04066-19	AKT3	P-hsa04066-30	HIF-1 signaling pathway: PDK1	hsa04066	HIF-1 signaling pathway
hsa-mir-133b	207	N-hsa04066-19	AKT3	P-hsa04066-42	HIF-1 signaling pathway: HK1	hsa04066	HIF-1 signaling pathway
hsa-mir-133b	207	N-hsa04066-19	AKT3	P-hsa04066-43	HIF-1 signaling pathway: PFKL	hsa04066	HIF-1 signaling pathway
hsa-mir-133b	207	N-hsa04066-19	AKT3	P-hsa04066-44	HIF-1 signaling pathway: GAPDH	hsa04066	HIF-1 signaling pathway
hsa-mir-133b	207	N-hsa04066-19	AKT3	P-hsa04066-45	HIF-1 signaling pathway: ALDOA	hsa04066	HIF-1 signaling pathway
hsa-mir-133b	207	N-hsa04066-19	AKT3	P-hsa04066-47	HIF-1 signaling pathway: PGK1	hsa04066	HIF-1 signaling pathway
hsa-mir-133b	207	N-hsa04066-19	AKT3	P-hsa04066-48	HIF-1 signaling pathway: PFKFB3	hsa04066	HIF-1 signaling pathway
hsa-mir-133b	207	N-hsa04066-19	AKT3	P-hsa04066-29	HIF-1 signaling pathway: LDHA	hsa04066	HIF-1 signaling pathway
hsa-mir-133b	207	N-hsa04066-19	AKT3	P-hsa04066-88	HIF-1 signaling pathway: BCL2	hsa04066	HIF-1 signaling pathway
hsa-mir-133b	207	N-hsa04066-19	AKT3	P-hsa04066-89	HIF-1 signaling pathway: CDKN1A	hsa04066	HIF-1 signaling pathway
hsa-mir-133b	207	N-hsa04066-19	AKT3	P-hsa04066-46	HIF-1 signaling pathway: ENO1	hsa04066	HIF-1 signaling pathway
hsa-mir-133b	207	N-hsa04068-15	AKT3	P-hsa04068-39	FoxO signaling pathway: CCNB3	hsa04068	FoxO signaling pathway
hsa-mir-133b	207	N-hsa04068-15	AKT3	P-hsa04068-40	FoxO signaling pathway: CCND1	hsa04068	FoxO signaling pathway
hsa-mir-133b	207	N-hsa04068-15	AKT3	P-hsa04068-96	FoxO signaling pathway: CCNG2	hsa04068	FoxO signaling pathway
hsa-mir-133b	207	N-hsa04068-15	AKT3	P-hsa04068-41	FoxO signaling pathway: CDKN2B	hsa04068	FoxO signaling pathway
hsa-mir-133b	207	N-hsa04068-15	AKT3	P-hsa04068-42	FoxO signaling pathway: CDKN2D	hsa04068	FoxO signaling pathway
hsa-mir-133b	207	N-hsa04068-15	AKT3	P-hsa04068-43	FoxO signaling pathway: CDKN1A	hsa04068	FoxO signaling pathway
hsa-mir-133b	207	N-hsa04068-15	AKT3	P-hsa04068-44	FoxO signaling pathway: CDKN1B	hsa04068	FoxO signaling pathway
hsa-mir-133b	207	N-hsa04068-15	AKT3	P-hsa04068-45	FoxO signaling pathway: RBL2	hsa04068	FoxO signaling pathway
hsa-mir-133b	207	N-hsa04068-15	AKT3	P-hsa04068-46	FoxO signaling pathway: PLK4	hsa04068	FoxO signaling pathway
hsa-mir-133b	207	N-hsa04068-15	AKT3	P-hsa04068-47	FoxO signaling pathway: GADD45G	hsa04068	FoxO signaling pathway
hsa-mir-133b	207	N-hsa04068-15	AKT3	P-hsa04068-48	FoxO signaling pathway: FASLG	hsa04068	FoxO signaling pathway
hsa-mir-133b	207	N-hsa04068-15	AKT3	P-hsa04068-49	FoxO signaling pathway: BCL2L11	hsa04068	FoxO signaling pathway
hsa-mir-133b	207	N-hsa04068-15	AKT3	P-hsa04068-50	FoxO signaling pathway: TNFSF10	hsa04068	FoxO signaling pathway
hsa-mir-133b	207	N-hsa04068-15	AKT3	P-hsa04068-51	FoxO signaling pathway: BCL6	hsa04068	FoxO signaling pathway
hsa-mir-133b	207	N-hsa04068-15	AKT3	P-hsa04068-66	FoxO signaling pathway: BNIP3	hsa04068	FoxO signaling pathway
hsa-mir-133b	207	N-hsa04068-15	AKT3	P-hsa04068-68	FoxO signaling pathway: ATG12	hsa04068	FoxO signaling pathway
hsa-mir-133b	207	N-hsa04068-15	AKT3	P-hsa04068-67	FoxO signaling pathway: GABARAP	hsa04068	FoxO signaling pathway
hsa-mir-133b	207	N-hsa04068-15	AKT3	P-hsa04068-52	FoxO signaling pathway: CAT	hsa04068	FoxO signaling pathway
hsa-mir-133b	207	N-hsa04068-15	AKT3	P-hsa04068-53	FoxO signaling pathway: SOD2	hsa04068	FoxO signaling pathway
hsa-mir-133b	207	N-hsa04068-15	AKT3	P-hsa04068-54	FoxO signaling pathway: GADD45G*	hsa04068	FoxO signaling pathway
hsa-mir-133b	207	N-hsa04068-15	AKT3	P-hsa04068-55	FoxO signaling pathway: ATM	hsa04068	FoxO signaling pathway
hsa-mir-133b	207	N-hsa04068-15	AKT3	P-hsa04068-13	FoxO signaling pathway: PCK1	hsa04068	FoxO signaling pathway
hsa-mir-133b	207	N-hsa04068-15	AKT3	P-hsa04068-14	FoxO signaling pathway: G6PC	hsa04068	FoxO signaling pathway
hsa-mir-133b	207	N-hsa04068-15	AKT3	P-hsa04068-56	FoxO signaling pathway: BCL6*	hsa04068	FoxO signaling pathway
hsa-mir-133b	207	N-hsa04068-15	AKT3	P-hsa04068-57	FoxO signaling pathway: IL7R	hsa04068	FoxO signaling pathway
hsa-mir-133b	207	N-hsa04068-15	AKT3	P-hsa04068-58	FoxO signaling pathway: KLF2	hsa04068	FoxO signaling pathway
hsa-mir-133b	207	N-hsa04068-15	AKT3	P-hsa04068-59	FoxO signaling pathway: S1PR1	hsa04068	FoxO signaling pathway
hsa-mir-133b	207	N-hsa04068-15	AKT3	P-hsa04068-60	FoxO signaling pathway: RAG1	hsa04068	FoxO signaling pathway
hsa-mir-133b	207	N-hsa04068-15	AKT3	P-hsa04068-88	FoxO signaling pathway: FBXO32	hsa04068	FoxO signaling pathway
hsa-mir-133b	207	N-hsa04071-4	AKT3	P-hsa04071-89	Sphingolipid signaling pathway: Nitric oxide	hsa04071	Sphingolipid signaling pathway
hsa-mir-133b	207	N-hsa04071-58	AKT3*	P-hsa04071-59 60	Sphingolipid signaling pathway: TP53 BCL2	hsa04071	Sphingolipid signaling pathway
hsa-mir-133b	207	N-hsa04072-11	AKT3	P-hsa04072-36	Phospholipase D signaling pathway: MTOR	hsa04072	Phospholipase D signaling pathway
hsa-mir-133b	207	N-hsa04150-12	AKT3	P-hsa04150-31	mTOR signaling pathway: EIF4E	hsa04150	mTOR signaling pathway
hsa-mir-133b	207	N-hsa04150-12	AKT3	P-hsa04150-56	mTOR signaling pathway: EIF4B	hsa04150	mTOR signaling pathway
hsa-mir-133b	207	N-hsa04150-12	AKT3	P-hsa04150-33	mTOR signaling pathway: RPS6	hsa04150	mTOR signaling pathway
hsa-mir-133b	207	N-hsa04151-13	AKT3	P-hsa04151-34	PI3K-Akt signaling pathway: GYS1	hsa04151	PI3K-Akt signaling pathway
hsa-mir-133b	207	N-hsa04151-13	AKT3	P-hsa04151-24	PI3K-Akt signaling pathway: MYC	hsa04151	PI3K-Akt signaling pathway
hsa-mir-133b	207	N-hsa04151-13	AKT3	P-hsa04151-35	PI3K-Akt signaling pathway: CCND1	hsa04151	PI3K-Akt signaling pathway
hsa-mir-133b	207	N-hsa04151-13	AKT3	P-hsa04151-25	PI3K-Akt signaling pathway: CDKN1B	hsa04151	PI3K-Akt signaling pathway
hsa-mir-133b	207	N-hsa04151-13	AKT3	P-hsa04151-26	PI3K-Akt signaling pathway: RBL2	hsa04151	PI3K-Akt signaling pathway
hsa-mir-133b	207	N-hsa04151-13	AKT3	P-hsa04151-36	PI3K-Akt signaling pathway: PCK1	hsa04151	PI3K-Akt signaling pathway
hsa-mir-133b	207	N-hsa04151-13	AKT3	P-hsa04151-37	PI3K-Akt signaling pathway: G6PC	hsa04151	PI3K-Akt signaling pathway
hsa-mir-133b	207	N-hsa04151-13	AKT3	P-hsa04151-27	PI3K-Akt signaling pathway: FASLG	hsa04151	PI3K-Akt signaling pathway
hsa-mir-133b	207	N-hsa04151-13	AKT3	P-hsa04151-28	PI3K-Akt signaling pathway: BCL2L11	hsa04151	PI3K-Akt signaling pathway
hsa-mir-133b	207	N-hsa04151-13	AKT3	P-hsa04151-32	PI3K-Akt signaling pathway: BCL2L1	hsa04151	PI3K-Akt signaling pathway
hsa-mir-133b	207	N-hsa04151-13	AKT3	P-hsa04151-103	PI3K-Akt signaling pathway: BCL2*	hsa04151	PI3K-Akt signaling pathway
hsa-mir-133b	207	N-hsa04151-13	AKT3	P-hsa04151-33	PI3K-Akt signaling pathway: TP53	hsa04151	PI3K-Akt signaling pathway
hsa-mir-133b	207	N-hsa04151-13	AKT3	P-hsa04151-98	PI3K-Akt signaling pathway: BCL2L1*	hsa04151	PI3K-Akt signaling pathway
hsa-mir-133b	207	N-hsa04151-13	AKT3	P-hsa04151-99	PI3K-Akt signaling pathway: MYB	hsa04151	PI3K-Akt signaling pathway
hsa-mir-133b	207	N-hsa04151-13	AKT3	P-hsa04151-105 62	PI3K-Akt signaling pathway: CCND1 CDK2	hsa04151	PI3K-Akt signaling pathway
hsa-mir-133b	207	N-hsa04151-13	AKT3	P-hsa04151-73	PI3K-Akt signaling pathway: MAPK1	hsa04151	PI3K-Akt signaling pathway
hsa-mir-133b	207	N-hsa04151-13	AKT3	P-hsa04151-96	PI3K-Akt signaling pathway: BCL2	hsa04151	PI3K-Akt signaling pathway
hsa-mir-133b	207	N-hsa04151-13	AKT3	P-hsa04151-97	PI3K-Akt signaling pathway: MCL1	hsa04151	PI3K-Akt signaling pathway
hsa-mir-133b	207	N-hsa04151-13	AKT3	P-hsa04151-109	PI3K-Akt signaling pathway: RXRA	hsa04151	PI3K-Akt signaling pathway
hsa-mir-133b	207	N-hsa04151-13	AKT3	P-hsa04151-110	PI3K-Akt signaling pathway: BCL2**	hsa04151	PI3K-Akt signaling pathway
hsa-mir-133b	207	N-hsa04151-13	AKT3	P-hsa04151-2	PI3K-Akt signaling pathway: EIF4E	hsa04151	PI3K-Akt signaling pathway
hsa-mir-133b	207	N-hsa04151-13	AKT3	P-hsa04151-5	PI3K-Akt signaling pathway: EIF4B	hsa04151	PI3K-Akt signaling pathway
hsa-mir-133b	207	N-hsa04151-13	AKT3	P-hsa04151-4	PI3K-Akt signaling pathway: RPS6	hsa04151	PI3K-Akt signaling pathway
hsa-mir-133b	207	N-hsa04151-13	AKT3	P-hsa04151-51	PI3K-Akt signaling pathway: NOS3	hsa04151	PI3K-Akt signaling pathway
hsa-mir-133b	207	N-hsa04151-13	AKT3	P-hsa04151-63	PI3K-Akt signaling pathway: CASP9	hsa04151	PI3K-Akt signaling pathway
hsa-mir-133b	207	N-hsa04152-5	AKT3	P-hsa04152-61	AMPK signaling pathway: RPS6KB1	hsa04152	AMPK signaling pathway
hsa-mir-133b	207	N-hsa04152-5	AKT3	P-hsa04152-63	AMPK signaling pathway: PPARG	hsa04152	AMPK signaling pathway
hsa-mir-133b	207	N-hsa04152-5	AKT3	P-hsa04152-62	AMPK signaling pathway: EIF4EBP1	hsa04152	AMPK signaling pathway
hsa-mir-133b	207	N-hsa04152-5	AKT3	P-hsa04152-103	AMPK signaling pathway: ULK1	hsa04152	AMPK signaling pathway
hsa-mir-133b	207	N-hsa04210-26	AKT3	P-hsa04210-74	Apoptosis: BAX*	hsa04210	Apoptosis
hsa-mir-133b	207	N-hsa04210-26	AKT3	P-hsa04210-75	Apoptosis: BAK1*	hsa04210	Apoptosis
hsa-mir-133b	207	N-hsa04210-26	AKT3	P-hsa04210-69	Apoptosis: PTPN13	hsa04210	Apoptosis
hsa-mir-133b	207	N-hsa04210-26	AKT3	P-hsa04210-70	Apoptosis: CFLAR*	hsa04210	Apoptosis
hsa-mir-133b	207	N-hsa04210-26	AKT3	P-hsa04210-10	Apoptosis: BIRC2	hsa04210	Apoptosis
hsa-mir-133b	207	N-hsa04210-26	AKT3	P-hsa04210-71	Apoptosis: GADD45G	hsa04210	Apoptosis
hsa-mir-133b	207	N-hsa04210-26	AKT3	P-hsa04210-73	Apoptosis: TRAF1	hsa04210	Apoptosis
hsa-mir-133b	207	N-hsa04210-26	AKT3	P-hsa04210-3	Apoptosis: BCL2L1	hsa04210	Apoptosis
hsa-mir-133b	207	N-hsa04210-26	AKT3	P-hsa04210-72	Apoptosis: BCL2A1	hsa04210	Apoptosis
hsa-mir-133b	207	N-hsa04211-4	AKT3	P-hsa04211-23	Longevity regulating pathway - mammal: SOD2	hsa04211	Longevity regulating pathway - mammal
hsa-mir-133b	207	N-hsa04211-4	AKT3	P-hsa04211-56	Longevity regulating pathway - mammal: CAT	hsa04211	Longevity regulating pathway - mammal
hsa-mir-133b	207	N-hsa04211-4	AKT3	P-hsa04211-57	Longevity regulating pathway - mammal: ATG5	hsa04211	Longevity regulating pathway - mammal
hsa-mir-133b	207	N-hsa04211-4	AKT3	P-hsa04211-29	Longevity regulating pathway - mammal: EIF4E	hsa04211	Longevity regulating pathway - mammal
hsa-mir-133b	207	N-hsa04211-4	AKT3	P-hsa04211-2	Longevity regulating pathway - mammal: RPS6KB1	hsa04211	Longevity regulating pathway - mammal
hsa-mir-133b	207	N-hsa04211-4	AKT3	P-hsa04211-43 59 60 61	Longevity regulating pathway - mammal: ULK3 RB1CC1 ATG13 ATG101	hsa04211	Longevity regulating pathway - mammal
hsa-mir-133b	207	N-hsa04211-4	AKT3	P-hsa04211-62	Longevity regulating pathway - mammal: EHMT2	hsa04211	Longevity regulating pathway - mammal
hsa-mir-133b	207	N-hsa04213-4	AKT3	P-hsa04213-52	Longevity regulating pathway - multiple species: SOD2	hsa04213	Longevity regulating pathway - multiple species
hsa-mir-133b	207	N-hsa04213-4	AKT3	P-hsa04213-60	Longevity regulating pathway - multiple species: CAT	hsa04213	Longevity regulating pathway - multiple species
hsa-mir-133b	207	N-hsa04213-4	AKT3	P-hsa04213-61	Longevity regulating pathway - multiple species: ATG5	hsa04213	Longevity regulating pathway - multiple species
hsa-mir-133b	207	N-hsa04213-4	AKT3	P-hsa04213-2	Longevity regulating pathway - multiple species: RPS6KB1	hsa04213	Longevity regulating pathway - multiple species
hsa-mir-133b	207	N-hsa04213-15	AKT3*	P-hsa04213-53	Longevity regulating pathway - multiple species: SOD1	hsa04213	Longevity regulating pathway - multiple species
hsa-mir-133b	207	N-hsa04213-15	AKT3*	P-hsa04213-55	Longevity regulating pathway - multiple species: CRYAB	hsa04213	Longevity regulating pathway - multiple species
hsa-mir-133b	207	N-hsa04213-15	AKT3*	P-hsa04213-13	Longevity regulating pathway - multiple species: RPS6KB1*	hsa04213	Longevity regulating pathway - multiple species
hsa-mir-133b	207	N-hsa04213-22	AKT3**	P-hsa04213-54	Longevity regulating pathway - multiple species: SOD2*	hsa04213	Longevity regulating pathway - multiple species
hsa-mir-133b	207	N-hsa04213-22	AKT3**	P-hsa04213-62	Longevity regulating pathway - multiple species: CAT*	hsa04213	Longevity regulating pathway - multiple species
hsa-mir-133b	207	N-hsa04218-11	AKT3	P-hsa04218-36 38	Cellular senescence: MYBL2 LIN54	hsa04218	Cellular senescence
hsa-mir-133b	207	N-hsa04218-11	AKT3	P-hsa04218-37 38	Cellular senescence: FOXM1 LIN54	hsa04218	Cellular senescence
hsa-mir-133b	207	N-hsa04261-34	AKT3	P-hsa04261-34	Adrenergic signaling in cardiomyocytes: AKT3	hsa04261	Adrenergic signaling in cardiomyocytes
hsa-mir-133b	207	N-hsa04370-19	AKT3	P-hsa04370-36	VEGF signaling pathway: NOS3	hsa04370	VEGF signaling pathway
hsa-mir-133b	207	N-hsa04370-19	AKT3	P-hsa04370-37	VEGF signaling pathway: CASP9	hsa04370	VEGF signaling pathway
hsa-mir-133b	207	N-hsa04370-19	AKT3	P-hsa04370-38	VEGF signaling pathway: BAD	hsa04370	VEGF signaling pathway
hsa-mir-133b	207	N-hsa04380-32	AKT3	P-hsa04380-32	Osteoclast differentiation: AKT3	hsa04380	Osteoclast differentiation
hsa-mir-133b	207	N-hsa04510-15	AKT3	P-hsa04510-47	Focal adhesion: CCND1	hsa04510	Focal adhesion
hsa-mir-133b	207	N-hsa04530-30	AKT3	P-hsa04530-30	Tight junction: AKT3	hsa04530	Tight junction
hsa-mir-133b	207	N-hsa04550-17	AKT3	P-hsa04550-17	Signaling pathways regulating pluripotency of stem cells: AKT3	hsa04550	Signaling pathways regulating pluripotency of stem cells
hsa-mir-133b	207	N-hsa04550-36	AKT3*	P-hsa04550-36	Signaling pathways regulating pluripotency of stem cells: AKT3*	hsa04550	Signaling pathways regulating pluripotency of stem cells
hsa-mir-133b	207	N-hsa04611-28	AKT3	P-hsa04611-34	Platelet activation: Thromboxane A2*	hsa04611	Platelet activation
hsa-mir-133b	207	N-hsa04620-42	AKT3	P-hsa04620-46	Toll-like receptor signaling pathway: TNF	hsa04620	Toll-like receptor signaling pathway
hsa-mir-133b	207	N-hsa04620-42	AKT3	P-hsa04620-34	Toll-like receptor signaling pathway: IL1B	hsa04620	Toll-like receptor signaling pathway
hsa-mir-133b	207	N-hsa04620-42	AKT3	P-hsa04620-39	Toll-like receptor signaling pathway: IL6	hsa04620	Toll-like receptor signaling pathway
hsa-mir-133b	207	N-hsa04620-42	AKT3	P-hsa04620-86	Toll-like receptor signaling pathway: IL12A	hsa04620	Toll-like receptor signaling pathway
hsa-mir-133b	207	N-hsa04620-42	AKT3	P-hsa04620-29	Toll-like receptor signaling pathway: CXCL8	hsa04620	Toll-like receptor signaling pathway
hsa-mir-133b	207	N-hsa04620-42	AKT3	P-hsa04620-40	Toll-like receptor signaling pathway: CCL5	hsa04620	Toll-like receptor signaling pathway
hsa-mir-133b	207	N-hsa04620-42	AKT3	P-hsa04620-76	Toll-like receptor signaling pathway: CCL3L3	hsa04620	Toll-like receptor signaling pathway
hsa-mir-133b	207	N-hsa04620-42	AKT3	P-hsa04620-87	Toll-like receptor signaling pathway: CCL4L1	hsa04620	Toll-like receptor signaling pathway
hsa-mir-133b	207	N-hsa04630-2	AKT3	P-hsa04630-35	Jak-STAT signaling pathway: MTOR	hsa04630	Jak-STAT signaling pathway
hsa-mir-133b	207	N-hsa04660-20	AKT3	P-hsa04660-14	T cell receptor signaling pathway: NFKB1	hsa04660	T cell receptor signaling pathway
hsa-mir-133b	207	N-hsa04660-20	AKT3	P-hsa04660-35	T cell receptor signaling pathway: NFATC1	hsa04660	T cell receptor signaling pathway
hsa-mir-133b	207	N-hsa04662-14	AKT3	P-hsa04662-10	B cell receptor signaling pathway: GSK3B	hsa04662	B cell receptor signaling pathway
hsa-mir-133b	207	N-hsa04662-14	AKT3	P-hsa04662-6	B cell receptor signaling pathway: NFKB1	hsa04662	B cell receptor signaling pathway
hsa-mir-133b	207	N-hsa04664-23	AKT3	P-hsa04664-23	Fc epsilon RI signaling pathway: AKT3	hsa04664	Fc epsilon RI signaling pathway
hsa-mir-133b	207	N-hsa04666-22	AKT3	P-hsa04666-23	Fc gamma R-mediated phagocytosis: RPS6KB1	hsa04666	Fc gamma R-mediated phagocytosis
hsa-mir-133b	207	N-hsa04668-102	AKT3	P-hsa04668-102	TNF signaling pathway: AKT3	hsa04668	TNF signaling pathway
hsa-mir-133b	207	N-hsa04722-19	AKT3	P-hsa04722-37	Neurotrophin signaling pathway: NFKB1	hsa04722	Neurotrophin signaling pathway
hsa-mir-133b	207	N-hsa04722-19	AKT3	P-hsa04722-35	Neurotrophin signaling pathway: FOXO3	hsa04722	Neurotrophin signaling pathway
hsa-mir-133b	207	N-hsa04722-19	AKT3	P-hsa04722-33	Neurotrophin signaling pathway: BAD	hsa04722	Neurotrophin signaling pathway
hsa-mir-133b	207	N-hsa04722-19	AKT3	P-hsa04722-34	Neurotrophin signaling pathway: GSK3B	hsa04722	Neurotrophin signaling pathway
hsa-mir-133b	207	N-hsa04725-49	AKT3	P-hsa04725-50	Cholinergic synapse: BCL2	hsa04725	Cholinergic synapse
hsa-mir-133b	207	N-hsa04728-30	AKT3	P-hsa04728-74	Dopaminergic synapse: GRIN2A	hsa04728	Dopaminergic synapse
hsa-mir-133b	207	N-hsa04728-30	AKT3	P-hsa04728-70 73	Dopaminergic synapse: KIF5A GRIA1	hsa04728	Dopaminergic synapse
hsa-mir-133b	207	N-hsa04728-30	AKT3	P-hsa04728-71 72	Dopaminergic synapse: CLOCK ARNTL	hsa04728	Dopaminergic synapse
hsa-mir-133b	207	N-hsa04910-51	AKT3	P-hsa04910-32	Insulin signaling pathway: EIF4E	hsa04910	Insulin signaling pathway
hsa-mir-133b	207	N-hsa04910-51	AKT3	P-hsa04910-26	Insulin signaling pathway: RPS6	hsa04910	Insulin signaling pathway
hsa-mir-133b	207	N-hsa04910-51	AKT3	P-hsa04910-17	Insulin signaling pathway: D-Glucose	hsa04910	Insulin signaling pathway
hsa-mir-133b	207	N-hsa04910-51	AKT3	P-hsa04910-14	Insulin signaling pathway: Starch	hsa04910	Insulin signaling pathway
hsa-mir-133b	207	N-hsa04910-51	AKT3	P-hsa04910-48	Insulin signaling pathway: PPARGC1A	hsa04910	Insulin signaling pathway
hsa-mir-133b	207	N-hsa04910-51	AKT3	P-hsa04910-43	Insulin signaling pathway: G6PC	hsa04910	Insulin signaling pathway
hsa-mir-133b	207	N-hsa04910-51	AKT3	P-hsa04910-46	Insulin signaling pathway: FBP1	hsa04910	Insulin signaling pathway
hsa-mir-133b	207	N-hsa04910-51	AKT3	P-hsa04910-42	Insulin signaling pathway: PCK1	hsa04910	Insulin signaling pathway
hsa-mir-133b	207	N-hsa04910-51	AKT3	P-hsa04910-18	Insulin signaling pathway: LIPE	hsa04910	Insulin signaling pathway
hsa-mir-133b	207	N-hsa04910-51	AKT3	P-hsa04910-39	Insulin signaling pathway: BAD	hsa04910	Insulin signaling pathway
hsa-mir-133b	207	N-hsa04914-13	AKT3	P-hsa04914-23	Progesterone-mediated oocyte maturation: PRKACA	hsa04914	Progesterone-mediated oocyte maturation
hsa-mir-133b	207	N-hsa04915-38	AKT3	P-hsa04915-40	Estrogen signaling pathway: CREB3**	hsa04915	Estrogen signaling pathway
hsa-mir-133b	207	N-hsa04915-66	AKT3*	P-hsa04915-66	Estrogen signaling pathway: AKT3*	hsa04915	Estrogen signaling pathway
hsa-mir-133b	207	N-hsa04917-4	AKT3	P-hsa04917-71	Prolactin signaling pathway: CCND1*	hsa04917	Prolactin signaling pathway
hsa-mir-133b	207	N-hsa04917-24	AKT3*	P-hsa04917-31	Prolactin signaling pathway: GALT	hsa04917	Prolactin signaling pathway
hsa-mir-133b	207	N-hsa04919-5	AKT3	P-hsa04919-11	Thyroid hormone signaling pathway: CTNNB1	hsa04919	Thyroid hormone signaling pathway
hsa-mir-133b	207	N-hsa04919-5	AKT3	P-hsa04919-84	Thyroid hormone signaling pathway: TP53*	hsa04919	Thyroid hormone signaling pathway
hsa-mir-133b	207	N-hsa04919-5	AKT3	P-hsa04919-25	Thyroid hormone signaling pathway: MTOR	hsa04919	Thyroid hormone signaling pathway
hsa-mir-133b	207	N-hsa04919-5	AKT3	P-hsa04919-43	Thyroid hormone signaling pathway: TBC1D4	hsa04919	Thyroid hormone signaling pathway
hsa-mir-133b	207	N-hsa04919-5	AKT3	P-hsa04919-44	Thyroid hormone signaling pathway: PFKFB2	hsa04919	Thyroid hormone signaling pathway
hsa-mir-133b	207	N-hsa04919-5	AKT3	P-hsa04919-87	Thyroid hormone signaling pathway: BAD	hsa04919	Thyroid hormone signaling pathway
hsa-mir-133b	207	N-hsa04919-5	AKT3	P-hsa04919-88	Thyroid hormone signaling pathway: FOXO1	hsa04919	Thyroid hormone signaling pathway
hsa-mir-133b	207	N-hsa04919-5	AKT3	P-hsa04919-89	Thyroid hormone signaling pathway: CASP9	hsa04919	Thyroid hormone signaling pathway
hsa-mir-133b	207	N-hsa04920-34	AKT3	P-hsa04920-1	Adipocytokine signaling pathway: N-Acylsphingosine	hsa04920	Adipocytokine signaling pathway
hsa-mir-133b	207	N-hsa04922-57	AKT3	P-hsa04922-51	Glucagon signaling pathway: G6PC	hsa04922	Glucagon signaling pathway
hsa-mir-133b	207	N-hsa04922-57	AKT3	P-hsa04922-50	Glucagon signaling pathway: PCK1	hsa04922	Glucagon signaling pathway
hsa-mir-133b	207	N-hsa04922-57	AKT3	P-hsa04922-59	Glucagon signaling pathway: CPT1C	hsa04922	Glucagon signaling pathway
hsa-mir-133b	207	N-hsa04922-57	AKT3	P-hsa04922-78	Glucagon signaling pathway: ACACA	hsa04922	Glucagon signaling pathway
hsa-mir-133b	207	N-hsa04922-57	AKT3	P-hsa04922-37	Glucagon signaling pathway: PYGB	hsa04922	Glucagon signaling pathway
hsa-mir-133b	207	N-hsa04922-57	AKT3	P-hsa04922-70	Glucagon signaling pathway: PFKFB1	hsa04922	Glucagon signaling pathway
hsa-mir-133b	207	N-hsa04922-57	AKT3	P-hsa04922-36	Glucagon signaling pathway: GYS1	hsa04922	Glucagon signaling pathway
hsa-mir-133b	207	N-hsa04922-57	AKT3	P-hsa04922-17	Glucagon signaling pathway: PKM	hsa04922	Glucagon signaling pathway
hsa-mir-133b	207	N-hsa04923-69	AKT3	P-hsa04923-38	Regulation of lipolysis in adipocytes: PDE3B	hsa04923	Regulation of lipolysis in adipocytes
hsa-mir-133b	207	N-hsa04931-122	AKT3	P-hsa04931-144	Insulin resistance: Nitric oxide*	hsa04931	Insulin resistance
hsa-mir-133b	207	N-hsa04931-122	AKT3	P-hsa04931-124	Insulin resistance: FOXO1*	hsa04931	Insulin resistance
hsa-mir-133b	207	N-hsa04931-122	AKT3	P-hsa04931-135	Insulin resistance: SREBF1**	hsa04931	Insulin resistance
hsa-mir-133b	207	N-hsa04931-122	AKT3	P-hsa04931-137	Insulin resistance: MLXIP*	hsa04931	Insulin resistance
hsa-mir-133b	207	N-hsa04931-122	AKT3	P-hsa04931-140	Insulin resistance: G00369	hsa04931	Insulin resistance
hsa-mir-133b	207	N-hsa04932-4	AKT3	P-hsa04932-28	Non-alcoholic fatty liver disease (NAFLD): GSK3A	hsa04932	Non-alcoholic fatty liver disease (NAFLD)
hsa-mir-133b	207	N-hsa04933-44	AKT3	P-hsa04933-62	AGE-RAGE signaling pathway in diabetic complications: AGER**	hsa04933	AGE-RAGE signaling pathway in diabetic complications
hsa-mir-133b	207	N-hsa04933-44	AKT3	P-hsa04933-57	AGE-RAGE signaling pathway in diabetic complications: FIGF	hsa04933	AGE-RAGE signaling pathway in diabetic complications
hsa-mir-133b	207	N-hsa04933-44	AKT3	P-hsa04933-58	AGE-RAGE signaling pathway in diabetic complications: CCL2	hsa04933	AGE-RAGE signaling pathway in diabetic complications
hsa-mir-133b	207	N-hsa04933-44	AKT3	P-hsa04933-59	AGE-RAGE signaling pathway in diabetic complications: SERPINE1	hsa04933	AGE-RAGE signaling pathway in diabetic complications
hsa-mir-133b	207	N-hsa04933-44	AKT3	P-hsa04933-63	AGE-RAGE signaling pathway in diabetic complications: SELE	hsa04933	AGE-RAGE signaling pathway in diabetic complications
hsa-mir-133b	207	N-hsa04933-44	AKT3	P-hsa04933-28	AGE-RAGE signaling pathway in diabetic complications: VCAM1	hsa04933	AGE-RAGE signaling pathway in diabetic complications
hsa-mir-133b	207	N-hsa04933-44	AKT3	P-hsa04933-29	AGE-RAGE signaling pathway in diabetic complications: ICAM1	hsa04933	AGE-RAGE signaling pathway in diabetic complications
hsa-mir-133b	207	N-hsa04933-44	AKT3	P-hsa04933-61	AGE-RAGE signaling pathway in diabetic complications: MMP2	hsa04933	AGE-RAGE signaling pathway in diabetic complications
hsa-mir-133b	207	N-hsa04933-44	AKT3	P-hsa04933-25	AGE-RAGE signaling pathway in diabetic complications: IL1A	hsa04933	AGE-RAGE signaling pathway in diabetic complications
hsa-mir-133b	207	N-hsa04933-44	AKT3	P-hsa04933-26	AGE-RAGE signaling pathway in diabetic complications: IL6	hsa04933	AGE-RAGE signaling pathway in diabetic complications
hsa-mir-133b	207	N-hsa04933-44	AKT3	P-hsa04933-30	AGE-RAGE signaling pathway in diabetic complications: CXCL8	hsa04933	AGE-RAGE signaling pathway in diabetic complications
hsa-mir-133b	207	N-hsa04933-44	AKT3	P-hsa04933-27	AGE-RAGE signaling pathway in diabetic complications: TNF	hsa04933	AGE-RAGE signaling pathway in diabetic complications
hsa-mir-133b	207	N-hsa04933-44	AKT3	P-hsa04933-23	AGE-RAGE signaling pathway in diabetic complications: F3	hsa04933	AGE-RAGE signaling pathway in diabetic complications
hsa-mir-133b	207	N-hsa04933-44	AKT3	P-hsa04933-22	AGE-RAGE signaling pathway in diabetic complications: EDN1	hsa04933	AGE-RAGE signaling pathway in diabetic complications
hsa-mir-133b	207	N-hsa04933-44	AKT3	P-hsa04933-24	AGE-RAGE signaling pathway in diabetic complications: THBD	hsa04933	AGE-RAGE signaling pathway in diabetic complications
hsa-mir-133b	207	N-hsa04973-45	AKT3	P-hsa04973-5	Carbohydrate digestion and absorption: SLC2A5	hsa04973	Carbohydrate digestion and absorption
hsa-mir-133b	207	N-hsa05142-53	AKT3	P-hsa05142-53	Chagas disease (American trypanosomiasis): AKT3	hsa05142	Chagas disease (American trypanosomiasis)
hsa-mir-133b	207	N-hsa05145-40	AKT3	P-hsa05145-67	Toxoplasmosis: BAD	hsa05145	Toxoplasmosis
hsa-mir-133b	207	N-hsa05152-56	AKT3	P-hsa05152-51	Tuberculosis: CASP3	hsa05152	Tuberculosis
hsa-mir-133b	207	N-hsa05160-65	AKT3	P-hsa05160-66	Hepatitis C: GSK3B	hsa05160	Hepatitis C
hsa-mir-133b	207	N-hsa05160-65	AKT3	P-hsa05160-85	Hepatitis C: BAD	hsa05160	Hepatitis C
hsa-mir-133b	207	N-hsa05160-65	AKT3	P-hsa05160-70	Hepatitis C: CDKN1A	hsa05160	Hepatitis C
hsa-mir-133b	207	N-hsa05161-85	AKT3	P-hsa05161-10	Hepatitis B: CASP3	hsa05161	Hepatitis B
hsa-mir-133b	207	N-hsa05161-85	AKT3	P-hsa05161-92	Hepatitis B: NFKBIA	hsa05161	Hepatitis B
hsa-mir-133b	207	N-hsa05161-85	AKT3	P-hsa05161-100	Hepatitis B: MMP9*	hsa05161	Hepatitis B
hsa-mir-133b	207	N-hsa05161-85	AKT3	P-hsa05161-97	Hepatitis B: BCL2	hsa05161	Hepatitis B
hsa-mir-133b	207	N-hsa05162-51	AKT3	P-hsa05162-105	Measles: GSK3B	hsa05162	Measles
hsa-mir-133b	207	N-hsa05164-26	AKT3	P-hsa05164-23	Influenza A: IRF3	hsa05164	Influenza A
hsa-mir-133b	207	N-hsa05166-107	AKT3	P-hsa05166-89 90	HTLV-I infection: CHUK IKBKG	hsa05166	HTLV-I infection
hsa-mir-133b	207	N-hsa05166-107	AKT3	P-hsa05166-74	HTLV-I infection: NFKB1	hsa05166	HTLV-I infection
hsa-mir-133b	207	N-hsa05166-107	AKT3	P-hsa05166-114 112 113	HTLV-I infection: DLG1 CTNNB1 APC2	hsa05166	HTLV-I infection
hsa-mir-133b	207	N-hsa05166-107	AKT3	P-hsa05166-99	HTLV-I infection: JUN	hsa05166	HTLV-I infection
hsa-mir-133b	207	N-hsa05169-82	AKT3	P-hsa05169-83	Epstein-Barr virus infection: GSK3B	hsa05169	Epstein-Barr virus infection
hsa-mir-133b	207	N-hsa05200-230	AKT3	P-hsa05200-189	Pathways in cancer: BIRC5	hsa05200	Pathways in cancer
hsa-mir-133b	207	N-hsa05200-230	AKT3	P-hsa05200-190	Pathways in cancer: MYC*	hsa05200	Pathways in cancer
hsa-mir-133b	207	N-hsa05200-230	AKT3	P-hsa05200-191	Pathways in cancer: CCND1*	hsa05200	Pathways in cancer
hsa-mir-133b	207	N-hsa05200-230	AKT3	P-hsa05200-192	Pathways in cancer: PTGS2	hsa05200	Pathways in cancer
hsa-mir-133b	207	N-hsa05200-230	AKT3	P-hsa05200-193	Pathways in cancer: NOS2	hsa05200	Pathways in cancer
hsa-mir-133b	207	N-hsa05200-230	AKT3	P-hsa05200-194	Pathways in cancer: BCL2	hsa05200	Pathways in cancer
hsa-mir-133b	207	N-hsa05200-230	AKT3	P-hsa05200-195	Pathways in cancer: BIRC8	hsa05200	Pathways in cancer
hsa-mir-133b	207	N-hsa05200-230	AKT3	P-hsa05200-198	Pathways in cancer: BCL2L1*	hsa05200	Pathways in cancer
hsa-mir-133b	207	N-hsa05200-230	AKT3	P-hsa05200-196	Pathways in cancer: TRAF1	hsa05200	Pathways in cancer
hsa-mir-133b	207	N-hsa05200-230	AKT3	P-hsa05200-197	Pathways in cancer: CCND1**	hsa05200	Pathways in cancer
hsa-mir-133b	207	N-hsa05200-230	AKT3	P-hsa05200-53	Pathways in cancer: BCL2L1	hsa05200	Pathways in cancer
hsa-mir-133b	207	N-hsa05200-230	AKT3	P-hsa05200-80	Pathways in cancer: TP53	hsa05200	Pathways in cancer
hsa-mir-133b	207	N-hsa05200-230	AKT3	P-hsa05200-49	Pathways in cancer: CASP9	hsa05200	Pathways in cancer
hsa-mir-133b	207	N-hsa05200-230	AKT3	P-hsa05200-227	Pathways in cancer: FOXO1	hsa05200	Pathways in cancer
hsa-mir-133b	207	N-hsa05200-230	AKT3	P-hsa05200-52	Pathways in cancer: CDKN1B	hsa05200	Pathways in cancer
hsa-mir-133b	207	N-hsa05200-230	AKT3	P-hsa05200-226	Pathways in cancer: CDKN1A*	hsa05200	Pathways in cancer
hsa-mir-133b	207	N-hsa05200-230	AKT3	P-hsa05200-48	Pathways in cancer: MTOR	hsa05200	Pathways in cancer
hsa-mir-133b	207	N-hsa05205-17	AKT3	P-hsa05205-17	Proteoglycans in cancer: AKT3	hsa05205	Proteoglycans in cancer
hsa-mir-133b	207	N-hsa05205-206	AKT3**	P-hsa05205-215 216	Proteoglycans in cancer: EIF4B RPS6	hsa05205	Proteoglycans in cancer
hsa-mir-133b	207	N-hsa05205-129	AKT3*	P-hsa05205-129	Proteoglycans in cancer: AKT3*	hsa05205	Proteoglycans in cancer
hsa-mir-133b	207	N-hsa05210-38	AKT3	P-hsa05210-21	Colorectal cancer: BIRC5	hsa05210	Colorectal cancer
hsa-mir-133b	207	N-hsa05210-38	AKT3	P-hsa05210-22	Colorectal cancer: MYC	hsa05210	Colorectal cancer
hsa-mir-133b	207	N-hsa05210-38	AKT3	P-hsa05210-23	Colorectal cancer: CCND1	hsa05210	Colorectal cancer
hsa-mir-133b	207	N-hsa05210-38	AKT3	P-hsa05210-39	Colorectal cancer: BAD	hsa05210	Colorectal cancer
hsa-mir-133b	207	N-hsa05210-38	AKT3	P-hsa05210-40	Colorectal cancer: CASP9	hsa05210	Colorectal cancer
hsa-mir-133b	207	N-hsa05211-46	AKT3	P-hsa05211-46	Renal cell carcinoma: AKT3	hsa05211	Renal cell carcinoma
hsa-mir-133b	207	N-hsa05212-5	AKT3	P-hsa05212-8	Pancreatic cancer: NFKB1	hsa05212	Pancreatic cancer
hsa-mir-133b	207	N-hsa05212-5	AKT3	P-hsa05212-10	Pancreatic cancer: BCL2L1	hsa05212	Pancreatic cancer
hsa-mir-133b	207	N-hsa05212-5	AKT3	P-hsa05212-12	Pancreatic cancer: CASP9	hsa05212	Pancreatic cancer
hsa-mir-133b	207	N-hsa05212-24	AKT3*	P-hsa05212-29	Pancreatic cancer: VEGFA	hsa05212	Pancreatic cancer
hsa-mir-133b	207	N-hsa05212-24	AKT3*	P-hsa05212-27	Pancreatic cancer: BCL2L1*	hsa05212	Pancreatic cancer
hsa-mir-133b	207	N-hsa05213-33	AKT3	P-hsa05213-13	Endometrial cancer: CASP9	hsa05213	Endometrial cancer
hsa-mir-133b	207	N-hsa05213-33	AKT3	P-hsa05213-12	Endometrial cancer: BAD	hsa05213	Endometrial cancer
hsa-mir-133b	207	N-hsa05213-33	AKT3	P-hsa05213-11	Endometrial cancer: FOXO3	hsa05213	Endometrial cancer
hsa-mir-133b	207	N-hsa05214-25	AKT3	P-hsa05214-27	Glioma: MTOR	hsa05214	Glioma
hsa-mir-133b	207	N-hsa05214-47	AKT3*	P-hsa05214-48	Glioma: MTOR*	hsa05214	Glioma
hsa-mir-133b	207	N-hsa05215-49	AKT3	P-hsa05215-8	Prostate cancer: NFKBIA	hsa05215	Prostate cancer
hsa-mir-133b	207	N-hsa05215-49	AKT3	P-hsa05215-30	Prostate cancer: TP53	hsa05215	Prostate cancer
hsa-mir-133b	207	N-hsa05215-49	AKT3	P-hsa05215-14	Prostate cancer: CCND1	hsa05215	Prostate cancer
hsa-mir-133b	207	N-hsa05215-49	AKT3	P-hsa05215-46	Prostate cancer: MTOR	hsa05215	Prostate cancer
hsa-mir-133b	207	N-hsa05215-49	AKT3	P-hsa05215-35	Prostate cancer: CASP9	hsa05215	Prostate cancer
hsa-mir-133b	207	N-hsa05215-49	AKT3	P-hsa05215-34	Prostate cancer: BAD	hsa05215	Prostate cancer
hsa-mir-133b	207	N-hsa05215-49	AKT3	P-hsa05215-25	Prostate cancer: FOXO1	hsa05215	Prostate cancer
hsa-mir-133b	207	N-hsa05215-49	AKT3	P-hsa05215-24	Prostate cancer: CDKN1A	hsa05215	Prostate cancer
hsa-mir-133b	207	N-hsa05215-49	AKT3	P-hsa05215-9	Prostate cancer: CDKN1B	hsa05215	Prostate cancer
hsa-mir-133b	207	N-hsa05218-25	AKT3	P-hsa05218-14	Melanoma: BAD	hsa05218	Melanoma
hsa-mir-133b	207	N-hsa05220-45	AKT3	P-hsa05220-6	Chronic myeloid leukemia: TP53	hsa05220	Chronic myeloid leukemia
hsa-mir-133b	207	N-hsa05220-45	AKT3	P-hsa05220-21	Chronic myeloid leukemia: NFKBIA	hsa05220	Chronic myeloid leukemia
hsa-mir-133b	207	N-hsa05220-45	AKT3	P-hsa05220-25	Chronic myeloid leukemia: BCL2L1*	hsa05220	Chronic myeloid leukemia
hsa-mir-133b	207	N-hsa05220-45	AKT3	P-hsa05220-22	Chronic myeloid leukemia: CDKN1B	hsa05220	Chronic myeloid leukemia
hsa-mir-133b	207	N-hsa05221-37	AKT3	P-hsa05221-13	Acute myeloid leukemia: NFKB1	hsa05221	Acute myeloid leukemia
hsa-mir-133b	207	N-hsa05221-37	AKT3	P-hsa05221-29	Acute myeloid leukemia: RPS6KB1	hsa05221	Acute myeloid leukemia
hsa-mir-133b	207	N-hsa05221-37	AKT3	P-hsa05221-35	Acute myeloid leukemia: EIF4EBP1	hsa05221	Acute myeloid leukemia
hsa-mir-133b	207	N-hsa05221-37	AKT3	P-hsa05221-26	Acute myeloid leukemia: BAD	hsa05221	Acute myeloid leukemia
hsa-mir-133b	207	N-hsa05222-17	AKT3	P-hsa05222-34	Small cell lung cancer: CCND1	hsa05222	Small cell lung cancer
hsa-mir-133b	207	N-hsa05222-17	AKT3	P-hsa05222-32	Small cell lung cancer: BIRC8	hsa05222	Small cell lung cancer
hsa-mir-133b	207	N-hsa05222-17	AKT3	P-hsa05222-39	Small cell lung cancer: BCL2L1	hsa05222	Small cell lung cancer
hsa-mir-133b	207	N-hsa05222-17	AKT3	P-hsa05222-40	Small cell lung cancer: TRAF1	hsa05222	Small cell lung cancer
hsa-mir-133b	207	N-hsa05222-17	AKT3	P-hsa05222-36	Small cell lung cancer: PTGS2	hsa05222	Small cell lung cancer
hsa-mir-133b	207	N-hsa05222-17	AKT3	P-hsa05222-35	Small cell lung cancer: NOS2	hsa05222	Small cell lung cancer
hsa-mir-133b	207	N-hsa05223-39	AKT3*	P-hsa05223-22	Non-small cell lung cancer: BAD*	hsa05223	Non-small cell lung cancer
hsa-mir-133b	207	N-hsa05223-39	AKT3*	P-hsa05223-23	Non-small cell lung cancer: CASP9*	hsa05223	Non-small cell lung cancer
hsa-mir-133b	207	N-hsa05223-39	AKT3*	P-hsa05223-21	Non-small cell lung cancer: FOXO3*	hsa05223	Non-small cell lung cancer
hsa-mir-133b	207	N-hsa05223-10	AKT3	P-hsa05223-9	Non-small cell lung cancer: BAD	hsa05223	Non-small cell lung cancer
hsa-mir-133b	207	N-hsa05223-10	AKT3	P-hsa05223-8	Non-small cell lung cancer: CASP9	hsa05223	Non-small cell lung cancer
hsa-mir-133b	207	N-hsa05223-10	AKT3	P-hsa05223-7	Non-small cell lung cancer: FOXO3	hsa05223	Non-small cell lung cancer
hsa-mir-133b	207	N-hsa05231-7	AKT3	P-hsa05231-38	Choline metabolism in cancer: RPS6KB1	hsa05231	Choline metabolism in cancer
hsa-mir-133b	207	N-hsa05231-7	AKT3	P-hsa05231-39	Choline metabolism in cancer: EIF4EBP1	hsa05231	Choline metabolism in cancer
hsa-mir-496	207	N-hsa04010-76	AKT3	P-hsa04010-61	MAPK signaling pathway: ATF4	hsa04010	MAPK signaling pathway
hsa-mir-496	207	N-hsa04010-76	AKT3	P-hsa04010-79	MAPK signaling pathway: HSPB1	hsa04010	MAPK signaling pathway
hsa-mir-496	207	N-hsa04010-76	AKT3	P-hsa04010-68	MAPK signaling pathway: ATF2	hsa04010	MAPK signaling pathway
hsa-mir-496	207	N-hsa04010-76	AKT3	P-hsa04010-67	MAPK signaling pathway: ELK1	hsa04010	MAPK signaling pathway
hsa-mir-496	207	N-hsa04010-76	AKT3	P-hsa04010-66	MAPK signaling pathway: TP53	hsa04010	MAPK signaling pathway
hsa-mir-496	207	N-hsa04010-76	AKT3	P-hsa04010-65	MAPK signaling pathway: ELK4	hsa04010	MAPK signaling pathway
hsa-mir-496	207	N-hsa04010-76	AKT3	P-hsa04010-64	MAPK signaling pathway: DDIT3	hsa04010	MAPK signaling pathway
hsa-mir-496	207	N-hsa04010-76	AKT3	P-hsa04010-63	MAPK signaling pathway: MAX	hsa04010	MAPK signaling pathway
hsa-mir-496	207	N-hsa04010-76	AKT3	P-hsa04010-62	MAPK signaling pathway: MEF2C	hsa04010	MAPK signaling pathway
hsa-mir-496	207	N-hsa04010-76	AKT3	P-hsa04010-58	MAPK signaling pathway: CDC25B	hsa04010	MAPK signaling pathway
hsa-mir-496	207	N-hsa04010-76	AKT3	P-hsa04010-118	MAPK signaling pathway: JUN	hsa04010	MAPK signaling pathway
hsa-mir-496	207	N-hsa04010-76	AKT3	P-hsa04010-117	MAPK signaling pathway: JUND	hsa04010	MAPK signaling pathway
hsa-mir-496	207	N-hsa04010-76	AKT3	P-hsa04010-120	MAPK signaling pathway: NFATC1	hsa04010	MAPK signaling pathway
hsa-mir-496	207	N-hsa04010-76	AKT3	P-hsa04010-119	MAPK signaling pathway: NFATC3	hsa04010	MAPK signaling pathway
hsa-mir-496	207	N-hsa04012-59	AKT3	P-hsa04012-23	ErbB signaling pathway: RPS6KB1	hsa04012	ErbB signaling pathway
hsa-mir-496	207	N-hsa04012-59	AKT3	P-hsa04012-22	ErbB signaling pathway: EIF4EBP1	hsa04012	ErbB signaling pathway
hsa-mir-496	207	N-hsa04012-59	AKT3	P-hsa04012-31	ErbB signaling pathway: BAD	hsa04012	ErbB signaling pathway
hsa-mir-496	207	N-hsa04012-59	AKT3	P-hsa04012-21	ErbB signaling pathway: GSK3B	hsa04012	ErbB signaling pathway
hsa-mir-496	207	N-hsa04012-59	AKT3	P-hsa04012-25	ErbB signaling pathway: CDKN1B	hsa04012	ErbB signaling pathway
hsa-mir-496	207	N-hsa04012-59	AKT3	P-hsa04012-24	ErbB signaling pathway: CDKN1A	hsa04012	ErbB signaling pathway
hsa-mir-496	207	N-hsa04014-11	AKT3	P-hsa04014-33	Ras signaling pathway: BCL2L1	hsa04014	Ras signaling pathway
hsa-mir-496	207	N-hsa04014-11	AKT3	P-hsa04014-35	Ras signaling pathway: NFKB1	hsa04014	Ras signaling pathway
hsa-mir-496	207	N-hsa04014-11	AKT3	P-hsa04014-37	Ras signaling pathway: FASLG	hsa04014	Ras signaling pathway
hsa-mir-496	207	N-hsa04015-67	AKT3	P-hsa04015-67	Rap1 signaling pathway: AKT3	hsa04015	Rap1 signaling pathway
hsa-mir-496	207	N-hsa04022-54	AKT3	P-hsa04022-3	cGMP-PKG signaling pathway: MYL9	hsa04022	cGMP-PKG signaling pathway
[truncated: 63,536 more rows]
